# Supplementary material for: Mitochondrial-Nuclear DNA Interactions Contribute to the Regulation of Nuclear Transcript Levels as Part of the Inter-Organelle Communication System
Source: PLoS One. 2012 Jan 23;7(1):e30943. doi: 10.1371/journal.pone.0030943 (PMC3264656; doi:10.1371/journal.pone.0030943)
Supplement: Data S1 — This text file contains the significant interactions that were identified as occurring between the mitochondrial genome and the region surrounding the nuclear MSY1 locus in the dataset prepared by Duan et al. [46] . The number of instances for any interaction that had to be seen was set at > = 3 for the Mse1 and > = 4 for the Msp1 datasets. (TXT) [file pone.0030943.s015.txt]

# NC_001148 364452-366430
# EcoRI-Mse1
4164    4391    3       NC_001148       368370  369299  NC_001224       40989   44707   |gene gene= EEB1  |CDS[fcd=604](-,368068,369438) gene= EEB1  note= Eeb1p;       |gene gene= COB  gene= COB  note= Cytochrome b, mitochondrially encoded subunit of |gene gene= BI4  gene= BI4  note= Mitochondrial mRNA maturase, forms a complex with |neigh_up CDS[fcd=-14361](+,28487,29266) gene= ATP6  note= Mitochondrially encoded subunit 6 of the F0 sector  |neigh_down CDS[fcd=3875](+,46723,46953) gene= OLI1  note= Oli1p  

# EcoRI-Msp1
4163    4385    4       NC_001148       362743  368369  NC_001224       16726   17672   |gene gene= ATG21  note= synonyms: HSV1, MAI1  |CDS(+,361869,363359) gene= ATG21  note= Atg21p; |gene gene= AIM43  |CDS(-,363517,364065) gene= AIM43  note= Aim43p; |gene gene= MGR2  |CDS(-,364383,364724) gene= MGR2  note= Mgr2p; |gene gene= MSY1  |CDS(+,364949,366427) gene= MSY1  note= Msy1p; |gene gene= ERI1  note= synonym: RIN1  |CDS(-,366526,366732) gene= ERI1  note= Eri1p; |gene gene= PNG1  |CDS(+,366924,368015) gene= PNG1  note= Png1p; |gene gene= EEB1  |CDS(-,368068,369438) gene= EEB1  note= Eeb1p;   |gene gene= COX1  gene= COX1  note= Subunit I of cytochrome c oxidase, which is the |gene gene= AI5_ALPHA  gene= AI5_ALPHA  note= Endonuclease I-SceIV, involved in intron mobility; |gene gene= AI4  gene= AI4  note= Endonuclease I-SceII, encoded by a mobile group I |gene gene= AI3  gene= AI3  note= Endonuclease I-SceIII, encoded by a mobile group I |gene gene= AI2  gene= AI2  note= Reverse transcriptase required for splicing of the |neigh_up CDS[fcd=-3381](+,13818,16322) gene= AI1  note= Reverse transcriptase required for splicing of the  |neigh_down CDS[fcd=10467](+,27666,27812) gene= ATP8  note= Subunit 8 of the F0 sector of mitochondrial inner 
4163    4392    4       NC_001148       362743  368369  NC_001224       44708   80962   |gene gene= ATG21  note= synonyms: HSV1, MAI1  |CDS(+,361869,363359) gene= ATG21  note= Atg21p; |gene gene= AIM43  |CDS(-,363517,364065) gene= AIM43  note= Aim43p; |gene gene= MGR2  |CDS(-,364383,364724) gene= MGR2  note= Mgr2p; |gene gene= MSY1  |CDS(+,364949,366427) gene= MSY1  note= Msy1p; |gene gene= ERI1  note= synonym: RIN1  |CDS(-,366526,366732) gene= ERI1  note= Eri1p; |gene gene= PNG1  |CDS(+,366924,368015) gene= PNG1  note= Png1p; |gene gene= EEB1  |CDS(-,368068,369438) gene= EEB1  note= Eeb1p;   |gene gene= OLI1  |CDS(+,46723,46953) gene= OLI1  note= Oli1p  |gene |tRNA |gene gene= VAR1  |CDS(+,48901,50097) gene= VAR1  note= Var1p  |rRNA |gene gene= SCEI  |CDS(+,61022,61729) gene= SCEI  note= Sceip  |gene |tRNA |gene |tRNA |gene |tRNA |gene |tRNA |gene |tRNA |gene |tRNA |gene |tRNA |gene |tRNA |gene |tRNA |gene |tRNA |gene |tRNA |gene |tRNA |gene |tRNA |gene |tRNA |gene |tRNA |gene |tRNA |gene gene= COX2  |CDS(+,73758,74513) gene= COX2  note= Subunit II of cytochrome c oxidase, which is the |gene note= Q0255p  |gene |tRNA |gene |tRNA |gene |tRNA |gene gene= COX3  |CDS(+,79213,80022) gene= COX3  note= Subunit III of cytochrome c oxidase, which is the 
4164    4390    4       NC_001148       368370  369299  NC_001224       29185   40988   |gene gene= EEB1  |CDS[fcd=604](-,368068,369438) gene= EEB1  note= Eeb1p;       |gene gene= ATP6  |CDS[fcd=-6599](+,28487,29266) gene= ATP6  note= Mitochondrially encoded subunit 6 of the F0 sector |gene |tRNA |gene gene= COB  gene= COB  note= Cytochrome b, mitochondrially encoded subunit of |gene gene= BI4  gene= BI4  note= Mitochondrial mRNA maturase, forms a complex with |gene gene= BI3  gene= BI3  note= Mitochondrial mRNA maturase, forms a complex with |gene gene= BI2  gene= BI2  note= Mitochondrial mRNA maturase with a role in 
