# Supplementary material for: Mitochondrial-Nuclear DNA Interactions Contribute to the Regulation of Nuclear Transcript Levels as Part of the Inter-Organelle Communication System
Source: PLoS One. 2012 Jan 23;7(1):e30943. doi: 10.1371/journal.pone.0030943 (PMC3264656; doi:10.1371/journal.pone.0030943)
Supplement: Data S2 — This text file contains the significant interactions that were identified as occurring between the mitochondrial genome and the region surrounding the nuclear RSM7 locus in the dataset prepared by Duan et al. [46] . The number of instances for any interaction that had to be seen was set at > = 3 for the Mse1 and > = 4 for the Msp1 datasets. (TXT) [file pone.0030943.s016.txt]

# NC_001142 638975-638232
# EcoRI-MseI
2278    4385    3       NC_001142       637200  638047  NC_001224       16726   17672   |gene gene= NNF1  |CDS[fcd=-599](+,637024,637629) gene= NNF1  note= Nnf1p; |gene note= Yjr112w-ap;     |gene gene= COX1  gene= COX1  note= Subunit I of cytochrome c oxidase, which is the |gene gene= AI5_ALPHA  gene= AI5_ALPHA  note= Endonuclease I-SceIV, involved in intron mobility; |gene gene= AI4  gene= AI4  note= Endonuclease I-SceII, encoded by a mobile group I |gene gene= AI3  gene= AI3  note= Endonuclease I-SceIII, encoded by a mobile group I |gene gene= AI2  gene= AI2  note= Reverse transcriptase required for splicing of the |neigh_up CDS[fcd=-3381](+,13818,16322) gene= AI1  note= Reverse transcriptase required for splicing of the  |neigh_down CDS[fcd=10467](+,27666,27812) gene= ATP8  note= Subunit 8 of the F0 sector of mitochondrial inner 
2278    4388    5       NC_001142       637200  638047  NC_001224       26414   26640   |gene gene= NNF1  |CDS[fcd=-599](+,637024,637629) gene= NNF1  note= Nnf1p; |gene note= Yjr112w-ap;     |gene gene= COX1  gene= COX1  note= Subunit I of cytochrome c oxidase, which is the |neigh_up CDS[fcd=-12709](+,13818,16322) gene= AI1  note= Reverse transcriptase required for splicing of the  |neigh_down CDS[fcd=1139](+,27666,27812) gene= ATP8  note= Subunit 8 of the F0 sector of mitochondrial inner 
2278    4390    3       NC_001142       637200  638047  NC_001224       29185   40988   |gene gene= NNF1  |CDS[fcd=-599](+,637024,637629) gene= NNF1  note= Nnf1p; |gene note= Yjr112w-ap;     |gene gene= ATP6  |CDS[fcd=-6599](+,28487,29266) gene= ATP6  note= Mitochondrially encoded subunit 6 of the F0 sector |gene |tRNA |gene gene= COB  gene= COB  note= Cytochrome b, mitochondrially encoded subunit of |gene gene= BI4  gene= BI4  note= Mitochondrial mRNA maturase, forms a complex with |gene gene= BI3  gene= BI3  note= Mitochondrial mRNA maturase, forms a complex with |gene gene= BI2  gene= BI2  note= Mitochondrial mRNA maturase with a role in 
2278    4394    3       NC_001142       637200  638047  NC_001224       81840   85778   |gene gene= NNF1  |CDS[fcd=-599](+,637024,637629) gene= NNF1  note= Nnf1p; |gene note= Yjr112w-ap;     |gene |tRNA |misc_RNA |neigh_up CDS[fcd=-4596](+,79213,80022) gene= COX3  note= Subunit III of cytochrome c oxidase, which is the  |neigh_down NC_001224-end
2279    4388    3       NC_001142       638048  643070  NC_001224       26414   26640   |gene note= Yjr112w-ap; |gene gene= RSM7  |CDS(-,638226,638969) gene= RSM7  note= Rsm7p; |gene |CDS(+,639936,640445) note= Yjr115wp; |gene |CDS(+,640819,641658) note= Yjr116wp; |gene gene= STE24  note= synonyms: PIO2, AFC1  |CDS(+,642001,643362) gene= STE24  note= Ste24p;        |gene gene= COX1  gene= COX1  note= Subunit I of cytochrome c oxidase, which is the |neigh_up CDS[fcd=-12709](+,13818,16322) gene= AI1  note= Reverse transcriptase required for splicing of the  |neigh_down CDS[fcd=1139](+,27666,27812) gene= ATP8  note= Subunit 8 of the F0 sector of mitochondrial inner 
2279    4389    3       NC_001142       638048  643070  NC_001224       26641   29184   |gene note= Yjr112w-ap; |gene gene= RSM7  |CDS(-,638226,638969) gene= RSM7  note= Rsm7p; |gene |CDS(+,639936,640445) note= Yjr115wp; |gene |CDS(+,640819,641658) note= Yjr116wp; |gene gene= STE24  note= synonyms: PIO2, AFC1  |CDS(+,642001,643362) gene= STE24  note= Ste24p;        |gene gene= COX1  gene= COX1  note= Subunit I of cytochrome c oxidase, which is the |gene gene= ATP8  |CDS(+,27666,27812) gene= ATP8  note= Subunit 8 of the F0 sector of mitochondrial inner |gene gene= ATP6  |CDS(+,28487,29266) gene= ATP6  note= Mitochondrially encoded subunit 6 of the F0 sector 


# EcoRI-Msp1
2278    4385    5       NC_001142       637200  638047  NC_001224       16726   17672   |gene gene= NNF1  |CDS[fcd=-599](+,637024,637629) gene= NNF1  note= Nnf1p; |gene note= Yjr112w-ap;     |gene gene= COX1  gene= COX1  note= Subunit I of cytochrome c oxidase, which is the |gene gene= AI5_ALPHA  gene= AI5_ALPHA  note= Endonuclease I-SceIV, involved in intron mobility; |gene gene= AI4  gene= AI4  note= Endonuclease I-SceII, encoded by a mobile group I |gene gene= AI3  gene= AI3  note= Endonuclease I-SceIII, encoded by a mobile group I |gene gene= AI2  gene= AI2  note= Reverse transcriptase required for splicing of the |neigh_up CDS[fcd=-3381](+,13818,16322) gene= AI1  note= Reverse transcriptase required for splicing of the  |neigh_down CDS[fcd=10467](+,27666,27812) gene= ATP8  note= Subunit 8 of the F0 sector of mitochondrial inner 
2278    4392    6       NC_001142       637200  638047  NC_001224       44708   80962   |gene gene= NNF1  |CDS[fcd=-599](+,637024,637629) gene= NNF1  note= Nnf1p; |gene note= Yjr112w-ap;     |gene gene= OLI1  |CDS(+,46723,46953) gene= OLI1  note= Oli1p  |gene |tRNA |gene gene= VAR1  |CDS(+,48901,50097) gene= VAR1  note= Var1p  |rRNA |gene gene= SCEI  |CDS(+,61022,61729) gene= SCEI  note= Sceip  |gene |tRNA |gene |tRNA |gene |tRNA |gene |tRNA |gene |tRNA |gene |tRNA |gene |tRNA |gene |tRNA |gene |tRNA |gene |tRNA |gene |tRNA |gene |tRNA |gene |tRNA |gene |tRNA |gene |tRNA |gene |tRNA |gene gene= COX2  |CDS(+,73758,74513) gene= COX2  note= Subunit II of cytochrome c oxidase, which is the |gene note= Q0255p  |gene |tRNA |gene |tRNA |gene |tRNA |gene gene= COX3  |CDS(+,79213,80022) gene= COX3  note= Subunit III of cytochrome c oxidase, which is the 
2279    4385    4       NC_001142       638048  643070  NC_001224       16726   17672   |gene note= Yjr112w-ap; |gene gene= RSM7  |CDS(-,638226,638969) gene= RSM7  note= Rsm7p; |gene |CDS(+,639936,640445) note= Yjr115wp; |gene |CDS(+,640819,641658) note= Yjr116wp; |gene gene= STE24  note= synonyms: PIO2, AFC1  |CDS(+,642001,643362) gene= STE24  note= Ste24p;        |gene gene= COX1  gene= COX1  note= Subunit I of cytochrome c oxidase, which is the |gene gene= AI5_ALPHA  gene= AI5_ALPHA  note= Endonuclease I-SceIV, involved in intron mobility; |gene gene= AI4  gene= AI4  note= Endonuclease I-SceII, encoded by a mobile group I |gene gene= AI3  gene= AI3  note= Endonuclease I-SceIII, encoded by a mobile group I |gene gene= AI2  gene= AI2  note= Reverse transcriptase required for splicing of the |neigh_up CDS[fcd=-3381](+,13818,16322) gene= AI1  note= Reverse transcriptase required for splicing of the  |neigh_down CDS[fcd=10467](+,27666,27812) gene= ATP8  note= Subunit 8 of the F0 sector of mitochondrial inner 
2279    4392    5       NC_001142       638048  643070  NC_001224       44708   80962   |gene note= Yjr112w-ap; |gene gene= RSM7  |CDS(-,638226,638969) gene= RSM7  note= Rsm7p; |gene |CDS(+,639936,640445) note= Yjr115wp; |gene |CDS(+,640819,641658) note= Yjr116wp; |gene gene= STE24  note= synonyms: PIO2, AFC1  |CDS(+,642001,643362) gene= STE24  note= Ste24p;        |gene gene= OLI1  |CDS(+,46723,46953) gene= OLI1  note= Oli1p  |gene |tRNA |gene gene= VAR1  |CDS(+,48901,50097) gene= VAR1  note= Var1p  |rRNA |gene gene= SCEI  |CDS(+,61022,61729) gene= SCEI  note= Sceip  |gene |tRNA |gene |tRNA |gene |tRNA |gene |tRNA |gene |tRNA |gene |tRNA |gene |tRNA |gene |tRNA |gene |tRNA |gene |tRNA |gene |tRNA |gene |tRNA |gene |tRNA |gene |tRNA |gene |tRNA |gene |tRNA |gene gene= COX2  |CDS(+,73758,74513) gene= COX2  note= Subunit II of cytochrome c oxidase, which is the |gene note= Q0255p  |gene |tRNA |gene |tRNA |gene |tRNA |gene gene= COX3  |CDS(+,79213,80022) gene= COX3  note= Subunit III of cytochrome c oxidase, which is the 
