# Supplementary material for: Mitochondrial-Nuclear DNA Interactions Contribute to the Regulation of Nuclear Transcript Levels as Part of the Inter-Organelle Communication System
Source: PLoS One. 2012 Jan 23;7(1):e30943. doi: 10.1371/journal.pone.0030943 (PMC3264656; doi:10.1371/journal.pone.0030943)
Supplement: Data S3 — This text file contains the one interaction that was identified as occurring between the mitochondrial and nuclear genomes in chromatin cut with Hin dIII and subsequently Mse 1. (DAT) [file pone.0030943.s017.dat]

1046	2646	3	NC_001140	25561	29821	NC_001224	21094	79708	|gene gene= MUP3  |CDS(+,26239,27879) gene= MUP3  note= Mup3p; |gene gene= VMR1  |CDS(-,27976,32754) gene= VMR1  note= Vmr1p; 	|gene gene= COX1  gene= COX1  note= Subunit I of cytochrome c oxidase, which is the |gene gene= AI5_ALPHA  gene= AI5_ALPHA  note= Endonuclease I-SceIV, involved in intron mobility; |gene gene= AI4  gene= AI4  note= Endonuclease I-SceII, encoded by a mobile group I |gene gene= AI5_BETA  gene= AI5_BETA  note= Protein of unknown function, encoded within an |gene gene= ATP8  |CDS(+,27666,27812) gene= ATP8  note= Subunit 8 of the F0 sector of mitochondrial inner |gene gene= ATP6  |CDS(+,28487,29266) gene= ATP6  note= Mitochondrially encoded subunit 6 of the F0 sector |gene |tRNA |gene gene= COB  gene= COB  note= Cytochrome b, mitochondrially encoded subunit of |gene gene= BI4  gene= BI4  note= Mitochondrial mRNA maturase, forms a complex with |gene gene= BI3  gene= BI3  note= Mitochondrial mRNA maturase, forms a complex with |gene gene= BI2  gene= BI2  note= Mitochondrial mRNA maturase with a role in |gene gene= OLI1  |CDS(+,46723,46953) gene= OLI1  note= Oli1p  |gene |tRNA |gene gene= VAR1  |CDS(+,48901,50097) gene= VAR1  note= Var1p  |rRNA |gene gene= SCEI  |CDS(+,61022,61729) gene= SCEI  note= Sceip  |gene |tRNA |gene |tRNA |gene |tRNA |gene |tRNA |gene |tRNA |gene |tRNA |gene |tRNA |gene |tRNA |gene |tRNA |gene |tRNA |gene |tRNA |gene |tRNA |gene |tRNA |gene |tRNA |gene |tRNA |gene |tRNA |gene gene= COX2  |CDS(+,73758,74513) gene= COX2  note= Subunit II of cytochrome c oxidase, which is the |gene note= Q0255p  |gene |tRNA |gene |tRNA |gene |tRNA |gene gene= COX3  |CDS(+,79213,80022) gene= COX3  note= Subunit III of cytochrome c oxidase, which is the 
