# Supplementary material for: Mitochondrial-Nuclear DNA Interactions Contribute to the Regulation of Nuclear Transcript Levels as Part of the Inter-Organelle Communication System
Source: PLoS One. 2012 Jan 23;7(1):e30943. doi: 10.1371/journal.pone.0030943 (PMC3264656; doi:10.1371/journal.pone.0030943)
Supplement: Data S4 — This file contains all the interactions that were identified by re-analysis of the Duan et al. [46] datasets for chromatin digested with Eco RI and subsequently Mse 1. All listed interactions were all above the cut-off which was set at > = 3. (DAT) [file pone.0030943.s018.dat]

4	4388	7	NC_001133	10287	10487	NC_001224	26414	26640	|neigh_up CDS[fcd=-1370](-,7236,9017) gene= SEO1 note= Seo1p; |neigh_down CDS[fcd=1565](-,11566,11952) note= Yal065cp;	|gene gene= COX1 gene= COX1 note= Subunit I of cytochrome c oxidase, which is the |neigh_up CDS[fcd=-12709](+,13818,16322) gene= AI1 note= Reverse transcriptase required for splicing of the |neigh_down CDS[fcd=1139](+,27666,27812) gene= ATP8 note= Subunit 8 of the F0 sector of mitochondrial inner
10	4388	4	NC_001133	30909	32732	NC_001224	26414	26640	|rep_origin note= ARS104 |gene gene= GDH3 note= synonym: FUN51 |CDS[fcd=-252](+,31568,32941) gene= GDH3 note= Gdh3p;	|gene gene= COX1 gene= COX1 note= Subunit I of cytochrome c oxidase, which is the |neigh_up CDS[fcd=-12709](+,13818,16322) gene= AI1 note= Reverse transcriptase required for splicing of the |neigh_down CDS[fcd=1139](+,27666,27812) gene= ATP8 note= Subunit 8 of the F0 sector of mitochondrial inner
10	4390	4	NC_001133	30909	32732	NC_001224	29185	40988	|rep_origin note= ARS104 |gene gene= GDH3 note= synonym: FUN51 |CDS[fcd=-252](+,31568,32941) gene= GDH3 note= Gdh3p;	|gene gene= ATP6 |CDS[fcd=-6599](+,28487,29266) gene= ATP6 note= Mitochondrially encoded subunit 6 of the F0 sector |gene |tRNA |gene gene= COB gene= COB note= Cytochrome b, mitochondrially encoded subunit of |gene gene= BI4 gene= BI4 note= Mitochondrial mRNA maturase, forms a complex with |gene gene= BI3 gene= BI3 note= Mitochondrial mRNA maturase, forms a complex with |gene gene= BI2 gene= BI2 …
11	4385	5	NC_001133	32733	36603	NC_001224	16726	17672	|gene gene= GDH3 note= synonym: FUN51 |CDS(+,31568,32941) gene= GDH3 note= Gdh3p; |gene gene= BDH2 |CDS(+,33449,34702) gene= BDH2 note= Bdh2p; |gene gene= BDH1 |CDS(+,35156,36304) gene= BDH1 note= Bdh1p; |gene gene= ECM1 |CDS(+,36510,37148) gene= ECM1 note= Ecm1p;	|gene gene= COX1 gene= COX1 note= Subunit I of cytochrome c oxidase, which is the |gene gene= AI5_ALPHA gene= AI5_ALPHA note= Endonuclease I-SceIV, involved in intron mobility; |gene gene= AI4 gene= AI4 note= Endonuclease I-SceII, encoded by a mobile group I |gene gene= AI3 gene= AI3 note= Endonuclease I-SceIII, encoded by a mobile group I |gene gene= AI2 gene= AI2 note= Reverse transcriptase req…
11	4389	6	NC_001133	32733	36603	NC_001224	26641	29184	|gene gene= GDH3 note= synonym: FUN51 |CDS(+,31568,32941) gene= GDH3 note= Gdh3p; |gene gene= BDH2 |CDS(+,33449,34702) gene= BDH2 note= Bdh2p; |gene gene= BDH1 |CDS(+,35156,36304) gene= BDH1 note= Bdh1p; |gene gene= ECM1 |CDS(+,36510,37148) gene= ECM1 note= Ecm1p;	|gene gene= COX1 gene= COX1 note= Subunit I of cytochrome c oxidase, which is the |gene gene= ATP8 |CDS(+,27666,27812) gene= ATP8 note= Subunit 8 of the F0 sector of mitochondrial inner |gene gene= ATP6 |CDS(+,28487,29266) gene= ATP6 note= Mitochondrially encoded subunit 6 of the F0 sector
11	4390	4	NC_001133	32733	36603	NC_001224	29185	40988	|gene gene= GDH3 note= synonym: FUN51 |CDS(+,31568,32941) gene= GDH3 note= Gdh3p; |gene gene= BDH2 |CDS(+,33449,34702) gene= BDH2 note= Bdh2p; |gene gene= BDH1 |CDS(+,35156,36304) gene= BDH1 note= Bdh1p; |gene gene= ECM1 |CDS(+,36510,37148) gene= ECM1 note= Ecm1p;	|gene gene= ATP6 |CDS[fcd=-6599](+,28487,29266) gene= ATP6 note= Mitochondrially encoded subunit 6 of the F0 sector |gene |tRNA |gene gene= COB gene= COB note= Cytochrome b, mitochondrially encoded subunit of |gene gene= BI4 gene= BI4 note= Mitochondrial mRNA maturase, forms a complex with |gene gene= BI3 gene= BI3 note= Mitochondrial mRNA maturase, forms a complex with |gene gene= BI2 gene= BI2 …
11	4392	4	NC_001133	32733	36603	NC_001224	44708	80962	|gene gene= GDH3 note= synonym: FUN51 |CDS(+,31568,32941) gene= GDH3 note= Gdh3p; |gene gene= BDH2 |CDS(+,33449,34702) gene= BDH2 note= Bdh2p; |gene gene= BDH1 |CDS(+,35156,36304) gene= BDH1 note= Bdh1p; |gene gene= ECM1 |CDS(+,36510,37148) gene= ECM1 note= Ecm1p;	|gene gene= OLI1 |CDS(+,46723,46953) gene= OLI1 note= Oli1p |gene |tRNA |gene gene= VAR1 |CDS(+,48901,50097) gene= VAR1 note= Var1p |rRNA |gene gene= SCEI |CDS(+,61022,61729) gene= SCEI note= Sceip |gene |tRNA |gene |tRNA |gene |tRNA |gene |tRNA |gene |tRNA |gene |tRNA |gene |tRNA |gene |tRNA |gene |tRNA |gene |tRNA |gene |tRNA |gene |tRNA |gene |tRNA |gene |tRNA |gene |tRNA |gene |tRNA |gene gen…
11	4394	3	NC_001133	32733	36603	NC_001224	81840	85778	|gene gene= GDH3 note= synonym: FUN51 |CDS(+,31568,32941) gene= GDH3 note= Gdh3p; |gene gene= BDH2 |CDS(+,33449,34702) gene= BDH2 note= Bdh2p; |gene gene= BDH1 |CDS(+,35156,36304) gene= BDH1 note= Bdh1p; |gene gene= ECM1 |CDS(+,36510,37148) gene= ECM1 note= Ecm1p;	|gene |tRNA |misc_RNA |neigh_up CDS[fcd=-4596](+,79213,80022) gene= COX3 note= Subunit III of cytochrome c oxidase, which is the |neigh_down NC_001224-end
12	4390	14	NC_001133	36604	46375	NC_001224	29185	40988	|gene gene= ECM1 |CDS(+,36510,37148) gene= ECM1 note= Ecm1p; |gene gene= CNE1 note= synonym: FUN48 |CDS(+,37465,38973) gene= CNE1 note= Cne1p; |gene gene= GPB2 note= synonym: KRH1 |CDS(+,39260,41902) gene= GPB2 note= Gpb2p; |rep_origin note= ARS105 |gene gene= PEX22 note= synonym: YAF5 |CDS(+,42178,42720) gene= PEX22 note= Pex22p; |gene gene= ACS1 note= synonym: FUN44 |CDS(-,42882,45023) gene= AC…	|gene gene= ATP6 |CDS[fcd=-6599](+,28487,29266) gene= ATP6 note= Mitochondrially encoded subunit 6 of the F0 sector |gene |tRNA |gene gene= COB gene= COB note= Cytochrome b, mitochondrially encoded subunit of |gene gene= BI4 gene= BI4 note= Mitochondrial mRNA maturase, forms a complex with |gene gene= BI3 gene= BI3 note= Mitochondrial mRNA maturase, forms a complex with |gene gene= BI2 gene= BI2 …
12	4392	3	NC_001133	36604	46375	NC_001224	44708	80962	|gene gene= ECM1 |CDS(+,36510,37148) gene= ECM1 note= Ecm1p; |gene gene= CNE1 note= synonym: FUN48 |CDS(+,37465,38973) gene= CNE1 note= Cne1p; |gene gene= GPB2 note= synonym: KRH1 |CDS(+,39260,41902) gene= GPB2 note= Gpb2p; |rep_origin note= ARS105 |gene gene= PEX22 note= synonym: YAF5 |CDS(+,42178,42720) gene= PEX22 note= Pex22p; |gene gene= ACS1 note= synonym: FUN44 |CDS(-,42882,45023) gene= AC…	|gene gene= OLI1 |CDS(+,46723,46953) gene= OLI1 note= Oli1p |gene |tRNA |gene gene= VAR1 |CDS(+,48901,50097) gene= VAR1 note= Var1p |rRNA |gene gene= SCEI |CDS(+,61022,61729) gene= SCEI note= Sceip |gene |tRNA |gene |tRNA |gene |tRNA |gene |tRNA |gene |tRNA |gene |tRNA |gene |tRNA |gene |tRNA |gene |tRNA |gene |tRNA |gene |tRNA |gene |tRNA |gene |tRNA |gene |tRNA |gene |tRNA |gene |tRNA |gene gen…
13	4385	6	NC_001133	46376	48174	NC_001224	16726	17672	|gene gene= FLC2 |CDS[fcd=-1375](+,45900,48251) gene= FLC2 note= Flc2p;	|gene gene= COX1 gene= COX1 note= Subunit I of cytochrome c oxidase, which is the |gene gene= AI5_ALPHA gene= AI5_ALPHA note= Endonuclease I-SceIV, involved in intron mobility; |gene gene= AI4 gene= AI4 note= Endonuclease I-SceII, encoded by a mobile group I |gene gene= AI3 gene= AI3 note= Endonuclease I-SceIII, encoded by a mobile group I |gene gene= AI2 gene= AI2 note= Reverse transcriptase req…
13	4388	5	NC_001133	46376	48174	NC_001224	26414	26640	|gene gene= FLC2 |CDS[fcd=-1375](+,45900,48251) gene= FLC2 note= Flc2p;	|gene gene= COX1 gene= COX1 note= Subunit I of cytochrome c oxidase, which is the |neigh_up CDS[fcd=-12709](+,13818,16322) gene= AI1 note= Reverse transcriptase required for splicing of the |neigh_down CDS[fcd=1139](+,27666,27812) gene= ATP8 note= Subunit 8 of the F0 sector of mitochondrial inner
13	4391	4	NC_001133	46376	48174	NC_001224	40989	44707	|gene gene= FLC2 |CDS[fcd=-1375](+,45900,48251) gene= FLC2 note= Flc2p;	|gene gene= COB gene= COB note= Cytochrome b, mitochondrially encoded subunit of |gene gene= BI4 gene= BI4 note= Mitochondrial mRNA maturase, forms a complex with |neigh_up CDS[fcd=-14361](+,28487,29266) gene= ATP6 note= Mitochondrially encoded subunit 6 of the F0 sector |neigh_down CDS[fcd=3875](+,46723,46953) gene= OLI1 note= Oli1p
20	4385	6	NC_001133	55562	60295	NC_001224	16726	17672	|gene gene= SPC72 note= synonym: LDB4 |CDS(-,54990,56858) gene= SPC72 note= Spc72p; |gene gene= AIM1 |CDS(-,57030,57386) gene= AIM1 note= Aim1p; |gene |CDS(+,57519,57851) note= Yal044w-ap; |gene gene= GCV3 |CDS(-,57951,58463) gene= GCV3 note= Gcv3p; |gene gene= PTA1 note= synonym: FUN39 |CDS(-,58696,61053) gene= PTA1 note= Pta1p;	|gene gene= COX1 gene= COX1 note= Subunit I of cytochrome c oxidase, which is the |gene gene= AI5_ALPHA gene= AI5_ALPHA note= Endonuclease I-SceIV, involved in intron mobility; |gene gene= AI4 gene= AI4 note= Endonuclease I-SceII, encoded by a mobile group I |gene gene= AI3 gene= AI3 note= Endonuclease I-SceIII, encoded by a mobile group I |gene gene= AI2 gene= AI2 note= Reverse transcriptase req…
20	4387	5	NC_001133	55562	60295	NC_001224	17762	26413	|gene gene= SPC72 note= synonym: LDB4 |CDS(-,54990,56858) gene= SPC72 note= Spc72p; |gene gene= AIM1 |CDS(-,57030,57386) gene= AIM1 note= Aim1p; |gene |CDS(+,57519,57851) note= Yal044w-ap; |gene gene= GCV3 |CDS(-,57951,58463) gene= GCV3 note= Gcv3p; |gene gene= PTA1 note= synonym: FUN39 |CDS(-,58696,61053) gene= PTA1 note= Pta1p;	|gene gene= COX1 gene= COX1 note= Subunit I of cytochrome c oxidase, which is the |gene gene= AI5_ALPHA gene= AI5_ALPHA note= Endonuclease I-SceIV, involved in intron mobility; |gene gene= AI4 gene= AI4 note= Endonuclease I-SceII, encoded by a mobile group I |gene gene= AI3 gene= AI3 note= Endonuclease I-SceIII, encoded by a mobile group I |gene gene= AI2 gene= AI2 note= Reverse transcriptase req…
20	4389	3	NC_001133	55562	60295	NC_001224	26641	29184	|gene gene= SPC72 note= synonym: LDB4 |CDS(-,54990,56858) gene= SPC72 note= Spc72p; |gene gene= AIM1 |CDS(-,57030,57386) gene= AIM1 note= Aim1p; |gene |CDS(+,57519,57851) note= Yal044w-ap; |gene gene= GCV3 |CDS(-,57951,58463) gene= GCV3 note= Gcv3p; |gene gene= PTA1 note= synonym: FUN39 |CDS(-,58696,61053) gene= PTA1 note= Pta1p;	|gene gene= COX1 gene= COX1 note= Subunit I of cytochrome c oxidase, which is the |gene gene= ATP8 |CDS(+,27666,27812) gene= ATP8 note= Subunit 8 of the F0 sector of mitochondrial inner |gene gene= ATP6 |CDS(+,28487,29266) gene= ATP6 note= Mitochondrially encoded subunit 6 of the F0 sector
21	4390	3	NC_001133	60296	61964	NC_001224	29185	40988	|gene gene= PTA1 note= synonym: FUN39 |CDS(-,58696,61053) gene= PTA1 note= Pta1p; |gene gene= ERV46 note= synonym: FUN9 |CDS(+,61317,62564) gene= ERV46 note= Erv46p;	|gene gene= ATP6 |CDS[fcd=-6599](+,28487,29266) gene= ATP6 note= Mitochondrially encoded subunit 6 of the F0 sector |gene |tRNA |gene gene= COB gene= COB note= Cytochrome b, mitochondrially encoded subunit of |gene gene= BI4 gene= BI4 note= Mitochondrial mRNA maturase, forms a complex with |gene gene= BI3 gene= BI3 note= Mitochondrial mRNA maturase, forms a complex with |gene gene= BI2 gene= BI2 …
22	4394	5	NC_001133	61965	63222	NC_001224	81840	85778	|gene gene= ERV46 note= synonym: FUN9 |CDS(+,61317,62564) gene= ERV46 note= Erv46p; |gene gene= CDC24 note= synonym: CLS4 |CDS(+,62841,65405) gene= CDC24 note= Cdc24p;	|gene |tRNA |misc_RNA |neigh_up CDS[fcd=-4596](+,79213,80022) gene= COX3 note= Subunit III of cytochrome c oxidase, which is the |neigh_down NC_001224-end
26	4388	5	NC_001133	66360	71312	NC_001224	26414	26640	|gene gene= CLN3 note= synonyms: WHI1, FUN10, DAF1 |CDS(-,65779,67521) gene= CLN3 note= Cln3p; |gene gene= CYC3 |CDS(-,68717,69526) gene= CYC3 note= Cyc3p; |rep_origin note= ARS106	|gene gene= COX1 gene= COX1 note= Subunit I of cytochrome c oxidase, which is the |neigh_up CDS[fcd=-12709](+,13818,16322) gene= AI1 note= Reverse transcriptase required for splicing of the |neigh_down CDS[fcd=1139](+,27666,27812) gene= ATP8 note= Subunit 8 of the F0 sector of mitochondrial inner
27	4388	3	NC_001133	71313	73192	NC_001224	26414	26640	|gene gene= CDC19 note= synonym: PYK1 |CDS[fcd=-465](+,71787,73289) gene= CDC19 note= Cdc19p;	|gene gene= COX1 gene= COX1 note= Subunit I of cytochrome c oxidase, which is the |neigh_up CDS[fcd=-12709](+,13818,16322) gene= AI1 note= Reverse transcriptase required for splicing of the |neigh_down CDS[fcd=1139](+,27666,27812) gene= ATP8 note= Subunit 8 of the F0 sector of mitochondrial inner
27	4391	5	NC_001133	71313	73192	NC_001224	40989	44707	|gene gene= CDC19 note= synonym: PYK1 |CDS[fcd=-465](+,71787,73289) gene= CDC19 note= Cdc19p;	|gene gene= COB gene= COB note= Cytochrome b, mitochondrially encoded subunit of |gene gene= BI4 gene= BI4 note= Mitochondrial mRNA maturase, forms a complex with |neigh_up CDS[fcd=-14361](+,28487,29266) gene= ATP6 note= Mitochondrially encoded subunit 6 of the F0 sector |neigh_down CDS[fcd=3875](+,46723,46953) gene= OLI1 note= Oli1p
27	4392	4	NC_001133	71313	73192	NC_001224	44708	80962	|gene gene= CDC19 note= synonym: PYK1 |CDS[fcd=-465](+,71787,73289) gene= CDC19 note= Cdc19p;	|gene gene= OLI1 |CDS(+,46723,46953) gene= OLI1 note= Oli1p |gene |tRNA |gene gene= VAR1 |CDS(+,48901,50097) gene= VAR1 note= Var1p |rRNA |gene gene= SCEI |CDS(+,61022,61729) gene= SCEI note= Sceip |gene |tRNA |gene |tRNA |gene |tRNA |gene |tRNA |gene |tRNA |gene |tRNA |gene |tRNA |gene |tRNA |gene |tRNA |gene |tRNA |gene |tRNA |gene |tRNA |gene |tRNA |gene |tRNA |gene |tRNA |gene |tRNA |gene gen…
27	4394	4	NC_001133	71313	73192	NC_001224	81840	85778	|gene gene= CDC19 note= synonym: PYK1 |CDS[fcd=-465](+,71787,73289) gene= CDC19 note= Cdc19p;	|gene |tRNA |misc_RNA |neigh_up CDS[fcd=-4596](+,79213,80022) gene= COX3 note= Subunit III of cytochrome c oxidase, which is the |neigh_down NC_001224-end
28	4385	3	NC_001133	73193	75356	NC_001224	16726	17672	|gene gene= CDC19 note= synonym: PYK1 |CDS(+,71787,73289) gene= CDC19 note= Cdc19p; |gene |CDS(-,73427,73519) note= Yal037c-ap; |gene |CDS(+,74021,74824) note= Yal037wp; |gene gene= RBG1 note= synonym: FUN11 |CDS(-,75044,76153) gene= RBG1 note= Rbg1p;	|gene gene= COX1 gene= COX1 note= Subunit I of cytochrome c oxidase, which is the |gene gene= AI5_ALPHA gene= AI5_ALPHA note= Endonuclease I-SceIV, involved in intron mobility; |gene gene= AI4 gene= AI4 note= Endonuclease I-SceII, encoded by a mobile group I |gene gene= AI3 gene= AI3 note= Endonuclease I-SceIII, encoded by a mobile group I |gene gene= AI2 gene= AI2 note= Reverse transcriptase req…
30	4385	4	NC_001133	76475	78159	NC_001224	16726	17672	|gene gene= FUN12 note= synonym: yIF2 |CDS[fcd=-889](+,76428,79436) gene= FUN12 note= Fun12p;	|gene gene= COX1 gene= COX1 note= Subunit I of cytochrome c oxidase, which is the |gene gene= AI5_ALPHA gene= AI5_ALPHA note= Endonuclease I-SceIV, involved in intron mobility; |gene gene= AI4 gene= AI4 note= Endonuclease I-SceII, encoded by a mobile group I |gene gene= AI3 gene= AI3 note= Endonuclease I-SceIII, encoded by a mobile group I |gene gene= AI2 gene= AI2 note= Reverse transcriptase req…
30	4387	3	NC_001133	76475	78159	NC_001224	17762	26413	|gene gene= FUN12 note= synonym: yIF2 |CDS[fcd=-889](+,76428,79436) gene= FUN12 note= Fun12p;	|gene gene= COX1 gene= COX1 note= Subunit I of cytochrome c oxidase, which is the |gene gene= AI5_ALPHA gene= AI5_ALPHA note= Endonuclease I-SceIV, involved in intron mobility; |gene gene= AI4 gene= AI4 note= Endonuclease I-SceII, encoded by a mobile group I |gene gene= AI3 gene= AI3 note= Endonuclease I-SceIII, encoded by a mobile group I |gene gene= AI2 gene= AI2 note= Reverse transcriptase req…
30	4390	5	NC_001133	76475	78159	NC_001224	29185	40988	|gene gene= FUN12 note= synonym: yIF2 |CDS[fcd=-889](+,76428,79436) gene= FUN12 note= Fun12p;	|gene gene= ATP6 |CDS[fcd=-6599](+,28487,29266) gene= ATP6 note= Mitochondrially encoded subunit 6 of the F0 sector |gene |tRNA |gene gene= COB gene= COB note= Cytochrome b, mitochondrially encoded subunit of |gene gene= BI4 gene= BI4 note= Mitochondrial mRNA maturase, forms a complex with |gene gene= BI3 gene= BI3 note= Mitochondrial mRNA maturase, forms a complex with |gene gene= BI2 gene= BI2 …
31	4391	3	NC_001133	78160	83106	NC_001224	40989	44707	|gene gene= FUN12 note= synonym: yIF2 |CDS(+,76428,79436) gene= FUN12 note= Fun12p; |gene gene= MTW1 note= synonyms: NSL2, DSN3 |CDS(+,79719,80588) gene= MTW1 note= Mtw1p; |gene gene= FUN19 |CDS(-,80711,81952) gene= FUN19 note= Fun19p; |gene gene= POP5 note= synonym: FUN53 |CDS(+,82707,83228) gene= POP5 note= Pop5p;	|gene gene= COB gene= COB note= Cytochrome b, mitochondrially encoded subunit of |gene gene= BI4 gene= BI4 note= Mitochondrial mRNA maturase, forms a complex with |neigh_up CDS[fcd=-14361](+,28487,29266) gene= ATP6 note= Mitochondrially encoded subunit 6 of the F0 sector |neigh_down CDS[fcd=3875](+,46723,46953) gene= OLI1 note= Oli1p
31	4392	4	NC_001133	78160	83106	NC_001224	44708	80962	|gene gene= FUN12 note= synonym: yIF2 |CDS(+,76428,79436) gene= FUN12 note= Fun12p; |gene gene= MTW1 note= synonyms: NSL2, DSN3 |CDS(+,79719,80588) gene= MTW1 note= Mtw1p; |gene gene= FUN19 |CDS(-,80711,81952) gene= FUN19 note= Fun19p; |gene gene= POP5 note= synonym: FUN53 |CDS(+,82707,83228) gene= POP5 note= Pop5p;	|gene gene= OLI1 |CDS(+,46723,46953) gene= OLI1 note= Oli1p |gene |tRNA |gene gene= VAR1 |CDS(+,48901,50097) gene= VAR1 note= Var1p |rRNA |gene gene= SCEI |CDS(+,61022,61729) gene= SCEI note= Sceip |gene |tRNA |gene |tRNA |gene |tRNA |gene |tRNA |gene |tRNA |gene |tRNA |gene |tRNA |gene |tRNA |gene |tRNA |gene |tRNA |gene |tRNA |gene |tRNA |gene |tRNA |gene |tRNA |gene |tRNA |gene |tRNA |gene gen…
33	4385	3	NC_001133	85383	90094	NC_001224	16726	17672	|gene gene= GIP4 note= synonym: FUN21 |CDS(-,84750,87032) gene= GIP4 note= Gip4p; |gene gene= SNC1 gene= SNC1 note= Snc1p; |gene gene= MYO4 note= synonyms: SHE1, FUN22 |CDS(-,87856,92271) gene= MYO4 note= Myo4p;	|gene gene= COX1 gene= COX1 note= Subunit I of cytochrome c oxidase, which is the |gene gene= AI5_ALPHA gene= AI5_ALPHA note= Endonuclease I-SceIV, involved in intron mobility; |gene gene= AI4 gene= AI4 note= Endonuclease I-SceII, encoded by a mobile group I |gene gene= AI3 gene= AI3 note= Endonuclease I-SceIII, encoded by a mobile group I |gene gene= AI2 gene= AI2 note= Reverse transcriptase req…
40	4387	3	NC_001133	104893	114238	NC_001224	17762	26413	|gene gene= LTE1 note= synonym: MSI2 |CDS(-,101566,105873) gene= LTE1 note= Lte1p; |gene gene= PMT2 note= synonym: FUN25 |CDS(-,106273,108552) gene= PMT2 note= Pmt2p; |gene gene= FUN26 |CDS(-,108878,110431) gene= FUN26 note= Fun26p; |gene gene= CCR4 note= synonyms: NUT21, FUN27 |CDS(-,110847,113360) gene= CCR4 note= Ccr4p; |gene gene= ATS1 note= synonyms: KTI13, FUN28 |CDS(-,113615,114616) gene= …	|gene gene= COX1 gene= COX1 note= Subunit I of cytochrome c oxidase, which is the |gene gene= AI5_ALPHA gene= AI5_ALPHA note= Endonuclease I-SceIV, involved in intron mobility; |gene gene= AI4 gene= AI4 note= Endonuclease I-SceII, encoded by a mobile group I |gene gene= AI3 gene= AI3 note= Endonuclease I-SceIII, encoded by a mobile group I |gene gene= AI2 gene= AI2 note= Reverse transcriptase req…
40	4390	5	NC_001133	104893	114238	NC_001224	29185	40988	|gene gene= LTE1 note= synonym: MSI2 |CDS(-,101566,105873) gene= LTE1 note= Lte1p; |gene gene= PMT2 note= synonym: FUN25 |CDS(-,106273,108552) gene= PMT2 note= Pmt2p; |gene gene= FUN26 |CDS(-,108878,110431) gene= FUN26 note= Fun26p; |gene gene= CCR4 note= synonyms: NUT21, FUN27 |CDS(-,110847,113360) gene= CCR4 note= Ccr4p; |gene gene= ATS1 note= synonyms: KTI13, FUN28 |CDS(-,113615,114616) gene= …	|gene gene= ATP6 |CDS[fcd=-6599](+,28487,29266) gene= ATP6 note= Mitochondrially encoded subunit 6 of the F0 sector |gene |tRNA |gene gene= COB gene= COB note= Cytochrome b, mitochondrially encoded subunit of |gene gene= BI4 gene= BI4 note= Mitochondrial mRNA maturase, forms a complex with |gene gene= BI3 gene= BI3 note= Mitochondrial mRNA maturase, forms a complex with |gene gene= BI2 gene= BI2 …
40	4394	6	NC_001133	104893	114238	NC_001224	81840	85778	|gene gene= LTE1 note= synonym: MSI2 |CDS(-,101566,105873) gene= LTE1 note= Lte1p; |gene gene= PMT2 note= synonym: FUN25 |CDS(-,106273,108552) gene= PMT2 note= Pmt2p; |gene gene= FUN26 |CDS(-,108878,110431) gene= FUN26 note= Fun26p; |gene gene= CCR4 note= synonyms: NUT21, FUN27 |CDS(-,110847,113360) gene= CCR4 note= Ccr4p; |gene gene= ATS1 note= synonyms: KTI13, FUN28 |CDS(-,113615,114616) gene= …	|gene |tRNA |misc_RNA |neigh_up CDS[fcd=-4596](+,79213,80022) gene= COX3 note= Subunit III of cytochrome c oxidase, which is the |neigh_down NC_001224-end
41	4387	3	NC_001133	114239	122812	NC_001224	17762	26413	|gene gene= ATS1 note= synonyms: KTI13, FUN28 |CDS(-,113615,114616) gene= ATS1 note= Ats1p; |gene gene= FUN30 |CDS(+,114920,118315) gene= FUN30 note= Fun30p; |gene |CDS(-,118565,119542) note= Yal018cp; |gene gene= PSK1 note= synonym: FUN31 |CDS(+,120226,124296) gene= PSK1 note= Psk1p;	|gene gene= COX1 gene= COX1 note= Subunit I of cytochrome c oxidase, which is the |gene gene= AI5_ALPHA gene= AI5_ALPHA note= Endonuclease I-SceIV, involved in intron mobility; |gene gene= AI4 gene= AI4 note= Endonuclease I-SceII, encoded by a mobile group I |gene gene= AI3 gene= AI3 note= Endonuclease I-SceIII, encoded by a mobile group I |gene gene= AI2 gene= AI2 note= Reverse transcriptase req…
41	4388	4	NC_001133	114239	122812	NC_001224	26414	26640	|gene gene= ATS1 note= synonyms: KTI13, FUN28 |CDS(-,113615,114616) gene= ATS1 note= Ats1p; |gene gene= FUN30 |CDS(+,114920,118315) gene= FUN30 note= Fun30p; |gene |CDS(-,118565,119542) note= Yal018cp; |gene gene= PSK1 note= synonym: FUN31 |CDS(+,120226,124296) gene= PSK1 note= Psk1p;	|gene gene= COX1 gene= COX1 note= Subunit I of cytochrome c oxidase, which is the |neigh_up CDS[fcd=-12709](+,13818,16322) gene= AI1 note= Reverse transcriptase required for splicing of the |neigh_down CDS[fcd=1139](+,27666,27812) gene= ATP8 note= Subunit 8 of the F0 sector of mitochondrial inner
41	4389	3	NC_001133	114239	122812	NC_001224	26641	29184	|gene gene= ATS1 note= synonyms: KTI13, FUN28 |CDS(-,113615,114616) gene= ATS1 note= Ats1p; |gene gene= FUN30 |CDS(+,114920,118315) gene= FUN30 note= Fun30p; |gene |CDS(-,118565,119542) note= Yal018cp; |gene gene= PSK1 note= synonym: FUN31 |CDS(+,120226,124296) gene= PSK1 note= Psk1p;	|gene gene= COX1 gene= COX1 note= Subunit I of cytochrome c oxidase, which is the |gene gene= ATP8 |CDS(+,27666,27812) gene= ATP8 note= Subunit 8 of the F0 sector of mitochondrial inner |gene gene= ATP6 |CDS(+,28487,29266) gene= ATP6 note= Mitochondrially encoded subunit 6 of the F0 sector
41	4390	9	NC_001133	114239	122812	NC_001224	29185	40988	|gene gene= ATS1 note= synonyms: KTI13, FUN28 |CDS(-,113615,114616) gene= ATS1 note= Ats1p; |gene gene= FUN30 |CDS(+,114920,118315) gene= FUN30 note= Fun30p; |gene |CDS(-,118565,119542) note= Yal018cp; |gene gene= PSK1 note= synonym: FUN31 |CDS(+,120226,124296) gene= PSK1 note= Psk1p;	|gene gene= ATP6 |CDS[fcd=-6599](+,28487,29266) gene= ATP6 note= Mitochondrially encoded subunit 6 of the F0 sector |gene |tRNA |gene gene= COB gene= COB note= Cytochrome b, mitochondrially encoded subunit of |gene gene= BI4 gene= BI4 note= Mitochondrial mRNA maturase, forms a complex with |gene gene= BI3 gene= BI3 note= Mitochondrial mRNA maturase, forms a complex with |gene gene= BI2 gene= BI2 …
41	4391	3	NC_001133	114239	122812	NC_001224	40989	44707	|gene gene= ATS1 note= synonyms: KTI13, FUN28 |CDS(-,113615,114616) gene= ATS1 note= Ats1p; |gene gene= FUN30 |CDS(+,114920,118315) gene= FUN30 note= Fun30p; |gene |CDS(-,118565,119542) note= Yal018cp; |gene gene= PSK1 note= synonym: FUN31 |CDS(+,120226,124296) gene= PSK1 note= Psk1p;	|gene gene= COB gene= COB note= Cytochrome b, mitochondrially encoded subunit of |gene gene= BI4 gene= BI4 note= Mitochondrial mRNA maturase, forms a complex with |neigh_up CDS[fcd=-14361](+,28487,29266) gene= ATP6 note= Mitochondrially encoded subunit 6 of the F0 sector |neigh_down CDS[fcd=3875](+,46723,46953) gene= OLI1 note= Oli1p
41	4392	6	NC_001133	114239	122812	NC_001224	44708	80962	|gene gene= ATS1 note= synonyms: KTI13, FUN28 |CDS(-,113615,114616) gene= ATS1 note= Ats1p; |gene gene= FUN30 |CDS(+,114920,118315) gene= FUN30 note= Fun30p; |gene |CDS(-,118565,119542) note= Yal018cp; |gene gene= PSK1 note= synonym: FUN31 |CDS(+,120226,124296) gene= PSK1 note= Psk1p;	|gene gene= OLI1 |CDS(+,46723,46953) gene= OLI1 note= Oli1p |gene |tRNA |gene gene= VAR1 |CDS(+,48901,50097) gene= VAR1 note= Var1p |rRNA |gene gene= SCEI |CDS(+,61022,61729) gene= SCEI note= Sceip |gene |tRNA |gene |tRNA |gene |tRNA |gene |tRNA |gene |tRNA |gene |tRNA |gene |tRNA |gene |tRNA |gene |tRNA |gene |tRNA |gene |tRNA |gene |tRNA |gene |tRNA |gene |tRNA |gene |tRNA |gene |tRNA |gene gen…
41	4394	5	NC_001133	114239	122812	NC_001224	81840	85778	|gene gene= ATS1 note= synonyms: KTI13, FUN28 |CDS(-,113615,114616) gene= ATS1 note= Ats1p; |gene gene= FUN30 |CDS(+,114920,118315) gene= FUN30 note= Fun30p; |gene |CDS(-,118565,119542) note= Yal018cp; |gene gene= PSK1 note= synonym: FUN31 |CDS(+,120226,124296) gene= PSK1 note= Psk1p;	|gene |tRNA |misc_RNA |neigh_up CDS[fcd=-4596](+,79213,80022) gene= COX3 note= Subunit III of cytochrome c oxidase, which is the |neigh_down NC_001224-end
42	4388	3	NC_001133	122813	131610	NC_001224	26414	26640	|gene gene= PSK1 note= synonym: FUN31 |CDS(+,120226,124296) gene= PSK1 note= Psk1p; |rep_origin note= ARS107 |gene gene= TPD3 note= synonym: FUN32 |CDS(+,124880,126787) gene= TPD3 note= Tpd3p; |gene gene= NTG1 note= synonyms: SCR1, FUN33 |CDS(-,126904,128103) gene= NTG1 note= Ntg1p; |gene gene= SYN8 note= synonyms: SLT2, UIP2 |CDS(-,128253,129020) gene= SYN8 note= Syn8p; |gene gene= DEP1 note= sy…	|gene gene= COX1 gene= COX1 note= Subunit I of cytochrome c oxidase, which is the |neigh_up CDS[fcd=-12709](+,13818,16322) gene= AI1 note= Reverse transcriptase required for splicing of the |neigh_down CDS[fcd=1139](+,27666,27812) gene= ATP8 note= Subunit 8 of the F0 sector of mitochondrial inner
47	4385	4	NC_001133	138669	139674	NC_001224	16726	17672	|LTR note= YALCDELTA2 |gene gene= TRN1 gene= TRN1 note= GO_component: cytosol [goid 0005829] [evidence ISS] |gene gene= SSA1 note= synonym: YG100 |CDS[fcd=2262](-,139505,141433) gene= SSA1 note= Ssa1p;	|gene gene= COX1 gene= COX1 note= Subunit I of cytochrome c oxidase, which is the |gene gene= AI5_ALPHA gene= AI5_ALPHA note= Endonuclease I-SceIV, involved in intron mobility; |gene gene= AI4 gene= AI4 note= Endonuclease I-SceII, encoded by a mobile group I |gene gene= AI3 gene= AI3 note= Endonuclease I-SceIII, encoded by a mobile group I |gene gene= AI2 gene= AI2 note= Reverse transcriptase req…
47	4388	13	NC_001133	138669	139674	NC_001224	26414	26640	|LTR note= YALCDELTA2 |gene gene= TRN1 gene= TRN1 note= GO_component: cytosol [goid 0005829] [evidence ISS] |gene gene= SSA1 note= synonym: YG100 |CDS[fcd=2262](-,139505,141433) gene= SSA1 note= Ssa1p;	|gene gene= COX1 gene= COX1 note= Subunit I of cytochrome c oxidase, which is the |neigh_up CDS[fcd=-12709](+,13818,16322) gene= AI1 note= Reverse transcriptase required for splicing of the |neigh_down CDS[fcd=1139](+,27666,27812) gene= ATP8 note= Subunit 8 of the F0 sector of mitochondrial inner
47	4390	6	NC_001133	138669	139674	NC_001224	29185	40988	|LTR note= YALCDELTA2 |gene gene= TRN1 gene= TRN1 note= GO_component: cytosol [goid 0005829] [evidence ISS] |gene gene= SSA1 note= synonym: YG100 |CDS[fcd=2262](-,139505,141433) gene= SSA1 note= Ssa1p;	|gene gene= ATP6 |CDS[fcd=-6599](+,28487,29266) gene= ATP6 note= Mitochondrially encoded subunit 6 of the F0 sector |gene |tRNA |gene gene= COB gene= COB note= Cytochrome b, mitochondrially encoded subunit of |gene gene= BI4 gene= BI4 note= Mitochondrial mRNA maturase, forms a complex with |gene gene= BI3 gene= BI3 note= Mitochondrial mRNA maturase, forms a complex with |gene gene= BI2 gene= BI2 …
47	4392	4	NC_001133	138669	139674	NC_001224	44708	80962	|LTR note= YALCDELTA2 |gene gene= TRN1 gene= TRN1 note= GO_component: cytosol [goid 0005829] [evidence ISS] |gene gene= SSA1 note= synonym: YG100 |CDS[fcd=2262](-,139505,141433) gene= SSA1 note= Ssa1p;	|gene gene= OLI1 |CDS(+,46723,46953) gene= OLI1 note= Oli1p |gene |tRNA |gene gene= VAR1 |CDS(+,48901,50097) gene= VAR1 note= Var1p |rRNA |gene gene= SCEI |CDS(+,61022,61729) gene= SCEI note= Sceip |gene |tRNA |gene |tRNA |gene |tRNA |gene |tRNA |gene |tRNA |gene |tRNA |gene |tRNA |gene |tRNA |gene |tRNA |gene |tRNA |gene |tRNA |gene |tRNA |gene |tRNA |gene |tRNA |gene |tRNA |gene |tRNA |gene gen…
52	4387	3	NC_001133	142724	147082	NC_001224	17762	26413	|gene gene= EFB1 note= synonym: TEF5 gene= EFB1 note= Efb1p; |gene gene= VPS8 note= synonyms: VPT8, FUN15 |CDS[fcd=-1194](+,143709,147533) gene= VPS8 note= Vps8p; |rep_origin note= ARS108	|gene gene= COX1 gene= COX1 note= Subunit I of cytochrome c oxidase, which is the |gene gene= AI5_ALPHA gene= AI5_ALPHA note= Endonuclease I-SceIV, involved in intron mobility; |gene gene= AI4 gene= AI4 note= Endonuclease I-SceII, encoded by a mobile group I |gene gene= AI3 gene= AI3 note= Endonuclease I-SceIII, encoded by a mobile group I |gene gene= AI2 gene= AI2 note= Reverse transcriptase req…
52	4389	4	NC_001133	142724	147082	NC_001224	26641	29184	|gene gene= EFB1 note= synonym: TEF5 gene= EFB1 note= Efb1p; |gene gene= VPS8 note= synonyms: VPT8, FUN15 |CDS[fcd=-1194](+,143709,147533) gene= VPS8 note= Vps8p; |rep_origin note= ARS108	|gene gene= COX1 gene= COX1 note= Subunit I of cytochrome c oxidase, which is the |gene gene= ATP8 |CDS(+,27666,27812) gene= ATP8 note= Subunit 8 of the F0 sector of mitochondrial inner |gene gene= ATP6 |CDS(+,28487,29266) gene= ATP6 note= Mitochondrially encoded subunit 6 of the F0 sector
52	4390	5	NC_001133	142724	147082	NC_001224	29185	40988	|gene gene= EFB1 note= synonym: TEF5 gene= EFB1 note= Efb1p; |gene gene= VPS8 note= synonyms: VPT8, FUN15 |CDS[fcd=-1194](+,143709,147533) gene= VPS8 note= Vps8p; |rep_origin note= ARS108	|gene gene= ATP6 |CDS[fcd=-6599](+,28487,29266) gene= ATP6 note= Mitochondrially encoded subunit 6 of the F0 sector |gene |tRNA |gene gene= COB gene= COB note= Cytochrome b, mitochondrially encoded subunit of |gene gene= BI4 gene= BI4 note= Mitochondrial mRNA maturase, forms a complex with |gene gene= BI3 gene= BI3 note= Mitochondrial mRNA maturase, forms a complex with |gene gene= BI2 gene= BI2 …
52	4391	4	NC_001133	142724	147082	NC_001224	40989	44707	|gene gene= EFB1 note= synonym: TEF5 gene= EFB1 note= Efb1p; |gene gene= VPS8 note= synonyms: VPT8, FUN15 |CDS[fcd=-1194](+,143709,147533) gene= VPS8 note= Vps8p; |rep_origin note= ARS108	|gene gene= COB gene= COB note= Cytochrome b, mitochondrially encoded subunit of |gene gene= BI4 gene= BI4 note= Mitochondrial mRNA maturase, forms a complex with |neigh_up CDS[fcd=-14361](+,28487,29266) gene= ATP6 note= Mitochondrially encoded subunit 6 of the F0 sector |neigh_down CDS[fcd=3875](+,46723,46953) gene= OLI1 note= Oli1p
52	4392	5	NC_001133	142724	147082	NC_001224	44708	80962	|gene gene= EFB1 note= synonym: TEF5 gene= EFB1 note= Efb1p; |gene gene= VPS8 note= synonyms: VPT8, FUN15 |CDS[fcd=-1194](+,143709,147533) gene= VPS8 note= Vps8p; |rep_origin note= ARS108	|gene gene= OLI1 |CDS(+,46723,46953) gene= OLI1 note= Oli1p |gene |tRNA |gene gene= VAR1 |CDS(+,48901,50097) gene= VAR1 note= Var1p |rRNA |gene gene= SCEI |CDS(+,61022,61729) gene= SCEI note= Sceip |gene |tRNA |gene |tRNA |gene |tRNA |gene |tRNA |gene |tRNA |gene |tRNA |gene |tRNA |gene |tRNA |gene |tRNA |gene |tRNA |gene |tRNA |gene |tRNA |gene |tRNA |gene |tRNA |gene |tRNA |gene |tRNA |gene gen…
53	4392	3	NC_001133	147083	149051	NC_001224	44708	80962	|gene gene= VPS8 note= synonyms: VPT8, FUN15 |CDS[fcd=-4358](+,143709,147533) gene= VPS8 note= Vps8p; |rep_origin note= ARS108 |gene gene= TFC3 note= synonyms: TSV115, FUN24 gene= TFC3 note= Tfc3p;	|gene gene= OLI1 |CDS(+,46723,46953) gene= OLI1 note= Oli1p |gene |tRNA |gene gene= VAR1 |CDS(+,48901,50097) gene= VAR1 note= Var1p |rRNA |gene gene= SCEI |CDS(+,61022,61729) gene= SCEI note= Sceip |gene |tRNA |gene |tRNA |gene |tRNA |gene |tRNA |gene |tRNA |gene |tRNA |gene |tRNA |gene |tRNA |gene |tRNA |gene |tRNA |gene |tRNA |gene |tRNA |gene |tRNA |gene |tRNA |gene |tRNA |gene |tRNA |gene gen…
60	4387	4	NC_001133	166369	170025	NC_001224	17762	26413	|gene gene= BUD14 |CDS(-,166743,168866) gene= BUD14 note= Bud14p; |gene gene= ADE1 |CDS(+,169370,170290) gene= ADE1 note= Ade1p;	|gene gene= COX1 gene= COX1 note= Subunit I of cytochrome c oxidase, which is the |gene gene= AI5_ALPHA gene= AI5_ALPHA note= Endonuclease I-SceIV, involved in intron mobility; |gene gene= AI4 gene= AI4 note= Endonuclease I-SceII, encoded by a mobile group I |gene gene= AI3 gene= AI3 note= Endonuclease I-SceIII, encoded by a mobile group I |gene gene= AI2 gene= AI2 note= Reverse transcriptase req…
60	4388	8	NC_001133	166369	170025	NC_001224	26414	26640	|gene gene= BUD14 |CDS(-,166743,168866) gene= BUD14 note= Bud14p; |gene gene= ADE1 |CDS(+,169370,170290) gene= ADE1 note= Ade1p;	|gene gene= COX1 gene= COX1 note= Subunit I of cytochrome c oxidase, which is the |neigh_up CDS[fcd=-12709](+,13818,16322) gene= AI1 note= Reverse transcriptase required for splicing of the |neigh_down CDS[fcd=1139](+,27666,27812) gene= ATP8 note= Subunit 8 of the F0 sector of mitochondrial inner
60	4389	5	NC_001133	166369	170025	NC_001224	26641	29184	|gene gene= BUD14 |CDS(-,166743,168866) gene= BUD14 note= Bud14p; |gene gene= ADE1 |CDS(+,169370,170290) gene= ADE1 note= Ade1p;	|gene gene= COX1 gene= COX1 note= Subunit I of cytochrome c oxidase, which is the |gene gene= ATP8 |CDS(+,27666,27812) gene= ATP8 note= Subunit 8 of the F0 sector of mitochondrial inner |gene gene= ATP6 |CDS(+,28487,29266) gene= ATP6 note= Mitochondrially encoded subunit 6 of the F0 sector
60	4390	8	NC_001133	166369	170025	NC_001224	29185	40988	|gene gene= BUD14 |CDS(-,166743,168866) gene= BUD14 note= Bud14p; |gene gene= ADE1 |CDS(+,169370,170290) gene= ADE1 note= Ade1p;	|gene gene= ATP6 |CDS[fcd=-6599](+,28487,29266) gene= ATP6 note= Mitochondrially encoded subunit 6 of the F0 sector |gene |tRNA |gene gene= COB gene= COB note= Cytochrome b, mitochondrially encoded subunit of |gene gene= BI4 gene= BI4 note= Mitochondrial mRNA maturase, forms a complex with |gene gene= BI3 gene= BI3 note= Mitochondrial mRNA maturase, forms a complex with |gene gene= BI2 gene= BI2 …
67	4385	7	NC_001133	185652	193094	NC_001224	16726	17672	|gene |CDS(+,186315,186539) note= Yar029wp; |gene gene= PRM9 |CDS(+,186830,187726) gene= PRM9 note= Prm9p; |gene gene= MST28 |CDS(+,188101,188805) gene= MST28 note= Mst28p; |LTR note= YARWDELTA7 |gene gene= YAT1 |CDS(+,190187,192250) gene= YAT1 note= Yat1p; |gene |CDS(-,192331,192411) note= Yar035c-ap; |gene gene= SWH1 note= synonyms: OSH1, YAR044W |CDS(+,192613,196179) gene= SWH1 note= Swh1p;	|gene gene= COX1 gene= COX1 note= Subunit I of cytochrome c oxidase, which is the |gene gene= AI5_ALPHA gene= AI5_ALPHA note= Endonuclease I-SceIV, involved in intron mobility; |gene gene= AI4 gene= AI4 note= Endonuclease I-SceII, encoded by a mobile group I |gene gene= AI3 gene= AI3 note= Endonuclease I-SceIII, encoded by a mobile group I |gene gene= AI2 gene= AI2 note= Reverse transcriptase req…
67	4388	4	NC_001133	185652	193094	NC_001224	26414	26640	|gene |CDS(+,186315,186539) note= Yar029wp; |gene gene= PRM9 |CDS(+,186830,187726) gene= PRM9 note= Prm9p; |gene gene= MST28 |CDS(+,188101,188805) gene= MST28 note= Mst28p; |LTR note= YARWDELTA7 |gene gene= YAT1 |CDS(+,190187,192250) gene= YAT1 note= Yat1p; |gene |CDS(-,192331,192411) note= Yar035c-ap; |gene gene= SWH1 note= synonyms: OSH1, YAR044W |CDS(+,192613,196179) gene= SWH1 note= Swh1p;	|gene gene= COX1 gene= COX1 note= Subunit I of cytochrome c oxidase, which is the |neigh_up CDS[fcd=-12709](+,13818,16322) gene= AI1 note= Reverse transcriptase required for splicing of the |neigh_down CDS[fcd=1139](+,27666,27812) gene= ATP8 note= Subunit 8 of the F0 sector of mitochondrial inner
67	4390	9	NC_001133	185652	193094	NC_001224	29185	40988	|gene |CDS(+,186315,186539) note= Yar029wp; |gene gene= PRM9 |CDS(+,186830,187726) gene= PRM9 note= Prm9p; |gene gene= MST28 |CDS(+,188101,188805) gene= MST28 note= Mst28p; |LTR note= YARWDELTA7 |gene gene= YAT1 |CDS(+,190187,192250) gene= YAT1 note= Yat1p; |gene |CDS(-,192331,192411) note= Yar035c-ap; |gene gene= SWH1 note= synonyms: OSH1, YAR044W |CDS(+,192613,196179) gene= SWH1 note= Swh1p;	|gene gene= ATP6 |CDS[fcd=-6599](+,28487,29266) gene= ATP6 note= Mitochondrially encoded subunit 6 of the F0 sector |gene |tRNA |gene gene= COB gene= COB note= Cytochrome b, mitochondrially encoded subunit of |gene gene= BI4 gene= BI4 note= Mitochondrial mRNA maturase, forms a complex with |gene gene= BI3 gene= BI3 note= Mitochondrial mRNA maturase, forms a complex with |gene gene= BI2 gene= BI2 …
67	4392	3	NC_001133	185652	193094	NC_001224	44708	80962	|gene |CDS(+,186315,186539) note= Yar029wp; |gene gene= PRM9 |CDS(+,186830,187726) gene= PRM9 note= Prm9p; |gene gene= MST28 |CDS(+,188101,188805) gene= MST28 note= Mst28p; |LTR note= YARWDELTA7 |gene gene= YAT1 |CDS(+,190187,192250) gene= YAT1 note= Yat1p; |gene |CDS(-,192331,192411) note= Yar035c-ap; |gene gene= SWH1 note= synonyms: OSH1, YAR044W |CDS(+,192613,196179) gene= SWH1 note= Swh1p;	|gene gene= OLI1 |CDS(+,46723,46953) gene= OLI1 note= Oli1p |gene |tRNA |gene gene= VAR1 |CDS(+,48901,50097) gene= VAR1 note= Var1p |rRNA |gene gene= SCEI |CDS(+,61022,61729) gene= SCEI note= Sceip |gene |tRNA |gene |tRNA |gene |tRNA |gene |tRNA |gene |tRNA |gene |tRNA |gene |tRNA |gene |tRNA |gene |tRNA |gene |tRNA |gene |tRNA |gene |tRNA |gene |tRNA |gene |tRNA |gene |tRNA |gene |tRNA |gene gen…
67	4394	6	NC_001133	185652	193094	NC_001224	81840	85778	|gene |CDS(+,186315,186539) note= Yar029wp; |gene gene= PRM9 |CDS(+,186830,187726) gene= PRM9 note= Prm9p; |gene gene= MST28 |CDS(+,188101,188805) gene= MST28 note= Mst28p; |LTR note= YARWDELTA7 |gene gene= YAT1 |CDS(+,190187,192250) gene= YAT1 note= Yat1p; |gene |CDS(-,192331,192411) note= Yar035c-ap; |gene gene= SWH1 note= synonyms: OSH1, YAR044W |CDS(+,192613,196179) gene= SWH1 note= Swh1p;	|gene |tRNA |misc_RNA |neigh_up CDS[fcd=-4596](+,79213,80022) gene= COX3 note= Subunit III of cytochrome c oxidase, which is the |neigh_down NC_001224-end
68	4385	3	NC_001133	193095	193220	NC_001224	16726	17672	|gene gene= SWH1 note= synonyms: OSH1, YAR044W |CDS[fcd=-544](+,192613,196179) gene= SWH1 note= Swh1p;	|gene gene= COX1 gene= COX1 note= Subunit I of cytochrome c oxidase, which is the |gene gene= AI5_ALPHA gene= AI5_ALPHA note= Endonuclease I-SceIV, involved in intron mobility; |gene gene= AI4 gene= AI4 note= Endonuclease I-SceII, encoded by a mobile group I |gene gene= AI3 gene= AI3 note= Endonuclease I-SceIII, encoded by a mobile group I |gene gene= AI2 gene= AI2 note= Reverse transcriptase req…
68	4389	3	NC_001133	193095	193220	NC_001224	26641	29184	|gene gene= SWH1 note= synonyms: OSH1, YAR044W |CDS[fcd=-544](+,192613,196179) gene= SWH1 note= Swh1p;	|gene gene= COX1 gene= COX1 note= Subunit I of cytochrome c oxidase, which is the |gene gene= ATP8 |CDS(+,27666,27812) gene= ATP8 note= Subunit 8 of the F0 sector of mitochondrial inner |gene gene= ATP6 |CDS(+,28487,29266) gene= ATP6 note= Mitochondrially encoded subunit 6 of the F0 sector
69	4385	3	NC_001133	193221	196529	NC_001224	16726	17672	|gene gene= SWH1 note= synonyms: OSH1, YAR044W |CDS[fcd=-2262](+,192613,196179) gene= SWH1 note= Swh1p;	|gene gene= COX1 gene= COX1 note= Subunit I of cytochrome c oxidase, which is the |gene gene= AI5_ALPHA gene= AI5_ALPHA note= Endonuclease I-SceIV, involved in intron mobility; |gene gene= AI4 gene= AI4 note= Endonuclease I-SceII, encoded by a mobile group I |gene gene= AI3 gene= AI3 note= Endonuclease I-SceIII, encoded by a mobile group I |gene gene= AI2 gene= AI2 note= Reverse transcriptase req…
69	4387	3	NC_001133	193221	196529	NC_001224	17762	26413	|gene gene= SWH1 note= synonyms: OSH1, YAR044W |CDS[fcd=-2262](+,192613,196179) gene= SWH1 note= Swh1p;	|gene gene= COX1 gene= COX1 note= Subunit I of cytochrome c oxidase, which is the |gene gene= AI5_ALPHA gene= AI5_ALPHA note= Endonuclease I-SceIV, involved in intron mobility; |gene gene= AI4 gene= AI4 note= Endonuclease I-SceII, encoded by a mobile group I |gene gene= AI3 gene= AI3 note= Endonuclease I-SceIII, encoded by a mobile group I |gene gene= AI2 gene= AI2 note= Reverse transcriptase req…
69	4390	3	NC_001133	193221	196529	NC_001224	29185	40988	|gene gene= SWH1 note= synonyms: OSH1, YAR044W |CDS[fcd=-2262](+,192613,196179) gene= SWH1 note= Swh1p;	|gene gene= ATP6 |CDS[fcd=-6599](+,28487,29266) gene= ATP6 note= Mitochondrially encoded subunit 6 of the F0 sector |gene |tRNA |gene gene= COB gene= COB note= Cytochrome b, mitochondrially encoded subunit of |gene gene= BI4 gene= BI4 note= Mitochondrial mRNA maturase, forms a complex with |gene gene= BI3 gene= BI3 note= Mitochondrial mRNA maturase, forms a complex with |gene gene= BI2 gene= BI2 …
69	4391	3	NC_001133	193221	196529	NC_001224	40989	44707	|gene gene= SWH1 note= synonyms: OSH1, YAR044W |CDS[fcd=-2262](+,192613,196179) gene= SWH1 note= Swh1p;	|gene gene= COB gene= COB note= Cytochrome b, mitochondrially encoded subunit of |gene gene= BI4 gene= BI4 note= Mitochondrial mRNA maturase, forms a complex with |neigh_up CDS[fcd=-14361](+,28487,29266) gene= ATP6 note= Mitochondrially encoded subunit 6 of the F0 sector |neigh_down CDS[fcd=3875](+,46723,46953) gene= OLI1 note= Oli1p
69	4394	3	NC_001133	193221	196529	NC_001224	81840	85778	|gene gene= SWH1 note= synonyms: OSH1, YAR044W |CDS[fcd=-2262](+,192613,196179) gene= SWH1 note= Swh1p;	|gene |tRNA |misc_RNA |neigh_up CDS[fcd=-4596](+,79213,80022) gene= COX3 note= Subunit III of cytochrome c oxidase, which is the |neigh_down NC_001224-end
72	4388	6	NC_001133	199078	202878	NC_001224	26414	26640	|neigh_up CDS[fcd=-8365](+,192613,196179) gene= SWH1 note= Swh1p; |neigh_down CDS[fcd=2416](+,203394,208007) gene= FLO1 note= Flo1p;	|gene gene= COX1 gene= COX1 note= Subunit I of cytochrome c oxidase, which is the |neigh_up CDS[fcd=-12709](+,13818,16322) gene= AI1 note= Reverse transcriptase required for splicing of the |neigh_down CDS[fcd=1139](+,27666,27812) gene= ATP8 note= Subunit 8 of the F0 sector of mitochondrial inner
72	4394	3	NC_001133	199078	202878	NC_001224	81840	85778	|neigh_up CDS[fcd=-8365](+,192613,196179) gene= SWH1 note= Swh1p; |neigh_down CDS[fcd=2416](+,203394,208007) gene= FLO1 note= Flo1p;	|gene |tRNA |misc_RNA |neigh_up CDS[fcd=-4596](+,79213,80022) gene= COX3 note= Subunit III of cytochrome c oxidase, which is the |neigh_down NC_001224-end
81	4390	3	NC_001134	3821	11218	NC_001224	29185	40988	|repeat_region gene= TEL02L note= Telomeric region on the left arm of Chromosome II; |repeat_region gene= TEL02L-YP note= Telomeric short Y' element on the left arm of |gene note= Ybl111cp; |repeat_region gene= TEL02L-XR note= Telomeric X element combinatorial Repeat region on |repeat_region gene= TEL02L-XC note= Telomeric X element Core sequence on the left arm |gene gene= PAU9 |CDS(-,7605,7733)…	|gene gene= ATP6 |CDS[fcd=-6599](+,28487,29266) gene= ATP6 note= Mitochondrially encoded subunit 6 of the F0 sector |gene |tRNA |gene gene= COB gene= COB note= Cytochrome b, mitochondrially encoded subunit of |gene gene= BI4 gene= BI4 note= Mitochondrial mRNA maturase, forms a complex with |gene gene= BI3 gene= BI3 note= Mitochondrial mRNA maturase, forms a complex with |gene gene= BI2 gene= BI2 …
87	4385	3	NC_001134	36479	39755	NC_001224	16726	17672	|gene note= GO_component: cytosol [goid 0005829] [evidence NAS] |gene gene= ATP1 |CDS(+,37050,38687) gene= ATP1 note= Atp1p; |gene gene= BNA4 |CDS(+,39142,40524) gene= BNA4 note= Bna4p;	|gene gene= COX1 gene= COX1 note= Subunit I of cytochrome c oxidase, which is the |gene gene= AI5_ALPHA gene= AI5_ALPHA note= Endonuclease I-SceIV, involved in intron mobility; |gene gene= AI4 gene= AI4 note= Endonuclease I-SceII, encoded by a mobile group I |gene gene= AI3 gene= AI3 note= Endonuclease I-SceIII, encoded by a mobile group I |gene gene= AI2 gene= AI2 note= Reverse transcriptase req…
87	4387	5	NC_001134	36479	39755	NC_001224	17762	26413	|gene note= GO_component: cytosol [goid 0005829] [evidence NAS] |gene gene= ATP1 |CDS(+,37050,38687) gene= ATP1 note= Atp1p; |gene gene= BNA4 |CDS(+,39142,40524) gene= BNA4 note= Bna4p;	|gene gene= COX1 gene= COX1 note= Subunit I of cytochrome c oxidase, which is the |gene gene= AI5_ALPHA gene= AI5_ALPHA note= Endonuclease I-SceIV, involved in intron mobility; |gene gene= AI4 gene= AI4 note= Endonuclease I-SceII, encoded by a mobile group I |gene gene= AI3 gene= AI3 note= Endonuclease I-SceIII, encoded by a mobile group I |gene gene= AI2 gene= AI2 note= Reverse transcriptase req…
87	4388	6	NC_001134	36479	39755	NC_001224	26414	26640	|gene note= GO_component: cytosol [goid 0005829] [evidence NAS] |gene gene= ATP1 |CDS(+,37050,38687) gene= ATP1 note= Atp1p; |gene gene= BNA4 |CDS(+,39142,40524) gene= BNA4 note= Bna4p;	|gene gene= COX1 gene= COX1 note= Subunit I of cytochrome c oxidase, which is the |neigh_up CDS[fcd=-12709](+,13818,16322) gene= AI1 note= Reverse transcriptase required for splicing of the |neigh_down CDS[fcd=1139](+,27666,27812) gene= ATP8 note= Subunit 8 of the F0 sector of mitochondrial inner
87	4390	8	NC_001134	36479	39755	NC_001224	29185	40988	|gene note= GO_component: cytosol [goid 0005829] [evidence NAS] |gene gene= ATP1 |CDS(+,37050,38687) gene= ATP1 note= Atp1p; |gene gene= BNA4 |CDS(+,39142,40524) gene= BNA4 note= Bna4p;	|gene gene= ATP6 |CDS[fcd=-6599](+,28487,29266) gene= ATP6 note= Mitochondrially encoded subunit 6 of the F0 sector |gene |tRNA |gene gene= COB gene= COB note= Cytochrome b, mitochondrially encoded subunit of |gene gene= BI4 gene= BI4 note= Mitochondrial mRNA maturase, forms a complex with |gene gene= BI3 gene= BI3 note= Mitochondrial mRNA maturase, forms a complex with |gene gene= BI2 gene= BI2 …
89	4389	7	NC_001134	39933	40146	NC_001224	26641	29184	|gene gene= BNA4 |CDS[fcd=-897](+,39142,40524) gene= BNA4 note= Bna4p;	|gene gene= COX1 gene= COX1 note= Subunit I of cytochrome c oxidase, which is the |gene gene= ATP8 |CDS(+,27666,27812) gene= ATP8 note= Subunit 8 of the F0 sector of mitochondrial inner |gene gene= ATP6 |CDS(+,28487,29266) gene= ATP6 note= Mitochondrially encoded subunit 6 of the F0 sector
89	4390	6	NC_001134	39933	40146	NC_001224	29185	40988	|gene gene= BNA4 |CDS[fcd=-897](+,39142,40524) gene= BNA4 note= Bna4p;	|gene gene= ATP6 |CDS[fcd=-6599](+,28487,29266) gene= ATP6 note= Mitochondrially encoded subunit 6 of the F0 sector |gene |tRNA |gene gene= COB gene= COB note= Cytochrome b, mitochondrially encoded subunit of |gene gene= BI4 gene= BI4 note= Mitochondrial mRNA maturase, forms a complex with |gene gene= BI3 gene= BI3 note= Mitochondrial mRNA maturase, forms a complex with |gene gene= BI2 gene= BI2 …
93	4390	3	NC_001134	50400	53433	NC_001224	29185	40988	|gene gene= AVT5 |CDS(+,49571,50950) gene= AVT5 note= Avt5p; |gene gene= TEL1 |CDS(-,51016,59379) gene= TEL1 note= Tel1p;	|gene gene= ATP6 |CDS[fcd=-6599](+,28487,29266) gene= ATP6 note= Mitochondrially encoded subunit 6 of the F0 sector |gene |tRNA |gene gene= COB gene= COB note= Cytochrome b, mitochondrially encoded subunit of |gene gene= BI4 gene= BI4 note= Mitochondrial mRNA maturase, forms a complex with |gene gene= BI3 gene= BI3 note= Mitochondrial mRNA maturase, forms a complex with |gene gene= BI2 gene= BI2 …
95	4388	3	NC_001134	55530	56607	NC_001224	26414	26640	|gene gene= TEL1 |CDS[fcd=3311](-,51016,59379) gene= TEL1 note= Tel1p;	|gene gene= COX1 gene= COX1 note= Subunit I of cytochrome c oxidase, which is the |neigh_up CDS[fcd=-12709](+,13818,16322) gene= AI1 note= Reverse transcriptase required for splicing of the |neigh_down CDS[fcd=1139](+,27666,27812) gene= ATP8 note= Subunit 8 of the F0 sector of mitochondrial inner
95	4392	3	NC_001134	55530	56607	NC_001224	44708	80962	|gene gene= TEL1 |CDS[fcd=3311](-,51016,59379) gene= TEL1 note= Tel1p;	|gene gene= OLI1 |CDS(+,46723,46953) gene= OLI1 note= Oli1p |gene |tRNA |gene gene= VAR1 |CDS(+,48901,50097) gene= VAR1 note= Var1p |rRNA |gene gene= SCEI |CDS(+,61022,61729) gene= SCEI note= Sceip |gene |tRNA |gene |tRNA |gene |tRNA |gene |tRNA |gene |tRNA |gene |tRNA |gene |tRNA |gene |tRNA |gene |tRNA |gene |tRNA |gene |tRNA |gene |tRNA |gene |tRNA |gene |tRNA |gene |tRNA |gene |tRNA |gene gen…
99	4385	3	NC_001134	62252	65751	NC_001224	16726	17672	|gene |CDS(-,61199,62599) note= Ybl086cp; |rep_origin note= ARS202 |gene gene= BOI1 note= synonyms: BOB1, GIN7 |CDS(+,63873,66815) gene= BOI1 note= Boi1p;	|gene gene= COX1 gene= COX1 note= Subunit I of cytochrome c oxidase, which is the |gene gene= AI5_ALPHA gene= AI5_ALPHA note= Endonuclease I-SceIV, involved in intron mobility; |gene gene= AI4 gene= AI4 note= Endonuclease I-SceII, encoded by a mobile group I |gene gene= AI3 gene= AI3 note= Endonuclease I-SceIII, encoded by a mobile group I |gene gene= AI2 gene= AI2 note= Reverse transcriptase req…
99	4390	9	NC_001134	62252	65751	NC_001224	29185	40988	|gene |CDS(-,61199,62599) note= Ybl086cp; |rep_origin note= ARS202 |gene gene= BOI1 note= synonyms: BOB1, GIN7 |CDS(+,63873,66815) gene= BOI1 note= Boi1p;	|gene gene= ATP6 |CDS[fcd=-6599](+,28487,29266) gene= ATP6 note= Mitochondrially encoded subunit 6 of the F0 sector |gene |tRNA |gene gene= COB gene= COB note= Cytochrome b, mitochondrially encoded subunit of |gene gene= BI4 gene= BI4 note= Mitochondrial mRNA maturase, forms a complex with |gene gene= BI3 gene= BI3 note= Mitochondrial mRNA maturase, forms a complex with |gene gene= BI2 gene= BI2 …
99	4391	3	NC_001134	62252	65751	NC_001224	40989	44707	|gene |CDS(-,61199,62599) note= Ybl086cp; |rep_origin note= ARS202 |gene gene= BOI1 note= synonyms: BOB1, GIN7 |CDS(+,63873,66815) gene= BOI1 note= Boi1p;	|gene gene= COB gene= COB note= Cytochrome b, mitochondrially encoded subunit of |gene gene= BI4 gene= BI4 note= Mitochondrial mRNA maturase, forms a complex with |neigh_up CDS[fcd=-14361](+,28487,29266) gene= ATP6 note= Mitochondrially encoded subunit 6 of the F0 sector |neigh_down CDS[fcd=3875](+,46723,46953) gene= OLI1 note= Oli1p
103	4385	3	NC_001134	69163	69900	NC_001224	16726	17672	|gene gene= CDC27 note= synonyms: SNB1, APC3 |CDS(-,67166,69442) gene= CDC27 note= Cdc27p; |gene gene= ALG3 note= synonym: RHK1 |CDS(-,69748,71124) gene= ALG3 note= Alg3p;	|gene gene= COX1 gene= COX1 note= Subunit I of cytochrome c oxidase, which is the |gene gene= AI5_ALPHA gene= AI5_ALPHA note= Endonuclease I-SceIV, involved in intron mobility; |gene gene= AI4 gene= AI4 note= Endonuclease I-SceII, encoded by a mobile group I |gene gene= AI3 gene= AI3 note= Endonuclease I-SceIII, encoded by a mobile group I |gene gene= AI2 gene= AI2 note= Reverse transcriptase req…
103	4388	5	NC_001134	69163	69900	NC_001224	26414	26640	|gene gene= CDC27 note= synonyms: SNB1, APC3 |CDS(-,67166,69442) gene= CDC27 note= Cdc27p; |gene gene= ALG3 note= synonym: RHK1 |CDS(-,69748,71124) gene= ALG3 note= Alg3p;	|gene gene= COX1 gene= COX1 note= Subunit I of cytochrome c oxidase, which is the |neigh_up CDS[fcd=-12709](+,13818,16322) gene= AI1 note= Reverse transcriptase required for splicing of the |neigh_down CDS[fcd=1139](+,27666,27812) gene= ATP8 note= Subunit 8 of the F0 sector of mitochondrial inner
103	4394	3	NC_001134	69163	69900	NC_001224	81840	85778	|gene gene= CDC27 note= synonyms: SNB1, APC3 |CDS(-,67166,69442) gene= CDC27 note= Cdc27p; |gene gene= ALG3 note= synonym: RHK1 |CDS(-,69748,71124) gene= ALG3 note= Alg3p;	|gene |tRNA |misc_RNA |neigh_up CDS[fcd=-4596](+,79213,80022) gene= COX3 note= Subunit III of cytochrome c oxidase, which is the |neigh_down NC_001224-end
104	4385	9	NC_001134	69901	73107	NC_001224	16726	17672	|gene gene= ALG3 note= synonym: RHK1 |CDS(-,69748,71124) gene= ALG3 note= Alg3p; |gene |CDS(+,71863,72969) note= Ybl081wp; |gene gene= PET112 |CDS(-,73067,74692) gene= PET112 note= Pet112p;	|gene gene= COX1 gene= COX1 note= Subunit I of cytochrome c oxidase, which is the |gene gene= AI5_ALPHA gene= AI5_ALPHA note= Endonuclease I-SceIV, involved in intron mobility; |gene gene= AI4 gene= AI4 note= Endonuclease I-SceII, encoded by a mobile group I |gene gene= AI3 gene= AI3 note= Endonuclease I-SceIII, encoded by a mobile group I |gene gene= AI2 gene= AI2 note= Reverse transcriptase req…
104	4388	3	NC_001134	69901	73107	NC_001224	26414	26640	|gene gene= ALG3 note= synonym: RHK1 |CDS(-,69748,71124) gene= ALG3 note= Alg3p; |gene |CDS(+,71863,72969) note= Ybl081wp; |gene gene= PET112 |CDS(-,73067,74692) gene= PET112 note= Pet112p;	|gene gene= COX1 gene= COX1 note= Subunit I of cytochrome c oxidase, which is the |neigh_up CDS[fcd=-12709](+,13818,16322) gene= AI1 note= Reverse transcriptase required for splicing of the |neigh_down CDS[fcd=1139](+,27666,27812) gene= ATP8 note= Subunit 8 of the F0 sector of mitochondrial inner
104	4389	5	NC_001134	69901	73107	NC_001224	26641	29184	|gene gene= ALG3 note= synonym: RHK1 |CDS(-,69748,71124) gene= ALG3 note= Alg3p; |gene |CDS(+,71863,72969) note= Ybl081wp; |gene gene= PET112 |CDS(-,73067,74692) gene= PET112 note= Pet112p;	|gene gene= COX1 gene= COX1 note= Subunit I of cytochrome c oxidase, which is the |gene gene= ATP8 |CDS(+,27666,27812) gene= ATP8 note= Subunit 8 of the F0 sector of mitochondrial inner |gene gene= ATP6 |CDS(+,28487,29266) gene= ATP6 note= Mitochondrially encoded subunit 6 of the F0 sector
104	4390	6	NC_001134	69901	73107	NC_001224	29185	40988	|gene gene= ALG3 note= synonym: RHK1 |CDS(-,69748,71124) gene= ALG3 note= Alg3p; |gene |CDS(+,71863,72969) note= Ybl081wp; |gene gene= PET112 |CDS(-,73067,74692) gene= PET112 note= Pet112p;	|gene gene= ATP6 |CDS[fcd=-6599](+,28487,29266) gene= ATP6 note= Mitochondrially encoded subunit 6 of the F0 sector |gene |tRNA |gene gene= COB gene= COB note= Cytochrome b, mitochondrially encoded subunit of |gene gene= BI4 gene= BI4 note= Mitochondrial mRNA maturase, forms a complex with |gene gene= BI3 gene= BI3 note= Mitochondrial mRNA maturase, forms a complex with |gene gene= BI2 gene= BI2 …
104	4391	5	NC_001134	69901	73107	NC_001224	40989	44707	|gene gene= ALG3 note= synonym: RHK1 |CDS(-,69748,71124) gene= ALG3 note= Alg3p; |gene |CDS(+,71863,72969) note= Ybl081wp; |gene gene= PET112 |CDS(-,73067,74692) gene= PET112 note= Pet112p;	|gene gene= COB gene= COB note= Cytochrome b, mitochondrially encoded subunit of |gene gene= BI4 gene= BI4 note= Mitochondrial mRNA maturase, forms a complex with |neigh_up CDS[fcd=-14361](+,28487,29266) gene= ATP6 note= Mitochondrially encoded subunit 6 of the F0 sector |neigh_down CDS[fcd=3875](+,46723,46953) gene= OLI1 note= Oli1p
104	4392	9	NC_001134	69901	73107	NC_001224	44708	80962	|gene gene= ALG3 note= synonym: RHK1 |CDS(-,69748,71124) gene= ALG3 note= Alg3p; |gene |CDS(+,71863,72969) note= Ybl081wp; |gene gene= PET112 |CDS(-,73067,74692) gene= PET112 note= Pet112p;	|gene gene= OLI1 |CDS(+,46723,46953) gene= OLI1 note= Oli1p |gene |tRNA |gene gene= VAR1 |CDS(+,48901,50097) gene= VAR1 note= Var1p |rRNA |gene gene= SCEI |CDS(+,61022,61729) gene= SCEI note= Sceip |gene |tRNA |gene |tRNA |gene |tRNA |gene |tRNA |gene |tRNA |gene |tRNA |gene |tRNA |gene |tRNA |gene |tRNA |gene |tRNA |gene |tRNA |gene |tRNA |gene |tRNA |gene |tRNA |gene |tRNA |gene |tRNA |gene gen…
104	4394	6	NC_001134	69901	73107	NC_001224	81840	85778	|gene gene= ALG3 note= synonym: RHK1 |CDS(-,69748,71124) gene= ALG3 note= Alg3p; |gene |CDS(+,71863,72969) note= Ybl081wp; |gene gene= PET112 |CDS(-,73067,74692) gene= PET112 note= Pet112p;	|gene |tRNA |misc_RNA |neigh_up CDS[fcd=-4596](+,79213,80022) gene= COX3 note= Subunit III of cytochrome c oxidase, which is the |neigh_down NC_001224-end
107	4387	6	NC_001134	73695	75144	NC_001224	17762	26413	|gene gene= PET112 |CDS[fcd=273](-,73067,74692) gene= PET112 note= Pet112p;	|gene gene= COX1 gene= COX1 note= Subunit I of cytochrome c oxidase, which is the |gene gene= AI5_ALPHA gene= AI5_ALPHA note= Endonuclease I-SceIV, involved in intron mobility; |gene gene= AI4 gene= AI4 note= Endonuclease I-SceII, encoded by a mobile group I |gene gene= AI3 gene= AI3 note= Endonuclease I-SceIII, encoded by a mobile group I |gene gene= AI2 gene= AI2 note= Reverse transcriptase req…
107	4388	6	NC_001134	73695	75144	NC_001224	26414	26640	|gene gene= PET112 |CDS[fcd=273](-,73067,74692) gene= PET112 note= Pet112p;	|gene gene= COX1 gene= COX1 note= Subunit I of cytochrome c oxidase, which is the |neigh_up CDS[fcd=-12709](+,13818,16322) gene= AI1 note= Reverse transcriptase required for splicing of the |neigh_down CDS[fcd=1139](+,27666,27812) gene= ATP8 note= Subunit 8 of the F0 sector of mitochondrial inner
107	4389	3	NC_001134	73695	75144	NC_001224	26641	29184	|gene gene= PET112 |CDS[fcd=273](-,73067,74692) gene= PET112 note= Pet112p;	|gene gene= COX1 gene= COX1 note= Subunit I of cytochrome c oxidase, which is the |gene gene= ATP8 |CDS(+,27666,27812) gene= ATP8 note= Subunit 8 of the F0 sector of mitochondrial inner |gene gene= ATP6 |CDS(+,28487,29266) gene= ATP6 note= Mitochondrially encoded subunit 6 of the F0 sector
107	4390	8	NC_001134	73695	75144	NC_001224	29185	40988	|gene gene= PET112 |CDS[fcd=273](-,73067,74692) gene= PET112 note= Pet112p;	|gene gene= ATP6 |CDS[fcd=-6599](+,28487,29266) gene= ATP6 note= Mitochondrially encoded subunit 6 of the F0 sector |gene |tRNA |gene gene= COB gene= COB note= Cytochrome b, mitochondrially encoded subunit of |gene gene= BI4 gene= BI4 note= Mitochondrial mRNA maturase, forms a complex with |gene gene= BI3 gene= BI3 note= Mitochondrial mRNA maturase, forms a complex with |gene gene= BI2 gene= BI2 …
107	4392	5	NC_001134	73695	75144	NC_001224	44708	80962	|gene gene= PET112 |CDS[fcd=273](-,73067,74692) gene= PET112 note= Pet112p;	|gene gene= OLI1 |CDS(+,46723,46953) gene= OLI1 note= Oli1p |gene |tRNA |gene gene= VAR1 |CDS(+,48901,50097) gene= VAR1 note= Var1p |rRNA |gene gene= SCEI |CDS(+,61022,61729) gene= SCEI note= Sceip |gene |tRNA |gene |tRNA |gene |tRNA |gene |tRNA |gene |tRNA |gene |tRNA |gene |tRNA |gene |tRNA |gene |tRNA |gene |tRNA |gene |tRNA |gene |tRNA |gene |tRNA |gene |tRNA |gene |tRNA |gene |tRNA |gene gen…
107	4394	3	NC_001134	73695	75144	NC_001224	81840	85778	|gene gene= PET112 |CDS[fcd=273](-,73067,74692) gene= PET112 note= Pet112p;	|gene |tRNA |misc_RNA |neigh_up CDS[fcd=-4596](+,79213,80022) gene= COX3 note= Subunit III of cytochrome c oxidase, which is the |neigh_down NC_001224-end
109	4385	3	NC_001134	78450	79400	NC_001224	16726	17672	|gene gene= NUP170 note= synonym: NLE3 |CDS[fcd=-3669](+,75256,79764) gene= NUP170 note= Nup170p;	|gene gene= COX1 gene= COX1 note= Subunit I of cytochrome c oxidase, which is the |gene gene= AI5_ALPHA gene= AI5_ALPHA note= Endonuclease I-SceIV, involved in intron mobility; |gene gene= AI4 gene= AI4 note= Endonuclease I-SceII, encoded by a mobile group I |gene gene= AI3 gene= AI3 note= Endonuclease I-SceIII, encoded by a mobile group I |gene gene= AI2 gene= AI2 note= Reverse transcriptase req…
117	4385	10	NC_001134	100846	104157	NC_001224	16726	17672	|gene gene= PRX1 |CDS(-,100373,101158) gene= PRX1 note= Prx1p; |gene gene= KIP1 note= synonym: CIN9 |CDS(+,101888,105223) gene= KIP1 note= Kip1p;	|gene gene= COX1 gene= COX1 note= Subunit I of cytochrome c oxidase, which is the |gene gene= AI5_ALPHA gene= AI5_ALPHA note= Endonuclease I-SceIV, involved in intron mobility; |gene gene= AI4 gene= AI4 note= Endonuclease I-SceII, encoded by a mobile group I |gene gene= AI3 gene= AI3 note= Endonuclease I-SceIII, encoded by a mobile group I |gene gene= AI2 gene= AI2 note= Reverse transcriptase req…
117	4387	5	NC_001134	100846	104157	NC_001224	17762	26413	|gene gene= PRX1 |CDS(-,100373,101158) gene= PRX1 note= Prx1p; |gene gene= KIP1 note= synonym: CIN9 |CDS(+,101888,105223) gene= KIP1 note= Kip1p;	|gene gene= COX1 gene= COX1 note= Subunit I of cytochrome c oxidase, which is the |gene gene= AI5_ALPHA gene= AI5_ALPHA note= Endonuclease I-SceIV, involved in intron mobility; |gene gene= AI4 gene= AI4 note= Endonuclease I-SceII, encoded by a mobile group I |gene gene= AI3 gene= AI3 note= Endonuclease I-SceIII, encoded by a mobile group I |gene gene= AI2 gene= AI2 note= Reverse transcriptase req…
117	4388	6	NC_001134	100846	104157	NC_001224	26414	26640	|gene gene= PRX1 |CDS(-,100373,101158) gene= PRX1 note= Prx1p; |gene gene= KIP1 note= synonym: CIN9 |CDS(+,101888,105223) gene= KIP1 note= Kip1p;	|gene gene= COX1 gene= COX1 note= Subunit I of cytochrome c oxidase, which is the |neigh_up CDS[fcd=-12709](+,13818,16322) gene= AI1 note= Reverse transcriptase required for splicing of the |neigh_down CDS[fcd=1139](+,27666,27812) gene= ATP8 note= Subunit 8 of the F0 sector of mitochondrial inner
117	4389	5	NC_001134	100846	104157	NC_001224	26641	29184	|gene gene= PRX1 |CDS(-,100373,101158) gene= PRX1 note= Prx1p; |gene gene= KIP1 note= synonym: CIN9 |CDS(+,101888,105223) gene= KIP1 note= Kip1p;	|gene gene= COX1 gene= COX1 note= Subunit I of cytochrome c oxidase, which is the |gene gene= ATP8 |CDS(+,27666,27812) gene= ATP8 note= Subunit 8 of the F0 sector of mitochondrial inner |gene gene= ATP6 |CDS(+,28487,29266) gene= ATP6 note= Mitochondrially encoded subunit 6 of the F0 sector
117	4390	12	NC_001134	100846	104157	NC_001224	29185	40988	|gene gene= PRX1 |CDS(-,100373,101158) gene= PRX1 note= Prx1p; |gene gene= KIP1 note= synonym: CIN9 |CDS(+,101888,105223) gene= KIP1 note= Kip1p;	|gene gene= ATP6 |CDS[fcd=-6599](+,28487,29266) gene= ATP6 note= Mitochondrially encoded subunit 6 of the F0 sector |gene |tRNA |gene gene= COB gene= COB note= Cytochrome b, mitochondrially encoded subunit of |gene gene= BI4 gene= BI4 note= Mitochondrial mRNA maturase, forms a complex with |gene gene= BI3 gene= BI3 note= Mitochondrial mRNA maturase, forms a complex with |gene gene= BI2 gene= BI2 …
117	4391	3	NC_001134	100846	104157	NC_001224	40989	44707	|gene gene= PRX1 |CDS(-,100373,101158) gene= PRX1 note= Prx1p; |gene gene= KIP1 note= synonym: CIN9 |CDS(+,101888,105223) gene= KIP1 note= Kip1p;	|gene gene= COB gene= COB note= Cytochrome b, mitochondrially encoded subunit of |gene gene= BI4 gene= BI4 note= Mitochondrial mRNA maturase, forms a complex with |neigh_up CDS[fcd=-14361](+,28487,29266) gene= ATP6 note= Mitochondrially encoded subunit 6 of the F0 sector |neigh_down CDS[fcd=3875](+,46723,46953) gene= OLI1 note= Oli1p
117	4392	8	NC_001134	100846	104157	NC_001224	44708	80962	|gene gene= PRX1 |CDS(-,100373,101158) gene= PRX1 note= Prx1p; |gene gene= KIP1 note= synonym: CIN9 |CDS(+,101888,105223) gene= KIP1 note= Kip1p;	|gene gene= OLI1 |CDS(+,46723,46953) gene= OLI1 note= Oli1p |gene |tRNA |gene gene= VAR1 |CDS(+,48901,50097) gene= VAR1 note= Var1p |rRNA |gene gene= SCEI |CDS(+,61022,61729) gene= SCEI note= Sceip |gene |tRNA |gene |tRNA |gene |tRNA |gene |tRNA |gene |tRNA |gene |tRNA |gene |tRNA |gene |tRNA |gene |tRNA |gene |tRNA |gene |tRNA |gene |tRNA |gene |tRNA |gene |tRNA |gene |tRNA |gene |tRNA |gene gen…
117	4394	5	NC_001134	100846	104157	NC_001224	81840	85778	|gene gene= PRX1 |CDS(-,100373,101158) gene= PRX1 note= Prx1p; |gene gene= KIP1 note= synonym: CIN9 |CDS(+,101888,105223) gene= KIP1 note= Kip1p;	|gene |tRNA |misc_RNA |neigh_up CDS[fcd=-4596](+,79213,80022) gene= COX3 note= Subunit III of cytochrome c oxidase, which is the |neigh_down NC_001224-end
126	4390	4	NC_001134	131056	134910	NC_001224	29185	40988	|gene gene= EDE1 note= synonym: BUD15 |CDS(-,127898,132043) gene= EDE1 note= Ede1p; |gene gene= PSY4 |CDS(+,132427,133752) gene= PSY4 note= Psy4p; |gene gene= COR1 note= synonym: QCR1 |CDS(-,134146,135519) gene= COR1 note= Cor1p;	|gene gene= ATP6 |CDS[fcd=-6599](+,28487,29266) gene= ATP6 note= Mitochondrially encoded subunit 6 of the F0 sector |gene |tRNA |gene gene= COB gene= COB note= Cytochrome b, mitochondrially encoded subunit of |gene gene= BI4 gene= BI4 note= Mitochondrial mRNA maturase, forms a complex with |gene gene= BI3 gene= BI3 note= Mitochondrial mRNA maturase, forms a complex with |gene gene= BI2 gene= BI2 …
129	4392	3	NC_001134	138418	139606	NC_001224	44708	80962	|gene gene= FUI1 |CDS[fcd=1251](-,138344,140263) gene= FUI1 note= Fui1p;	|gene gene= OLI1 |CDS(+,46723,46953) gene= OLI1 note= Oli1p |gene |tRNA |gene gene= VAR1 |CDS(+,48901,50097) gene= VAR1 note= Var1p |rRNA |gene gene= SCEI |CDS(+,61022,61729) gene= SCEI note= Sceip |gene |tRNA |gene |tRNA |gene |tRNA |gene |tRNA |gene |tRNA |gene |tRNA |gene |tRNA |gene |tRNA |gene |tRNA |gene |tRNA |gene |tRNA |gene |tRNA |gene |tRNA |gene |tRNA |gene |tRNA |gene |tRNA |gene gen…
143	4390	3	NC_001134	170706	171273	NC_001224	29185	40988	|gene gene= LSM2 note= synonyms: SNP3, SMX5 gene= LSM2 note= Lsm2p; |neigh_up CDS[fcd=-3148](-,167521,167841) note= Ybl028cp; |neigh_down CDS[fcd=495](+,171484,171921) gene= RRN10 note= Rrn10p;	|gene gene= ATP6 |CDS[fcd=-6599](+,28487,29266) gene= ATP6 note= Mitochondrially encoded subunit 6 of the F0 sector |gene |tRNA |gene gene= COB gene= COB note= Cytochrome b, mitochondrially encoded subunit of |gene gene= BI4 gene= BI4 note= Mitochondrial mRNA maturase, forms a complex with |gene gene= BI3 gene= BI3 note= Mitochondrial mRNA maturase, forms a complex with |gene gene= BI2 gene= BI2 …
156	4385	3	NC_001134	204458	204709	NC_001224	16726	17672	|gene gene= SCT1 note= synonym: GAT2 |CDS[fcd=-1042](+,203541,205820) gene= SCT1 note= Sct1p;	|gene gene= COX1 gene= COX1 note= Subunit I of cytochrome c oxidase, which is the |gene gene= AI5_ALPHA gene= AI5_ALPHA note= Endonuclease I-SceIV, involved in intron mobility; |gene gene= AI4 gene= AI4 note= Endonuclease I-SceII, encoded by a mobile group I |gene gene= AI3 gene= AI3 note= Endonuclease I-SceIII, encoded by a mobile group I |gene gene= AI2 gene= AI2 note= Reverse transcriptase req…
161	4385	4	NC_001134	214833	216014	NC_001224	16726	17672	|gene gene= SLA1 |CDS[fcd=946](-,212635,216369) gene= SLA1 note= Sla1p;	|gene gene= COX1 gene= COX1 note= Subunit I of cytochrome c oxidase, which is the |gene gene= AI5_ALPHA gene= AI5_ALPHA note= Endonuclease I-SceIV, involved in intron mobility; |gene gene= AI4 gene= AI4 note= Endonuclease I-SceII, encoded by a mobile group I |gene gene= AI3 gene= AI3 note= Endonuclease I-SceIII, encoded by a mobile group I |gene gene= AI2 gene= AI2 note= Reverse transcriptase req…
161	4388	4	NC_001134	214833	216014	NC_001224	26414	26640	|gene gene= SLA1 |CDS[fcd=946](-,212635,216369) gene= SLA1 note= Sla1p;	|gene gene= COX1 gene= COX1 note= Subunit I of cytochrome c oxidase, which is the |neigh_up CDS[fcd=-12709](+,13818,16322) gene= AI1 note= Reverse transcriptase required for splicing of the |neigh_down CDS[fcd=1139](+,27666,27812) gene= ATP8 note= Subunit 8 of the F0 sector of mitochondrial inner
161	4391	4	NC_001134	214833	216014	NC_001224	40989	44707	|gene gene= SLA1 |CDS[fcd=946](-,212635,216369) gene= SLA1 note= Sla1p;	|gene gene= COB gene= COB note= Cytochrome b, mitochondrially encoded subunit of |gene gene= BI4 gene= BI4 note= Mitochondrial mRNA maturase, forms a complex with |neigh_up CDS[fcd=-14361](+,28487,29266) gene= ATP6 note= Mitochondrially encoded subunit 6 of the F0 sector |neigh_down CDS[fcd=3875](+,46723,46953) gene= OLI1 note= Oli1p
165	4388	3	NC_001134	224970	226988	NC_001224	26414	26640	|repeat_region note= Transposon YBLWTY1-1; Long Terminal Repeat (LTR) |gene note= Ybl005w-bp; |LTR note= YBLWDELTA10 |neigh_up CDS[fcd=-4646](+,221333,222655) note= Ybl005w-ap; |neigh_down CDS[fcd=1660](+,227639,235120) gene= UTP20 note= Utp20p;	|gene gene= COX1 gene= COX1 note= Subunit I of cytochrome c oxidase, which is the |neigh_up CDS[fcd=-12709](+,13818,16322) gene= AI1 note= Reverse transcriptase required for splicing of the |neigh_down CDS[fcd=1139](+,27666,27812) gene= ATP8 note= Subunit 8 of the F0 sector of mitochondrial inner
176	4388	3	NC_001134	272911	278214	NC_001224	26414	26640	|gene gene= KAP104 |CDS(-,270947,273703) gene= KAP104 note= Kap104p; |gene gene= GAL7 |CDS(-,274427,275527) gene= GAL7 note= Gal7p; |gene gene= GAL10 |CDS(-,276253,278352) gene= GAL10 note= Gal10p;	|gene gene= COX1 gene= COX1 note= Subunit I of cytochrome c oxidase, which is the |neigh_up CDS[fcd=-12709](+,13818,16322) gene= AI1 note= Reverse transcriptase required for splicing of the |neigh_down CDS[fcd=1139](+,27666,27812) gene= ATP8 note= Subunit 8 of the F0 sector of mitochondrial inner
179	4389	3	NC_001134	282535	291390	NC_001224	26641	29184	|gene gene= FUR4 |CDS(+,281443,283344) gene= FUR4 note= Fur4p; |gene gene= POA1 |CDS(+,283738,284271) gene= POA1 note= Poa1p; |gene gene= CHS3 note= synonyms: KTI2, DIT101, CSD2, CAL1 |CDS(-,284428,287925) gene= CHS3 note= Chs3p; |gene gene= SCO2 |CDS(+,289445,290350) gene= SCO2 note= Sco2p; |gene gene= OLA1 |CDS(-,290681,291865) gene= OLA1 note= Ola1p;	|gene gene= COX1 gene= COX1 note= Subunit I of cytochrome c oxidase, which is the |gene gene= ATP8 |CDS(+,27666,27812) gene= ATP8 note= Subunit 8 of the F0 sector of mitochondrial inner |gene gene= ATP6 |CDS(+,28487,29266) gene= ATP6 note= Mitochondrially encoded subunit 6 of the F0 sector
183	4390	3	NC_001134	298128	298615	NC_001224	29185	40988	|gene |CDS[fcd=-79](+,298292,299950) note= Ybr030wp;	|gene gene= ATP6 |CDS[fcd=-6599](+,28487,29266) gene= ATP6 note= Mitochondrially encoded subunit 6 of the F0 sector |gene |tRNA |gene gene= COB gene= COB note= Cytochrome b, mitochondrially encoded subunit of |gene gene= BI4 gene= BI4 note= Mitochondrial mRNA maturase, forms a complex with |gene gene= BI3 gene= BI3 note= Mitochondrial mRNA maturase, forms a complex with |gene gene= BI2 gene= BI2 …
186	4387	3	NC_001134	306120	310040	NC_001224	17762	26413	|gene gene= PDX3 |CDS(-,306269,306955) gene= PDX3 note= Pdx3p; |misc_RNA |misc_RNA note= TLC1; |gene gene= CSG2 note= synonym: CLS2 |CDS(-,309081,310313) gene= CSG2 note= Csg2p;	|gene gene= COX1 gene= COX1 note= Subunit I of cytochrome c oxidase, which is the |gene gene= AI5_ALPHA gene= AI5_ALPHA note= Endonuclease I-SceIV, involved in intron mobility; |gene gene= AI4 gene= AI4 note= Endonuclease I-SceII, encoded by a mobile group I |gene gene= AI3 gene= AI3 note= Endonuclease I-SceIII, encoded by a mobile group I |gene gene= AI2 gene= AI2 note= Reverse transcriptase req…
186	4389	5	NC_001134	306120	310040	NC_001224	26641	29184	|gene gene= PDX3 |CDS(-,306269,306955) gene= PDX3 note= Pdx3p; |misc_RNA |misc_RNA note= TLC1; |gene gene= CSG2 note= synonym: CLS2 |CDS(-,309081,310313) gene= CSG2 note= Csg2p;	|gene gene= COX1 gene= COX1 note= Subunit I of cytochrome c oxidase, which is the |gene gene= ATP8 |CDS(+,27666,27812) gene= ATP8 note= Subunit 8 of the F0 sector of mitochondrial inner |gene gene= ATP6 |CDS(+,28487,29266) gene= ATP6 note= Mitochondrially encoded subunit 6 of the F0 sector
186	4390	4	NC_001134	306120	310040	NC_001224	29185	40988	|gene gene= PDX3 |CDS(-,306269,306955) gene= PDX3 note= Pdx3p; |misc_RNA |misc_RNA note= TLC1; |gene gene= CSG2 note= synonym: CLS2 |CDS(-,309081,310313) gene= CSG2 note= Csg2p;	|gene gene= ATP6 |CDS[fcd=-6599](+,28487,29266) gene= ATP6 note= Mitochondrially encoded subunit 6 of the F0 sector |gene |tRNA |gene gene= COB gene= COB note= Cytochrome b, mitochondrially encoded subunit of |gene gene= BI4 gene= BI4 note= Mitochondrial mRNA maturase, forms a complex with |gene gene= BI3 gene= BI3 note= Mitochondrial mRNA maturase, forms a complex with |gene gene= BI2 gene= BI2 …
186	4392	3	NC_001134	306120	310040	NC_001224	44708	80962	|gene gene= PDX3 |CDS(-,306269,306955) gene= PDX3 note= Pdx3p; |misc_RNA |misc_RNA note= TLC1; |gene gene= CSG2 note= synonym: CLS2 |CDS(-,309081,310313) gene= CSG2 note= Csg2p;	|gene gene= OLI1 |CDS(+,46723,46953) gene= OLI1 note= Oli1p |gene |tRNA |gene gene= VAR1 |CDS(+,48901,50097) gene= VAR1 note= Var1p |rRNA |gene gene= SCEI |CDS(+,61022,61729) gene= SCEI note= Sceip |gene |tRNA |gene |tRNA |gene |tRNA |gene |tRNA |gene |tRNA |gene |tRNA |gene |tRNA |gene |tRNA |gene |tRNA |gene |tRNA |gene |tRNA |gene |tRNA |gene |tRNA |gene |tRNA |gene |tRNA |gene |tRNA |gene gen…
189	4389	3	NC_001134	313586	313812	NC_001224	26641	29184	|gene gene= CHS2 |CDS[fcd=-1802](+,311897,314788) gene= CHS2 note= Chs2p;	|gene gene= COX1 gene= COX1 note= Subunit I of cytochrome c oxidase, which is the |gene gene= ATP8 |CDS(+,27666,27812) gene= ATP8 note= Subunit 8 of the F0 sector of mitochondrial inner |gene gene= ATP6 |CDS(+,28487,29266) gene= ATP6 note= Mitochondrially encoded subunit 6 of the F0 sector
196	4385	5	NC_001134	336199	337612	NC_001224	16726	17672	|gene gene= REB1 note= synonym: GRF2 |CDS(-,334384,336816) gene= REB1 note= Reb1p; |gene gene= REG2 |CDS(-,337181,338197) gene= REG2 note= Reg2p;	|gene gene= COX1 gene= COX1 note= Subunit I of cytochrome c oxidase, which is the |gene gene= AI5_ALPHA gene= AI5_ALPHA note= Endonuclease I-SceIV, involved in intron mobility; |gene gene= AI4 gene= AI4 note= Endonuclease I-SceII, encoded by a mobile group I |gene gene= AI3 gene= AI3 note= Endonuclease I-SceIII, encoded by a mobile group I |gene gene= AI2 gene= AI2 note= Reverse transcriptase req…
196	4388	7	NC_001134	336199	337612	NC_001224	26414	26640	|gene gene= REB1 note= synonym: GRF2 |CDS(-,334384,336816) gene= REB1 note= Reb1p; |gene gene= REG2 |CDS(-,337181,338197) gene= REG2 note= Reg2p;	|gene gene= COX1 gene= COX1 note= Subunit I of cytochrome c oxidase, which is the |neigh_up CDS[fcd=-12709](+,13818,16322) gene= AI1 note= Reverse transcriptase required for splicing of the |neigh_down CDS[fcd=1139](+,27666,27812) gene= ATP8 note= Subunit 8 of the F0 sector of mitochondrial inner
196	4390	5	NC_001134	336199	337612	NC_001224	29185	40988	|gene gene= REB1 note= synonym: GRF2 |CDS(-,334384,336816) gene= REB1 note= Reb1p; |gene gene= REG2 |CDS(-,337181,338197) gene= REG2 note= Reg2p;	|gene gene= ATP6 |CDS[fcd=-6599](+,28487,29266) gene= ATP6 note= Mitochondrially encoded subunit 6 of the F0 sector |gene |tRNA |gene gene= COB gene= COB note= Cytochrome b, mitochondrially encoded subunit of |gene gene= BI4 gene= BI4 note= Mitochondrial mRNA maturase, forms a complex with |gene gene= BI3 gene= BI3 note= Mitochondrial mRNA maturase, forms a complex with |gene gene= BI2 gene= BI2 …
196	4391	4	NC_001134	336199	337612	NC_001224	40989	44707	|gene gene= REB1 note= synonym: GRF2 |CDS(-,334384,336816) gene= REB1 note= Reb1p; |gene gene= REG2 |CDS(-,337181,338197) gene= REG2 note= Reg2p;	|gene gene= COB gene= COB note= Cytochrome b, mitochondrially encoded subunit of |gene gene= BI4 gene= BI4 note= Mitochondrial mRNA maturase, forms a complex with |neigh_up CDS[fcd=-14361](+,28487,29266) gene= ATP6 note= Mitochondrially encoded subunit 6 of the F0 sector |neigh_down CDS[fcd=3875](+,46723,46953) gene= OLI1 note= Oli1p
200	4388	5	NC_001134	350646	352742	NC_001224	26414	26640	|LTR note= YBRWDELTA17 |gene |tRNA note= GO_component: cytosol [goid 0005829] [evidence NAS] |gene gene= MUM2 |CDS[fcd=1597](-,352191,353291) gene= MUM2 note= Mum2p;	|gene gene= COX1 gene= COX1 note= Subunit I of cytochrome c oxidase, which is the |neigh_up CDS[fcd=-12709](+,13818,16322) gene= AI1 note= Reverse transcriptase required for splicing of the |neigh_down CDS[fcd=1139](+,27666,27812) gene= ATP8 note= Subunit 8 of the F0 sector of mitochondrial inner
202	4388	3	NC_001134	352809	354796	NC_001224	26414	26640	|gene gene= MUM2 |CDS(-,352191,353291) gene= MUM2 note= Mum2p; |gene gene= UBP14 note= synonym: GID6 |CDS(-,353670,356015) gene= UBP14 note= Ubp14p;	|gene gene= COX1 gene= COX1 note= Subunit I of cytochrome c oxidase, which is the |neigh_up CDS[fcd=-12709](+,13818,16322) gene= AI1 note= Reverse transcriptase required for splicing of the |neigh_down CDS[fcd=1139](+,27666,27812) gene= ATP8 note= Subunit 8 of the F0 sector of mitochondrial inner
204	4392	5	NC_001134	360769	362396	NC_001224	44708	80962	|gene gene= ORC2 note= synonyms: SIR5, RRR1 |CDS[fcd=930](-,360650,362512) gene= ORC2 note= Orc2p;	|gene gene= OLI1 |CDS(+,46723,46953) gene= OLI1 note= Oli1p |gene |tRNA |gene gene= VAR1 |CDS(+,48901,50097) gene= VAR1 note= Var1p |rRNA |gene gene= SCEI |CDS(+,61022,61729) gene= SCEI note= Sceip |gene |tRNA |gene |tRNA |gene |tRNA |gene |tRNA |gene |tRNA |gene |tRNA |gene |tRNA |gene |tRNA |gene |tRNA |gene |tRNA |gene |tRNA |gene |tRNA |gene |tRNA |gene |tRNA |gene |tRNA |gene |tRNA |gene gen…
220	4390	6	NC_001134	408758	422575	NC_001224	29185	40988	|gene gene= TEC1 note= synonym: ROC1 |CDS(+,409163,410623) gene= TEC1 note= Tec1p; |gene gene= MIS1 |CDS(+,411048,413975) gene= MIS1 note= Mis1p; |gene gene= RPL19A gene= RPL19A note= Rpl19ap; |gene gene= AAC3 note= synonym: ANC3 |CDS(+,415977,416900) gene= AAC3 note= Aac3p; |rep_origin note= ARS215 |gene |CDS(-,418901,419158) note= Ybr085c-ap; |gene gene= IST2 |CDS(-,420195,423035) gene= IST2 no…	|gene gene= ATP6 |CDS[fcd=-6599](+,28487,29266) gene= ATP6 note= Mitochondrially encoded subunit 6 of the F0 sector |gene |tRNA |gene gene= COB gene= COB note= Cytochrome b, mitochondrially encoded subunit of |gene gene= BI4 gene= BI4 note= Mitochondrial mRNA maturase, forms a complex with |gene gene= BI3 gene= BI3 note= Mitochondrial mRNA maturase, forms a complex with |gene gene= BI2 gene= BI2 …
225	4390	4	NC_001134	434660	436339	NC_001224	29185	40988	|gene gene= RXT2 note= synonym: RAF60 |CDS(-,434400,435692) gene= RXT2 note= Rxt2p; |gene |CDS(+,436015,436707) note= Ybr096wp;	|gene gene= ATP6 |CDS[fcd=-6599](+,28487,29266) gene= ATP6 note= Mitochondrially encoded subunit 6 of the F0 sector |gene |tRNA |gene gene= COB gene= COB note= Cytochrome b, mitochondrially encoded subunit of |gene gene= BI4 gene= BI4 note= Mitochondrial mRNA maturase, forms a complex with |gene gene= BI3 gene= BI3 note= Mitochondrial mRNA maturase, forms a complex with |gene gene= BI2 gene= BI2 …
226	4388	3	NC_001134	436340	437740	NC_001224	26414	26640	|gene |CDS(+,436015,436707) note= Ybr096wp; |gene gene= VPS15 note= synonyms: VPL19, VAC4, GRD8 |CDS(+,436945,441309) gene= VPS15 note= Vps15p;	|gene gene= COX1 gene= COX1 note= Subunit I of cytochrome c oxidase, which is the |neigh_up CDS[fcd=-12709](+,13818,16322) gene= AI1 note= Reverse transcriptase required for splicing of the |neigh_down CDS[fcd=1139](+,27666,27812) gene= ATP8 note= Subunit 8 of the F0 sector of mitochondrial inner
238	4389	3	NC_001134	458320	458587	NC_001224	26641	29184	|gene gene= CMD1 |CDS[fcd=-97](-,457913,458356) gene= CMD1 note= Cmd1p;	|gene gene= COX1 gene= COX1 note= Subunit I of cytochrome c oxidase, which is the |gene gene= ATP8 |CDS(+,27666,27812) gene= ATP8 note= Subunit 8 of the F0 sector of mitochondrial inner |gene gene= ATP6 |CDS(+,28487,29266) gene= ATP6 note= Mitochondrially encoded subunit 6 of the F0 sector
238	4391	3	NC_001134	458320	458587	NC_001224	40989	44707	|gene gene= CMD1 |CDS[fcd=-97](-,457913,458356) gene= CMD1 note= Cmd1p;	|gene gene= COB gene= COB note= Cytochrome b, mitochondrially encoded subunit of |gene gene= BI4 gene= BI4 note= Mitochondrial mRNA maturase, forms a complex with |neigh_up CDS[fcd=-14361](+,28487,29266) gene= ATP6 note= Mitochondrially encoded subunit 6 of the F0 sector |neigh_down CDS[fcd=3875](+,46723,46953) gene= OLI1 note= Oli1p
240	4385	7	NC_001134	474158	476115	NC_001224	16726	17672	|gene gene= TKL2 |CDS[fcd=1295](-,474386,476431) gene= TKL2 note= Tkl2p;	|gene gene= COX1 gene= COX1 note= Subunit I of cytochrome c oxidase, which is the |gene gene= AI5_ALPHA gene= AI5_ALPHA note= Endonuclease I-SceIV, involved in intron mobility; |gene gene= AI4 gene= AI4 note= Endonuclease I-SceII, encoded by a mobile group I |gene gene= AI3 gene= AI3 note= Endonuclease I-SceIII, encoded by a mobile group I |gene gene= AI2 gene= AI2 note= Reverse transcriptase req…
240	4388	5	NC_001134	474158	476115	NC_001224	26414	26640	|gene gene= TKL2 |CDS[fcd=1295](-,474386,476431) gene= TKL2 note= Tkl2p;	|gene gene= COX1 gene= COX1 note= Subunit I of cytochrome c oxidase, which is the |neigh_up CDS[fcd=-12709](+,13818,16322) gene= AI1 note= Reverse transcriptase required for splicing of the |neigh_down CDS[fcd=1139](+,27666,27812) gene= ATP8 note= Subunit 8 of the F0 sector of mitochondrial inner
240	4390	11	NC_001134	474158	476115	NC_001224	29185	40988	|gene gene= TKL2 |CDS[fcd=1295](-,474386,476431) gene= TKL2 note= Tkl2p;	|gene gene= ATP6 |CDS[fcd=-6599](+,28487,29266) gene= ATP6 note= Mitochondrially encoded subunit 6 of the F0 sector |gene |tRNA |gene gene= COB gene= COB note= Cytochrome b, mitochondrially encoded subunit of |gene gene= BI4 gene= BI4 note= Mitochondrial mRNA maturase, forms a complex with |gene gene= BI3 gene= BI3 note= Mitochondrial mRNA maturase, forms a complex with |gene gene= BI2 gene= BI2 …
240	4391	3	NC_001134	474158	476115	NC_001224	40989	44707	|gene gene= TKL2 |CDS[fcd=1295](-,474386,476431) gene= TKL2 note= Tkl2p;	|gene gene= COB gene= COB note= Cytochrome b, mitochondrially encoded subunit of |gene gene= BI4 gene= BI4 note= Mitochondrial mRNA maturase, forms a complex with |neigh_up CDS[fcd=-14361](+,28487,29266) gene= ATP6 note= Mitochondrially encoded subunit 6 of the F0 sector |neigh_down CDS[fcd=3875](+,46723,46953) gene= OLI1 note= Oli1p
240	4394	4	NC_001134	474158	476115	NC_001224	81840	85778	|gene gene= TKL2 |CDS[fcd=1295](-,474386,476431) gene= TKL2 note= Tkl2p;	|gene |tRNA |misc_RNA |neigh_up CDS[fcd=-4596](+,79213,80022) gene= COX3 note= Subunit III of cytochrome c oxidase, which is the |neigh_down NC_001224-end
241	4385	6	NC_001134	476116	478029	NC_001224	16726	17672	|gene gene= TKL2 |CDS(-,474386,476431) gene= TKL2 note= Tkl2p; |gene gene= TEF2 |CDS(+,477665,479041) gene= TEF2 note= Tef2p;	|gene gene= COX1 gene= COX1 note= Subunit I of cytochrome c oxidase, which is the |gene gene= AI5_ALPHA gene= AI5_ALPHA note= Endonuclease I-SceIV, involved in intron mobility; |gene gene= AI4 gene= AI4 note= Endonuclease I-SceII, encoded by a mobile group I |gene gene= AI3 gene= AI3 note= Endonuclease I-SceIII, encoded by a mobile group I |gene gene= AI2 gene= AI2 note= Reverse transcriptase req…
241	4390	6	NC_001134	476116	478029	NC_001224	29185	40988	|gene gene= TKL2 |CDS(-,474386,476431) gene= TKL2 note= Tkl2p; |gene gene= TEF2 |CDS(+,477665,479041) gene= TEF2 note= Tef2p;	|gene gene= ATP6 |CDS[fcd=-6599](+,28487,29266) gene= ATP6 note= Mitochondrially encoded subunit 6 of the F0 sector |gene |tRNA |gene gene= COB gene= COB note= Cytochrome b, mitochondrially encoded subunit of |gene gene= BI4 gene= BI4 note= Mitochondrial mRNA maturase, forms a complex with |gene gene= BI3 gene= BI3 note= Mitochondrial mRNA maturase, forms a complex with |gene gene= BI2 gene= BI2 …
241	4392	3	NC_001134	476116	478029	NC_001224	44708	80962	|gene gene= TKL2 |CDS(-,474386,476431) gene= TKL2 note= Tkl2p; |gene gene= TEF2 |CDS(+,477665,479041) gene= TEF2 note= Tef2p;	|gene gene= OLI1 |CDS(+,46723,46953) gene= OLI1 note= Oli1p |gene |tRNA |gene gene= VAR1 |CDS(+,48901,50097) gene= VAR1 note= Var1p |rRNA |gene gene= SCEI |CDS(+,61022,61729) gene= SCEI note= Sceip |gene |tRNA |gene |tRNA |gene |tRNA |gene |tRNA |gene |tRNA |gene |tRNA |gene |tRNA |gene |tRNA |gene |tRNA |gene |tRNA |gene |tRNA |gene |tRNA |gene |tRNA |gene |tRNA |gene |tRNA |gene |tRNA |gene gen…
243	4392	3	NC_001134	486579	489308	NC_001224	44708	80962	|gene gene= TFC1 |CDS(-,484736,486685) gene= TFC1 note= Tfc1p; |rep_origin note= ARS216 |gene gene= PTC4 note= synonym: GCT1 |CDS(-,487193,488374) gene= PTC4 note= Ptc4p; |gene gene= TPS1 note= synonyms: TSS1, GLC6, GGS1, FDP1, CIF1, BYP1 |CDS(-,488899,490386) gene= TPS1 note= Tps1p;	|gene gene= OLI1 |CDS(+,46723,46953) gene= OLI1 note= Oli1p |gene |tRNA |gene gene= VAR1 |CDS(+,48901,50097) gene= VAR1 note= Var1p |rRNA |gene gene= SCEI |CDS(+,61022,61729) gene= SCEI note= Sceip |gene |tRNA |gene |tRNA |gene |tRNA |gene |tRNA |gene |tRNA |gene |tRNA |gene |tRNA |gene |tRNA |gene |tRNA |gene |tRNA |gene |tRNA |gene |tRNA |gene |tRNA |gene |tRNA |gene |tRNA |gene |tRNA |gene gen…
247	4385	5	NC_001134	497582	498408	NC_001224	16726	17672	|gene gene= CCZ1 note= synonym: CVT16 |CDS[fcd=-838](+,497157,499271) gene= CCZ1 note= Ccz1p;	|gene gene= COX1 gene= COX1 note= Subunit I of cytochrome c oxidase, which is the |gene gene= AI5_ALPHA gene= AI5_ALPHA note= Endonuclease I-SceIV, involved in intron mobility; |gene gene= AI4 gene= AI4 note= Endonuclease I-SceII, encoded by a mobile group I |gene gene= AI3 gene= AI3 note= Endonuclease I-SceIII, encoded by a mobile group I |gene gene= AI2 gene= AI2 note= Reverse transcriptase req…
247	4391	3	NC_001134	497582	498408	NC_001224	40989	44707	|gene gene= CCZ1 note= synonym: CVT16 |CDS[fcd=-838](+,497157,499271) gene= CCZ1 note= Ccz1p;	|gene gene= COB gene= COB note= Cytochrome b, mitochondrially encoded subunit of |gene gene= BI4 gene= BI4 note= Mitochondrial mRNA maturase, forms a complex with |neigh_up CDS[fcd=-14361](+,28487,29266) gene= ATP6 note= Mitochondrially encoded subunit 6 of the F0 sector |neigh_down CDS[fcd=3875](+,46723,46953) gene= OLI1 note= Oli1p
249	4388	3	NC_001134	500090	501795	NC_001224	26414	26640	|gene gene= AGP2 |CDS[fcd=494](-,499646,501436) gene= AGP2 note= Agp2p;	|gene gene= COX1 gene= COX1 note= Subunit I of cytochrome c oxidase, which is the |neigh_up CDS[fcd=-12709](+,13818,16322) gene= AI1 note= Reverse transcriptase required for splicing of the |neigh_down CDS[fcd=1139](+,27666,27812) gene= ATP8 note= Subunit 8 of the F0 sector of mitochondrial inner
249	4391	3	NC_001134	500090	501795	NC_001224	40989	44707	|gene gene= AGP2 |CDS[fcd=494](-,499646,501436) gene= AGP2 note= Agp2p;	|gene gene= COB gene= COB note= Cytochrome b, mitochondrially encoded subunit of |gene gene= BI4 gene= BI4 note= Mitochondrial mRNA maturase, forms a complex with |neigh_up CDS[fcd=-14361](+,28487,29266) gene= ATP6 note= Mitochondrially encoded subunit 6 of the F0 sector |neigh_down CDS[fcd=3875](+,46723,46953) gene= OLI1 note= Oli1p
249	4392	3	NC_001134	500090	501795	NC_001224	44708	80962	|gene gene= AGP2 |CDS[fcd=494](-,499646,501436) gene= AGP2 note= Agp2p;	|gene gene= OLI1 |CDS(+,46723,46953) gene= OLI1 note= Oli1p |gene |tRNA |gene gene= VAR1 |CDS(+,48901,50097) gene= VAR1 note= Var1p |rRNA |gene gene= SCEI |CDS(+,61022,61729) gene= SCEI note= Sceip |gene |tRNA |gene |tRNA |gene |tRNA |gene |tRNA |gene |tRNA |gene |tRNA |gene |tRNA |gene |tRNA |gene |tRNA |gene |tRNA |gene |tRNA |gene |tRNA |gene |tRNA |gene |tRNA |gene |tRNA |gene |tRNA |gene gen…
250	4385	5	NC_001134	501796	505329	NC_001224	16726	17672	|gene gene= HSL7 |CDS(-,501798,504281) gene= HSL7 note= Hsl7p; |gene gene= CKS1 |CDS(+,504848,505300) gene= CKS1 note= Cks1p;	|gene gene= COX1 gene= COX1 note= Subunit I of cytochrome c oxidase, which is the |gene gene= AI5_ALPHA gene= AI5_ALPHA note= Endonuclease I-SceIV, involved in intron mobility; |gene gene= AI4 gene= AI4 note= Endonuclease I-SceII, encoded by a mobile group I |gene gene= AI3 gene= AI3 note= Endonuclease I-SceIII, encoded by a mobile group I |gene gene= AI2 gene= AI2 note= Reverse transcriptase req…
250	4390	6	NC_001134	501796	505329	NC_001224	29185	40988	|gene gene= HSL7 |CDS(-,501798,504281) gene= HSL7 note= Hsl7p; |gene gene= CKS1 |CDS(+,504848,505300) gene= CKS1 note= Cks1p;	|gene gene= ATP6 |CDS[fcd=-6599](+,28487,29266) gene= ATP6 note= Mitochondrially encoded subunit 6 of the F0 sector |gene |tRNA |gene gene= COB gene= COB note= Cytochrome b, mitochondrially encoded subunit of |gene gene= BI4 gene= BI4 note= Mitochondrial mRNA maturase, forms a complex with |gene gene= BI3 gene= BI3 note= Mitochondrial mRNA maturase, forms a complex with |gene gene= BI2 gene= BI2 …
250	4391	3	NC_001134	501796	505329	NC_001224	40989	44707	|gene gene= HSL7 |CDS(-,501798,504281) gene= HSL7 note= Hsl7p; |gene gene= CKS1 |CDS(+,504848,505300) gene= CKS1 note= Cks1p;	|gene gene= COB gene= COB note= Cytochrome b, mitochondrially encoded subunit of |gene gene= BI4 gene= BI4 note= Mitochondrial mRNA maturase, forms a complex with |neigh_up CDS[fcd=-14361](+,28487,29266) gene= ATP6 note= Mitochondrially encoded subunit 6 of the F0 sector |neigh_down CDS[fcd=3875](+,46723,46953) gene= OLI1 note= Oli1p
252	4388	3	NC_001134	506556	507396	NC_001224	26414	26640	|gene gene= MEC1 note= synonyms: SAD3, ESR1 |CDS[fcd=-1314](+,505662,512768) gene= MEC1 note= Mec1p;	|gene gene= COX1 gene= COX1 note= Subunit I of cytochrome c oxidase, which is the |neigh_up CDS[fcd=-12709](+,13818,16322) gene= AI1 note= Reverse transcriptase required for splicing of the |neigh_down CDS[fcd=1139](+,27666,27812) gene= ATP8 note= Subunit 8 of the F0 sector of mitochondrial inner
259	4389	3	NC_001134	524469	525934	NC_001224	26641	29184	|gene gene= IRA1 note= synonyms: PPD1, GLC1 |CDS[fcd=1421](-,517344,526622) gene= IRA1 note= Ira1p;	|gene gene= COX1 gene= COX1 note= Subunit I of cytochrome c oxidase, which is the |gene gene= ATP8 |CDS(+,27666,27812) gene= ATP8 note= Subunit 8 of the F0 sector of mitochondrial inner |gene gene= ATP6 |CDS(+,28487,29266) gene= ATP6 note= Mitochondrially encoded subunit 6 of the F0 sector
270	4390	3	NC_001134	552526	553643	NC_001224	29185	40988	|gene gene= SLI15 |CDS(-,551098,553194) gene= SLI15 note= Sli15p; |gene gene= ICS2 |CDS(-,553537,554304) gene= ICS2 note= Ics2p;	|gene gene= ATP6 |CDS[fcd=-6599](+,28487,29266) gene= ATP6 note= Mitochondrially encoded subunit 6 of the F0 sector |gene |tRNA |gene gene= COB gene= COB note= Cytochrome b, mitochondrially encoded subunit of |gene gene= BI4 gene= BI4 note= Mitochondrial mRNA maturase, forms a complex with |gene gene= BI3 gene= BI3 note= Mitochondrial mRNA maturase, forms a complex with |gene gene= BI2 gene= BI2 …
276	4389	3	NC_001134	570230	577773	NC_001224	26641	29184	|gene gene= TYR1 |CDS(-,569837,571195) gene= TYR1 note= Tyr1p; |gene gene= POP7 note= synonym: RPP2 |CDS(-,571463,571885) gene= POP7 note= Pop7p; |gene gene= PEX32 |CDS(+,572366,573607) gene= PEX32 note= Pex32p; |gene gene= SSE2 |CDS(-,573910,575991) gene= SSE2 note= Sse2p; |gene gene= NPL4 note= synonym: HRD4 |CDS(-,576339,578081) gene= NPL4 note= Npl4p;	|gene gene= COX1 gene= COX1 note= Subunit I of cytochrome c oxidase, which is the |gene gene= ATP8 |CDS(+,27666,27812) gene= ATP8 note= Subunit 8 of the F0 sector of mitochondrial inner |gene gene= ATP6 |CDS(+,28487,29266) gene= ATP6 note= Mitochondrially encoded subunit 6 of the F0 sector
279	4390	3	NC_001134	579183	583207	NC_001224	29185	40988	|gene gene= SMY2 |CDS(-,579145,581367) gene= SMY2 note= Smy2p; |gene gene= UMP1 note= synonym: RNS2 |CDS(-,581721,582167) gene= UMP1 note= Ump1p; |gene gene= SWD3 note= synonyms: SAF35, CPS30 |CDS(+,582403,583350) gene= SWD3 note= Swd3p;	|gene gene= ATP6 |CDS[fcd=-6599](+,28487,29266) gene= ATP6 note= Mitochondrially encoded subunit 6 of the F0 sector |gene |tRNA |gene gene= COB gene= COB note= Cytochrome b, mitochondrially encoded subunit of |gene gene= BI4 gene= BI4 note= Mitochondrial mRNA maturase, forms a complex with |gene gene= BI3 gene= BI3 note= Mitochondrial mRNA maturase, forms a complex with |gene gene= BI2 gene= BI2 …
289	4387	3	NC_001134	611758	613783	NC_001224	17762	26413	|gene gene= MSI1 note= synonym: CAC3 |CDS(-,610609,611877) gene= MSI1 note= Msi1p; |gene gene= PGI1 note= synonym: CDC30 |CDS(-,612231,613895) gene= PGI1 note= Pgi1p;	|gene gene= COX1 gene= COX1 note= Subunit I of cytochrome c oxidase, which is the |gene gene= AI5_ALPHA gene= AI5_ALPHA note= Endonuclease I-SceIV, involved in intron mobility; |gene gene= AI4 gene= AI4 note= Endonuclease I-SceII, encoded by a mobile group I |gene gene= AI3 gene= AI3 note= Endonuclease I-SceIII, encoded by a mobile group I |gene gene= AI2 gene= AI2 note= Reverse transcriptase req…
289	4388	3	NC_001134	611758	613783	NC_001224	26414	26640	|gene gene= MSI1 note= synonym: CAC3 |CDS(-,610609,611877) gene= MSI1 note= Msi1p; |gene gene= PGI1 note= synonym: CDC30 |CDS(-,612231,613895) gene= PGI1 note= Pgi1p;	|gene gene= COX1 gene= COX1 note= Subunit I of cytochrome c oxidase, which is the |neigh_up CDS[fcd=-12709](+,13818,16322) gene= AI1 note= Reverse transcriptase required for splicing of the |neigh_down CDS[fcd=1139](+,27666,27812) gene= ATP8 note= Subunit 8 of the F0 sector of mitochondrial inner
289	4390	7	NC_001134	611758	613783	NC_001224	29185	40988	|gene gene= MSI1 note= synonym: CAC3 |CDS(-,610609,611877) gene= MSI1 note= Msi1p; |gene gene= PGI1 note= synonym: CDC30 |CDS(-,612231,613895) gene= PGI1 note= Pgi1p;	|gene gene= ATP6 |CDS[fcd=-6599](+,28487,29266) gene= ATP6 note= Mitochondrially encoded subunit 6 of the F0 sector |gene |tRNA |gene gene= COB gene= COB note= Cytochrome b, mitochondrially encoded subunit of |gene gene= BI4 gene= BI4 note= Mitochondrial mRNA maturase, forms a complex with |gene gene= BI3 gene= BI3 note= Mitochondrial mRNA maturase, forms a complex with |gene gene= BI2 gene= BI2 …
291	4390	3	NC_001134	617580	618723	NC_001224	29185	40988	|gene gene= TAF5 note= synonym: TAF90 |CDS[fcd=367](-,616122,618518) gene= TAF5 note= Taf5p;	|gene gene= ATP6 |CDS[fcd=-6599](+,28487,29266) gene= ATP6 note= Mitochondrially encoded subunit 6 of the F0 sector |gene |tRNA |gene gene= COB gene= COB note= Cytochrome b, mitochondrially encoded subunit of |gene gene= BI4 gene= BI4 note= Mitochondrial mRNA maturase, forms a complex with |gene gene= BI3 gene= BI3 note= Mitochondrial mRNA maturase, forms a complex with |gene gene= BI2 gene= BI2 …
292	4392	3	NC_001134	618724	619439	NC_001224	44708	80962	|gene gene= KTR4 |CDS[fcd=-177](+,618904,620298) gene= KTR4 note= Ktr4p;	|gene gene= OLI1 |CDS(+,46723,46953) gene= OLI1 note= Oli1p |gene |tRNA |gene gene= VAR1 |CDS(+,48901,50097) gene= VAR1 note= Var1p |rRNA |gene gene= SCEI |CDS(+,61022,61729) gene= SCEI note= Sceip |gene |tRNA |gene |tRNA |gene |tRNA |gene |tRNA |gene |tRNA |gene |tRNA |gene |tRNA |gene |tRNA |gene |tRNA |gene |tRNA |gene |tRNA |gene |tRNA |gene |tRNA |gene |tRNA |gene |tRNA |gene |tRNA |gene gen…
297	4385	9	NC_001134	629765	633902	NC_001224	16726	17672	|gene gene= COS111 |CDS(+,629163,631937) gene= COS111 note= Cos111p; |gene |CDS(-,632249,633376) note= Ybr204cp; |gene gene= KTR3 |CDS(+,633617,634831) gene= KTR3 note= Ktr3p;	|gene gene= COX1 gene= COX1 note= Subunit I of cytochrome c oxidase, which is the |gene gene= AI5_ALPHA gene= AI5_ALPHA note= Endonuclease I-SceIV, involved in intron mobility; |gene gene= AI4 gene= AI4 note= Endonuclease I-SceII, encoded by a mobile group I |gene gene= AI3 gene= AI3 note= Endonuclease I-SceIII, encoded by a mobile group I |gene gene= AI2 gene= AI2 note= Reverse transcriptase req…
297	4388	3	NC_001134	629765	633902	NC_001224	26414	26640	|gene gene= COS111 |CDS(+,629163,631937) gene= COS111 note= Cos111p; |gene |CDS(-,632249,633376) note= Ybr204cp; |gene gene= KTR3 |CDS(+,633617,634831) gene= KTR3 note= Ktr3p;	|gene gene= COX1 gene= COX1 note= Subunit I of cytochrome c oxidase, which is the |neigh_up CDS[fcd=-12709](+,13818,16322) gene= AI1 note= Reverse transcriptase required for splicing of the |neigh_down CDS[fcd=1139](+,27666,27812) gene= ATP8 note= Subunit 8 of the F0 sector of mitochondrial inner
297	4389	5	NC_001134	629765	633902	NC_001224	26641	29184	|gene gene= COS111 |CDS(+,629163,631937) gene= COS111 note= Cos111p; |gene |CDS(-,632249,633376) note= Ybr204cp; |gene gene= KTR3 |CDS(+,633617,634831) gene= KTR3 note= Ktr3p;	|gene gene= COX1 gene= COX1 note= Subunit I of cytochrome c oxidase, which is the |gene gene= ATP8 |CDS(+,27666,27812) gene= ATP8 note= Subunit 8 of the F0 sector of mitochondrial inner |gene gene= ATP6 |CDS(+,28487,29266) gene= ATP6 note= Mitochondrially encoded subunit 6 of the F0 sector
297	4390	7	NC_001134	629765	633902	NC_001224	29185	40988	|gene gene= COS111 |CDS(+,629163,631937) gene= COS111 note= Cos111p; |gene |CDS(-,632249,633376) note= Ybr204cp; |gene gene= KTR3 |CDS(+,633617,634831) gene= KTR3 note= Ktr3p;	|gene gene= ATP6 |CDS[fcd=-6599](+,28487,29266) gene= ATP6 note= Mitochondrially encoded subunit 6 of the F0 sector |gene |tRNA |gene gene= COB gene= COB note= Cytochrome b, mitochondrially encoded subunit of |gene gene= BI4 gene= BI4 note= Mitochondrial mRNA maturase, forms a complex with |gene gene= BI3 gene= BI3 note= Mitochondrial mRNA maturase, forms a complex with |gene gene= BI2 gene= BI2 …
297	4391	4	NC_001134	629765	633902	NC_001224	40989	44707	|gene gene= COS111 |CDS(+,629163,631937) gene= COS111 note= Cos111p; |gene |CDS(-,632249,633376) note= Ybr204cp; |gene gene= KTR3 |CDS(+,633617,634831) gene= KTR3 note= Ktr3p;	|gene gene= COB gene= COB note= Cytochrome b, mitochondrially encoded subunit of |gene gene= BI4 gene= BI4 note= Mitochondrial mRNA maturase, forms a complex with |neigh_up CDS[fcd=-14361](+,28487,29266) gene= ATP6 note= Mitochondrially encoded subunit 6 of the F0 sector |neigh_down CDS[fcd=3875](+,46723,46953) gene= OLI1 note= Oli1p
297	4392	9	NC_001134	629765	633902	NC_001224	44708	80962	|gene gene= COS111 |CDS(+,629163,631937) gene= COS111 note= Cos111p; |gene |CDS(-,632249,633376) note= Ybr204cp; |gene gene= KTR3 |CDS(+,633617,634831) gene= KTR3 note= Ktr3p;	|gene gene= OLI1 |CDS(+,46723,46953) gene= OLI1 note= Oli1p |gene |tRNA |gene gene= VAR1 |CDS(+,48901,50097) gene= VAR1 note= Var1p |rRNA |gene gene= SCEI |CDS(+,61022,61729) gene= SCEI note= Sceip |gene |tRNA |gene |tRNA |gene |tRNA |gene |tRNA |gene |tRNA |gene |tRNA |gene |tRNA |gene |tRNA |gene |tRNA |gene |tRNA |gene |tRNA |gene |tRNA |gene |tRNA |gene |tRNA |gene |tRNA |gene |tRNA |gene gen…
297	4394	5	NC_001134	629765	633902	NC_001224	81840	85778	|gene gene= COS111 |CDS(+,629163,631937) gene= COS111 note= Cos111p; |gene |CDS(-,632249,633376) note= Ybr204cp; |gene gene= KTR3 |CDS(+,633617,634831) gene= KTR3 note= Ktr3p;	|gene |tRNA |misc_RNA |neigh_up CDS[fcd=-4596](+,79213,80022) gene= COX3 note= Subunit III of cytochrome c oxidase, which is the |neigh_down NC_001224-end
298	4385	3	NC_001134	633903	645599	NC_001224	16726	17672	|gene gene= KTR3 |CDS(+,633617,634831) gene= KTR3 note= Ktr3p; |gene gene= FTH1 |CDS(+,635141,636538) gene= FTH1 note= Fth1p; |gene gene= DUR1,2 note= synonym: DUR80 |CDS(-,636698,642205) gene= DUR1,2 note= Dur1,2p; |gene |tRNA note= GO_component: cytosol [goid 0005829] [evidence NAS] |LTR note= YBRCTAU2 |LTR note= YBRWDELTA18 |LTR note= YBRCDELTA19 |gene |tRNA note= GO_component: cytosol [goid 0…	|gene gene= COX1 gene= COX1 note= Subunit I of cytochrome c oxidase, which is the |gene gene= AI5_ALPHA gene= AI5_ALPHA note= Endonuclease I-SceIV, involved in intron mobility; |gene gene= AI4 gene= AI4 note= Endonuclease I-SceII, encoded by a mobile group I |gene gene= AI3 gene= AI3 note= Endonuclease I-SceIII, encoded by a mobile group I |gene gene= AI2 gene= AI2 note= Reverse transcriptase req…
307	4385	7	NC_001134	664091	667370	NC_001224	16726	17672	|gene |CDS(-,662990,664672) note= Ybr220cp; |gene gene= PDB1 |CDS(-,665148,666248) gene= PDB1 note= Pdb1p; |gene |CDS(+,666533,666637) note= Ybr221w-ap; |gene gene= PCS60 note= synonym: FAT2 |CDS(-,666715,668346) gene= PCS60 note= Pcs60p;	|gene gene= COX1 gene= COX1 note= Subunit I of cytochrome c oxidase, which is the |gene gene= AI5_ALPHA gene= AI5_ALPHA note= Endonuclease I-SceIV, involved in intron mobility; |gene gene= AI4 gene= AI4 note= Endonuclease I-SceII, encoded by a mobile group I |gene gene= AI3 gene= AI3 note= Endonuclease I-SceIII, encoded by a mobile group I |gene gene= AI2 gene= AI2 note= Reverse transcriptase req…
307	4389	3	NC_001134	664091	667370	NC_001224	26641	29184	|gene |CDS(-,662990,664672) note= Ybr220cp; |gene gene= PDB1 |CDS(-,665148,666248) gene= PDB1 note= Pdb1p; |gene |CDS(+,666533,666637) note= Ybr221w-ap; |gene gene= PCS60 note= synonym: FAT2 |CDS(-,666715,668346) gene= PCS60 note= Pcs60p;	|gene gene= COX1 gene= COX1 note= Subunit I of cytochrome c oxidase, which is the |gene gene= ATP8 |CDS(+,27666,27812) gene= ATP8 note= Subunit 8 of the F0 sector of mitochondrial inner |gene gene= ATP6 |CDS(+,28487,29266) gene= ATP6 note= Mitochondrially encoded subunit 6 of the F0 sector
307	4390	5	NC_001134	664091	667370	NC_001224	29185	40988	|gene |CDS(-,662990,664672) note= Ybr220cp; |gene gene= PDB1 |CDS(-,665148,666248) gene= PDB1 note= Pdb1p; |gene |CDS(+,666533,666637) note= Ybr221w-ap; |gene gene= PCS60 note= synonym: FAT2 |CDS(-,666715,668346) gene= PCS60 note= Pcs60p;	|gene gene= ATP6 |CDS[fcd=-6599](+,28487,29266) gene= ATP6 note= Mitochondrially encoded subunit 6 of the F0 sector |gene |tRNA |gene gene= COB gene= COB note= Cytochrome b, mitochondrially encoded subunit of |gene gene= BI4 gene= BI4 note= Mitochondrial mRNA maturase, forms a complex with |gene gene= BI3 gene= BI3 note= Mitochondrial mRNA maturase, forms a complex with |gene gene= BI2 gene= BI2 …
307	4392	3	NC_001134	664091	667370	NC_001224	44708	80962	|gene |CDS(-,662990,664672) note= Ybr220cp; |gene gene= PDB1 |CDS(-,665148,666248) gene= PDB1 note= Pdb1p; |gene |CDS(+,666533,666637) note= Ybr221w-ap; |gene gene= PCS60 note= synonym: FAT2 |CDS(-,666715,668346) gene= PCS60 note= Pcs60p;	|gene gene= OLI1 |CDS(+,46723,46953) gene= OLI1 note= Oli1p |gene |tRNA |gene gene= VAR1 |CDS(+,48901,50097) gene= VAR1 note= Var1p |rRNA |gene gene= SCEI |CDS(+,61022,61729) gene= SCEI note= Sceip |gene |tRNA |gene |tRNA |gene |tRNA |gene |tRNA |gene |tRNA |gene |tRNA |gene |tRNA |gene |tRNA |gene |tRNA |gene |tRNA |gene |tRNA |gene |tRNA |gene |tRNA |gene |tRNA |gene |tRNA |gene |tRNA |gene gen…
309	4385	3	NC_001134	669222	671301	NC_001224	16726	17672	|gene gene= TDP1 |CDS(-,668658,670292) gene= TDP1 note= Tdp1p; |gene |CDS(+,670622,673324) note= Ybr225wp;	|gene gene= COX1 gene= COX1 note= Subunit I of cytochrome c oxidase, which is the |gene gene= AI5_ALPHA gene= AI5_ALPHA note= Endonuclease I-SceIV, involved in intron mobility; |gene gene= AI4 gene= AI4 note= Endonuclease I-SceII, encoded by a mobile group I |gene gene= AI3 gene= AI3 note= Endonuclease I-SceIII, encoded by a mobile group I |gene gene= AI2 gene= AI2 note= Reverse transcriptase req…
313	4391	5	NC_001134	676897	690826	NC_001224	40989	44707	|gene gene= ROT2 note= synonym: GLS2 |CDS(-,676352,679216) gene= ROT2 note= Rot2p; |gene gene= OM14 gene= OM14 note= Om14p; |gene |CDS(+,680357,680557) note= Ybr230w-ap; |misc_RNA |gene gene= SWC5 note= synonym: AOR1 |CDS(-,682174,683085) gene= SWC5 note= Swc5p; |gene gene= PBP2 note= synonym: HEK1 |CDS(+,683423,684664) gene= PBP2 note= Pbp2p; |gene gene= DAD3 |CDS(+,684972,685256) gene= DAD3 not…	|gene gene= COB gene= COB note= Cytochrome b, mitochondrially encoded subunit of |gene gene= BI4 gene= BI4 note= Mitochondrial mRNA maturase, forms a complex with |neigh_up CDS[fcd=-14361](+,28487,29266) gene= ATP6 note= Mitochondrially encoded subunit 6 of the F0 sector |neigh_down CDS[fcd=3875](+,46723,46953) gene= OLI1 note= Oli1p
321	4385	3	NC_001134	706438	709861	NC_001224	16726	17672	|gene gene= ALG7 note= synonym: TUR1 |CDS(-,705442,706788) gene= ALG7 note= Alg7p; |gene gene= GPX2 note= synonym: AMI1 |CDS(+,707523,708011) gene= GPX2 note= Gpx2p; |gene gene= ISW1 note= synonym: SGN2 |CDS(-,708145,711534) gene= ISW1 note= Isw1p;	|gene gene= COX1 gene= COX1 note= Subunit I of cytochrome c oxidase, which is the |gene gene= AI5_ALPHA gene= AI5_ALPHA note= Endonuclease I-SceIV, involved in intron mobility; |gene gene= AI4 gene= AI4 note= Endonuclease I-SceII, encoded by a mobile group I |gene gene= AI3 gene= AI3 note= Endonuclease I-SceIII, encoded by a mobile group I |gene gene= AI2 gene= AI2 note= Reverse transcriptase req…
321	4394	4	NC_001134	706438	709861	NC_001224	81840	85778	|gene gene= ALG7 note= synonym: TUR1 |CDS(-,705442,706788) gene= ALG7 note= Alg7p; |gene gene= GPX2 note= synonym: AMI1 |CDS(+,707523,708011) gene= GPX2 note= Gpx2p; |gene gene= ISW1 note= synonym: SGN2 |CDS(-,708145,711534) gene= ISW1 note= Isw1p;	|gene |tRNA |misc_RNA |neigh_up CDS[fcd=-4596](+,79213,80022) gene= COX3 note= Subunit III of cytochrome c oxidase, which is the |neigh_down NC_001224-end
325	4385	3	NC_001134	714870	715998	NC_001224	16726	17672	|gene gene= HIS7 |CDS[fcd=1026](-,714802,716460) gene= HIS7 note= His7p;	|gene gene= COX1 gene= COX1 note= Subunit I of cytochrome c oxidase, which is the |gene gene= AI5_ALPHA gene= AI5_ALPHA note= Endonuclease I-SceIV, involved in intron mobility; |gene gene= AI4 gene= AI4 note= Endonuclease I-SceII, encoded by a mobile group I |gene gene= AI3 gene= AI3 note= Endonuclease I-SceIII, encoded by a mobile group I |gene gene= AI2 gene= AI2 note= Reverse transcriptase req…
325	4388	8	NC_001134	714870	715998	NC_001224	26414	26640	|gene gene= HIS7 |CDS[fcd=1026](-,714802,716460) gene= HIS7 note= His7p;	|gene gene= COX1 gene= COX1 note= Subunit I of cytochrome c oxidase, which is the |neigh_up CDS[fcd=-12709](+,13818,16322) gene= AI1 note= Reverse transcriptase required for splicing of the |neigh_down CDS[fcd=1139](+,27666,27812) gene= ATP8 note= Subunit 8 of the F0 sector of mitochondrial inner
325	4389	3	NC_001134	714870	715998	NC_001224	26641	29184	|gene gene= HIS7 |CDS[fcd=1026](-,714802,716460) gene= HIS7 note= His7p;	|gene gene= COX1 gene= COX1 note= Subunit I of cytochrome c oxidase, which is the |gene gene= ATP8 |CDS(+,27666,27812) gene= ATP8 note= Subunit 8 of the F0 sector of mitochondrial inner |gene gene= ATP6 |CDS(+,28487,29266) gene= ATP6 note= Mitochondrially encoded subunit 6 of the F0 sector
325	4390	5	NC_001134	714870	715998	NC_001224	29185	40988	|gene gene= HIS7 |CDS[fcd=1026](-,714802,716460) gene= HIS7 note= His7p;	|gene gene= ATP6 |CDS[fcd=-6599](+,28487,29266) gene= ATP6 note= Mitochondrially encoded subunit 6 of the F0 sector |gene |tRNA |gene gene= COB gene= COB note= Cytochrome b, mitochondrially encoded subunit of |gene gene= BI4 gene= BI4 note= Mitochondrial mRNA maturase, forms a complex with |gene gene= BI3 gene= BI3 note= Mitochondrial mRNA maturase, forms a complex with |gene gene= BI2 gene= BI2 …
332	4388	3	NC_001134	731442	733196	NC_001224	26414	26640	|gene |CDS(+,730382,732448) note= Ybr259wp; |gene gene= RGD1 |CDS(-,732634,734634) gene= RGD1 note= Rgd1p;	|gene gene= COX1 gene= COX1 note= Subunit I of cytochrome c oxidase, which is the |neigh_up CDS[fcd=-12709](+,13818,16322) gene= AI1 note= Reverse transcriptase required for splicing of the |neigh_down CDS[fcd=1139](+,27666,27812) gene= ATP8 note= Subunit 8 of the F0 sector of mitochondrial inner
334	4388	3	NC_001134	737248	738641	NC_001224	26414	26640	|gene gene= SHM1 note= synonyms: TMP3, SHMT1 |CDS(+,736259,737731) gene= SHM1 note= Shm1p; |gene gene= YPT10 |CDS(-,737765,738364) gene= YPT10 note= Ypt10p; |gene gene= TSC10 |CDS(+,738577,739539) gene= TSC10 note= Tsc10p;	|gene gene= COX1 gene= COX1 note= Subunit I of cytochrome c oxidase, which is the |neigh_up CDS[fcd=-12709](+,13818,16322) gene= AI1 note= Reverse transcriptase required for splicing of the |neigh_down CDS[fcd=1139](+,27666,27812) gene= ATP8 note= Subunit 8 of the F0 sector of mitochondrial inner
335	4385	4	NC_001134	738642	740599	NC_001224	16726	17672	|gene gene= TSC10 |CDS(+,738577,739539) gene= TSC10 note= Tsc10p; |gene gene= REI1 |CDS(+,739836,741017) gene= REI1 note= Rei1p;	|gene gene= COX1 gene= COX1 note= Subunit I of cytochrome c oxidase, which is the |gene gene= AI5_ALPHA gene= AI5_ALPHA note= Endonuclease I-SceIV, involved in intron mobility; |gene gene= AI4 gene= AI4 note= Endonuclease I-SceII, encoded by a mobile group I |gene gene= AI3 gene= AI3 note= Endonuclease I-SceIII, encoded by a mobile group I |gene gene= AI2 gene= AI2 note= Reverse transcriptase req…
335	4388	5	NC_001134	738642	740599	NC_001224	26414	26640	|gene gene= TSC10 |CDS(+,738577,739539) gene= TSC10 note= Tsc10p; |gene gene= REI1 |CDS(+,739836,741017) gene= REI1 note= Rei1p;	|gene gene= COX1 gene= COX1 note= Subunit I of cytochrome c oxidase, which is the |neigh_up CDS[fcd=-12709](+,13818,16322) gene= AI1 note= Reverse transcriptase required for splicing of the |neigh_down CDS[fcd=1139](+,27666,27812) gene= ATP8 note= Subunit 8 of the F0 sector of mitochondrial inner
339	4385	4	NC_001134	742326	743240	NC_001224	16726	17672	|gene gene= FMP21 |CDS(-,742155,742571) gene= FMP21 note= Fmp21p; |gene gene= BIT2 |CDS(-,742756,744393) gene= BIT2 note= Bit2p;	|gene gene= COX1 gene= COX1 note= Subunit I of cytochrome c oxidase, which is the |gene gene= AI5_ALPHA gene= AI5_ALPHA note= Endonuclease I-SceIV, involved in intron mobility; |gene gene= AI4 gene= AI4 note= Endonuclease I-SceII, encoded by a mobile group I |gene gene= AI3 gene= AI3 note= Endonuclease I-SceIII, encoded by a mobile group I |gene gene= AI2 gene= AI2 note= Reverse transcriptase req…
339	4387	4	NC_001134	742326	743240	NC_001224	17762	26413	|gene gene= FMP21 |CDS(-,742155,742571) gene= FMP21 note= Fmp21p; |gene gene= BIT2 |CDS(-,742756,744393) gene= BIT2 note= Bit2p;	|gene gene= COX1 gene= COX1 note= Subunit I of cytochrome c oxidase, which is the |gene gene= AI5_ALPHA gene= AI5_ALPHA note= Endonuclease I-SceIV, involved in intron mobility; |gene gene= AI4 gene= AI4 note= Endonuclease I-SceII, encoded by a mobile group I |gene gene= AI3 gene= AI3 note= Endonuclease I-SceIII, encoded by a mobile group I |gene gene= AI2 gene= AI2 note= Reverse transcriptase req…
339	4388	14	NC_001134	742326	743240	NC_001224	26414	26640	|gene gene= FMP21 |CDS(-,742155,742571) gene= FMP21 note= Fmp21p; |gene gene= BIT2 |CDS(-,742756,744393) gene= BIT2 note= Bit2p;	|gene gene= COX1 gene= COX1 note= Subunit I of cytochrome c oxidase, which is the |neigh_up CDS[fcd=-12709](+,13818,16322) gene= AI1 note= Reverse transcriptase required for splicing of the |neigh_down CDS[fcd=1139](+,27666,27812) gene= ATP8 note= Subunit 8 of the F0 sector of mitochondrial inner
339	4392	3	NC_001134	742326	743240	NC_001224	44708	80962	|gene gene= FMP21 |CDS(-,742155,742571) gene= FMP21 note= Fmp21p; |gene gene= BIT2 |CDS(-,742756,744393) gene= BIT2 note= Bit2p;	|gene gene= OLI1 |CDS(+,46723,46953) gene= OLI1 note= Oli1p |gene |tRNA |gene gene= VAR1 |CDS(+,48901,50097) gene= VAR1 note= Var1p |rRNA |gene gene= SCEI |CDS(+,61022,61729) gene= SCEI note= Sceip |gene |tRNA |gene |tRNA |gene |tRNA |gene |tRNA |gene |tRNA |gene |tRNA |gene |tRNA |gene |tRNA |gene |tRNA |gene |tRNA |gene |tRNA |gene |tRNA |gene |tRNA |gene |tRNA |gene |tRNA |gene |tRNA |gene gen…
344	4388	3	NC_001134	760468	769213	NC_001224	26414	26640	|gene gene= DPB3 |CDS(+,760290,760895) gene= DPB3 note= Dpb3p; |gene gene= PAF1 |CDS(+,761253,762590) gene= PAF1 note= Paf1p; |gene gene= SAF1 |CDS(-,762780,764693) gene= SAF1 note= Saf1p; |gene gene= DUG2 |CDS(-,764966,767602) gene= DUG2 note= Dug2p; |gene gene= MRPL27 |CDS(+,768236,768676) gene= MRPL27 note= Mrpl27p; |gene gene= SSH1 |CDS(-,768939,770411) gene= SSH1 note= Ssh1p;	|gene gene= COX1 gene= COX1 note= Subunit I of cytochrome c oxidase, which is the |neigh_up CDS[fcd=-12709](+,13818,16322) gene= AI1 note= Reverse transcriptase required for splicing of the |neigh_down CDS[fcd=1139](+,27666,27812) gene= ATP8 note= Subunit 8 of the F0 sector of mitochondrial inner
347	4388	3	NC_001134	773629	774537	NC_001224	26414	26640	|gene |CDS[fcd=-165](+,773918,774352) note= Ybr285wp;	|gene gene= COX1 gene= COX1 note= Subunit I of cytochrome c oxidase, which is the |neigh_up CDS[fcd=-12709](+,13818,16322) gene= AI1 note= Reverse transcriptase required for splicing of the |neigh_down CDS[fcd=1139](+,27666,27812) gene= ATP8 note= Subunit 8 of the F0 sector of mitochondrial inner
353	4388	4	NC_001134	785461	791532	NC_001224	26414	26640	|gene gene= VBA2 |CDS(+,787001,788425) gene= VBA2 note= Vba2p; |gene gene= SUL1 note= synonym: SFP2 |CDS(+,789230,791809) gene= SUL1 note= Sul1p;	|gene gene= COX1 gene= COX1 note= Subunit I of cytochrome c oxidase, which is the |neigh_up CDS[fcd=-12709](+,13818,16322) gene= AI1 note= Reverse transcriptase required for splicing of the |neigh_down CDS[fcd=1139](+,27666,27812) gene= ATP8 note= Subunit 8 of the F0 sector of mitochondrial inner
355	4385	3	NC_001134	792514	794260	NC_001224	16726	17672	|gene gene= PCA1 note= synonyms: PAY2, CAD2 |CDS[fcd=-544](+,792843,796493) gene= PCA1 note= Pca1p;	|gene gene= COX1 gene= COX1 note= Subunit I of cytochrome c oxidase, which is the |gene gene= AI5_ALPHA gene= AI5_ALPHA note= Endonuclease I-SceIV, involved in intron mobility; |gene gene= AI4 gene= AI4 note= Endonuclease I-SceII, encoded by a mobile group I |gene gene= AI3 gene= AI3 note= Endonuclease I-SceIII, encoded by a mobile group I |gene gene= AI2 gene= AI2 note= Reverse transcriptase req…
358	4385	3	NC_001134	799502	799759	NC_001224	16726	17672	|neigh_up CDS[fcd=-1114](-,796792,798516) gene= PHO89 note= Pho89p; |neigh_down CDS[fcd=606](-,800117,800236) note= Ybr296c-ap;	|gene gene= COX1 gene= COX1 note= Subunit I of cytochrome c oxidase, which is the |gene gene= AI5_ALPHA gene= AI5_ALPHA note= Endonuclease I-SceIV, involved in intron mobility; |gene gene= AI4 gene= AI4 note= Endonuclease I-SceII, encoded by a mobile group I |gene gene= AI3 gene= AI3 note= Endonuclease I-SceIII, encoded by a mobile group I |gene gene= AI2 gene= AI2 note= Reverse transcriptase req…
364	4391	5	NC_001135	0	1552	NC_001224	40989	44707	|repeat_region gene= TEL03L note= Telomeric region on the left arm of Chromosome III; |repeat_region gene= TEL03L-TR note= Terminal stretch of telomeric repeats on the left |repeat_region gene= TEL03L-XR note= Telomeric X element combinatorial Repeat region on |repeat_region gene= TEL03L-XC note= Telomeric X element Core sequence on the left arm |rep_origin note= ARS300 |repeat_region note= Trans…	|gene gene= COB gene= COB note= Cytochrome b, mitochondrially encoded subunit of |gene gene= BI4 gene= BI4 note= Mitochondrial mRNA maturase, forms a complex with |neigh_up CDS[fcd=-14361](+,28487,29266) gene= ATP6 note= Mitochondrially encoded subunit 6 of the F0 sector |neigh_down CDS[fcd=3875](+,46723,46953) gene= OLI1 note= Oli1p
374	4389	3	NC_001135	34109	36591	NC_001224	26641	29184	|gene gene= PBN1 |CDS(-,34143,35393) gene= PBN1 note= Pbn1p; |gene gene= LRE1 |CDS(+,35865,37616) gene= LRE1 note= Lre1p;	|gene gene= COX1 gene= COX1 note= Subunit I of cytochrome c oxidase, which is the |gene gene= ATP8 |CDS(+,27666,27812) gene= ATP8 note= Subunit 8 of the F0 sector of mitochondrial inner |gene gene= ATP6 |CDS(+,28487,29266) gene= ATP6 note= Mitochondrially encoded subunit 6 of the F0 sector
377	4388	8	NC_001135	53139	54001	NC_001224	26414	26640	|gene gene= GID7 note= synonym: MOH2 |CDS[fcd=-925](+,52645,54882) gene= GID7 note= Gid7p;	|gene gene= COX1 gene= COX1 note= Subunit I of cytochrome c oxidase, which is the |neigh_up CDS[fcd=-12709](+,13818,16322) gene= AI1 note= Reverse transcriptase required for splicing of the |neigh_down CDS[fcd=1139](+,27666,27812) gene= ATP8 note= Subunit 8 of the F0 sector of mitochondrial inner
377	4389	3	NC_001135	53139	54001	NC_001224	26641	29184	|gene gene= GID7 note= synonym: MOH2 |CDS[fcd=-925](+,52645,54882) gene= GID7 note= Gid7p;	|gene gene= COX1 gene= COX1 note= Subunit I of cytochrome c oxidase, which is the |gene gene= ATP8 |CDS(+,27666,27812) gene= ATP8 note= Subunit 8 of the F0 sector of mitochondrial inner |gene gene= ATP6 |CDS(+,28487,29266) gene= ATP6 note= Mitochondrially encoded subunit 6 of the F0 sector
377	4390	3	NC_001135	53139	54001	NC_001224	29185	40988	|gene gene= GID7 note= synonym: MOH2 |CDS[fcd=-925](+,52645,54882) gene= GID7 note= Gid7p;	|gene gene= ATP6 |CDS[fcd=-6599](+,28487,29266) gene= ATP6 note= Mitochondrially encoded subunit 6 of the F0 sector |gene |tRNA |gene gene= COB gene= COB note= Cytochrome b, mitochondrially encoded subunit of |gene gene= BI4 gene= BI4 note= Mitochondrial mRNA maturase, forms a complex with |gene gene= BI3 gene= BI3 note= Mitochondrial mRNA maturase, forms a complex with |gene gene= BI2 gene= BI2 …
377	4391	5	NC_001135	53139	54001	NC_001224	40989	44707	|gene gene= GID7 note= synonym: MOH2 |CDS[fcd=-925](+,52645,54882) gene= GID7 note= Gid7p;	|gene gene= COB gene= COB note= Cytochrome b, mitochondrially encoded subunit of |gene gene= BI4 gene= BI4 note= Mitochondrial mRNA maturase, forms a complex with |neigh_up CDS[fcd=-14361](+,28487,29266) gene= ATP6 note= Mitochondrially encoded subunit 6 of the F0 sector |neigh_down CDS[fcd=3875](+,46723,46953) gene= OLI1 note= Oli1p
377	4392	4	NC_001135	53139	54001	NC_001224	44708	80962	|gene gene= GID7 note= synonym: MOH2 |CDS[fcd=-925](+,52645,54882) gene= GID7 note= Gid7p;	|gene gene= OLI1 |CDS(+,46723,46953) gene= OLI1 note= Oli1p |gene |tRNA |gene gene= VAR1 |CDS(+,48901,50097) gene= VAR1 note= Var1p |rRNA |gene gene= SCEI |CDS(+,61022,61729) gene= SCEI note= Sceip |gene |tRNA |gene |tRNA |gene |tRNA |gene |tRNA |gene |tRNA |gene |tRNA |gene |tRNA |gene |tRNA |gene |tRNA |gene |tRNA |gene |tRNA |gene |tRNA |gene |tRNA |gene |tRNA |gene |tRNA |gene |tRNA |gene gen…
381	4385	4	NC_001135	57130	60659	NC_001224	16726	17672	|gene gene= SRO9 |CDS(-,57374,58678) gene= SRO9 note= Sro9p; |gene gene= GFD2 |CDS(+,59026,60726) gene= GFD2 note= Gfd2p;	|gene gene= COX1 gene= COX1 note= Subunit I of cytochrome c oxidase, which is the |gene gene= AI5_ALPHA gene= AI5_ALPHA note= Endonuclease I-SceIV, involved in intron mobility; |gene gene= AI4 gene= AI4 note= Endonuclease I-SceII, encoded by a mobile group I |gene gene= AI3 gene= AI3 note= Endonuclease I-SceIII, encoded by a mobile group I |gene gene= AI2 gene= AI2 note= Reverse transcriptase req…
381	4388	3	NC_001135	57130	60659	NC_001224	26414	26640	|gene gene= SRO9 |CDS(-,57374,58678) gene= SRO9 note= Sro9p; |gene gene= GFD2 |CDS(+,59026,60726) gene= GFD2 note= Gfd2p;	|gene gene= COX1 gene= COX1 note= Subunit I of cytochrome c oxidase, which is the |neigh_up CDS[fcd=-12709](+,13818,16322) gene= AI1 note= Reverse transcriptase required for splicing of the |neigh_down CDS[fcd=1139](+,27666,27812) gene= ATP8 note= Subunit 8 of the F0 sector of mitochondrial inner
384	4390	3	NC_001135	67613	70705	NC_001224	29185	40988	|gene gene= HIS4 |CDS(-,65934,68333) gene= HIS4 note= His4p; |gene gene= BIK1 note= synonyms: PAC14, ARM5 |CDS(-,68599,69921) gene= BIK1 note= Bik1p; |gene gene= RNQ1 |CDS(+,70150,71367) gene= RNQ1 note= Rnq1p;	|gene gene= ATP6 |CDS[fcd=-6599](+,28487,29266) gene= ATP6 note= Mitochondrially encoded subunit 6 of the F0 sector |gene |tRNA |gene gene= COB gene= COB note= Cytochrome b, mitochondrially encoded subunit of |gene gene= BI4 gene= BI4 note= Mitochondrial mRNA maturase, forms a complex with |gene gene= BI3 gene= BI3 note= Mitochondrial mRNA maturase, forms a complex with |gene gene= BI2 gene= BI2 …
385	4387	3	NC_001135	70706	72097	NC_001224	17762	26413	|gene gene= RNQ1 |CDS(+,70150,71367) gene= RNQ1 note= Rnq1p; |gene gene= FUS1 |CDS(+,71803,73341) gene= FUS1 note= Fus1p;	|gene gene= COX1 gene= COX1 note= Subunit I of cytochrome c oxidase, which is the |gene gene= AI5_ALPHA gene= AI5_ALPHA note= Endonuclease I-SceIV, involved in intron mobility; |gene gene= AI4 gene= AI4 note= Endonuclease I-SceII, encoded by a mobile group I |gene gene= AI3 gene= AI3 note= Endonuclease I-SceIII, encoded by a mobile group I |gene gene= AI2 gene= AI2 note= Reverse transcriptase req…
385	4390	3	NC_001135	70706	72097	NC_001224	29185	40988	|gene gene= RNQ1 |CDS(+,70150,71367) gene= RNQ1 note= Rnq1p; |gene gene= FUS1 |CDS(+,71803,73341) gene= FUS1 note= Fus1p;	|gene gene= ATP6 |CDS[fcd=-6599](+,28487,29266) gene= ATP6 note= Mitochondrially encoded subunit 6 of the F0 sector |gene |tRNA |gene gene= COB gene= COB note= Cytochrome b, mitochondrially encoded subunit of |gene gene= BI4 gene= BI4 note= Mitochondrial mRNA maturase, forms a complex with |gene gene= BI3 gene= BI3 note= Mitochondrial mRNA maturase, forms a complex with |gene gene= BI2 gene= BI2 …
388	4388	5	NC_001135	80418	83291	NC_001224	26414	26640	|gene gene= KCC4 |CDS[fcd=-2692](+,79162,82275) gene= KCC4 note= Kcc4p; |gene |tRNA note= GO_component: cytosol [goid 0005829] [evidence NAS] |LTR note= YCLCDELTA1	|gene gene= COX1 gene= COX1 note= Subunit I of cytochrome c oxidase, which is the |neigh_up CDS[fcd=-12709](+,13818,16322) gene= AI1 note= Reverse transcriptase required for splicing of the |neigh_down CDS[fcd=1139](+,27666,27812) gene= ATP8 note= Subunit 8 of the F0 sector of mitochondrial inner
389	4390	3	NC_001135	83292	84703	NC_001224	29185	40988	|gene |CDS[fcd=-377](+,83620,83997) note= Ycl021w-ap; |LTR note= YCLWDELTA2A |LTR note= YCLWDELTA3 |LTR note= YCLWDELTA2B	|gene gene= ATP6 |CDS[fcd=-6599](+,28487,29266) gene= ATP6 note= Mitochondrially encoded subunit 6 of the F0 sector |gene |tRNA |gene gene= COB gene= COB note= Cytochrome b, mitochondrially encoded subunit of |gene gene= BI4 gene= BI4 note= Mitochondrial mRNA maturase, forms a complex with |gene gene= BI3 gene= BI3 note= Mitochondrial mRNA maturase, forms a complex with |gene gene= BI2 gene= BI2 …
392	4388	6	NC_001135	95404	99069	NC_001224	26414	26640	|gene gene= DCC1 |CDS(-,94621,95763) gene= DCC1 note= Dcc1p; |gene gene= BUD3 note= synonym: YCL012W |CDS(+,96281,101191) gene= BUD3 note= Bud3p;	|gene gene= COX1 gene= COX1 note= Subunit I of cytochrome c oxidase, which is the |neigh_up CDS[fcd=-12709](+,13818,16322) gene= AI1 note= Reverse transcriptase required for splicing of the |neigh_down CDS[fcd=1139](+,27666,27812) gene= ATP8 note= Subunit 8 of the F0 sector of mitochondrial inner
400	4385	3	NC_001135	118622	119875	NC_001224	16726	17672	|gene gene= MRPL32 |CDS(+,118618,119169) gene= MRPL32 note= Mrpl32p; |gene gene= YCP4 |CDS(-,119573,120316) gene= YCP4 note= Ycp4p;	|gene gene= COX1 gene= COX1 note= Subunit I of cytochrome c oxidase, which is the |gene gene= AI5_ALPHA gene= AI5_ALPHA note= Endonuclease I-SceIV, involved in intron mobility; |gene gene= AI4 gene= AI4 note= Endonuclease I-SceII, encoded by a mobile group I |gene gene= AI3 gene= AI3 note= Endonuclease I-SceIII, encoded by a mobile group I |gene gene= AI2 gene= AI2 note= Reverse transcriptase req…
402	4394	3	NC_001135	132328	134528	NC_001224	81840	85778	|gene gene= ADY2 note= synonym: ATO1 |CDS(-,132271,133122) gene= ADY2 note= Ady2p; |gene gene= ADP1 |CDS(-,133722,136871) gene= ADP1 note= Adp1p;	|gene |tRNA |misc_RNA |neigh_up CDS[fcd=-4596](+,79213,80022) gene= COX3 note= Subunit III of cytochrome c oxidase, which is the |neigh_down NC_001224-end
404	4391	3	NC_001135	138769	143899	NC_001224	40989	44707	|gene gene= PGK1 |CDS(+,137744,138994) gene= PGK1 note= Pgk1p; |gene gene= POL4 |CDS(-,139183,140931) gene= POL4 note= Pol4p; |gene |CDS(-,141215,142168) note= Ycr015cp; |misc_RNA |gene gene= SUF16 |tRNA gene= SUF16 note= GO_component: cytosol [goid 0005829] [evidence NAS] |LTR note= YCRCDELTA7 |gene |CDS(+,143632,144504) note= Ycr016wp;	|gene gene= COB gene= COB note= Cytochrome b, mitochondrially encoded subunit of |gene gene= BI4 gene= BI4 note= Mitochondrial mRNA maturase, forms a complex with |neigh_up CDS[fcd=-14361](+,28487,29266) gene= ATP6 note= Mitochondrially encoded subunit 6 of the F0 sector |neigh_down CDS[fcd=3875](+,46723,46953) gene= OLI1 note= Oli1p
404	4392	4	NC_001135	138769	143899	NC_001224	44708	80962	|gene gene= PGK1 |CDS(+,137744,138994) gene= PGK1 note= Pgk1p; |gene gene= POL4 |CDS(-,139183,140931) gene= POL4 note= Pol4p; |gene |CDS(-,141215,142168) note= Ycr015cp; |misc_RNA |gene gene= SUF16 |tRNA gene= SUF16 note= GO_component: cytosol [goid 0005829] [evidence NAS] |LTR note= YCRCDELTA7 |gene |CDS(+,143632,144504) note= Ycr016wp;	|gene gene= OLI1 |CDS(+,46723,46953) gene= OLI1 note= Oli1p |gene |tRNA |gene gene= VAR1 |CDS(+,48901,50097) gene= VAR1 note= Var1p |rRNA |gene gene= SCEI |CDS(+,61022,61729) gene= SCEI note= Sceip |gene |tRNA |gene |tRNA |gene |tRNA |gene |tRNA |gene |tRNA |gene |tRNA |gene |tRNA |gene |tRNA |gene |tRNA |gene |tRNA |gene |tRNA |gene |tRNA |gene |tRNA |gene |tRNA |gene |tRNA |gene |tRNA |gene gen…
414	4387	3	NC_001135	164454	165362	NC_001224	17762	26413	|gene gene= NPP1 |CDS[fcd=1427](-,164107,166335) gene= NPP1 note= Npp1p;	|gene gene= COX1 gene= COX1 note= Subunit I of cytochrome c oxidase, which is the |gene gene= AI5_ALPHA gene= AI5_ALPHA note= Endonuclease I-SceIV, involved in intron mobility; |gene gene= AI4 gene= AI4 note= Endonuclease I-SceII, encoded by a mobile group I |gene gene= AI3 gene= AI3 note= Endonuclease I-SceIII, encoded by a mobile group I |gene gene= AI2 gene= AI2 note= Reverse transcriptase req…
420	4385	4	NC_001135	178087	179519	NC_001224	16726	17672	|gene gene= RPS14A note= synonyms: RPL59, CRY1 gene= RPS14A note= Rps14ap; |misc_RNA |gene gene= BPH1 |CDS[fcd=713](+,179516,186019) gene= BPH1 note= Bph1p;	|gene gene= COX1 gene= COX1 note= Subunit I of cytochrome c oxidase, which is the |gene gene= AI5_ALPHA gene= AI5_ALPHA note= Endonuclease I-SceIV, involved in intron mobility; |gene gene= AI4 gene= AI4 note= Endonuclease I-SceII, encoded by a mobile group I |gene gene= AI3 gene= AI3 note= Endonuclease I-SceIII, encoded by a mobile group I |gene gene= AI2 gene= AI2 note= Reverse transcriptase req…
423	4391	3	NC_001135	180256	180378	NC_001224	40989	44707	|gene gene= BPH1 |CDS[fcd=-801](+,179516,186019) gene= BPH1 note= Bph1p;	|gene gene= COB gene= COB note= Cytochrome b, mitochondrially encoded subunit of |gene gene= BI4 gene= BI4 note= Mitochondrial mRNA maturase, forms a complex with |neigh_up CDS[fcd=-14361](+,28487,29266) gene= ATP6 note= Mitochondrially encoded subunit 6 of the F0 sector |neigh_down CDS[fcd=3875](+,46723,46953) gene= OLI1 note= Oli1p
426	4388	3	NC_001135	190592	190751	NC_001224	26414	26640	|gene gene= FEN1 note= synonyms: VBM2, GNS1, ELO2 |CDS[fcd=-83](+,190588,191631) gene= FEN1 note= Fen1p;	|gene gene= COX1 gene= COX1 note= Subunit I of cytochrome c oxidase, which is the |neigh_up CDS[fcd=-12709](+,13818,16322) gene= AI1 note= Reverse transcriptase required for splicing of the |neigh_down CDS[fcd=1139](+,27666,27812) gene= ATP8 note= Subunit 8 of the F0 sector of mitochondrial inner
428	4389	3	NC_001135	192319	198239	NC_001224	26641	29184	|gene gene= RRP43 |CDS(-,191830,193014) gene= RRP43 note= Rrp43p; |gene gene= RBK1 |CDS(+,193293,194294) gene= RBK1 note= Rbk1p; |rep_origin note= ARS313 |gene gene= PHO87 |CDS(-,194410,197181) gene= PHO87 note= Pho87p; |rep_origin note= ARS314 |gene gene= BUD5 |CDS(-,197617,199545) gene= BUD5 note= Bud5p;	|gene gene= COX1 gene= COX1 note= Subunit I of cytochrome c oxidase, which is the |gene gene= ATP8 |CDS(+,27666,27812) gene= ATP8 note= Subunit 8 of the F0 sector of mitochondrial inner |gene gene= ATP6 |CDS(+,28487,29266) gene= ATP6 note= Mitochondrially encoded subunit 6 of the F0 sector
431	4388	3	NC_001135	205922	207111	NC_001224	26414	26640	|gene |CDS(-,206257,206640) note= Ycr043cp; |gene gene= PER1 note= synonym: COS16 |CDS(-,206873,207946) gene= PER1 note= Per1p;	|gene gene= COX1 gene= COX1 note= Subunit I of cytochrome c oxidase, which is the |neigh_up CDS[fcd=-12709](+,13818,16322) gene= AI1 note= Reverse transcriptase required for splicing of the |neigh_down CDS[fcd=1139](+,27666,27812) gene= ATP8 note= Subunit 8 of the F0 sector of mitochondrial inner
432	4391	3	NC_001135	207112	207600	NC_001224	40989	44707	|gene gene= PER1 note= synonym: COS16 |CDS[fcd=590](-,206873,207946) gene= PER1 note= Per1p;	|gene gene= COB gene= COB note= Cytochrome b, mitochondrially encoded subunit of |gene gene= BI4 gene= BI4 note= Mitochondrial mRNA maturase, forms a complex with |neigh_up CDS[fcd=-14361](+,28487,29266) gene= ATP6 note= Mitochondrially encoded subunit 6 of the F0 sector |neigh_down CDS[fcd=3875](+,46723,46953) gene= OLI1 note= Oli1p
434	4385	9	NC_001135	207821	209056	NC_001224	16726	17672	|gene gene= PER1 note= synonym: COS16 |CDS(-,206873,207946) gene= PER1 note= Per1p; |gene |CDS(-,208131,209606) note= Ycr045cp;	|gene gene= COX1 gene= COX1 note= Subunit I of cytochrome c oxidase, which is the |gene gene= AI5_ALPHA gene= AI5_ALPHA note= Endonuclease I-SceIV, involved in intron mobility; |gene gene= AI4 gene= AI4 note= Endonuclease I-SceII, encoded by a mobile group I |gene gene= AI3 gene= AI3 note= Endonuclease I-SceIII, encoded by a mobile group I |gene gene= AI2 gene= AI2 note= Reverse transcriptase req…
434	4388	9	NC_001135	207821	209056	NC_001224	26414	26640	|gene gene= PER1 note= synonym: COS16 |CDS(-,206873,207946) gene= PER1 note= Per1p; |gene |CDS(-,208131,209606) note= Ycr045cp;	|gene gene= COX1 gene= COX1 note= Subunit I of cytochrome c oxidase, which is the |neigh_up CDS[fcd=-12709](+,13818,16322) gene= AI1 note= Reverse transcriptase required for splicing of the |neigh_down CDS[fcd=1139](+,27666,27812) gene= ATP8 note= Subunit 8 of the F0 sector of mitochondrial inner
434	4389	3	NC_001135	207821	209056	NC_001224	26641	29184	|gene gene= PER1 note= synonym: COS16 |CDS(-,206873,207946) gene= PER1 note= Per1p; |gene |CDS(-,208131,209606) note= Ycr045cp;	|gene gene= COX1 gene= COX1 note= Subunit I of cytochrome c oxidase, which is the |gene gene= ATP8 |CDS(+,27666,27812) gene= ATP8 note= Subunit 8 of the F0 sector of mitochondrial inner |gene gene= ATP6 |CDS(+,28487,29266) gene= ATP6 note= Mitochondrially encoded subunit 6 of the F0 sector
434	4390	4	NC_001135	207821	209056	NC_001224	29185	40988	|gene gene= PER1 note= synonym: COS16 |CDS(-,206873,207946) gene= PER1 note= Per1p; |gene |CDS(-,208131,209606) note= Ycr045cp;	|gene gene= ATP6 |CDS[fcd=-6599](+,28487,29266) gene= ATP6 note= Mitochondrially encoded subunit 6 of the F0 sector |gene |tRNA |gene gene= COB gene= COB note= Cytochrome b, mitochondrially encoded subunit of |gene gene= BI4 gene= BI4 note= Mitochondrial mRNA maturase, forms a complex with |gene gene= BI3 gene= BI3 note= Mitochondrial mRNA maturase, forms a complex with |gene gene= BI2 gene= BI2 …
434	4391	5	NC_001135	207821	209056	NC_001224	40989	44707	|gene gene= PER1 note= synonym: COS16 |CDS(-,206873,207946) gene= PER1 note= Per1p; |gene |CDS(-,208131,209606) note= Ycr045cp;	|gene gene= COB gene= COB note= Cytochrome b, mitochondrially encoded subunit of |gene gene= BI4 gene= BI4 note= Mitochondrial mRNA maturase, forms a complex with |neigh_up CDS[fcd=-14361](+,28487,29266) gene= ATP6 note= Mitochondrially encoded subunit 6 of the F0 sector |neigh_down CDS[fcd=3875](+,46723,46953) gene= OLI1 note= Oli1p
434	4392	3	NC_001135	207821	209056	NC_001224	44708	80962	|gene gene= PER1 note= synonym: COS16 |CDS(-,206873,207946) gene= PER1 note= Per1p; |gene |CDS(-,208131,209606) note= Ycr045cp;	|gene gene= OLI1 |CDS(+,46723,46953) gene= OLI1 note= Oli1p |gene |tRNA |gene gene= VAR1 |CDS(+,48901,50097) gene= VAR1 note= Var1p |rRNA |gene gene= SCEI |CDS(+,61022,61729) gene= SCEI note= Sceip |gene |tRNA |gene |tRNA |gene |tRNA |gene |tRNA |gene |tRNA |gene |tRNA |gene |tRNA |gene |tRNA |gene |tRNA |gene |tRNA |gene |tRNA |gene |tRNA |gene |tRNA |gene |tRNA |gene |tRNA |gene |tRNA |gene gen…
434	4394	4	NC_001135	207821	209056	NC_001224	81840	85778	|gene gene= PER1 note= synonym: COS16 |CDS(-,206873,207946) gene= PER1 note= Per1p; |gene |CDS(-,208131,209606) note= Ycr045cp;	|gene |tRNA |misc_RNA |neigh_up CDS[fcd=-4596](+,79213,80022) gene= COX3 note= Subunit III of cytochrome c oxidase, which is the |neigh_down NC_001224-end
435	4385	6	NC_001135	209057	209498	NC_001224	16726	17672	|gene |CDS[fcd=329](-,208131,209606) note= Ycr045cp;	|gene gene= COX1 gene= COX1 note= Subunit I of cytochrome c oxidase, which is the |gene gene= AI5_ALPHA gene= AI5_ALPHA note= Endonuclease I-SceIV, involved in intron mobility; |gene gene= AI4 gene= AI4 note= Endonuclease I-SceII, encoded by a mobile group I |gene gene= AI3 gene= AI3 note= Endonuclease I-SceIII, encoded by a mobile group I |gene gene= AI2 gene= AI2 note= Reverse transcriptase req…
435	4387	3	NC_001135	209057	209498	NC_001224	17762	26413	|gene |CDS[fcd=329](-,208131,209606) note= Ycr045cp;	|gene gene= COX1 gene= COX1 note= Subunit I of cytochrome c oxidase, which is the |gene gene= AI5_ALPHA gene= AI5_ALPHA note= Endonuclease I-SceIV, involved in intron mobility; |gene gene= AI4 gene= AI4 note= Endonuclease I-SceII, encoded by a mobile group I |gene gene= AI3 gene= AI3 note= Endonuclease I-SceIII, encoded by a mobile group I |gene gene= AI2 gene= AI2 note= Reverse transcriptase req…
435	4388	10	NC_001135	209057	209498	NC_001224	26414	26640	|gene |CDS[fcd=329](-,208131,209606) note= Ycr045cp;	|gene gene= COX1 gene= COX1 note= Subunit I of cytochrome c oxidase, which is the |neigh_up CDS[fcd=-12709](+,13818,16322) gene= AI1 note= Reverse transcriptase required for splicing of the |neigh_down CDS[fcd=1139](+,27666,27812) gene= ATP8 note= Subunit 8 of the F0 sector of mitochondrial inner
435	4389	9	NC_001135	209057	209498	NC_001224	26641	29184	|gene |CDS[fcd=329](-,208131,209606) note= Ycr045cp;	|gene gene= COX1 gene= COX1 note= Subunit I of cytochrome c oxidase, which is the |gene gene= ATP8 |CDS(+,27666,27812) gene= ATP8 note= Subunit 8 of the F0 sector of mitochondrial inner |gene gene= ATP6 |CDS(+,28487,29266) gene= ATP6 note= Mitochondrially encoded subunit 6 of the F0 sector
435	4390	11	NC_001135	209057	209498	NC_001224	29185	40988	|gene |CDS[fcd=329](-,208131,209606) note= Ycr045cp;	|gene gene= ATP6 |CDS[fcd=-6599](+,28487,29266) gene= ATP6 note= Mitochondrially encoded subunit 6 of the F0 sector |gene |tRNA |gene gene= COB gene= COB note= Cytochrome b, mitochondrially encoded subunit of |gene gene= BI4 gene= BI4 note= Mitochondrial mRNA maturase, forms a complex with |gene gene= BI3 gene= BI3 note= Mitochondrial mRNA maturase, forms a complex with |gene gene= BI2 gene= BI2 …
435	4391	5	NC_001135	209057	209498	NC_001224	40989	44707	|gene |CDS[fcd=329](-,208131,209606) note= Ycr045cp;	|gene gene= COB gene= COB note= Cytochrome b, mitochondrially encoded subunit of |gene gene= BI4 gene= BI4 note= Mitochondrial mRNA maturase, forms a complex with |neigh_up CDS[fcd=-14361](+,28487,29266) gene= ATP6 note= Mitochondrially encoded subunit 6 of the F0 sector |neigh_down CDS[fcd=3875](+,46723,46953) gene= OLI1 note= Oli1p
435	4394	10	NC_001135	209057	209498	NC_001224	81840	85778	|gene |CDS[fcd=329](-,208131,209606) note= Ycr045cp;	|gene |tRNA |misc_RNA |neigh_up CDS[fcd=-4596](+,79213,80022) gene= COX3 note= Subunit III of cytochrome c oxidase, which is the |neigh_down NC_001224-end
436	4385	7	NC_001135	209499	217378	NC_001224	16726	17672	|gene |CDS(-,208131,209606) note= Ycr045cp; |gene gene= IMG1 |CDS(-,209910,210419) gene= IMG1 note= Img1p; |gene gene= BUD23 |CDS(-,210714,211541) gene= BUD23 note= Bud23p; |gene gene= ARE1 note= synonym: SAT2 |CDS(+,211925,213757) gene= ARE1 note= Are1p; |gene |CDS(-,213460,213768) note= Ycr050cp; |gene |CDS(+,214067,214735) note= Ycr051wp; |gene gene= RSC6 |CDS(+,214990,216441) gene= RSC6 note=…	|gene gene= COX1 gene= COX1 note= Subunit I of cytochrome c oxidase, which is the |gene gene= AI5_ALPHA gene= AI5_ALPHA note= Endonuclease I-SceIV, involved in intron mobility; |gene gene= AI4 gene= AI4 note= Endonuclease I-SceII, encoded by a mobile group I |gene gene= AI3 gene= AI3 note= Endonuclease I-SceIII, encoded by a mobile group I |gene gene= AI2 gene= AI2 note= Reverse transcriptase req…
436	4388	5	NC_001135	209499	217378	NC_001224	26414	26640	|gene |CDS(-,208131,209606) note= Ycr045cp; |gene gene= IMG1 |CDS(-,209910,210419) gene= IMG1 note= Img1p; |gene gene= BUD23 |CDS(-,210714,211541) gene= BUD23 note= Bud23p; |gene gene= ARE1 note= synonym: SAT2 |CDS(+,211925,213757) gene= ARE1 note= Are1p; |gene |CDS(-,213460,213768) note= Ycr050cp; |gene |CDS(+,214067,214735) note= Ycr051wp; |gene gene= RSC6 |CDS(+,214990,216441) gene= RSC6 note=…	|gene gene= COX1 gene= COX1 note= Subunit I of cytochrome c oxidase, which is the |neigh_up CDS[fcd=-12709](+,13818,16322) gene= AI1 note= Reverse transcriptase required for splicing of the |neigh_down CDS[fcd=1139](+,27666,27812) gene= ATP8 note= Subunit 8 of the F0 sector of mitochondrial inner
436	4390	5	NC_001135	209499	217378	NC_001224	29185	40988	|gene |CDS(-,208131,209606) note= Ycr045cp; |gene gene= IMG1 |CDS(-,209910,210419) gene= IMG1 note= Img1p; |gene gene= BUD23 |CDS(-,210714,211541) gene= BUD23 note= Bud23p; |gene gene= ARE1 note= synonym: SAT2 |CDS(+,211925,213757) gene= ARE1 note= Are1p; |gene |CDS(-,213460,213768) note= Ycr050cp; |gene |CDS(+,214067,214735) note= Ycr051wp; |gene gene= RSC6 |CDS(+,214990,216441) gene= RSC6 note=…	|gene gene= ATP6 |CDS[fcd=-6599](+,28487,29266) gene= ATP6 note= Mitochondrially encoded subunit 6 of the F0 sector |gene |tRNA |gene gene= COB gene= COB note= Cytochrome b, mitochondrially encoded subunit of |gene gene= BI4 gene= BI4 note= Mitochondrial mRNA maturase, forms a complex with |gene gene= BI3 gene= BI3 note= Mitochondrial mRNA maturase, forms a complex with |gene gene= BI2 gene= BI2 …
441	4385	4	NC_001135	220036	222374	NC_001224	16726	17672	|gene gene= CTR86 |CDS(-,218372,220063) gene= CTR86 note= Ctr86p; |gene gene= PWP2 note= synonyms: UTP1, YCR058C, YCR055C |CDS(-,220453,223224) gene= PWP2 note= Pwp2p;	|gene gene= COX1 gene= COX1 note= Subunit I of cytochrome c oxidase, which is the |gene gene= AI5_ALPHA gene= AI5_ALPHA note= Endonuclease I-SceIV, involved in intron mobility; |gene gene= AI4 gene= AI4 note= Endonuclease I-SceII, encoded by a mobile group I |gene gene= AI3 gene= AI3 note= Endonuclease I-SceIII, encoded by a mobile group I |gene gene= AI2 gene= AI2 note= Reverse transcriptase req…
441	4388	6	NC_001135	220036	222374	NC_001224	26414	26640	|gene gene= CTR86 |CDS(-,218372,220063) gene= CTR86 note= Ctr86p; |gene gene= PWP2 note= synonyms: UTP1, YCR058C, YCR055C |CDS(-,220453,223224) gene= PWP2 note= Pwp2p;	|gene gene= COX1 gene= COX1 note= Subunit I of cytochrome c oxidase, which is the |neigh_up CDS[fcd=-12709](+,13818,16322) gene= AI1 note= Reverse transcriptase required for splicing of the |neigh_down CDS[fcd=1139](+,27666,27812) gene= ATP8 note= Subunit 8 of the F0 sector of mitochondrial inner
441	4390	9	NC_001135	220036	222374	NC_001224	29185	40988	|gene gene= CTR86 |CDS(-,218372,220063) gene= CTR86 note= Ctr86p; |gene gene= PWP2 note= synonyms: UTP1, YCR058C, YCR055C |CDS(-,220453,223224) gene= PWP2 note= Pwp2p;	|gene gene= ATP6 |CDS[fcd=-6599](+,28487,29266) gene= ATP6 note= Mitochondrially encoded subunit 6 of the F0 sector |gene |tRNA |gene gene= COB gene= COB note= Cytochrome b, mitochondrially encoded subunit of |gene gene= BI4 gene= BI4 note= Mitochondrial mRNA maturase, forms a complex with |gene gene= BI3 gene= BI3 note= Mitochondrial mRNA maturase, forms a complex with |gene gene= BI2 gene= BI2 …
441	4391	3	NC_001135	220036	222374	NC_001224	40989	44707	|gene gene= CTR86 |CDS(-,218372,220063) gene= CTR86 note= Ctr86p; |gene gene= PWP2 note= synonyms: UTP1, YCR058C, YCR055C |CDS(-,220453,223224) gene= PWP2 note= Pwp2p;	|gene gene= COB gene= COB note= Cytochrome b, mitochondrially encoded subunit of |gene gene= BI4 gene= BI4 note= Mitochondrial mRNA maturase, forms a complex with |neigh_up CDS[fcd=-14361](+,28487,29266) gene= ATP6 note= Mitochondrially encoded subunit 6 of the F0 sector |neigh_down CDS[fcd=3875](+,46723,46953) gene= OLI1 note= Oli1p
441	4394	3	NC_001135	220036	222374	NC_001224	81840	85778	|gene gene= CTR86 |CDS(-,218372,220063) gene= CTR86 note= Ctr86p; |gene gene= PWP2 note= synonyms: UTP1, YCR058C, YCR055C |CDS(-,220453,223224) gene= PWP2 note= Pwp2p;	|gene |tRNA |misc_RNA |neigh_up CDS[fcd=-4596](+,79213,80022) gene= COX3 note= Subunit III of cytochrome c oxidase, which is the |neigh_down NC_001224-end
442	4388	7	NC_001135	222375	226808	NC_001224	26414	26640	|gene gene= PWP2 note= synonyms: UTP1, YCR058C, YCR055C |CDS(-,220453,223224) gene= PWP2 note= Pwp2p; |gene gene= YIH1 |CDS(-,223450,224226) gene= YIH1 note= Yih1p; |gene gene= TAH1 |CDS(+,224395,224730) gene= TAH1 note= Tah1p; |rep_origin note= ARS315 |gene note= synonym: YCR062W |CDS(+,225559,227454) note= Ycr061wp;	|gene gene= COX1 gene= COX1 note= Subunit I of cytochrome c oxidase, which is the |neigh_up CDS[fcd=-12709](+,13818,16322) gene= AI1 note= Reverse transcriptase required for splicing of the |neigh_down CDS[fcd=1139](+,27666,27812) gene= ATP8 note= Subunit 8 of the F0 sector of mitochondrial inner
442	4390	6	NC_001135	222375	226808	NC_001224	29185	40988	|gene gene= PWP2 note= synonyms: UTP1, YCR058C, YCR055C |CDS(-,220453,223224) gene= PWP2 note= Pwp2p; |gene gene= YIH1 |CDS(-,223450,224226) gene= YIH1 note= Yih1p; |gene gene= TAH1 |CDS(+,224395,224730) gene= TAH1 note= Tah1p; |rep_origin note= ARS315 |gene note= synonym: YCR062W |CDS(+,225559,227454) note= Ycr061wp;	|gene gene= ATP6 |CDS[fcd=-6599](+,28487,29266) gene= ATP6 note= Mitochondrially encoded subunit 6 of the F0 sector |gene |tRNA |gene gene= COB gene= COB note= Cytochrome b, mitochondrially encoded subunit of |gene gene= BI4 gene= BI4 note= Mitochondrial mRNA maturase, forms a complex with |gene gene= BI3 gene= BI3 note= Mitochondrial mRNA maturase, forms a complex with |gene gene= BI2 gene= BI2 …
443	4385	3	NC_001135	226809	230836	NC_001224	16726	17672	|gene note= synonym: YCR062W |CDS(+,225559,227454) note= Ycr061wp; |gene gene= SUP61 gene= SUP61 note= GO_component: cytosol [goid 0005829] [evidence NAS] |gene gene= BUD31 note= synonym: CWC14 |CDS(+,228314,228787) gene= BUD31 note= Bud31p; |gene gene= HCM1 |CDS(+,229306,231000) gene= HCM1 note= Hcm1p;	|gene gene= COX1 gene= COX1 note= Subunit I of cytochrome c oxidase, which is the |gene gene= AI5_ALPHA gene= AI5_ALPHA note= Endonuclease I-SceIV, involved in intron mobility; |gene gene= AI4 gene= AI4 note= Endonuclease I-SceII, encoded by a mobile group I |gene gene= AI3 gene= AI3 note= Endonuclease I-SceIII, encoded by a mobile group I |gene gene= AI2 gene= AI2 note= Reverse transcriptase req…
443	4387	6	NC_001135	226809	230836	NC_001224	17762	26413	|gene note= synonym: YCR062W |CDS(+,225559,227454) note= Ycr061wp; |gene gene= SUP61 gene= SUP61 note= GO_component: cytosol [goid 0005829] [evidence NAS] |gene gene= BUD31 note= synonym: CWC14 |CDS(+,228314,228787) gene= BUD31 note= Bud31p; |gene gene= HCM1 |CDS(+,229306,231000) gene= HCM1 note= Hcm1p;	|gene gene= COX1 gene= COX1 note= Subunit I of cytochrome c oxidase, which is the |gene gene= AI5_ALPHA gene= AI5_ALPHA note= Endonuclease I-SceIV, involved in intron mobility; |gene gene= AI4 gene= AI4 note= Endonuclease I-SceII, encoded by a mobile group I |gene gene= AI3 gene= AI3 note= Endonuclease I-SceIII, encoded by a mobile group I |gene gene= AI2 gene= AI2 note= Reverse transcriptase req…
443	4388	7	NC_001135	226809	230836	NC_001224	26414	26640	|gene note= synonym: YCR062W |CDS(+,225559,227454) note= Ycr061wp; |gene gene= SUP61 gene= SUP61 note= GO_component: cytosol [goid 0005829] [evidence NAS] |gene gene= BUD31 note= synonym: CWC14 |CDS(+,228314,228787) gene= BUD31 note= Bud31p; |gene gene= HCM1 |CDS(+,229306,231000) gene= HCM1 note= Hcm1p;	|gene gene= COX1 gene= COX1 note= Subunit I of cytochrome c oxidase, which is the |neigh_up CDS[fcd=-12709](+,13818,16322) gene= AI1 note= Reverse transcriptase required for splicing of the |neigh_down CDS[fcd=1139](+,27666,27812) gene= ATP8 note= Subunit 8 of the F0 sector of mitochondrial inner
443	4389	3	NC_001135	226809	230836	NC_001224	26641	29184	|gene note= synonym: YCR062W |CDS(+,225559,227454) note= Ycr061wp; |gene gene= SUP61 gene= SUP61 note= GO_component: cytosol [goid 0005829] [evidence NAS] |gene gene= BUD31 note= synonym: CWC14 |CDS(+,228314,228787) gene= BUD31 note= Bud31p; |gene gene= HCM1 |CDS(+,229306,231000) gene= HCM1 note= Hcm1p;	|gene gene= COX1 gene= COX1 note= Subunit I of cytochrome c oxidase, which is the |gene gene= ATP8 |CDS(+,27666,27812) gene= ATP8 note= Subunit 8 of the F0 sector of mitochondrial inner |gene gene= ATP6 |CDS(+,28487,29266) gene= ATP6 note= Mitochondrially encoded subunit 6 of the F0 sector
443	4390	7	NC_001135	226809	230836	NC_001224	29185	40988	|gene note= synonym: YCR062W |CDS(+,225559,227454) note= Ycr061wp; |gene gene= SUP61 gene= SUP61 note= GO_component: cytosol [goid 0005829] [evidence NAS] |gene gene= BUD31 note= synonym: CWC14 |CDS(+,228314,228787) gene= BUD31 note= Bud31p; |gene gene= HCM1 |CDS(+,229306,231000) gene= HCM1 note= Hcm1p;	|gene gene= ATP6 |CDS[fcd=-6599](+,28487,29266) gene= ATP6 note= Mitochondrially encoded subunit 6 of the F0 sector |gene |tRNA |gene gene= COB gene= COB note= Cytochrome b, mitochondrially encoded subunit of |gene gene= BI4 gene= BI4 note= Mitochondrial mRNA maturase, forms a complex with |gene gene= BI3 gene= BI3 note= Mitochondrial mRNA maturase, forms a complex with |gene gene= BI2 gene= BI2 …
443	4391	6	NC_001135	226809	230836	NC_001224	40989	44707	|gene note= synonym: YCR062W |CDS(+,225559,227454) note= Ycr061wp; |gene gene= SUP61 gene= SUP61 note= GO_component: cytosol [goid 0005829] [evidence NAS] |gene gene= BUD31 note= synonym: CWC14 |CDS(+,228314,228787) gene= BUD31 note= Bud31p; |gene gene= HCM1 |CDS(+,229306,231000) gene= HCM1 note= Hcm1p;	|gene gene= COB gene= COB note= Cytochrome b, mitochondrially encoded subunit of |gene gene= BI4 gene= BI4 note= Mitochondrial mRNA maturase, forms a complex with |neigh_up CDS[fcd=-14361](+,28487,29266) gene= ATP6 note= Mitochondrially encoded subunit 6 of the F0 sector |neigh_down CDS[fcd=3875](+,46723,46953) gene= OLI1 note= Oli1p
446	4385	4	NC_001135	234771	237637	NC_001224	16726	17672	|gene gene= SED4 |CDS(-,233121,236318) gene= SED4 note= Sed4p; |gene gene= ATG15 note= synonyms: CVT17, AUT5 |CDS(+,237210,238772) gene= ATG15 note= Atg15p;	|gene gene= COX1 gene= COX1 note= Subunit I of cytochrome c oxidase, which is the |gene gene= AI5_ALPHA gene= AI5_ALPHA note= Endonuclease I-SceIV, involved in intron mobility; |gene gene= AI4 gene= AI4 note= Endonuclease I-SceII, encoded by a mobile group I |gene gene= AI3 gene= AI3 note= Endonuclease I-SceIII, encoded by a mobile group I |gene gene= AI2 gene= AI2 note= Reverse transcriptase req…
446	4387	6	NC_001135	234771	237637	NC_001224	17762	26413	|gene gene= SED4 |CDS(-,233121,236318) gene= SED4 note= Sed4p; |gene gene= ATG15 note= synonyms: CVT17, AUT5 |CDS(+,237210,238772) gene= ATG15 note= Atg15p;	|gene gene= COX1 gene= COX1 note= Subunit I of cytochrome c oxidase, which is the |gene gene= AI5_ALPHA gene= AI5_ALPHA note= Endonuclease I-SceIV, involved in intron mobility; |gene gene= AI4 gene= AI4 note= Endonuclease I-SceII, encoded by a mobile group I |gene gene= AI3 gene= AI3 note= Endonuclease I-SceIII, encoded by a mobile group I |gene gene= AI2 gene= AI2 note= Reverse transcriptase req…
446	4388	4	NC_001135	234771	237637	NC_001224	26414	26640	|gene gene= SED4 |CDS(-,233121,236318) gene= SED4 note= Sed4p; |gene gene= ATG15 note= synonyms: CVT17, AUT5 |CDS(+,237210,238772) gene= ATG15 note= Atg15p;	|gene gene= COX1 gene= COX1 note= Subunit I of cytochrome c oxidase, which is the |neigh_up CDS[fcd=-12709](+,13818,16322) gene= AI1 note= Reverse transcriptase required for splicing of the |neigh_down CDS[fcd=1139](+,27666,27812) gene= ATP8 note= Subunit 8 of the F0 sector of mitochondrial inner
446	4389	3	NC_001135	234771	237637	NC_001224	26641	29184	|gene gene= SED4 |CDS(-,233121,236318) gene= SED4 note= Sed4p; |gene gene= ATG15 note= synonyms: CVT17, AUT5 |CDS(+,237210,238772) gene= ATG15 note= Atg15p;	|gene gene= COX1 gene= COX1 note= Subunit I of cytochrome c oxidase, which is the |gene gene= ATP8 |CDS(+,27666,27812) gene= ATP8 note= Subunit 8 of the F0 sector of mitochondrial inner |gene gene= ATP6 |CDS(+,28487,29266) gene= ATP6 note= Mitochondrially encoded subunit 6 of the F0 sector
446	4390	8	NC_001135	234771	237637	NC_001224	29185	40988	|gene gene= SED4 |CDS(-,233121,236318) gene= SED4 note= Sed4p; |gene gene= ATG15 note= synonyms: CVT17, AUT5 |CDS(+,237210,238772) gene= ATG15 note= Atg15p;	|gene gene= ATP6 |CDS[fcd=-6599](+,28487,29266) gene= ATP6 note= Mitochondrially encoded subunit 6 of the F0 sector |gene |tRNA |gene gene= COB gene= COB note= Cytochrome b, mitochondrially encoded subunit of |gene gene= BI4 gene= BI4 note= Mitochondrial mRNA maturase, forms a complex with |gene gene= BI3 gene= BI3 note= Mitochondrial mRNA maturase, forms a complex with |gene gene= BI2 gene= BI2 …
446	4391	4	NC_001135	234771	237637	NC_001224	40989	44707	|gene gene= SED4 |CDS(-,233121,236318) gene= SED4 note= Sed4p; |gene gene= ATG15 note= synonyms: CVT17, AUT5 |CDS(+,237210,238772) gene= ATG15 note= Atg15p;	|gene gene= COB gene= COB note= Cytochrome b, mitochondrially encoded subunit of |gene gene= BI4 gene= BI4 note= Mitochondrial mRNA maturase, forms a complex with |neigh_up CDS[fcd=-14361](+,28487,29266) gene= ATP6 note= Mitochondrially encoded subunit 6 of the F0 sector |neigh_down CDS[fcd=3875](+,46723,46953) gene= OLI1 note= Oli1p
446	4392	5	NC_001135	234771	237637	NC_001224	44708	80962	|gene gene= SED4 |CDS(-,233121,236318) gene= SED4 note= Sed4p; |gene gene= ATG15 note= synonyms: CVT17, AUT5 |CDS(+,237210,238772) gene= ATG15 note= Atg15p;	|gene gene= OLI1 |CDS(+,46723,46953) gene= OLI1 note= Oli1p |gene |tRNA |gene gene= VAR1 |CDS(+,48901,50097) gene= VAR1 note= Var1p |rRNA |gene gene= SCEI |CDS(+,61022,61729) gene= SCEI note= Sceip |gene |tRNA |gene |tRNA |gene |tRNA |gene |tRNA |gene |tRNA |gene |tRNA |gene |tRNA |gene |tRNA |gene |tRNA |gene |tRNA |gene |tRNA |gene |tRNA |gene |tRNA |gene |tRNA |gene |tRNA |gene |tRNA |gene gen…
447	4388	5	NC_001135	237638	239556	NC_001224	26414	26640	|gene gene= ATG15 note= synonyms: CVT17, AUT5 |CDS(+,237210,238772) gene= ATG15 note= Atg15p; |gene gene= CPR4 note= synonyms: SCC3, YCR070W, CYP4 |CDS(+,239051,240007) gene= CPR4 note= Cpr4p;	|gene gene= COX1 gene= COX1 note= Subunit I of cytochrome c oxidase, which is the |neigh_up CDS[fcd=-12709](+,13818,16322) gene= AI1 note= Reverse transcriptase required for splicing of the |neigh_down CDS[fcd=1139](+,27666,27812) gene= ATP8 note= Subunit 8 of the F0 sector of mitochondrial inner
454	4389	3	NC_001135	260431	274345	NC_001224	26641	29184	|gene gene= TUP1 note= synonyms: UMR7, SFL2, ROX4, FLK1, CYC9, CRT4, AMM1, |CDS(-,260308,262449) gene= TUP1 note= Tup1p; |gene gene= CSM1 |CDS(+,263389,263961) gene= CSM1 note= Csm1p; |gene gene= LUG1 |CDS(-,264003,264464) gene= LUG1 note= Lug1p; |gene gene= ABP1 |CDS(+,265065,266843) gene= ABP1 note= Abp1p; |gene gene= FIG2 |CDS(+,267431,272260) gene= FIG2 note= Fig2p; |gene |CDS(-,272312,272860…	|gene gene= COX1 gene= COX1 note= Subunit I of cytochrome c oxidase, which is the |gene gene= ATP8 |CDS(+,27666,27812) gene= ATP8 note= Subunit 8 of the F0 sector of mitochondrial inner |gene gene= ATP6 |CDS(+,28487,29266) gene= ATP6 note= Mitochondrially encoded subunit 6 of the F0 sector
454	4390	3	NC_001135	260431	274345	NC_001224	29185	40988	|gene gene= TUP1 note= synonyms: UMR7, SFL2, ROX4, FLK1, CYC9, CRT4, AMM1, |CDS(-,260308,262449) gene= TUP1 note= Tup1p; |gene gene= CSM1 |CDS(+,263389,263961) gene= CSM1 note= Csm1p; |gene gene= LUG1 |CDS(-,264003,264464) gene= LUG1 note= Lug1p; |gene gene= ABP1 |CDS(+,265065,266843) gene= ABP1 note= Abp1p; |gene gene= FIG2 |CDS(+,267431,272260) gene= FIG2 note= Fig2p; |gene |CDS(-,272312,272860…	|gene gene= ATP6 |CDS[fcd=-6599](+,28487,29266) gene= ATP6 note= Mitochondrially encoded subunit 6 of the F0 sector |gene |tRNA |gene gene= COB gene= COB note= Cytochrome b, mitochondrially encoded subunit of |gene gene= BI4 gene= BI4 note= Mitochondrial mRNA maturase, forms a complex with |gene gene= BI3 gene= BI3 note= Mitochondrial mRNA maturase, forms a complex with |gene gene= BI2 gene= BI2 …
456	4388	6	NC_001135	275624	277698	NC_001224	26414	26640	|gene gene= KIN82 |CDS(+,274401,276563) gene= KIN82 note= Kin82p; |gene gene= MSH3 |CDS(-,276761,279817) gene= MSH3 note= Msh3p;	|gene gene= COX1 gene= COX1 note= Subunit I of cytochrome c oxidase, which is the |neigh_up CDS[fcd=-12709](+,13818,16322) gene= AI1 note= Reverse transcriptase required for splicing of the |neigh_down CDS[fcd=1139](+,27666,27812) gene= ATP8 note= Subunit 8 of the F0 sector of mitochondrial inner
458	4391	3	NC_001135	279605	280017	NC_001224	40989	44707	|gene gene= MSH3 |CDS[fcd=6](-,276761,279817) gene= MSH3 note= Msh3p;	|gene gene= COB gene= COB note= Cytochrome b, mitochondrially encoded subunit of |gene gene= BI4 gene= BI4 note= Mitochondrial mRNA maturase, forms a complex with |neigh_up CDS[fcd=-14361](+,28487,29266) gene= ATP6 note= Mitochondrially encoded subunit 6 of the F0 sector |neigh_down CDS[fcd=3875](+,46723,46953) gene= OLI1 note= Oli1p
476	4385	3	NC_001136	37391	37761	NC_001224	16726	17672	|gene |CDS[fcd=-778](+,36798,38174) note= Ydl233wp;	|gene gene= COX1 gene= COX1 note= Subunit I of cytochrome c oxidase, which is the |gene gene= AI5_ALPHA gene= AI5_ALPHA note= Endonuclease I-SceIV, involved in intron mobility; |gene gene= AI4 gene= AI4 note= Endonuclease I-SceII, encoded by a mobile group I |gene gene= AI3 gene= AI3 note= Endonuclease I-SceIII, encoded by a mobile group I |gene gene= AI2 gene= AI2 note= Reverse transcriptase req…
477	4387	5	NC_001136	37762	38838	NC_001224	17762	26413	|gene |CDS(+,36798,38174) note= Ydl233wp; |gene gene= OST4 |CDS(+,38488,38598) gene= OST4 note= Ost4p;	|gene gene= COX1 gene= COX1 note= Subunit I of cytochrome c oxidase, which is the |gene gene= AI5_ALPHA gene= AI5_ALPHA note= Endonuclease I-SceIV, involved in intron mobility; |gene gene= AI4 gene= AI4 note= Endonuclease I-SceII, encoded by a mobile group I |gene gene= AI3 gene= AI3 note= Endonuclease I-SceIII, encoded by a mobile group I |gene gene= AI2 gene= AI2 note= Reverse transcriptase req…
477	4390	3	NC_001136	37762	38838	NC_001224	29185	40988	|gene |CDS(+,36798,38174) note= Ydl233wp; |gene gene= OST4 |CDS(+,38488,38598) gene= OST4 note= Ost4p;	|gene gene= ATP6 |CDS[fcd=-6599](+,28487,29266) gene= ATP6 note= Mitochondrially encoded subunit 6 of the F0 sector |gene |tRNA |gene gene= COB gene= COB note= Cytochrome b, mitochondrially encoded subunit of |gene gene= BI4 gene= BI4 note= Mitochondrial mRNA maturase, forms a complex with |gene gene= BI3 gene= BI3 note= Mitochondrial mRNA maturase, forms a complex with |gene gene= BI2 gene= BI2 …
477	4392	4	NC_001136	37762	38838	NC_001224	44708	80962	|gene |CDS(+,36798,38174) note= Ydl233wp; |gene gene= OST4 |CDS(+,38488,38598) gene= OST4 note= Ost4p;	|gene gene= OLI1 |CDS(+,46723,46953) gene= OLI1 note= Oli1p |gene |tRNA |gene gene= VAR1 |CDS(+,48901,50097) gene= VAR1 note= Var1p |rRNA |gene gene= SCEI |CDS(+,61022,61729) gene= SCEI note= Sceip |gene |tRNA |gene |tRNA |gene |tRNA |gene |tRNA |gene |tRNA |gene |tRNA |gene |tRNA |gene |tRNA |gene |tRNA |gene |tRNA |gene |tRNA |gene |tRNA |gene |tRNA |gene |tRNA |gene |tRNA |gene |tRNA |gene gen…
482	4390	4	NC_001136	43425	44805	NC_001224	29185	40988	|gene gene= PTP1 |CDS(+,42701,43708) gene= PTP1 note= Ptp1p; |gene gene= SSB1 note= synonym: YG101 |CDS(+,44066,45907) gene= SSB1 note= Ssb1p;	|gene gene= ATP6 |CDS[fcd=-6599](+,28487,29266) gene= ATP6 note= Mitochondrially encoded subunit 6 of the F0 sector |gene |tRNA |gene gene= COB gene= COB note= Cytochrome b, mitochondrially encoded subunit of |gene gene= BI4 gene= BI4 note= Mitochondrial mRNA maturase, forms a complex with |gene gene= BI3 gene= BI3 note= Mitochondrial mRNA maturase, forms a complex with |gene gene= BI2 gene= BI2 …
487	4388	3	NC_001136	53402	53924	NC_001224	26414	26640	|gene gene= SHS1 note= synonym: SEP7 |CDS[fcd=-1217](+,52446,54101) gene= SHS1 note= Shs1p;	|gene gene= COX1 gene= COX1 note= Subunit I of cytochrome c oxidase, which is the |neigh_up CDS[fcd=-12709](+,13818,16322) gene= AI1 note= Reverse transcriptase required for splicing of the |neigh_down CDS[fcd=1139](+,27666,27812) gene= ATP8 note= Subunit 8 of the F0 sector of mitochondrial inner
489	4387	3	NC_001136	57473	63491	NC_001224	17762	26413	|gene gene= HBT1 |CDS(-,57266,60406) gene= HBT1 note= Hbt1p; |gene gene= FMP45 |CDS(-,60873,61802) gene= FMP45 note= Fmp45p; |gene gene= CDC13 note= synonym: EST4 |CDS(-,62245,65019) gene= CDC13 note= Cdc13p;	|gene gene= COX1 gene= COX1 note= Subunit I of cytochrome c oxidase, which is the |gene gene= AI5_ALPHA gene= AI5_ALPHA note= Endonuclease I-SceIV, involved in intron mobility; |gene gene= AI4 gene= AI4 note= Endonuclease I-SceII, encoded by a mobile group I |gene gene= AI3 gene= AI3 note= Endonuclease I-SceIII, encoded by a mobile group I |gene gene= AI2 gene= AI2 note= Reverse transcriptase req…
489	4390	4	NC_001136	57473	63491	NC_001224	29185	40988	|gene gene= HBT1 |CDS(-,57266,60406) gene= HBT1 note= Hbt1p; |gene gene= FMP45 |CDS(-,60873,61802) gene= FMP45 note= Fmp45p; |gene gene= CDC13 note= synonym: EST4 |CDS(-,62245,65019) gene= CDC13 note= Cdc13p;	|gene gene= ATP6 |CDS[fcd=-6599](+,28487,29266) gene= ATP6 note= Mitochondrially encoded subunit 6 of the F0 sector |gene |tRNA |gene gene= COB gene= COB note= Cytochrome b, mitochondrially encoded subunit of |gene gene= BI4 gene= BI4 note= Mitochondrial mRNA maturase, forms a complex with |gene gene= BI3 gene= BI3 note= Mitochondrial mRNA maturase, forms a complex with |gene gene= BI2 gene= BI2 …
490	4385	10	NC_001136	63492	64262	NC_001224	16726	17672	|gene gene= CDC13 note= synonym: EST4 |CDS[fcd=1142](-,62245,65019) gene= CDC13 note= Cdc13p;	|gene gene= COX1 gene= COX1 note= Subunit I of cytochrome c oxidase, which is the |gene gene= AI5_ALPHA gene= AI5_ALPHA note= Endonuclease I-SceIV, involved in intron mobility; |gene gene= AI4 gene= AI4 note= Endonuclease I-SceII, encoded by a mobile group I |gene gene= AI3 gene= AI3 note= Endonuclease I-SceIII, encoded by a mobile group I |gene gene= AI2 gene= AI2 note= Reverse transcriptase req…
490	4388	5	NC_001136	63492	64262	NC_001224	26414	26640	|gene gene= CDC13 note= synonym: EST4 |CDS[fcd=1142](-,62245,65019) gene= CDC13 note= Cdc13p;	|gene gene= COX1 gene= COX1 note= Subunit I of cytochrome c oxidase, which is the |neigh_up CDS[fcd=-12709](+,13818,16322) gene= AI1 note= Reverse transcriptase required for splicing of the |neigh_down CDS[fcd=1139](+,27666,27812) gene= ATP8 note= Subunit 8 of the F0 sector of mitochondrial inner
490	4390	5	NC_001136	63492	64262	NC_001224	29185	40988	|gene gene= CDC13 note= synonym: EST4 |CDS[fcd=1142](-,62245,65019) gene= CDC13 note= Cdc13p;	|gene gene= ATP6 |CDS[fcd=-6599](+,28487,29266) gene= ATP6 note= Mitochondrially encoded subunit 6 of the F0 sector |gene |tRNA |gene gene= COB gene= COB note= Cytochrome b, mitochondrially encoded subunit of |gene gene= BI4 gene= BI4 note= Mitochondrial mRNA maturase, forms a complex with |gene gene= BI3 gene= BI3 note= Mitochondrial mRNA maturase, forms a complex with |gene gene= BI2 gene= BI2 …
506	4388	3	NC_001136	91264	92324	NC_001224	26414	26640	|gene |CDS[fcd=-1617](+,90177,92465) note= Ydl206wp;	|gene gene= COX1 gene= COX1 note= Subunit I of cytochrome c oxidase, which is the |neigh_up CDS[fcd=-12709](+,13818,16322) gene= AI1 note= Reverse transcriptase required for splicing of the |neigh_down CDS[fcd=1139](+,27666,27812) gene= ATP8 note= Subunit 8 of the F0 sector of mitochondrial inner
508	4387	3	NC_001136	93910	96077	NC_001224	17762	26413	|gene gene= RTN2 |CDS[fcd=-387](+,94606,95787) gene= RTN2 note= Rtn2p;	|gene gene= COX1 gene= COX1 note= Subunit I of cytochrome c oxidase, which is the |gene gene= AI5_ALPHA gene= AI5_ALPHA note= Endonuclease I-SceIV, involved in intron mobility; |gene gene= AI4 gene= AI4 note= Endonuclease I-SceII, encoded by a mobile group I |gene gene= AI3 gene= AI3 note= Endonuclease I-SceIII, encoded by a mobile group I |gene gene= AI2 gene= AI2 note= Reverse transcriptase req…
513	4385	5	NC_001136	103840	108674	NC_001224	16726	17672	|gene gene= GGC1 note= synonym: YHM1 |CDS(-,103650,104552) gene= GGC1 note= Ggc1p; |gene gene= ASF2 |CDS(-,104918,106495) gene= ASF2 note= Asf2p; |gene gene= SEC31 note= synonym: WEB1 |CDS(+,107209,111030) gene= SEC31 note= Sec31p;	|gene gene= COX1 gene= COX1 note= Subunit I of cytochrome c oxidase, which is the |gene gene= AI5_ALPHA gene= AI5_ALPHA note= Endonuclease I-SceIV, involved in intron mobility; |gene gene= AI4 gene= AI4 note= Endonuclease I-SceII, encoded by a mobile group I |gene gene= AI3 gene= AI3 note= Endonuclease I-SceIII, encoded by a mobile group I |gene gene= AI2 gene= AI2 note= Reverse transcriptase req…
513	4388	6	NC_001136	103840	108674	NC_001224	26414	26640	|gene gene= GGC1 note= synonym: YHM1 |CDS(-,103650,104552) gene= GGC1 note= Ggc1p; |gene gene= ASF2 |CDS(-,104918,106495) gene= ASF2 note= Asf2p; |gene gene= SEC31 note= synonym: WEB1 |CDS(+,107209,111030) gene= SEC31 note= Sec31p;	|gene gene= COX1 gene= COX1 note= Subunit I of cytochrome c oxidase, which is the |neigh_up CDS[fcd=-12709](+,13818,16322) gene= AI1 note= Reverse transcriptase required for splicing of the |neigh_down CDS[fcd=1139](+,27666,27812) gene= ATP8 note= Subunit 8 of the F0 sector of mitochondrial inner
513	4390	4	NC_001136	103840	108674	NC_001224	29185	40988	|gene gene= GGC1 note= synonym: YHM1 |CDS(-,103650,104552) gene= GGC1 note= Ggc1p; |gene gene= ASF2 |CDS(-,104918,106495) gene= ASF2 note= Asf2p; |gene gene= SEC31 note= synonym: WEB1 |CDS(+,107209,111030) gene= SEC31 note= Sec31p;	|gene gene= ATP6 |CDS[fcd=-6599](+,28487,29266) gene= ATP6 note= Mitochondrially encoded subunit 6 of the F0 sector |gene |tRNA |gene gene= COB gene= COB note= Cytochrome b, mitochondrially encoded subunit of |gene gene= BI4 gene= BI4 note= Mitochondrial mRNA maturase, forms a complex with |gene gene= BI3 gene= BI3 note= Mitochondrial mRNA maturase, forms a complex with |gene gene= BI2 gene= BI2 …
513	4392	4	NC_001136	103840	108674	NC_001224	44708	80962	|gene gene= GGC1 note= synonym: YHM1 |CDS(-,103650,104552) gene= GGC1 note= Ggc1p; |gene gene= ASF2 |CDS(-,104918,106495) gene= ASF2 note= Asf2p; |gene gene= SEC31 note= synonym: WEB1 |CDS(+,107209,111030) gene= SEC31 note= Sec31p;	|gene gene= OLI1 |CDS(+,46723,46953) gene= OLI1 note= Oli1p |gene |tRNA |gene gene= VAR1 |CDS(+,48901,50097) gene= VAR1 note= Var1p |rRNA |gene gene= SCEI |CDS(+,61022,61729) gene= SCEI note= Sceip |gene |tRNA |gene |tRNA |gene |tRNA |gene |tRNA |gene |tRNA |gene |tRNA |gene |tRNA |gene |tRNA |gene |tRNA |gene |tRNA |gene |tRNA |gene |tRNA |gene |tRNA |gene |tRNA |gene |tRNA |gene |tRNA |gene gen…
520	4388	3	NC_001136	123507	127280	NC_001224	26414	26640	|gene gene= RBS1 |CDS(+,122217,123590) gene= RBS1 note= Rbs1p; |rep_origin note= ARS406 |gene gene= PPH22 note= synonym: PPH2 |CDS(-,123866,124999) gene= PPH22 note= Pph22p; |gene |CDS(+,125617,126450) note= Ydl186wp; |gene gene= TFP1 note= synonyms: VMA1, CLS8 |CDS(+,126788,130003) gene= TFP1 note= Tfp1p;	|gene gene= COX1 gene= COX1 note= Subunit I of cytochrome c oxidase, which is the |neigh_up CDS[fcd=-12709](+,13818,16322) gene= AI1 note= Reverse transcriptase required for splicing of the |neigh_down CDS[fcd=1139](+,27666,27812) gene= ATP8 note= Subunit 8 of the F0 sector of mitochondrial inner
521	4385	7	NC_001136	127281	129039	NC_001224	16726	17672	|gene gene= TFP1 note= synonyms: VMA1, CLS8 |CDS[fcd=-1372](+,126788,130003) gene= TFP1 note= Tfp1p;	|gene gene= COX1 gene= COX1 note= Subunit I of cytochrome c oxidase, which is the |gene gene= AI5_ALPHA gene= AI5_ALPHA note= Endonuclease I-SceIV, involved in intron mobility; |gene gene= AI4 gene= AI4 note= Endonuclease I-SceII, encoded by a mobile group I |gene gene= AI3 gene= AI3 note= Endonuclease I-SceIII, encoded by a mobile group I |gene gene= AI2 gene= AI2 note= Reverse transcriptase req…
521	4387	5	NC_001136	127281	129039	NC_001224	17762	26413	|gene gene= TFP1 note= synonyms: VMA1, CLS8 |CDS[fcd=-1372](+,126788,130003) gene= TFP1 note= Tfp1p;	|gene gene= COX1 gene= COX1 note= Subunit I of cytochrome c oxidase, which is the |gene gene= AI5_ALPHA gene= AI5_ALPHA note= Endonuclease I-SceIV, involved in intron mobility; |gene gene= AI4 gene= AI4 note= Endonuclease I-SceII, encoded by a mobile group I |gene gene= AI3 gene= AI3 note= Endonuclease I-SceIII, encoded by a mobile group I |gene gene= AI2 gene= AI2 note= Reverse transcriptase req…
521	4388	5	NC_001136	127281	129039	NC_001224	26414	26640	|gene gene= TFP1 note= synonyms: VMA1, CLS8 |CDS[fcd=-1372](+,126788,130003) gene= TFP1 note= Tfp1p;	|gene gene= COX1 gene= COX1 note= Subunit I of cytochrome c oxidase, which is the |neigh_up CDS[fcd=-12709](+,13818,16322) gene= AI1 note= Reverse transcriptase required for splicing of the |neigh_down CDS[fcd=1139](+,27666,27812) gene= ATP8 note= Subunit 8 of the F0 sector of mitochondrial inner
521	4389	4	NC_001136	127281	129039	NC_001224	26641	29184	|gene gene= TFP1 note= synonyms: VMA1, CLS8 |CDS[fcd=-1372](+,126788,130003) gene= TFP1 note= Tfp1p;	|gene gene= COX1 gene= COX1 note= Subunit I of cytochrome c oxidase, which is the |gene gene= ATP8 |CDS(+,27666,27812) gene= ATP8 note= Subunit 8 of the F0 sector of mitochondrial inner |gene gene= ATP6 |CDS(+,28487,29266) gene= ATP6 note= Mitochondrially encoded subunit 6 of the F0 sector
521	4390	15	NC_001136	127281	129039	NC_001224	29185	40988	|gene gene= TFP1 note= synonyms: VMA1, CLS8 |CDS[fcd=-1372](+,126788,130003) gene= TFP1 note= Tfp1p;	|gene gene= ATP6 |CDS[fcd=-6599](+,28487,29266) gene= ATP6 note= Mitochondrially encoded subunit 6 of the F0 sector |gene |tRNA |gene gene= COB gene= COB note= Cytochrome b, mitochondrially encoded subunit of |gene gene= BI4 gene= BI4 note= Mitochondrial mRNA maturase, forms a complex with |gene gene= BI3 gene= BI3 note= Mitochondrial mRNA maturase, forms a complex with |gene gene= BI2 gene= BI2 …
521	4391	4	NC_001136	127281	129039	NC_001224	40989	44707	|gene gene= TFP1 note= synonyms: VMA1, CLS8 |CDS[fcd=-1372](+,126788,130003) gene= TFP1 note= Tfp1p;	|gene gene= COB gene= COB note= Cytochrome b, mitochondrially encoded subunit of |gene gene= BI4 gene= BI4 note= Mitochondrial mRNA maturase, forms a complex with |neigh_up CDS[fcd=-14361](+,28487,29266) gene= ATP6 note= Mitochondrially encoded subunit 6 of the F0 sector |neigh_down CDS[fcd=3875](+,46723,46953) gene= OLI1 note= Oli1p
522	4387	3	NC_001136	129040	129948	NC_001224	17762	26413	|gene gene= TFP1 note= synonyms: VMA1, CLS8 |CDS[fcd=-2706](+,126788,130003) gene= TFP1 note= Tfp1p;	|gene gene= COX1 gene= COX1 note= Subunit I of cytochrome c oxidase, which is the |gene gene= AI5_ALPHA gene= AI5_ALPHA note= Endonuclease I-SceIV, involved in intron mobility; |gene gene= AI4 gene= AI4 note= Endonuclease I-SceII, encoded by a mobile group I |gene gene= AI3 gene= AI3 note= Endonuclease I-SceIII, encoded by a mobile group I |gene gene= AI2 gene= AI2 note= Reverse transcriptase req…
522	4388	7	NC_001136	129040	129948	NC_001224	26414	26640	|gene gene= TFP1 note= synonyms: VMA1, CLS8 |CDS[fcd=-2706](+,126788,130003) gene= TFP1 note= Tfp1p;	|gene gene= COX1 gene= COX1 note= Subunit I of cytochrome c oxidase, which is the |neigh_up CDS[fcd=-12709](+,13818,16322) gene= AI1 note= Reverse transcriptase required for splicing of the |neigh_down CDS[fcd=1139](+,27666,27812) gene= ATP8 note= Subunit 8 of the F0 sector of mitochondrial inner
522	4391	4	NC_001136	129040	129948	NC_001224	40989	44707	|gene gene= TFP1 note= synonyms: VMA1, CLS8 |CDS[fcd=-2706](+,126788,130003) gene= TFP1 note= Tfp1p;	|gene gene= COB gene= COB note= Cytochrome b, mitochondrially encoded subunit of |gene gene= BI4 gene= BI4 note= Mitochondrial mRNA maturase, forms a complex with |neigh_up CDS[fcd=-14361](+,28487,29266) gene= ATP6 note= Mitochondrially encoded subunit 6 of the F0 sector |neigh_down CDS[fcd=3875](+,46723,46953) gene= OLI1 note= Oli1p
522	4392	3	NC_001136	129040	129948	NC_001224	44708	80962	|gene gene= TFP1 note= synonyms: VMA1, CLS8 |CDS[fcd=-2706](+,126788,130003) gene= TFP1 note= Tfp1p;	|gene gene= OLI1 |CDS(+,46723,46953) gene= OLI1 note= Oli1p |gene |tRNA |gene gene= VAR1 |CDS(+,48901,50097) gene= VAR1 note= Var1p |rRNA |gene gene= SCEI |CDS(+,61022,61729) gene= SCEI note= Sceip |gene |tRNA |gene |tRNA |gene |tRNA |gene |tRNA |gene |tRNA |gene |tRNA |gene |tRNA |gene |tRNA |gene |tRNA |gene |tRNA |gene |tRNA |gene |tRNA |gene |tRNA |gene |tRNA |gene |tRNA |gene |tRNA |gene gen…
525	4388	4	NC_001136	132969	136345	NC_001224	26414	26640	|gene gene= LYS20 |CDS(+,133438,134724) gene= LYS20 note= Lys20p; |gene gene= INH1 |CDS(+,135180,135437) gene= INH1 note= Inh1p; |gene |CDS(+,135897,137540) note= Ydl180wp;	|gene gene= COX1 gene= COX1 note= Subunit I of cytochrome c oxidase, which is the |neigh_up CDS[fcd=-12709](+,13818,16322) gene= AI1 note= Reverse transcriptase required for splicing of the |neigh_down CDS[fcd=1139](+,27666,27812) gene= ATP8 note= Subunit 8 of the F0 sector of mitochondrial inner
528	4388	5	NC_001136	143875	150450	NC_001224	26414	26640	|gene |CDS(+,142098,144224) note= Ydl176wp; |gene gene= AIR2 |CDS(-,144485,145519) gene= AIR2 note= Air2p; |gene gene= DLD1 |CDS(-,145827,147590) gene= DLD1 note= Dld1p; |gene |CDS(+,148192,149079) note= Ydl173wp; |gene gene= GLT1 |CDS(-,149204,155641) gene= GLT1 note= Glt1p;	|gene gene= COX1 gene= COX1 note= Subunit I of cytochrome c oxidase, which is the |neigh_up CDS[fcd=-12709](+,13818,16322) gene= AI1 note= Reverse transcriptase required for splicing of the |neigh_down CDS[fcd=1139](+,27666,27812) gene= ATP8 note= Subunit 8 of the F0 sector of mitochondrial inner
529	4388	5	NC_001136	150451	154705	NC_001224	26414	26640	|gene gene= GLT1 |CDS[fcd=3063](-,149204,155641) gene= GLT1 note= Glt1p;	|gene gene= COX1 gene= COX1 note= Subunit I of cytochrome c oxidase, which is the |neigh_up CDS[fcd=-12709](+,13818,16322) gene= AI1 note= Reverse transcriptase required for splicing of the |neigh_down CDS[fcd=1139](+,27666,27812) gene= ATP8 note= Subunit 8 of the F0 sector of mitochondrial inner
534	4385	3	NC_001136	166090	167491	NC_001224	16726	17672	|gene gene= CDC9 note= synonym: MMS8 |CDS[fcd=465](-,164988,167255) gene= CDC9 note= Cdc9p;	|gene gene= COX1 gene= COX1 note= Subunit I of cytochrome c oxidase, which is the |gene gene= AI5_ALPHA gene= AI5_ALPHA note= Endonuclease I-SceIV, involved in intron mobility; |gene gene= AI4 gene= AI4 note= Endonuclease I-SceII, encoded by a mobile group I |gene gene= AI3 gene= AI3 note= Endonuclease I-SceIII, encoded by a mobile group I |gene gene= AI2 gene= AI2 note= Reverse transcriptase req…
538	4389	3	NC_001136	175857	180928	NC_001224	26641	29184	|gene |CDS(+,174919,176487) note= Ydl156wp; |gene gene= CLB3 |CDS(+,176774,178057) gene= CLB3 note= Clb3p; |gene gene= MSH5 |CDS(+,178335,181040) gene= MSH5 note= Msh5p;	|gene gene= COX1 gene= COX1 note= Subunit I of cytochrome c oxidase, which is the |gene gene= ATP8 |CDS(+,27666,27812) gene= ATP8 note= Subunit 8 of the F0 sector of mitochondrial inner |gene gene= ATP6 |CDS(+,28487,29266) gene= ATP6 note= Mitochondrially encoded subunit 6 of the F0 sector
541	4387	3	NC_001136	183832	186499	NC_001224	17762	26413	|gene gene= RPC53 note= synonym: RPC4 |CDS(+,183344,184612) gene= RPC53 note= Rpc53p; |gene gene= ATG9 note= synonyms: APG9, CVT7, AUT9 |CDS(+,184926,187919) gene= ATG9 note= Atg9p;	|gene gene= COX1 gene= COX1 note= Subunit I of cytochrome c oxidase, which is the |gene gene= AI5_ALPHA gene= AI5_ALPHA note= Endonuclease I-SceIV, involved in intron mobility; |gene gene= AI4 gene= AI4 note= Endonuclease I-SceII, encoded by a mobile group I |gene gene= AI3 gene= AI3 note= Endonuclease I-SceIII, encoded by a mobile group I |gene gene= AI2 gene= AI2 note= Reverse transcriptase req…
541	4388	4	NC_001136	183832	186499	NC_001224	26414	26640	|gene gene= RPC53 note= synonym: RPC4 |CDS(+,183344,184612) gene= RPC53 note= Rpc53p; |gene gene= ATG9 note= synonyms: APG9, CVT7, AUT9 |CDS(+,184926,187919) gene= ATG9 note= Atg9p;	|gene gene= COX1 gene= COX1 note= Subunit I of cytochrome c oxidase, which is the |neigh_up CDS[fcd=-12709](+,13818,16322) gene= AI1 note= Reverse transcriptase required for splicing of the |neigh_down CDS[fcd=1139](+,27666,27812) gene= ATP8 note= Subunit 8 of the F0 sector of mitochondrial inner
541	4390	6	NC_001136	183832	186499	NC_001224	29185	40988	|gene gene= RPC53 note= synonym: RPC4 |CDS(+,183344,184612) gene= RPC53 note= Rpc53p; |gene gene= ATG9 note= synonyms: APG9, CVT7, AUT9 |CDS(+,184926,187919) gene= ATG9 note= Atg9p;	|gene gene= ATP6 |CDS[fcd=-6599](+,28487,29266) gene= ATP6 note= Mitochondrially encoded subunit 6 of the F0 sector |gene |tRNA |gene gene= COB gene= COB note= Cytochrome b, mitochondrially encoded subunit of |gene gene= BI4 gene= BI4 note= Mitochondrial mRNA maturase, forms a complex with |gene gene= BI3 gene= BI3 note= Mitochondrial mRNA maturase, forms a complex with |gene gene= BI2 gene= BI2 …
541	4391	3	NC_001136	183832	186499	NC_001224	40989	44707	|gene gene= RPC53 note= synonym: RPC4 |CDS(+,183344,184612) gene= RPC53 note= Rpc53p; |gene gene= ATG9 note= synonyms: APG9, CVT7, AUT9 |CDS(+,184926,187919) gene= ATG9 note= Atg9p;	|gene gene= COB gene= COB note= Cytochrome b, mitochondrially encoded subunit of |gene gene= BI4 gene= BI4 note= Mitochondrial mRNA maturase, forms a complex with |neigh_up CDS[fcd=-14361](+,28487,29266) gene= ATP6 note= Mitochondrially encoded subunit 6 of the F0 sector |neigh_down CDS[fcd=3875](+,46723,46953) gene= OLI1 note= Oli1p
544	4390	3	NC_001136	190495	195456	NC_001224	29185	40988	|gene gene= NOP14 note= synonym: UTP2 |CDS(-,188155,190587) gene= NOP14 note= Nop14p; |gene gene= RPN5 note= synonym: NAS5 |CDS(+,190925,192262) gene= RPN5 note= Rpn5p; |gene gene= LDB17 |CDS(+,192751,194226) gene= LDB17 note= Ldb17p; |gene gene= COP1 note= synonyms: SOO1, RET1, SEC33 |CDS(-,194572,198177) gene= COP1 note= Cop1p;	|gene gene= ATP6 |CDS[fcd=-6599](+,28487,29266) gene= ATP6 note= Mitochondrially encoded subunit 6 of the F0 sector |gene |tRNA |gene gene= COB gene= COB note= Cytochrome b, mitochondrially encoded subunit of |gene gene= BI4 gene= BI4 note= Mitochondrial mRNA maturase, forms a complex with |gene gene= BI3 gene= BI3 note= Mitochondrial mRNA maturase, forms a complex with |gene gene= BI2 gene= BI2 …
548	4392	3	NC_001136	210873	220656	NC_001224	44708	80962	|gene gene= SCM3 |CDS(-,211376,212047) gene= SCM3 note= Scm3p; |rep_origin note= ARS409 |gene gene= RGT2 |CDS(+,213352,215643) gene= RGT2 note= Rgt2p; |gene gene= ARF2 |CDS(+,216529,217074) gene= ARF2 note= Arf2p; |gene gene= RPL35B note= synonym: SOS2 gene= RPL35B note= Rpl35bp; |gene gene= RDI1 |CDS(-,218680,219288) gene= RDI1 note= Rdi1p; |gene gene= PPH21 note= synonym: PPH1 |CDS(-,219662,220…	|gene gene= OLI1 |CDS(+,46723,46953) gene= OLI1 note= Oli1p |gene |tRNA |gene gene= VAR1 |CDS(+,48901,50097) gene= VAR1 note= Var1p |rRNA |gene gene= SCEI |CDS(+,61022,61729) gene= SCEI note= Sceip |gene |tRNA |gene |tRNA |gene |tRNA |gene |tRNA |gene |tRNA |gene |tRNA |gene |tRNA |gene |tRNA |gene |tRNA |gene |tRNA |gene |tRNA |gene |tRNA |gene |tRNA |gene |tRNA |gene |tRNA |gene |tRNA |gene gen…
558	4388	3	NC_001136	251628	252254	NC_001224	26414	26640	|gene gene= NUP84 |CDS[fcd=-375](+,251566,253746) gene= NUP84 note= Nup84p;	|gene gene= COX1 gene= COX1 note= Subunit I of cytochrome c oxidase, which is the |neigh_up CDS[fcd=-12709](+,13818,16322) gene= AI1 note= Reverse transcriptase required for splicing of the |neigh_down CDS[fcd=1139](+,27666,27812) gene= ATP8 note= Subunit 8 of the F0 sector of mitochondrial inner
560	4394	3	NC_001136	257101	257560	NC_001224	81840	85778	|gene gene= ATG20 note= synonyms: CVT20, SNX42 |CDS[fcd=1225](-,256633,258555) gene= ATG20 note= Atg20p;	|gene |tRNA |misc_RNA |neigh_up CDS[fcd=-4596](+,79213,80022) gene= COX3 note= Subunit III of cytochrome c oxidase, which is the |neigh_down NC_001224-end
575	4385	8	NC_001136	300723	304417	NC_001224	16726	17672	|gene gene= LUC7 note= synonyms: EPE1, EXM2 |CDS(-,300214,300999) gene= LUC7 note= Luc7p; |gene |CDS(+,301413,302234) note= Ydl086wp; |gene |CDS(-,302464,302670) note= Ydl085c-ap; |gene gene= NDE2 note= synonym: NDH2 |CDS(+,303211,304848) gene= NDE2 note= Nde2p;	|gene gene= COX1 gene= COX1 note= Subunit I of cytochrome c oxidase, which is the |gene gene= AI5_ALPHA gene= AI5_ALPHA note= Endonuclease I-SceIV, involved in intron mobility; |gene gene= AI4 gene= AI4 note= Endonuclease I-SceII, encoded by a mobile group I |gene gene= AI3 gene= AI3 note= Endonuclease I-SceIII, encoded by a mobile group I |gene gene= AI2 gene= AI2 note= Reverse transcriptase req…
575	4388	4	NC_001136	300723	304417	NC_001224	26414	26640	|gene gene= LUC7 note= synonyms: EPE1, EXM2 |CDS(-,300214,300999) gene= LUC7 note= Luc7p; |gene |CDS(+,301413,302234) note= Ydl086wp; |gene |CDS(-,302464,302670) note= Ydl085c-ap; |gene gene= NDE2 note= synonym: NDH2 |CDS(+,303211,304848) gene= NDE2 note= Nde2p;	|gene gene= COX1 gene= COX1 note= Subunit I of cytochrome c oxidase, which is the |neigh_up CDS[fcd=-12709](+,13818,16322) gene= AI1 note= Reverse transcriptase required for splicing of the |neigh_down CDS[fcd=1139](+,27666,27812) gene= ATP8 note= Subunit 8 of the F0 sector of mitochondrial inner
575	4389	3	NC_001136	300723	304417	NC_001224	26641	29184	|gene gene= LUC7 note= synonyms: EPE1, EXM2 |CDS(-,300214,300999) gene= LUC7 note= Luc7p; |gene |CDS(+,301413,302234) note= Ydl086wp; |gene |CDS(-,302464,302670) note= Ydl085c-ap; |gene gene= NDE2 note= synonym: NDH2 |CDS(+,303211,304848) gene= NDE2 note= Nde2p;	|gene gene= COX1 gene= COX1 note= Subunit I of cytochrome c oxidase, which is the |gene gene= ATP8 |CDS(+,27666,27812) gene= ATP8 note= Subunit 8 of the F0 sector of mitochondrial inner |gene gene= ATP6 |CDS(+,28487,29266) gene= ATP6 note= Mitochondrially encoded subunit 6 of the F0 sector
575	4390	7	NC_001136	300723	304417	NC_001224	29185	40988	|gene gene= LUC7 note= synonyms: EPE1, EXM2 |CDS(-,300214,300999) gene= LUC7 note= Luc7p; |gene |CDS(+,301413,302234) note= Ydl086wp; |gene |CDS(-,302464,302670) note= Ydl085c-ap; |gene gene= NDE2 note= synonym: NDH2 |CDS(+,303211,304848) gene= NDE2 note= Nde2p;	|gene gene= ATP6 |CDS[fcd=-6599](+,28487,29266) gene= ATP6 note= Mitochondrially encoded subunit 6 of the F0 sector |gene |tRNA |gene gene= COB gene= COB note= Cytochrome b, mitochondrially encoded subunit of |gene gene= BI4 gene= BI4 note= Mitochondrial mRNA maturase, forms a complex with |gene gene= BI3 gene= BI3 note= Mitochondrial mRNA maturase, forms a complex with |gene gene= BI2 gene= BI2 …
575	4392	3	NC_001136	300723	304417	NC_001224	44708	80962	|gene gene= LUC7 note= synonyms: EPE1, EXM2 |CDS(-,300214,300999) gene= LUC7 note= Luc7p; |gene |CDS(+,301413,302234) note= Ydl086wp; |gene |CDS(-,302464,302670) note= Ydl085c-ap; |gene gene= NDE2 note= synonym: NDH2 |CDS(+,303211,304848) gene= NDE2 note= Nde2p;	|gene gene= OLI1 |CDS(+,46723,46953) gene= OLI1 note= Oli1p |gene |tRNA |gene gene= VAR1 |CDS(+,48901,50097) gene= VAR1 note= Var1p |rRNA |gene gene= SCEI |CDS(+,61022,61729) gene= SCEI note= Sceip |gene |tRNA |gene |tRNA |gene |tRNA |gene |tRNA |gene |tRNA |gene |tRNA |gene |tRNA |gene |tRNA |gene |tRNA |gene |tRNA |gene |tRNA |gene |tRNA |gene |tRNA |gene |tRNA |gene |tRNA |gene |tRNA |gene gen…
575	4394	3	NC_001136	300723	304417	NC_001224	81840	85778	|gene gene= LUC7 note= synonyms: EPE1, EXM2 |CDS(-,300214,300999) gene= LUC7 note= Luc7p; |gene |CDS(+,301413,302234) note= Ydl086wp; |gene |CDS(-,302464,302670) note= Ydl085c-ap; |gene gene= NDE2 note= synonym: NDH2 |CDS(+,303211,304848) gene= NDE2 note= Nde2p;	|gene |tRNA |misc_RNA |neigh_up CDS[fcd=-4596](+,79213,80022) gene= COX3 note= Subunit III of cytochrome c oxidase, which is the |neigh_down NC_001224-end
576	4385	3	NC_001136	304418	306531	NC_001224	16726	17672	|gene gene= NDE2 note= synonym: NDH2 |CDS(+,303211,304848) gene= NDE2 note= Nde2p; |gene gene= SUB2 |CDS(+,305237,306577) gene= SUB2 note= Sub2p;	|gene gene= COX1 gene= COX1 note= Subunit I of cytochrome c oxidase, which is the |gene gene= AI5_ALPHA gene= AI5_ALPHA note= Endonuclease I-SceIV, involved in intron mobility; |gene gene= AI4 gene= AI4 note= Endonuclease I-SceII, encoded by a mobile group I |gene gene= AI3 gene= AI3 note= Endonuclease I-SceIII, encoded by a mobile group I |gene gene= AI2 gene= AI2 note= Reverse transcriptase req…
576	4390	3	NC_001136	304418	306531	NC_001224	29185	40988	|gene gene= NDE2 note= synonym: NDH2 |CDS(+,303211,304848) gene= NDE2 note= Nde2p; |gene gene= SUB2 |CDS(+,305237,306577) gene= SUB2 note= Sub2p;	|gene gene= ATP6 |CDS[fcd=-6599](+,28487,29266) gene= ATP6 note= Mitochondrially encoded subunit 6 of the F0 sector |gene |tRNA |gene gene= COB gene= COB note= Cytochrome b, mitochondrially encoded subunit of |gene gene= BI4 gene= BI4 note= Mitochondrial mRNA maturase, forms a complex with |gene gene= BI3 gene= BI3 note= Mitochondrial mRNA maturase, forms a complex with |gene gene= BI2 gene= BI2 …
581	4392	3	NC_001136	312466	316477	NC_001224	44708	80962	|gene gene= THI3 note= synonym: KID1 |CDS(-,310642,312471) gene= THI3 note= Thi3p; |gene gene= MRK1 gene= MRK1 note= Mrk1p; |gene gene= MDH3 |CDS(-,315357,316388) gene= MDH3 note= Mdh3p;	|gene gene= OLI1 |CDS(+,46723,46953) gene= OLI1 note= Oli1p |gene |tRNA |gene gene= VAR1 |CDS(+,48901,50097) gene= VAR1 note= Var1p |rRNA |gene gene= SCEI |CDS(+,61022,61729) gene= SCEI note= Sceip |gene |tRNA |gene |tRNA |gene |tRNA |gene |tRNA |gene |tRNA |gene |tRNA |gene |tRNA |gene |tRNA |gene |tRNA |gene |tRNA |gene |tRNA |gene |tRNA |gene |tRNA |gene |tRNA |gene |tRNA |gene |tRNA |gene gen…
582	4388	3	NC_001136	316478	317372	NC_001224	26414	26640	|gene gene= VAM6 note= synonyms: VPS39, VPL22, VPL18, CVT4 |CDS[fcd=3195](-,316971,320120) gene= VAM6 note= Vam6p;	|gene gene= COX1 gene= COX1 note= Subunit I of cytochrome c oxidase, which is the |neigh_up CDS[fcd=-12709](+,13818,16322) gene= AI1 note= Reverse transcriptase required for splicing of the |neigh_down CDS[fcd=1139](+,27666,27812) gene= ATP8 note= Subunit 8 of the F0 sector of mitochondrial inner
583	4394	3	NC_001136	317373	319174	NC_001224	81840	85778	|gene gene= VAM6 note= synonyms: VPS39, VPL22, VPL18, CVT4 |CDS[fcd=1847](-,316971,320120) gene= VAM6 note= Vam6p;	|gene |tRNA |misc_RNA |neigh_up CDS[fcd=-4596](+,79213,80022) gene= COX3 note= Subunit III of cytochrome c oxidase, which is the |neigh_down NC_001224-end
584	4390	3	NC_001136	319175	321658	NC_001224	29185	40988	|gene gene= VAM6 note= synonyms: VPS39, VPL22, VPL18, CVT4 |CDS(-,316971,320120) gene= VAM6 note= Vam6p; |gene gene= RXT3 |CDS(-,320668,321552) gene= RXT3 note= Rxt3p;	|gene gene= ATP6 |CDS[fcd=-6599](+,28487,29266) gene= ATP6 note= Mitochondrially encoded subunit 6 of the F0 sector |gene |tRNA |gene gene= COB gene= COB note= Cytochrome b, mitochondrially encoded subunit of |gene gene= BI4 gene= BI4 note= Mitochondrial mRNA maturase, forms a complex with |gene gene= BI3 gene= BI3 note= Mitochondrial mRNA maturase, forms a complex with |gene gene= BI2 gene= BI2 …
585	4388	6	NC_001136	321659	325062	NC_001224	26414	26640	|gene gene= RPL31A note= synonym: RPL34 gene= RPL31A note= Rpl31ap; |misc_RNA |gene gene= BRE1 |CDS[fcd=2789](-,324047,326149) gene= BRE1 note= Bre1p;	|gene gene= COX1 gene= COX1 note= Subunit I of cytochrome c oxidase, which is the |neigh_up CDS[fcd=-12709](+,13818,16322) gene= AI1 note= Reverse transcriptase required for splicing of the |neigh_down CDS[fcd=1139](+,27666,27812) gene= ATP8 note= Subunit 8 of the F0 sector of mitochondrial inner
587	4389	3	NC_001136	327622	330462	NC_001224	26641	29184	|gene |CDS(+,326613,329567) note= Ydl073wp; |rep_origin note= ARS413 |gene gene= YET3 |CDS(-,329836,330447) gene= YET3 note= Yet3p;	|gene gene= COX1 gene= COX1 note= Subunit I of cytochrome c oxidase, which is the |gene gene= ATP8 |CDS(+,27666,27812) gene= ATP8 note= Subunit 8 of the F0 sector of mitochondrial inner |gene gene= ATP6 |CDS(+,28487,29266) gene= ATP6 note= Mitochondrially encoded subunit 6 of the F0 sector
588	4385	9	NC_001136	330463	331283	NC_001224	16726	17672	|gene gene= BDF2 |CDS[fcd=152](+,331025,332941) gene= BDF2 note= Bdf2p;	|gene gene= COX1 gene= COX1 note= Subunit I of cytochrome c oxidase, which is the |gene gene= AI5_ALPHA gene= AI5_ALPHA note= Endonuclease I-SceIV, involved in intron mobility; |gene gene= AI4 gene= AI4 note= Endonuclease I-SceII, encoded by a mobile group I |gene gene= AI3 gene= AI3 note= Endonuclease I-SceIII, encoded by a mobile group I |gene gene= AI2 gene= AI2 note= Reverse transcriptase req…
588	4388	6	NC_001136	330463	331283	NC_001224	26414	26640	|gene gene= BDF2 |CDS[fcd=152](+,331025,332941) gene= BDF2 note= Bdf2p;	|gene gene= COX1 gene= COX1 note= Subunit I of cytochrome c oxidase, which is the |neigh_up CDS[fcd=-12709](+,13818,16322) gene= AI1 note= Reverse transcriptase required for splicing of the |neigh_down CDS[fcd=1139](+,27666,27812) gene= ATP8 note= Subunit 8 of the F0 sector of mitochondrial inner
588	4389	3	NC_001136	330463	331283	NC_001224	26641	29184	|gene gene= BDF2 |CDS[fcd=152](+,331025,332941) gene= BDF2 note= Bdf2p;	|gene gene= COX1 gene= COX1 note= Subunit I of cytochrome c oxidase, which is the |gene gene= ATP8 |CDS(+,27666,27812) gene= ATP8 note= Subunit 8 of the F0 sector of mitochondrial inner |gene gene= ATP6 |CDS(+,28487,29266) gene= ATP6 note= Mitochondrially encoded subunit 6 of the F0 sector
589	4388	4	NC_001136	331284	333354	NC_001224	26414	26640	|gene gene= BDF2 |CDS(+,331025,332941) gene= BDF2 note= Bdf2p; |gene gene= CBS1 |CDS(-,333121,333810) gene= CBS1 note= Cbs1p;	|gene gene= COX1 gene= COX1 note= Subunit I of cytochrome c oxidase, which is the |neigh_up CDS[fcd=-12709](+,13818,16322) gene= AI1 note= Reverse transcriptase required for splicing of the |neigh_down CDS[fcd=1139](+,27666,27812) gene= ATP8 note= Subunit 8 of the F0 sector of mitochondrial inner
592	4385	4	NC_001136	335231	347380	NC_001224	16726	17672	|gene gene= IDP1 |CDS(+,334835,336121) gene= IDP1 note= Idp1p; |gene gene= PEX19 note= synonym: PAS12 |CDS(-,336249,337277) gene= PEX19 note= Pex19p; |gene gene= UBC9 gene= UBC9 note= Ubc9p; |gene |CDS(-,338272,340134) note= Ydl063cp; |gene gene= RPS29B |CDS(-,340628,340798) gene= RPS29B note= Rps29bp; |gene gene= TSR1 |CDS(+,341619,343985) gene= TSR1 note= Tsr1p; |gene gene= RAD59 |CDS(-,344237,…	|gene gene= COX1 gene= COX1 note= Subunit I of cytochrome c oxidase, which is the |gene gene= AI5_ALPHA gene= AI5_ALPHA note= Endonuclease I-SceIV, involved in intron mobility; |gene gene= AI4 gene= AI4 note= Endonuclease I-SceII, encoded by a mobile group I |gene gene= AI3 gene= AI3 note= Endonuclease I-SceIII, encoded by a mobile group I |gene gene= AI2 gene= AI2 note= Reverse transcriptase req…
592	4387	3	NC_001136	335231	347380	NC_001224	17762	26413	|gene gene= IDP1 |CDS(+,334835,336121) gene= IDP1 note= Idp1p; |gene gene= PEX19 note= synonym: PAS12 |CDS(-,336249,337277) gene= PEX19 note= Pex19p; |gene gene= UBC9 gene= UBC9 note= Ubc9p; |gene |CDS(-,338272,340134) note= Ydl063cp; |gene gene= RPS29B |CDS(-,340628,340798) gene= RPS29B note= Rps29bp; |gene gene= TSR1 |CDS(+,341619,343985) gene= TSR1 note= Tsr1p; |gene gene= RAD59 |CDS(-,344237,…	|gene gene= COX1 gene= COX1 note= Subunit I of cytochrome c oxidase, which is the |gene gene= AI5_ALPHA gene= AI5_ALPHA note= Endonuclease I-SceIV, involved in intron mobility; |gene gene= AI4 gene= AI4 note= Endonuclease I-SceII, encoded by a mobile group I |gene gene= AI3 gene= AI3 note= Endonuclease I-SceIII, encoded by a mobile group I |gene gene= AI2 gene= AI2 note= Reverse transcriptase req…
592	4389	8	NC_001136	335231	347380	NC_001224	26641	29184	|gene gene= IDP1 |CDS(+,334835,336121) gene= IDP1 note= Idp1p; |gene gene= PEX19 note= synonym: PAS12 |CDS(-,336249,337277) gene= PEX19 note= Pex19p; |gene gene= UBC9 gene= UBC9 note= Ubc9p; |gene |CDS(-,338272,340134) note= Ydl063cp; |gene gene= RPS29B |CDS(-,340628,340798) gene= RPS29B note= Rps29bp; |gene gene= TSR1 |CDS(+,341619,343985) gene= TSR1 note= Tsr1p; |gene gene= RAD59 |CDS(-,344237,…	|gene gene= COX1 gene= COX1 note= Subunit I of cytochrome c oxidase, which is the |gene gene= ATP8 |CDS(+,27666,27812) gene= ATP8 note= Subunit 8 of the F0 sector of mitochondrial inner |gene gene= ATP6 |CDS(+,28487,29266) gene= ATP6 note= Mitochondrially encoded subunit 6 of the F0 sector
592	4390	11	NC_001136	335231	347380	NC_001224	29185	40988	|gene gene= IDP1 |CDS(+,334835,336121) gene= IDP1 note= Idp1p; |gene gene= PEX19 note= synonym: PAS12 |CDS(-,336249,337277) gene= PEX19 note= Pex19p; |gene gene= UBC9 gene= UBC9 note= Ubc9p; |gene |CDS(-,338272,340134) note= Ydl063cp; |gene gene= RPS29B |CDS(-,340628,340798) gene= RPS29B note= Rps29bp; |gene gene= TSR1 |CDS(+,341619,343985) gene= TSR1 note= Tsr1p; |gene gene= RAD59 |CDS(-,344237,…	|gene gene= ATP6 |CDS[fcd=-6599](+,28487,29266) gene= ATP6 note= Mitochondrially encoded subunit 6 of the F0 sector |gene |tRNA |gene gene= COB gene= COB note= Cytochrome b, mitochondrially encoded subunit of |gene gene= BI4 gene= BI4 note= Mitochondrial mRNA maturase, forms a complex with |gene gene= BI3 gene= BI3 note= Mitochondrial mRNA maturase, forms a complex with |gene gene= BI2 gene= BI2 …
592	4392	4	NC_001136	335231	347380	NC_001224	44708	80962	|gene gene= IDP1 |CDS(+,334835,336121) gene= IDP1 note= Idp1p; |gene gene= PEX19 note= synonym: PAS12 |CDS(-,336249,337277) gene= PEX19 note= Pex19p; |gene gene= UBC9 gene= UBC9 note= Ubc9p; |gene |CDS(-,338272,340134) note= Ydl063cp; |gene gene= RPS29B |CDS(-,340628,340798) gene= RPS29B note= Rps29bp; |gene gene= TSR1 |CDS(+,341619,343985) gene= TSR1 note= Tsr1p; |gene gene= RAD59 |CDS(-,344237,…	|gene gene= OLI1 |CDS(+,46723,46953) gene= OLI1 note= Oli1p |gene |tRNA |gene gene= VAR1 |CDS(+,48901,50097) gene= VAR1 note= Var1p |rRNA |gene gene= SCEI |CDS(+,61022,61729) gene= SCEI note= Sceip |gene |tRNA |gene |tRNA |gene |tRNA |gene |tRNA |gene |tRNA |gene |tRNA |gene |tRNA |gene |tRNA |gene |tRNA |gene |tRNA |gene |tRNA |gene |tRNA |gene |tRNA |gene |tRNA |gene |tRNA |gene |tRNA |gene gen…
592	4394	7	NC_001136	335231	347380	NC_001224	81840	85778	|gene gene= IDP1 |CDS(+,334835,336121) gene= IDP1 note= Idp1p; |gene gene= PEX19 note= synonym: PAS12 |CDS(-,336249,337277) gene= PEX19 note= Pex19p; |gene gene= UBC9 gene= UBC9 note= Ubc9p; |gene |CDS(-,338272,340134) note= Ydl063cp; |gene gene= RPS29B |CDS(-,340628,340798) gene= RPS29B note= Rps29bp; |gene gene= TSR1 |CDS(+,341619,343985) gene= TSR1 note= Tsr1p; |gene gene= RAD59 |CDS(-,344237,…	|gene |tRNA |misc_RNA |neigh_up CDS[fcd=-4596](+,79213,80022) gene= COX3 note= Subunit III of cytochrome c oxidase, which is the |neigh_down NC_001224-end
596	4385	8	NC_001136	351715	352926	NC_001224	16726	17672	|gene |CDS(+,351434,352420) note= Ydl057wp; |gene gene= MBP1 |CDS(+,352877,355378) gene= MBP1 note= Mbp1p;	|gene gene= COX1 gene= COX1 note= Subunit I of cytochrome c oxidase, which is the |gene gene= AI5_ALPHA gene= AI5_ALPHA note= Endonuclease I-SceIV, involved in intron mobility; |gene gene= AI4 gene= AI4 note= Endonuclease I-SceII, encoded by a mobile group I |gene gene= AI3 gene= AI3 note= Endonuclease I-SceIII, encoded by a mobile group I |gene gene= AI2 gene= AI2 note= Reverse transcriptase req…
599	4385	3	NC_001136	354753	356677	NC_001224	16726	17672	|gene gene= MBP1 |CDS(+,352877,355378) gene= MBP1 note= Mbp1p; |gene gene= PSA1 note= synonyms: SRB1, VIG9, MPG1 |CDS(-,355674,356759) gene= PSA1 note= Psa1p;	|gene gene= COX1 gene= COX1 note= Subunit I of cytochrome c oxidase, which is the |gene gene= AI5_ALPHA gene= AI5_ALPHA note= Endonuclease I-SceIV, involved in intron mobility; |gene gene= AI4 gene= AI4 note= Endonuclease I-SceII, encoded by a mobile group I |gene gene= AI3 gene= AI3 note= Endonuclease I-SceIII, encoded by a mobile group I |gene gene= AI2 gene= AI2 note= Reverse transcriptase req…
612	4389	3	NC_001136	414498	415460	NC_001224	26641	29184	|gene gene= GPM2 |CDS(+,413950,414885) gene= GPM2 note= Gpm2p; |gene gene= RPN4 note= synonyms: UFD5, SON1 |CDS(-,415110,416705) gene= RPN4 note= Rpn4p;	|gene gene= COX1 gene= COX1 note= Subunit I of cytochrome c oxidase, which is the |gene gene= ATP8 |CDS(+,27666,27812) gene= ATP8 note= Subunit 8 of the F0 sector of mitochondrial inner |gene gene= ATP6 |CDS(+,28487,29266) gene= ATP6 note= Mitochondrially encoded subunit 6 of the F0 sector
621	4385	4	NC_001136	445158	450935	NC_001224	16726	17672	|gene gene= MCD1 note= synonyms: SCC1, RHC21, PDS3 |CDS(+,444680,446380) gene= MCD1 note= Mcd1p; |gene gene= NHP10 note= synonym: HMO2 |CDS(-,446964,447575) gene= NHP10 note= Nhp10p; |gene gene= RMD1 |CDS(+,447981,449273) gene= RMD1 note= Rmd1p; |misc_feature note= CEN4 |misc_feature note= CEN4_CDEI of CEN4 |misc_feature note= CEN4_CDEII of CEN4 |misc_feature note= CEN4_CDEIII of CEN4 |gene gene=…	|gene gene= COX1 gene= COX1 note= Subunit I of cytochrome c oxidase, which is the |gene gene= AI5_ALPHA gene= AI5_ALPHA note= Endonuclease I-SceIV, involved in intron mobility; |gene gene= AI4 gene= AI4 note= Endonuclease I-SceII, encoded by a mobile group I |gene gene= AI3 gene= AI3 note= Endonuclease I-SceIII, encoded by a mobile group I |gene gene= AI2 gene= AI2 note= Reverse transcriptase req…
621	4387	5	NC_001136	445158	450935	NC_001224	17762	26413	|gene gene= MCD1 note= synonyms: SCC1, RHC21, PDS3 |CDS(+,444680,446380) gene= MCD1 note= Mcd1p; |gene gene= NHP10 note= synonym: HMO2 |CDS(-,446964,447575) gene= NHP10 note= Nhp10p; |gene gene= RMD1 |CDS(+,447981,449273) gene= RMD1 note= Rmd1p; |misc_feature note= CEN4 |misc_feature note= CEN4_CDEI of CEN4 |misc_feature note= CEN4_CDEII of CEN4 |misc_feature note= CEN4_CDEIII of CEN4 |gene gene=…	|gene gene= COX1 gene= COX1 note= Subunit I of cytochrome c oxidase, which is the |gene gene= AI5_ALPHA gene= AI5_ALPHA note= Endonuclease I-SceIV, involved in intron mobility; |gene gene= AI4 gene= AI4 note= Endonuclease I-SceII, encoded by a mobile group I |gene gene= AI3 gene= AI3 note= Endonuclease I-SceIII, encoded by a mobile group I |gene gene= AI2 gene= AI2 note= Reverse transcriptase req…
621	4388	3	NC_001136	445158	450935	NC_001224	26414	26640	|gene gene= MCD1 note= synonyms: SCC1, RHC21, PDS3 |CDS(+,444680,446380) gene= MCD1 note= Mcd1p; |gene gene= NHP10 note= synonym: HMO2 |CDS(-,446964,447575) gene= NHP10 note= Nhp10p; |gene gene= RMD1 |CDS(+,447981,449273) gene= RMD1 note= Rmd1p; |misc_feature note= CEN4 |misc_feature note= CEN4_CDEI of CEN4 |misc_feature note= CEN4_CDEII of CEN4 |misc_feature note= CEN4_CDEIII of CEN4 |gene gene=…	|gene gene= COX1 gene= COX1 note= Subunit I of cytochrome c oxidase, which is the |neigh_up CDS[fcd=-12709](+,13818,16322) gene= AI1 note= Reverse transcriptase required for splicing of the |neigh_down CDS[fcd=1139](+,27666,27812) gene= ATP8 note= Subunit 8 of the F0 sector of mitochondrial inner
621	4390	7	NC_001136	445158	450935	NC_001224	29185	40988	|gene gene= MCD1 note= synonyms: SCC1, RHC21, PDS3 |CDS(+,444680,446380) gene= MCD1 note= Mcd1p; |gene gene= NHP10 note= synonym: HMO2 |CDS(-,446964,447575) gene= NHP10 note= Nhp10p; |gene gene= RMD1 |CDS(+,447981,449273) gene= RMD1 note= Rmd1p; |misc_feature note= CEN4 |misc_feature note= CEN4_CDEI of CEN4 |misc_feature note= CEN4_CDEII of CEN4 |misc_feature note= CEN4_CDEIII of CEN4 |gene gene=…	|gene gene= ATP6 |CDS[fcd=-6599](+,28487,29266) gene= ATP6 note= Mitochondrially encoded subunit 6 of the F0 sector |gene |tRNA |gene gene= COB gene= COB note= Cytochrome b, mitochondrially encoded subunit of |gene gene= BI4 gene= BI4 note= Mitochondrial mRNA maturase, forms a complex with |gene gene= BI3 gene= BI3 note= Mitochondrial mRNA maturase, forms a complex with |gene gene= BI2 gene= BI2 …
621	4391	3	NC_001136	445158	450935	NC_001224	40989	44707	|gene gene= MCD1 note= synonyms: SCC1, RHC21, PDS3 |CDS(+,444680,446380) gene= MCD1 note= Mcd1p; |gene gene= NHP10 note= synonym: HMO2 |CDS(-,446964,447575) gene= NHP10 note= Nhp10p; |gene gene= RMD1 |CDS(+,447981,449273) gene= RMD1 note= Rmd1p; |misc_feature note= CEN4 |misc_feature note= CEN4_CDEI of CEN4 |misc_feature note= CEN4_CDEII of CEN4 |misc_feature note= CEN4_CDEIII of CEN4 |gene gene=…	|gene gene= COB gene= COB note= Cytochrome b, mitochondrially encoded subunit of |gene gene= BI4 gene= BI4 note= Mitochondrial mRNA maturase, forms a complex with |neigh_up CDS[fcd=-14361](+,28487,29266) gene= ATP6 note= Mitochondrially encoded subunit 6 of the F0 sector |neigh_down CDS[fcd=3875](+,46723,46953) gene= OLI1 note= Oli1p
634	4387	5	NC_001136	465911	467246	NC_001224	17762	26413	|gene gene= SNQ2 |CDS[fcd=-662](+,465916,470421) gene= SNQ2 note= Snq2p;	|gene gene= COX1 gene= COX1 note= Subunit I of cytochrome c oxidase, which is the |gene gene= AI5_ALPHA gene= AI5_ALPHA note= Endonuclease I-SceIV, involved in intron mobility; |gene gene= AI4 gene= AI4 note= Endonuclease I-SceII, encoded by a mobile group I |gene gene= AI3 gene= AI3 note= Endonuclease I-SceIII, encoded by a mobile group I |gene gene= AI2 gene= AI2 note= Reverse transcriptase req…
634	4388	4	NC_001136	465911	467246	NC_001224	26414	26640	|gene gene= SNQ2 |CDS[fcd=-662](+,465916,470421) gene= SNQ2 note= Snq2p;	|gene gene= COX1 gene= COX1 note= Subunit I of cytochrome c oxidase, which is the |neigh_up CDS[fcd=-12709](+,13818,16322) gene= AI1 note= Reverse transcriptase required for splicing of the |neigh_down CDS[fcd=1139](+,27666,27812) gene= ATP8 note= Subunit 8 of the F0 sector of mitochondrial inner
634	4389	3	NC_001136	465911	467246	NC_001224	26641	29184	|gene gene= SNQ2 |CDS[fcd=-662](+,465916,470421) gene= SNQ2 note= Snq2p;	|gene gene= COX1 gene= COX1 note= Subunit I of cytochrome c oxidase, which is the |gene gene= ATP8 |CDS(+,27666,27812) gene= ATP8 note= Subunit 8 of the F0 sector of mitochondrial inner |gene gene= ATP6 |CDS(+,28487,29266) gene= ATP6 note= Mitochondrially encoded subunit 6 of the F0 sector
639	4385	3	NC_001136	490182	490708	NC_001224	16726	17672	|gene gene= SES1 |CDS[fcd=-940](+,489505,490893) gene= SES1 note= Ses1p;	|gene gene= COX1 gene= COX1 note= Subunit I of cytochrome c oxidase, which is the |gene gene= AI5_ALPHA gene= AI5_ALPHA note= Endonuclease I-SceIV, involved in intron mobility; |gene gene= AI4 gene= AI4 note= Endonuclease I-SceII, encoded by a mobile group I |gene gene= AI3 gene= AI3 note= Endonuclease I-SceIII, encoded by a mobile group I |gene gene= AI2 gene= AI2 note= Reverse transcriptase req…
642	4390	3	NC_001136	491679	501827	NC_001224	29185	40988	|gene gene= RPS11A gene= RPS11A note= Rps11ap; |gene |CDS(-,492553,494265) note= Ydr026cp; |gene gene= VPS54 note= synonyms: TCS3, CGP1, LUV1 |CDS(-,494646,497315) gene= VPS54 note= Vps54p; |gene gene= REG1 note= synonyms: SRN1, SPP43, PZF240, HEX2 |CDS(-,497832,500876) gene= REG1 note= Reg1p; |gene gene= RAD28 |CDS(-,501750,503270) gene= RAD28 note= Rad28p;	|gene gene= ATP6 |CDS[fcd=-6599](+,28487,29266) gene= ATP6 note= Mitochondrially encoded subunit 6 of the F0 sector |gene |tRNA |gene gene= COB gene= COB note= Cytochrome b, mitochondrially encoded subunit of |gene gene= BI4 gene= BI4 note= Mitochondrial mRNA maturase, forms a complex with |gene gene= BI3 gene= BI3 note= Mitochondrial mRNA maturase, forms a complex with |gene gene= BI2 gene= BI2 …
650	4390	3	NC_001136	520204	523599	NC_001224	29185	40988	|LTR note= YDRCDELTA6A |LTR note= YDRWDELTA7 |gene |CDS(-,520513,520689) note= Ydr034c-ap; |LTR note= YDRCDELTA6B |gene |tRNA note= GO_component: cytosol [goid 0005829] [evidence NAS] |gene |CDS(+,521311,521466) note= Ydr034w-bp; |gene gene= ARO3 |CDS(+,521813,522925) gene= ARO3 note= Aro3p; |gene gene= EHD3 note= synonym: MRP5 |CDS(-,523208,524710) gene= EHD3 note= Ehd3p;	|gene gene= ATP6 |CDS[fcd=-6599](+,28487,29266) gene= ATP6 note= Mitochondrially encoded subunit 6 of the F0 sector |gene |tRNA |gene gene= COB gene= COB note= Cytochrome b, mitochondrially encoded subunit of |gene gene= BI4 gene= BI4 note= Mitochondrial mRNA maturase, forms a complex with |gene gene= BI3 gene= BI3 note= Mitochondrial mRNA maturase, forms a complex with |gene gene= BI2 gene= BI2 …
652	4388	6	NC_001136	523685	523917	NC_001224	26414	26640	|gene gene= EHD3 note= synonym: MRP5 |CDS[fcd=909](-,523208,524710) gene= EHD3 note= Ehd3p;	|gene gene= COX1 gene= COX1 note= Subunit I of cytochrome c oxidase, which is the |neigh_up CDS[fcd=-12709](+,13818,16322) gene= AI1 note= Reverse transcriptase required for splicing of the |neigh_down CDS[fcd=1139](+,27666,27812) gene= ATP8 note= Subunit 8 of the F0 sector of mitochondrial inner
654	4385	5	NC_001136	525048	525823	NC_001224	16726	17672	|gene gene= KRS1 note= synonym: GCD5 |CDS[fcd=2](+,525437,527212) gene= KRS1 note= Krs1p;	|gene gene= COX1 gene= COX1 note= Subunit I of cytochrome c oxidase, which is the |gene gene= AI5_ALPHA gene= AI5_ALPHA note= Endonuclease I-SceIV, involved in intron mobility; |gene gene= AI4 gene= AI4 note= Endonuclease I-SceII, encoded by a mobile group I |gene gene= AI3 gene= AI3 note= Endonuclease I-SceIII, encoded by a mobile group I |gene gene= AI2 gene= AI2 note= Reverse transcriptase req…
654	4392	3	NC_001136	525048	525823	NC_001224	44708	80962	|gene gene= KRS1 note= synonym: GCD5 |CDS[fcd=2](+,525437,527212) gene= KRS1 note= Krs1p;	|gene gene= OLI1 |CDS(+,46723,46953) gene= OLI1 note= Oli1p |gene |tRNA |gene gene= VAR1 |CDS(+,48901,50097) gene= VAR1 note= Var1p |rRNA |gene gene= SCEI |CDS(+,61022,61729) gene= SCEI note= Sceip |gene |tRNA |gene |tRNA |gene |tRNA |gene |tRNA |gene |tRNA |gene |tRNA |gene |tRNA |gene |tRNA |gene |tRNA |gene |tRNA |gene |tRNA |gene |tRNA |gene |tRNA |gene |tRNA |gene |tRNA |gene |tRNA |gene gen…
670	4385	3	NC_001136	543525	544314	NC_001224	16726	17672	|neigh_up CDS[fcd=-552](-,542672,543367) gene= NRG1 note= Nrg1p; |neigh_down CDS[fcd=2721](+,546640,547626) gene= HEM13 note= Hem13p;	|gene gene= COX1 gene= COX1 note= Subunit I of cytochrome c oxidase, which is the |gene gene= AI5_ALPHA gene= AI5_ALPHA note= Endonuclease I-SceIV, involved in intron mobility; |gene gene= AI4 gene= AI4 note= Endonuclease I-SceII, encoded by a mobile group I |gene gene= AI3 gene= AI3 note= Endonuclease I-SceIII, encoded by a mobile group I |gene gene= AI2 gene= AI2 note= Reverse transcriptase req…
671	4390	3	NC_001136	544315	547442	NC_001224	29185	40988	|gene gene= HEM13 |CDS[fcd=762](+,546640,547626) gene= HEM13 note= Hem13p;	|gene gene= ATP6 |CDS[fcd=-6599](+,28487,29266) gene= ATP6 note= Mitochondrially encoded subunit 6 of the F0 sector |gene |tRNA |gene gene= COB gene= COB note= Cytochrome b, mitochondrially encoded subunit of |gene gene= BI4 gene= BI4 note= Mitochondrial mRNA maturase, forms a complex with |gene gene= BI3 gene= BI3 note= Mitochondrial mRNA maturase, forms a complex with |gene gene= BI2 gene= BI2 …
674	4388	3	NC_001136	553337	553592	NC_001224	26414	26640	|gene |CDS[fcd=-212](+,553252,555150) note= Ydr049wp;	|gene gene= COX1 gene= COX1 note= Subunit I of cytochrome c oxidase, which is the |neigh_up CDS[fcd=-12709](+,13818,16322) gene= AI1 note= Reverse transcriptase required for splicing of the |neigh_down CDS[fcd=1139](+,27666,27812) gene= ATP8 note= Subunit 8 of the F0 sector of mitochondrial inner
675	4388	5	NC_001136	553593	553930	NC_001224	26414	26640	|gene |CDS[fcd=-509](+,553252,555150) note= Ydr049wp;	|gene gene= COX1 gene= COX1 note= Subunit I of cytochrome c oxidase, which is the |neigh_up CDS[fcd=-12709](+,13818,16322) gene= AI1 note= Reverse transcriptase required for splicing of the |neigh_down CDS[fcd=1139](+,27666,27812) gene= ATP8 note= Subunit 8 of the F0 sector of mitochondrial inner
675	4390	5	NC_001136	553593	553930	NC_001224	29185	40988	|gene |CDS[fcd=-509](+,553252,555150) note= Ydr049wp;	|gene gene= ATP6 |CDS[fcd=-6599](+,28487,29266) gene= ATP6 note= Mitochondrially encoded subunit 6 of the F0 sector |gene |tRNA |gene gene= COB gene= COB note= Cytochrome b, mitochondrially encoded subunit of |gene gene= BI4 gene= BI4 note= Mitochondrial mRNA maturase, forms a complex with |gene gene= BI3 gene= BI3 note= Mitochondrial mRNA maturase, forms a complex with |gene gene= BI2 gene= BI2 …
675	4394	3	NC_001136	553593	553930	NC_001224	81840	85778	|gene |CDS[fcd=-509](+,553252,555150) note= Ydr049wp;	|gene |tRNA |misc_RNA |neigh_up CDS[fcd=-4596](+,79213,80022) gene= COX3 note= Subunit III of cytochrome c oxidase, which is the |neigh_down NC_001224-end
677	4388	3	NC_001136	555065	560660	NC_001224	26414	26640	|gene |CDS(+,553252,555150) note= Ydr049wp; |rep_origin note= ARS418 |gene gene= TPI1 |CDS(-,555724,556470) gene= TPI1 note= Tpi1p; |gene |CDS(-,557054,558058) note= Ydr051cp; |gene gene= DBF4 note= synonyms: DNA52, LSD7 |CDS(-,558509,560623) gene= DBF4 note= Dbf4p;	|gene gene= COX1 gene= COX1 note= Subunit I of cytochrome c oxidase, which is the |neigh_up CDS[fcd=-12709](+,13818,16322) gene= AI1 note= Reverse transcriptase required for splicing of the |neigh_down CDS[fcd=1139](+,27666,27812) gene= ATP8 note= Subunit 8 of the F0 sector of mitochondrial inner
683	4394	3	NC_001136	575242	579560	NC_001224	81840	85778	|gene |CDS(+,574161,575780) note= Ydr061wp; |gene gene= LCB2 note= synonyms: TSC1, SCS1 |CDS(+,576471,578156) gene= LCB2 note= Lcb2p; |gene gene= AIM7 |CDS(+,578661,579110) gene= AIM7 note= Aim7p; |gene gene= RPS13 note= synonyms: RPS13C, RPS13B gene= RPS13 note= Rps13p;	|gene |tRNA |misc_RNA |neigh_up CDS[fcd=-4596](+,79213,80022) gene= COX3 note= Subunit III of cytochrome c oxidase, which is the |neigh_down NC_001224-end
696	4388	3	NC_001136	606896	609087	NC_001224	26414	26640	|gene gene= VPS41 note= synonyms: VPL20, VAM2, SVL2, FET2, CVT8 |CDS(+,604005,606983) gene= VPS41 note= Vps41p; |gene gene= PDC2 |CDS(-,607301,610078) gene= PDC2 note= Pdc2p;	|gene gene= COX1 gene= COX1 note= Subunit I of cytochrome c oxidase, which is the |neigh_up CDS[fcd=-12709](+,13818,16322) gene= AI1 note= Reverse transcriptase required for splicing of the |neigh_down CDS[fcd=1139](+,27666,27812) gene= ATP8 note= Subunit 8 of the F0 sector of mitochondrial inner
702	4388	3	NC_001136	615108	618179	NC_001224	26414	26640	|gene gene= AFR1 |CDS(-,614285,616147) gene= AFR1 note= Afr1p; |gene gene= SSS1 |CDS(-,616925,617167) gene= SSS1 note= Sss1p; |gene gene= RRP1 |CDS(-,617467,618303) gene= RRP1 note= Rrp1p;	|gene gene= COX1 gene= COX1 note= Subunit I of cytochrome c oxidase, which is the |neigh_up CDS[fcd=-12709](+,13818,16322) gene= AI1 note= Reverse transcriptase required for splicing of the |neigh_down CDS[fcd=1139](+,27666,27812) gene= ATP8 note= Subunit 8 of the F0 sector of mitochondrial inner
711	4388	4	NC_001136	631833	633446	NC_001224	26414	26640	|gene gene= DNF2 |CDS[fcd=-1360](+,631279,636117) gene= DNF2 note= Dnf2p;	|gene gene= COX1 gene= COX1 note= Subunit I of cytochrome c oxidase, which is the |neigh_up CDS[fcd=-12709](+,13818,16322) gene= AI1 note= Reverse transcriptase required for splicing of the |neigh_down CDS[fcd=1139](+,27666,27812) gene= ATP8 note= Subunit 8 of the F0 sector of mitochondrial inner
723	4387	3	NC_001136	669981	672071	NC_001224	17762	26413	|gene gene= TMN2 |CDS(-,669013,671031) gene= TMN2 note= Tmn2p; |gene gene= GSG1 note= synonyms: MUM1, TRS85 |CDS(+,671266,673362) gene= GSG1 note= Gsg1p;	|gene gene= COX1 gene= COX1 note= Subunit I of cytochrome c oxidase, which is the |gene gene= AI5_ALPHA gene= AI5_ALPHA note= Endonuclease I-SceIV, involved in intron mobility; |gene gene= AI4 gene= AI4 note= Endonuclease I-SceII, encoded by a mobile group I |gene gene= AI3 gene= AI3 note= Endonuclease I-SceIII, encoded by a mobile group I |gene gene= AI2 gene= AI2 note= Reverse transcriptase req…
724	4389	4	NC_001136	672072	673616	NC_001224	26641	29184	|gene gene= GSG1 note= synonyms: MUM1, TRS85 |CDS(+,671266,673362) gene= GSG1 note= Gsg1p; |gene |CDS(-,673517,675664) note= Ydr109cp;	|gene gene= COX1 gene= COX1 note= Subunit I of cytochrome c oxidase, which is the |gene gene= ATP8 |CDS(+,27666,27812) gene= ATP8 note= Subunit 8 of the F0 sector of mitochondrial inner |gene gene= ATP6 |CDS(+,28487,29266) gene= ATP6 note= Mitochondrially encoded subunit 6 of the F0 sector
733	4385	3	NC_001136	703534	704653	NC_001224	16726	17672	|gene gene= SWF1 note= synonym: PSL10 |CDS(+,703231,704241) gene= SWF1 note= Swf1p; |gene gene= ARO1 |CDS(+,704481,709247) gene= ARO1 note= Aro1p;	|gene gene= COX1 gene= COX1 note= Subunit I of cytochrome c oxidase, which is the |gene gene= AI5_ALPHA gene= AI5_ALPHA note= Endonuclease I-SceIV, involved in intron mobility; |gene gene= AI4 gene= AI4 note= Endonuclease I-SceII, encoded by a mobile group I |gene gene= AI3 gene= AI3 note= Endonuclease I-SceIII, encoded by a mobile group I |gene gene= AI2 gene= AI2 note= Reverse transcriptase req…
733	4390	9	NC_001136	703534	704653	NC_001224	29185	40988	|gene gene= SWF1 note= synonym: PSL10 |CDS(+,703231,704241) gene= SWF1 note= Swf1p; |gene gene= ARO1 |CDS(+,704481,709247) gene= ARO1 note= Aro1p;	|gene gene= ATP6 |CDS[fcd=-6599](+,28487,29266) gene= ATP6 note= Mitochondrially encoded subunit 6 of the F0 sector |gene |tRNA |gene gene= COB gene= COB note= Cytochrome b, mitochondrially encoded subunit of |gene gene= BI4 gene= BI4 note= Mitochondrial mRNA maturase, forms a complex with |gene gene= BI3 gene= BI3 note= Mitochondrial mRNA maturase, forms a complex with |gene gene= BI2 gene= BI2 …
733	4392	4	NC_001136	703534	704653	NC_001224	44708	80962	|gene gene= SWF1 note= synonym: PSL10 |CDS(+,703231,704241) gene= SWF1 note= Swf1p; |gene gene= ARO1 |CDS(+,704481,709247) gene= ARO1 note= Aro1p;	|gene gene= OLI1 |CDS(+,46723,46953) gene= OLI1 note= Oli1p |gene |tRNA |gene gene= VAR1 |CDS(+,48901,50097) gene= VAR1 note= Var1p |rRNA |gene gene= SCEI |CDS(+,61022,61729) gene= SCEI note= Sceip |gene |tRNA |gene |tRNA |gene |tRNA |gene |tRNA |gene |tRNA |gene |tRNA |gene |tRNA |gene |tRNA |gene |tRNA |gene |tRNA |gene |tRNA |gene |tRNA |gene |tRNA |gene |tRNA |gene |tRNA |gene |tRNA |gene gen…
733	4394	3	NC_001136	703534	704653	NC_001224	81840	85778	|gene gene= SWF1 note= synonym: PSL10 |CDS(+,703231,704241) gene= SWF1 note= Swf1p; |gene gene= ARO1 |CDS(+,704481,709247) gene= ARO1 note= Aro1p;	|gene |tRNA |misc_RNA |neigh_up CDS[fcd=-4596](+,79213,80022) gene= COX3 note= Subunit III of cytochrome c oxidase, which is the |neigh_down NC_001224-end
736	4388	5	NC_001136	708899	711040	NC_001224	26414	26640	|gene gene= ARO1 |CDS(+,704481,709247) gene= ARO1 note= Aro1p; |gene |CDS(+,709546,712992) note= Ydr128wp;	|gene gene= COX1 gene= COX1 note= Subunit I of cytochrome c oxidase, which is the |neigh_up CDS[fcd=-12709](+,13818,16322) gene= AI1 note= Reverse transcriptase required for splicing of the |neigh_down CDS[fcd=1139](+,27666,27812) gene= ATP8 note= Subunit 8 of the F0 sector of mitochondrial inner
737	4385	3	NC_001136	711041	715334	NC_001224	16726	17672	|gene |CDS[fcd=-3641](+,709546,712992) note= Ydr128wp; |gene gene= SAC6 note= synonym: ABP67 gene= SAC6 note= Sac6p;	|gene gene= COX1 gene= COX1 note= Subunit I of cytochrome c oxidase, which is the |gene gene= AI5_ALPHA gene= AI5_ALPHA note= Endonuclease I-SceIV, involved in intron mobility; |gene gene= AI4 gene= AI4 note= Endonuclease I-SceII, encoded by a mobile group I |gene gene= AI3 gene= AI3 note= Endonuclease I-SceIII, encoded by a mobile group I |gene gene= AI2 gene= AI2 note= Reverse transcriptase req…
737	4388	5	NC_001136	711041	715334	NC_001224	26414	26640	|gene |CDS[fcd=-3641](+,709546,712992) note= Ydr128wp; |gene gene= SAC6 note= synonym: ABP67 gene= SAC6 note= Sac6p;	|gene gene= COX1 gene= COX1 note= Subunit I of cytochrome c oxidase, which is the |neigh_up CDS[fcd=-12709](+,13818,16322) gene= AI1 note= Reverse transcriptase required for splicing of the |neigh_down CDS[fcd=1139](+,27666,27812) gene= ATP8 note= Subunit 8 of the F0 sector of mitochondrial inner
737	4390	3	NC_001136	711041	715334	NC_001224	29185	40988	|gene |CDS[fcd=-3641](+,709546,712992) note= Ydr128wp; |gene gene= SAC6 note= synonym: ABP67 gene= SAC6 note= Sac6p;	|gene gene= ATP6 |CDS[fcd=-6599](+,28487,29266) gene= ATP6 note= Mitochondrially encoded subunit 6 of the F0 sector |gene |tRNA |gene gene= COB gene= COB note= Cytochrome b, mitochondrially encoded subunit of |gene gene= BI4 gene= BI4 note= Mitochondrial mRNA maturase, forms a complex with |gene gene= BI3 gene= BI3 note= Mitochondrial mRNA maturase, forms a complex with |gene gene= BI2 gene= BI2 …
737	4394	3	NC_001136	711041	715334	NC_001224	81840	85778	|gene |CDS[fcd=-3641](+,709546,712992) note= Ydr128wp; |gene gene= SAC6 note= synonym: ABP67 gene= SAC6 note= Sac6p;	|gene |tRNA |misc_RNA |neigh_up CDS[fcd=-4596](+,79213,80022) gene= COX3 note= Subunit III of cytochrome c oxidase, which is the |neigh_down NC_001224-end
741	4388	3	NC_001136	724403	724952	NC_001224	26414	26640	|gene gene= YCF1 |CDS[fcd=2871](-,723001,727548) gene= YCF1 note= Ycf1p;	|gene gene= COX1 gene= COX1 note= Subunit I of cytochrome c oxidase, which is the |neigh_up CDS[fcd=-12709](+,13818,16322) gene= AI1 note= Reverse transcriptase required for splicing of the |neigh_down CDS[fcd=1139](+,27666,27812) gene= ATP8 note= Subunit 8 of the F0 sector of mitochondrial inner
748	4388	3	NC_001136	737924	740567	NC_001224	26414	26640	|gene gene= DOP1 |CDS(-,734898,739994) gene= DOP1 note= Dop1p; |gene gene= PEX7 note= synonyms: PEB1, PAS7 |CDS(-,740470,741597) gene= PEX7 note= Pex7p;	|gene gene= COX1 gene= COX1 note= Subunit I of cytochrome c oxidase, which is the |neigh_up CDS[fcd=-12709](+,13818,16322) gene= AI1 note= Reverse transcriptase required for splicing of the |neigh_down CDS[fcd=1139](+,27666,27812) gene= ATP8 note= Subunit 8 of the F0 sector of mitochondrial inner
749	4390	4	NC_001136	740568	741009	NC_001224	29185	40988	|gene gene= PEX7 note= synonyms: PEB1, PAS7 |CDS[fcd=809](-,740470,741597) gene= PEX7 note= Pex7p;	|gene gene= ATP6 |CDS[fcd=-6599](+,28487,29266) gene= ATP6 note= Mitochondrially encoded subunit 6 of the F0 sector |gene |tRNA |gene gene= COB gene= COB note= Cytochrome b, mitochondrially encoded subunit of |gene gene= BI4 gene= BI4 note= Mitochondrial mRNA maturase, forms a complex with |gene gene= BI3 gene= BI3 note= Mitochondrial mRNA maturase, forms a complex with |gene gene= BI2 gene= BI2 …
767	4388	3	NC_001136	763177	764061	NC_001224	26414	26640	|gene gene= NUM1 note= synonym: PAC12 |CDS[fcd=-7994](+,755625,763871) gene= NUM1 note= Num1p;	|gene gene= COX1 gene= COX1 note= Subunit I of cytochrome c oxidase, which is the |neigh_up CDS[fcd=-12709](+,13818,16322) gene= AI1 note= Reverse transcriptase required for splicing of the |neigh_down CDS[fcd=1139](+,27666,27812) gene= ATP8 note= Subunit 8 of the F0 sector of mitochondrial inner
770	4388	8	NC_001136	767629	770029	NC_001224	26414	26640	|gene gene= ENT5 |CDS(-,766733,767968) gene= ENT5 note= Ent5p; |gene gene= CPR1 note= synonyms: CPH1, CYP1 |CDS(-,768509,768997) gene= CPR1 note= Cpr1p; |gene gene= RPA14 |CDS(+,769522,769935) gene= RPA14 note= Rpa14p;	|gene gene= COX1 gene= COX1 note= Subunit I of cytochrome c oxidase, which is the |neigh_up CDS[fcd=-12709](+,13818,16322) gene= AI1 note= Reverse transcriptase required for splicing of the |neigh_down CDS[fcd=1139](+,27666,27812) gene= ATP8 note= Subunit 8 of the F0 sector of mitochondrial inner
770	4390	4	NC_001136	767629	770029	NC_001224	29185	40988	|gene gene= ENT5 |CDS(-,766733,767968) gene= ENT5 note= Ent5p; |gene gene= CPR1 note= synonyms: CPH1, CYP1 |CDS(-,768509,768997) gene= CPR1 note= Cpr1p; |gene gene= RPA14 |CDS(+,769522,769935) gene= RPA14 note= Rpa14p;	|gene gene= ATP6 |CDS[fcd=-6599](+,28487,29266) gene= ATP6 note= Mitochondrially encoded subunit 6 of the F0 sector |gene |tRNA |gene gene= COB gene= COB note= Cytochrome b, mitochondrially encoded subunit of |gene gene= BI4 gene= BI4 note= Mitochondrial mRNA maturase, forms a complex with |gene gene= BI3 gene= BI3 note= Mitochondrial mRNA maturase, forms a complex with |gene gene= BI2 gene= BI2 …
775	4390	3	NC_001136	773879	774244	NC_001224	29185	40988	|gene gene= SAC3 note= synonym: LEP1 |CDS[fcd=-2187](+,771874,775779) gene= SAC3 note= Sac3p;	|gene gene= ATP6 |CDS[fcd=-6599](+,28487,29266) gene= ATP6 note= Mitochondrially encoded subunit 6 of the F0 sector |gene |tRNA |gene gene= COB gene= COB note= Cytochrome b, mitochondrially encoded subunit of |gene gene= BI4 gene= BI4 note= Mitochondrial mRNA maturase, forms a complex with |gene gene= BI3 gene= BI3 note= Mitochondrial mRNA maturase, forms a complex with |gene gene= BI2 gene= BI2 …
783	4390	3	NC_001136	787595	787765	NC_001224	29185	40988	|gene gene= SEC5 |CDS[fcd=1538](-,786303,789218) gene= SEC5 note= Sec5p;	|gene gene= ATP6 |CDS[fcd=-6599](+,28487,29266) gene= ATP6 note= Mitochondrially encoded subunit 6 of the F0 sector |gene |tRNA |gene gene= COB gene= COB note= Cytochrome b, mitochondrially encoded subunit of |gene gene= BI4 gene= BI4 note= Mitochondrial mRNA maturase, forms a complex with |gene gene= BI3 gene= BI3 note= Mitochondrial mRNA maturase, forms a complex with |gene gene= BI2 gene= BI2 …
794	4388	5	NC_001136	811937	819541	NC_001224	26414	26640	|gene gene= HMO1 note= synonym: HSM2 |CDS(+,812107,812847) gene= HMO1 note= Hmo1p; |gene gene= RSM24 |CDS(-,813190,814149) gene= RSM24 note= Rsm24p; |gene gene= NGG1 note= synonyms: SWI7, ADA3 |CDS(+,814449,816557) gene= NGG1 note= Ngg1p; |gene gene= UBC1 |CDS(+,816875,817522) gene= UBC1 note= Ubc1p; |gene gene= SDH4 note= synonym: ACN18 |CDS(+,817947,818492) gene= SDH4 note= Sdh4p; |gene gene= C…	|gene gene= COX1 gene= COX1 note= Subunit I of cytochrome c oxidase, which is the |neigh_up CDS[fcd=-12709](+,13818,16322) gene= AI1 note= Reverse transcriptase required for splicing of the |neigh_down CDS[fcd=1139](+,27666,27812) gene= ATP8 note= Subunit 8 of the F0 sector of mitochondrial inner
794	4390	3	NC_001136	811937	819541	NC_001224	29185	40988	|gene gene= HMO1 note= synonym: HSM2 |CDS(+,812107,812847) gene= HMO1 note= Hmo1p; |gene gene= RSM24 |CDS(-,813190,814149) gene= RSM24 note= Rsm24p; |gene gene= NGG1 note= synonyms: SWI7, ADA3 |CDS(+,814449,816557) gene= NGG1 note= Ngg1p; |gene gene= UBC1 |CDS(+,816875,817522) gene= UBC1 note= Ubc1p; |gene gene= SDH4 note= synonym: ACN18 |CDS(+,817947,818492) gene= SDH4 note= Sdh4p; |gene gene= C…	|gene gene= ATP6 |CDS[fcd=-6599](+,28487,29266) gene= ATP6 note= Mitochondrially encoded subunit 6 of the F0 sector |gene |tRNA |gene gene= COB gene= COB note= Cytochrome b, mitochondrially encoded subunit of |gene gene= BI4 gene= BI4 note= Mitochondrial mRNA maturase, forms a complex with |gene gene= BI3 gene= BI3 note= Mitochondrial mRNA maturase, forms a complex with |gene gene= BI2 gene= BI2 …
794	4391	12	NC_001136	811937	819541	NC_001224	40989	44707	|gene gene= HMO1 note= synonym: HSM2 |CDS(+,812107,812847) gene= HMO1 note= Hmo1p; |gene gene= RSM24 |CDS(-,813190,814149) gene= RSM24 note= Rsm24p; |gene gene= NGG1 note= synonyms: SWI7, ADA3 |CDS(+,814449,816557) gene= NGG1 note= Ngg1p; |gene gene= UBC1 |CDS(+,816875,817522) gene= UBC1 note= Ubc1p; |gene gene= SDH4 note= synonym: ACN18 |CDS(+,817947,818492) gene= SDH4 note= Sdh4p; |gene gene= C…	|gene gene= COB gene= COB note= Cytochrome b, mitochondrially encoded subunit of |gene gene= BI4 gene= BI4 note= Mitochondrial mRNA maturase, forms a complex with |neigh_up CDS[fcd=-14361](+,28487,29266) gene= ATP6 note= Mitochondrially encoded subunit 6 of the F0 sector |neigh_down CDS[fcd=3875](+,46723,46953) gene= OLI1 note= Oli1p
798	4390	5	NC_001136	828341	832442	NC_001224	29185	40988	|gene gene= CDC1 note= synonyms: ESP2, DSR1, DSC1 |CDS(+,827579,829054) gene= CDC1 note= Cdc1p; |gene |CDS(+,829148,829351) note= Ydr182w-ap; |gene gene= PLP1 |CDS(+,829582,830274) gene= PLP1 note= Plp1p; |gene gene= ATC1 note= synonym: LIC4 |CDS(-,830626,831510) gene= ATC1 note= Atc1p; |gene |CDS(-,831931,832470) note= Ydr185cp;	|gene gene= ATP6 |CDS[fcd=-6599](+,28487,29266) gene= ATP6 note= Mitochondrially encoded subunit 6 of the F0 sector |gene |tRNA |gene gene= COB gene= COB note= Cytochrome b, mitochondrially encoded subunit of |gene gene= BI4 gene= BI4 note= Mitochondrial mRNA maturase, forms a complex with |gene gene= BI3 gene= BI3 note= Mitochondrial mRNA maturase, forms a complex with |gene gene= BI2 gene= BI2 …
798	4391	9	NC_001136	828341	832442	NC_001224	40989	44707	|gene gene= CDC1 note= synonyms: ESP2, DSR1, DSC1 |CDS(+,827579,829054) gene= CDC1 note= Cdc1p; |gene |CDS(+,829148,829351) note= Ydr182w-ap; |gene gene= PLP1 |CDS(+,829582,830274) gene= PLP1 note= Plp1p; |gene gene= ATC1 note= synonym: LIC4 |CDS(-,830626,831510) gene= ATC1 note= Atc1p; |gene |CDS(-,831931,832470) note= Ydr185cp;	|gene gene= COB gene= COB note= Cytochrome b, mitochondrially encoded subunit of |gene gene= BI4 gene= BI4 note= Mitochondrial mRNA maturase, forms a complex with |neigh_up CDS[fcd=-14361](+,28487,29266) gene= ATP6 note= Mitochondrially encoded subunit 6 of the F0 sector |neigh_down CDS[fcd=3875](+,46723,46953) gene= OLI1 note= Oli1p
801	4385	10	NC_001136	833471	836821	NC_001224	16726	17672	|gene |CDS(-,832856,835489) note= Ydr186cp; |gene gene= CCT6 note= synonyms: TCP20, TCP6, HTR3 |CDS(+,836418,838058) gene= CCT6 note= Cct6p;	|gene gene= COX1 gene= COX1 note= Subunit I of cytochrome c oxidase, which is the |gene gene= AI5_ALPHA gene= AI5_ALPHA note= Endonuclease I-SceIV, involved in intron mobility; |gene gene= AI4 gene= AI4 note= Endonuclease I-SceII, encoded by a mobile group I |gene gene= AI3 gene= AI3 note= Endonuclease I-SceIII, encoded by a mobile group I |gene gene= AI2 gene= AI2 note= Reverse transcriptase req…
801	4387	3	NC_001136	833471	836821	NC_001224	17762	26413	|gene |CDS(-,832856,835489) note= Ydr186cp; |gene gene= CCT6 note= synonyms: TCP20, TCP6, HTR3 |CDS(+,836418,838058) gene= CCT6 note= Cct6p;	|gene gene= COX1 gene= COX1 note= Subunit I of cytochrome c oxidase, which is the |gene gene= AI5_ALPHA gene= AI5_ALPHA note= Endonuclease I-SceIV, involved in intron mobility; |gene gene= AI4 gene= AI4 note= Endonuclease I-SceII, encoded by a mobile group I |gene gene= AI3 gene= AI3 note= Endonuclease I-SceIII, encoded by a mobile group I |gene gene= AI2 gene= AI2 note= Reverse transcriptase req…
801	4388	3	NC_001136	833471	836821	NC_001224	26414	26640	|gene |CDS(-,832856,835489) note= Ydr186cp; |gene gene= CCT6 note= synonyms: TCP20, TCP6, HTR3 |CDS(+,836418,838058) gene= CCT6 note= Cct6p;	|gene gene= COX1 gene= COX1 note= Subunit I of cytochrome c oxidase, which is the |neigh_up CDS[fcd=-12709](+,13818,16322) gene= AI1 note= Reverse transcriptase required for splicing of the |neigh_down CDS[fcd=1139](+,27666,27812) gene= ATP8 note= Subunit 8 of the F0 sector of mitochondrial inner
801	4389	4	NC_001136	833471	836821	NC_001224	26641	29184	|gene |CDS(-,832856,835489) note= Ydr186cp; |gene gene= CCT6 note= synonyms: TCP20, TCP6, HTR3 |CDS(+,836418,838058) gene= CCT6 note= Cct6p;	|gene gene= COX1 gene= COX1 note= Subunit I of cytochrome c oxidase, which is the |gene gene= ATP8 |CDS(+,27666,27812) gene= ATP8 note= Subunit 8 of the F0 sector of mitochondrial inner |gene gene= ATP6 |CDS(+,28487,29266) gene= ATP6 note= Mitochondrially encoded subunit 6 of the F0 sector
801	4390	4	NC_001136	833471	836821	NC_001224	29185	40988	|gene |CDS(-,832856,835489) note= Ydr186cp; |gene gene= CCT6 note= synonyms: TCP20, TCP6, HTR3 |CDS(+,836418,838058) gene= CCT6 note= Cct6p;	|gene gene= ATP6 |CDS[fcd=-6599](+,28487,29266) gene= ATP6 note= Mitochondrially encoded subunit 6 of the F0 sector |gene |tRNA |gene gene= COB gene= COB note= Cytochrome b, mitochondrially encoded subunit of |gene gene= BI4 gene= BI4 note= Mitochondrial mRNA maturase, forms a complex with |gene gene= BI3 gene= BI3 note= Mitochondrial mRNA maturase, forms a complex with |gene gene= BI2 gene= BI2 …
801	4391	6	NC_001136	833471	836821	NC_001224	40989	44707	|gene |CDS(-,832856,835489) note= Ydr186cp; |gene gene= CCT6 note= synonyms: TCP20, TCP6, HTR3 |CDS(+,836418,838058) gene= CCT6 note= Cct6p;	|gene gene= COB gene= COB note= Cytochrome b, mitochondrially encoded subunit of |gene gene= BI4 gene= BI4 note= Mitochondrial mRNA maturase, forms a complex with |neigh_up CDS[fcd=-14361](+,28487,29266) gene= ATP6 note= Mitochondrially encoded subunit 6 of the F0 sector |neigh_down CDS[fcd=3875](+,46723,46953) gene= OLI1 note= Oli1p
802	4387	3	NC_001136	836822	840331	NC_001224	17762	26413	|gene gene= CCT6 note= synonyms: TCP20, TCP6, HTR3 |CDS(+,836418,838058) gene= CCT6 note= Cct6p; |gene gene= SLY1 |CDS(+,838389,840389) gene= SLY1 note= Sly1p;	|gene gene= COX1 gene= COX1 note= Subunit I of cytochrome c oxidase, which is the |gene gene= AI5_ALPHA gene= AI5_ALPHA note= Endonuclease I-SceIV, involved in intron mobility; |gene gene= AI4 gene= AI4 note= Endonuclease I-SceII, encoded by a mobile group I |gene gene= AI3 gene= AI3 note= Endonuclease I-SceIII, encoded by a mobile group I |gene gene= AI2 gene= AI2 note= Reverse transcriptase req…
802	4388	5	NC_001136	836822	840331	NC_001224	26414	26640	|gene gene= CCT6 note= synonyms: TCP20, TCP6, HTR3 |CDS(+,836418,838058) gene= CCT6 note= Cct6p; |gene gene= SLY1 |CDS(+,838389,840389) gene= SLY1 note= Sly1p;	|gene gene= COX1 gene= COX1 note= Subunit I of cytochrome c oxidase, which is the |neigh_up CDS[fcd=-12709](+,13818,16322) gene= AI1 note= Reverse transcriptase required for splicing of the |neigh_down CDS[fcd=1139](+,27666,27812) gene= ATP8 note= Subunit 8 of the F0 sector of mitochondrial inner
802	4390	5	NC_001136	836822	840331	NC_001224	29185	40988	|gene gene= CCT6 note= synonyms: TCP20, TCP6, HTR3 |CDS(+,836418,838058) gene= CCT6 note= Cct6p; |gene gene= SLY1 |CDS(+,838389,840389) gene= SLY1 note= Sly1p;	|gene gene= ATP6 |CDS[fcd=-6599](+,28487,29266) gene= ATP6 note= Mitochondrially encoded subunit 6 of the F0 sector |gene |tRNA |gene gene= COB gene= COB note= Cytochrome b, mitochondrially encoded subunit of |gene gene= BI4 gene= BI4 note= Mitochondrial mRNA maturase, forms a complex with |gene gene= BI3 gene= BI3 note= Mitochondrial mRNA maturase, forms a complex with |gene gene= BI2 gene= BI2 …
804	4388	5	NC_001136	850044	856015	NC_001224	26414	26640	|gene gene= REF2 |CDS(+,848596,850197) gene= REF2 note= Ref2p; |gene |CDS(-,850271,850996) note= Ydr196cp; |gene gene= CBS2 note= synonym: CBP7 |CDS(+,851225,852394) gene= CBS2 note= Cbs2p; |gene gene= RKM2 |CDS(-,852530,853969) gene= RKM2 note= Rkm2p; |gene gene= VPS64 note= synonym: FAR9 |CDS(-,854276,856090) gene= VPS64 note= Vps64p;	|gene gene= COX1 gene= COX1 note= Subunit I of cytochrome c oxidase, which is the |neigh_up CDS[fcd=-12709](+,13818,16322) gene= AI1 note= Reverse transcriptase required for splicing of the |neigh_down CDS[fcd=1139](+,27666,27812) gene= ATP8 note= Subunit 8 of the F0 sector of mitochondrial inner
806	4385	4	NC_001136	857503	858446	NC_001224	16726	17672	|gene gene= RAV2 |CDS(-,856895,857950) gene= RAV2 note= Rav2p; |gene gene= COQ4 |CDS(+,858134,859141) gene= COQ4 note= Coq4p;	|gene gene= COX1 gene= COX1 note= Subunit I of cytochrome c oxidase, which is the |gene gene= AI5_ALPHA gene= AI5_ALPHA note= Endonuclease I-SceIV, involved in intron mobility; |gene gene= AI4 gene= AI4 note= Endonuclease I-SceII, encoded by a mobile group I |gene gene= AI3 gene= AI3 note= Endonuclease I-SceIII, encoded by a mobile group I |gene gene= AI2 gene= AI2 note= Reverse transcriptase req…
806	4389	4	NC_001136	857503	858446	NC_001224	26641	29184	|gene gene= RAV2 |CDS(-,856895,857950) gene= RAV2 note= Rav2p; |gene gene= COQ4 |CDS(+,858134,859141) gene= COQ4 note= Coq4p;	|gene gene= COX1 gene= COX1 note= Subunit I of cytochrome c oxidase, which is the |gene gene= ATP8 |CDS(+,27666,27812) gene= ATP8 note= Subunit 8 of the F0 sector of mitochondrial inner |gene gene= ATP6 |CDS(+,28487,29266) gene= ATP6 note= Mitochondrially encoded subunit 6 of the F0 sector
806	4390	13	NC_001136	857503	858446	NC_001224	29185	40988	|gene gene= RAV2 |CDS(-,856895,857950) gene= RAV2 note= Rav2p; |gene gene= COQ4 |CDS(+,858134,859141) gene= COQ4 note= Coq4p;	|gene gene= ATP6 |CDS[fcd=-6599](+,28487,29266) gene= ATP6 note= Mitochondrially encoded subunit 6 of the F0 sector |gene |tRNA |gene gene= COB gene= COB note= Cytochrome b, mitochondrially encoded subunit of |gene gene= BI4 gene= BI4 note= Mitochondrial mRNA maturase, forms a complex with |gene gene= BI3 gene= BI3 note= Mitochondrial mRNA maturase, forms a complex with |gene gene= BI2 gene= BI2 …
806	4392	4	NC_001136	857503	858446	NC_001224	44708	80962	|gene gene= RAV2 |CDS(-,856895,857950) gene= RAV2 note= Rav2p; |gene gene= COQ4 |CDS(+,858134,859141) gene= COQ4 note= Coq4p;	|gene gene= OLI1 |CDS(+,46723,46953) gene= OLI1 note= Oli1p |gene |tRNA |gene gene= VAR1 |CDS(+,48901,50097) gene= VAR1 note= Var1p |rRNA |gene gene= SCEI |CDS(+,61022,61729) gene= SCEI note= Sceip |gene |tRNA |gene |tRNA |gene |tRNA |gene |tRNA |gene |tRNA |gene |tRNA |gene |tRNA |gene |tRNA |gene |tRNA |gene |tRNA |gene |tRNA |gene |tRNA |gene |tRNA |gene |tRNA |gene |tRNA |gene |tRNA |gene gen…
807	4388	7	NC_001136	858447	861350	NC_001224	26414	26640	|gene gene= COQ4 |CDS(+,858134,859141) gene= COQ4 note= Coq4p; |gene gene= MSC2 |CDS(+,859343,861517) gene= MSC2 note= Msc2p;	|gene gene= COX1 gene= COX1 note= Subunit I of cytochrome c oxidase, which is the |neigh_up CDS[fcd=-12709](+,13818,16322) gene= AI1 note= Reverse transcriptase required for splicing of the |neigh_down CDS[fcd=1139](+,27666,27812) gene= ATP8 note= Subunit 8 of the F0 sector of mitochondrial inner
807	4390	8	NC_001136	858447	861350	NC_001224	29185	40988	|gene gene= COQ4 |CDS(+,858134,859141) gene= COQ4 note= Coq4p; |gene gene= MSC2 |CDS(+,859343,861517) gene= MSC2 note= Msc2p;	|gene gene= ATP6 |CDS[fcd=-6599](+,28487,29266) gene= ATP6 note= Mitochondrially encoded subunit 6 of the F0 sector |gene |tRNA |gene gene= COB gene= COB note= Cytochrome b, mitochondrially encoded subunit of |gene gene= BI4 gene= BI4 note= Mitochondrial mRNA maturase, forms a complex with |gene gene= BI3 gene= BI3 note= Mitochondrial mRNA maturase, forms a complex with |gene gene= BI2 gene= BI2 …
807	4391	3	NC_001136	858447	861350	NC_001224	40989	44707	|gene gene= COQ4 |CDS(+,858134,859141) gene= COQ4 note= Coq4p; |gene gene= MSC2 |CDS(+,859343,861517) gene= MSC2 note= Msc2p;	|gene gene= COB gene= COB note= Cytochrome b, mitochondrially encoded subunit of |gene gene= BI4 gene= BI4 note= Mitochondrial mRNA maturase, forms a complex with |neigh_up CDS[fcd=-14361](+,28487,29266) gene= ATP6 note= Mitochondrially encoded subunit 6 of the F0 sector |neigh_down CDS[fcd=3875](+,46723,46953) gene= OLI1 note= Oli1p
807	4394	3	NC_001136	858447	861350	NC_001224	81840	85778	|gene gene= COQ4 |CDS(+,858134,859141) gene= COQ4 note= Coq4p; |gene gene= MSC2 |CDS(+,859343,861517) gene= MSC2 note= Msc2p;	|gene |tRNA |misc_RNA |neigh_up CDS[fcd=-4596](+,79213,80022) gene= COX3 note= Subunit III of cytochrome c oxidase, which is the |neigh_down NC_001224-end
808	4391	4	NC_001136	861351	861485	NC_001224	40989	44707	|gene gene= MSC2 |CDS[fcd=-2075](+,859343,861517) gene= MSC2 note= Msc2p;	|gene gene= COB gene= COB note= Cytochrome b, mitochondrially encoded subunit of |gene gene= BI4 gene= BI4 note= Mitochondrial mRNA maturase, forms a complex with |neigh_up CDS[fcd=-14361](+,28487,29266) gene= ATP6 note= Mitochondrially encoded subunit 6 of the F0 sector |neigh_down CDS[fcd=3875](+,46723,46953) gene= OLI1 note= Oli1p
811	4388	4	NC_001136	865996	868356	NC_001224	26414	26640	|gene gene= UME6 note= synonyms: RIM16, NIM2, CAR80 |CDS(-,865009,867519) gene= UME6 note= Ume6p; |gene gene= MSS4 |CDS(+,868221,870560) gene= MSS4 note= Mss4p;	|gene gene= COX1 gene= COX1 note= Subunit I of cytochrome c oxidase, which is the |neigh_up CDS[fcd=-12709](+,13818,16322) gene= AI1 note= Reverse transcriptase required for splicing of the |neigh_down CDS[fcd=1139](+,27666,27812) gene= ATP8 note= Subunit 8 of the F0 sector of mitochondrial inner
811	4390	9	NC_001136	865996	868356	NC_001224	29185	40988	|gene gene= UME6 note= synonyms: RIM16, NIM2, CAR80 |CDS(-,865009,867519) gene= UME6 note= Ume6p; |gene gene= MSS4 |CDS(+,868221,870560) gene= MSS4 note= Mss4p;	|gene gene= ATP6 |CDS[fcd=-6599](+,28487,29266) gene= ATP6 note= Mitochondrially encoded subunit 6 of the F0 sector |gene |tRNA |gene gene= COB gene= COB note= Cytochrome b, mitochondrially encoded subunit of |gene gene= BI4 gene= BI4 note= Mitochondrial mRNA maturase, forms a complex with |gene gene= BI3 gene= BI3 note= Mitochondrial mRNA maturase, forms a complex with |gene gene= BI2 gene= BI2 …
811	4391	4	NC_001136	865996	868356	NC_001224	40989	44707	|gene gene= UME6 note= synonyms: RIM16, NIM2, CAR80 |CDS(-,865009,867519) gene= UME6 note= Ume6p; |gene gene= MSS4 |CDS(+,868221,870560) gene= MSS4 note= Mss4p;	|gene gene= COB gene= COB note= Cytochrome b, mitochondrially encoded subunit of |gene gene= BI4 gene= BI4 note= Mitochondrial mRNA maturase, forms a complex with |neigh_up CDS[fcd=-14361](+,28487,29266) gene= ATP6 note= Mitochondrially encoded subunit 6 of the F0 sector |neigh_down CDS[fcd=3875](+,46723,46953) gene= OLI1 note= Oli1p
813	4384	4	NC_001136	868363	868434	NC_001224	0	16725	|gene gene= MSS4 |CDS[fcd=-177](+,868221,870560) gene= MSS4 note= Mss4p;	|gene |tRNA |STS |rRNA |gene |tRNA |gene gene= COX1 gene= COX1 note= Subunit I of cytochrome c oxidase, which is the |gene gene= AI5_ALPHA gene= AI5_ALPHA note= Endonuclease I-SceIV, involved in intron mobility; |gene gene= AI4 gene= AI4 note= Endonuclease I-SceII, encoded by a mobile group I |gene gene= AI3 gene= AI3 note= Endonuclease I-SceIII, encoded by a mobile group I |gene gene= AI2 gene= …
814	4388	6	NC_001136	868435	870290	NC_001224	26414	26640	|gene gene= MSS4 |CDS[fcd=-1141](+,868221,870560) gene= MSS4 note= Mss4p;	|gene gene= COX1 gene= COX1 note= Subunit I of cytochrome c oxidase, which is the |neigh_up CDS[fcd=-12709](+,13818,16322) gene= AI1 note= Reverse transcriptase required for splicing of the |neigh_down CDS[fcd=1139](+,27666,27812) gene= ATP8 note= Subunit 8 of the F0 sector of mitochondrial inner
814	4390	4	NC_001136	868435	870290	NC_001224	29185	40988	|gene gene= MSS4 |CDS[fcd=-1141](+,868221,870560) gene= MSS4 note= Mss4p;	|gene gene= ATP6 |CDS[fcd=-6599](+,28487,29266) gene= ATP6 note= Mitochondrially encoded subunit 6 of the F0 sector |gene |tRNA |gene gene= COB gene= COB note= Cytochrome b, mitochondrially encoded subunit of |gene gene= BI4 gene= BI4 note= Mitochondrial mRNA maturase, forms a complex with |gene gene= BI3 gene= BI3 note= Mitochondrial mRNA maturase, forms a complex with |gene gene= BI2 gene= BI2 …
822	4392	4	NC_001136	889260	890351	NC_001224	44708	80962	|gene gene= UPC2 note= synonym: MOX4 |CDS[fcd=-57](+,889748,892489) gene= UPC2 note= Upc2p;	|gene gene= OLI1 |CDS(+,46723,46953) gene= OLI1 note= Oli1p |gene |tRNA |gene gene= VAR1 |CDS(+,48901,50097) gene= VAR1 note= Var1p |rRNA |gene gene= SCEI |CDS(+,61022,61729) gene= SCEI note= Sceip |gene |tRNA |gene |tRNA |gene |tRNA |gene |tRNA |gene |tRNA |gene |tRNA |gene |tRNA |gene |tRNA |gene |tRNA |gene |tRNA |gene |tRNA |gene |tRNA |gene |tRNA |gene |tRNA |gene |tRNA |gene |tRNA |gene gen…
823	4387	6	NC_001136	890352	893791	NC_001224	17762	26413	|gene gene= UPC2 note= synonym: MOX4 |CDS(+,889748,892489) gene= UPC2 note= Upc2p; |gene gene= AHA1 |CDS(+,892872,893924) gene= AHA1 note= Aha1p;	|gene gene= COX1 gene= COX1 note= Subunit I of cytochrome c oxidase, which is the |gene gene= AI5_ALPHA gene= AI5_ALPHA note= Endonuclease I-SceIV, involved in intron mobility; |gene gene= AI4 gene= AI4 note= Endonuclease I-SceII, encoded by a mobile group I |gene gene= AI3 gene= AI3 note= Endonuclease I-SceIII, encoded by a mobile group I |gene gene= AI2 gene= AI2 note= Reverse transcriptase req…
823	4388	10	NC_001136	890352	893791	NC_001224	26414	26640	|gene gene= UPC2 note= synonym: MOX4 |CDS(+,889748,892489) gene= UPC2 note= Upc2p; |gene gene= AHA1 |CDS(+,892872,893924) gene= AHA1 note= Aha1p;	|gene gene= COX1 gene= COX1 note= Subunit I of cytochrome c oxidase, which is the |neigh_up CDS[fcd=-12709](+,13818,16322) gene= AI1 note= Reverse transcriptase required for splicing of the |neigh_down CDS[fcd=1139](+,27666,27812) gene= ATP8 note= Subunit 8 of the F0 sector of mitochondrial inner
823	4389	3	NC_001136	890352	893791	NC_001224	26641	29184	|gene gene= UPC2 note= synonym: MOX4 |CDS(+,889748,892489) gene= UPC2 note= Upc2p; |gene gene= AHA1 |CDS(+,892872,893924) gene= AHA1 note= Aha1p;	|gene gene= COX1 gene= COX1 note= Subunit I of cytochrome c oxidase, which is the |gene gene= ATP8 |CDS(+,27666,27812) gene= ATP8 note= Subunit 8 of the F0 sector of mitochondrial inner |gene gene= ATP6 |CDS(+,28487,29266) gene= ATP6 note= Mitochondrially encoded subunit 6 of the F0 sector
823	4390	9	NC_001136	890352	893791	NC_001224	29185	40988	|gene gene= UPC2 note= synonym: MOX4 |CDS(+,889748,892489) gene= UPC2 note= Upc2p; |gene gene= AHA1 |CDS(+,892872,893924) gene= AHA1 note= Aha1p;	|gene gene= ATP6 |CDS[fcd=-6599](+,28487,29266) gene= ATP6 note= Mitochondrially encoded subunit 6 of the F0 sector |gene |tRNA |gene gene= COB gene= COB note= Cytochrome b, mitochondrially encoded subunit of |gene gene= BI4 gene= BI4 note= Mitochondrial mRNA maturase, forms a complex with |gene gene= BI3 gene= BI3 note= Mitochondrial mRNA maturase, forms a complex with |gene gene= BI2 gene= BI2 …
823	4391	3	NC_001136	890352	893791	NC_001224	40989	44707	|gene gene= UPC2 note= synonym: MOX4 |CDS(+,889748,892489) gene= UPC2 note= Upc2p; |gene gene= AHA1 |CDS(+,892872,893924) gene= AHA1 note= Aha1p;	|gene gene= COB gene= COB note= Cytochrome b, mitochondrially encoded subunit of |gene gene= BI4 gene= BI4 note= Mitochondrial mRNA maturase, forms a complex with |neigh_up CDS[fcd=-14361](+,28487,29266) gene= ATP6 note= Mitochondrially encoded subunit 6 of the F0 sector |neigh_down CDS[fcd=3875](+,46723,46953) gene= OLI1 note= Oli1p
823	4394	3	NC_001136	890352	893791	NC_001224	81840	85778	|gene gene= UPC2 note= synonym: MOX4 |CDS(+,889748,892489) gene= UPC2 note= Upc2p; |gene gene= AHA1 |CDS(+,892872,893924) gene= AHA1 note= Aha1p;	|gene |tRNA |misc_RNA |neigh_up CDS[fcd=-4596](+,79213,80022) gene= COX3 note= Subunit III of cytochrome c oxidase, which is the |neigh_down NC_001224-end
824	4390	3	NC_001136	893792	895085	NC_001224	29185	40988	|gene gene= AHA1 |CDS(+,892872,893924) gene= AHA1 note= Aha1p; |gene gene= ADR1 |CDS(+,895031,899002) gene= ADR1 note= Adr1p;	|gene gene= ATP6 |CDS[fcd=-6599](+,28487,29266) gene= ATP6 note= Mitochondrially encoded subunit 6 of the F0 sector |gene |tRNA |gene gene= COB gene= COB note= Cytochrome b, mitochondrially encoded subunit of |gene gene= BI4 gene= BI4 note= Mitochondrial mRNA maturase, forms a complex with |gene gene= BI3 gene= BI3 note= Mitochondrial mRNA maturase, forms a complex with |gene gene= BI2 gene= BI2 …
825	4388	4	NC_001136	895086	896036	NC_001224	26414	26640	|gene gene= ADR1 |CDS[fcd=-530](+,895031,899002) gene= ADR1 note= Adr1p;	|gene gene= COX1 gene= COX1 note= Subunit I of cytochrome c oxidase, which is the |neigh_up CDS[fcd=-12709](+,13818,16322) gene= AI1 note= Reverse transcriptase required for splicing of the |neigh_down CDS[fcd=1139](+,27666,27812) gene= ATP8 note= Subunit 8 of the F0 sector of mitochondrial inner
830	4390	3	NC_001136	901962	908431	NC_001224	29185	40988	|gene gene= RAD9 |CDS(-,899547,903476) gene= RAD9 note= Rad9p; |gene gene= SPR28 |CDS(-,903777,905048) gene= SPR28 note= Spr28p; |gene gene= MFB1 |CDS(-,905451,906848) gene= MFB1 note= Mfb1p; |gene gene= GTB1 |CDS(+,907326,909434) gene= GTB1 note= Gtb1p;	|gene gene= ATP6 |CDS[fcd=-6599](+,28487,29266) gene= ATP6 note= Mitochondrially encoded subunit 6 of the F0 sector |gene |tRNA |gene gene= COB gene= COB note= Cytochrome b, mitochondrially encoded subunit of |gene gene= BI4 gene= BI4 note= Mitochondrial mRNA maturase, forms a complex with |gene gene= BI3 gene= BI3 note= Mitochondrial mRNA maturase, forms a complex with |gene gene= BI2 gene= BI2 …
833	4394	3	NC_001136	910694	910930	NC_001224	81840	85778	|gene |CDS[fcd=-762](+,910050,911297) note= Ydr222wp;	|gene |tRNA |misc_RNA |neigh_up CDS[fcd=-4596](+,79213,80022) gene= COX3 note= Subunit III of cytochrome c oxidase, which is the |neigh_down NC_001224-end
834	4389	3	NC_001136	910931	912512	NC_001224	26641	29184	|gene |CDS(+,910050,911297) note= Ydr222wp; |gene gene= CRF1 |CDS(+,912095,913498) gene= CRF1 note= Crf1p;	|gene gene= COX1 gene= COX1 note= Subunit I of cytochrome c oxidase, which is the |gene gene= ATP8 |CDS(+,27666,27812) gene= ATP8 note= Subunit 8 of the F0 sector of mitochondrial inner |gene gene= ATP6 |CDS(+,28487,29266) gene= ATP6 note= Mitochondrially encoded subunit 6 of the F0 sector
839	4390	4	NC_001136	931772	933933	NC_001224	29185	40988	|gene gene= LYS4 note= synonym: LYS3 |CDS(+,931125,933206) gene= LYS4 note= Lys4p; |gene gene= PRP42 note= synonyms: SNU65, MUD16 |CDS(+,933500,935134) gene= PRP42 note= Prp42p;	|gene gene= ATP6 |CDS[fcd=-6599](+,28487,29266) gene= ATP6 note= Mitochondrially encoded subunit 6 of the F0 sector |gene |tRNA |gene gene= COB gene= COB note= Cytochrome b, mitochondrially encoded subunit of |gene gene= BI4 gene= BI4 note= Mitochondrial mRNA maturase, forms a complex with |gene gene= BI3 gene= BI3 note= Mitochondrial mRNA maturase, forms a complex with |gene gene= BI2 gene= BI2 …
841	4389	3	NC_001136	934698	935067	NC_001224	26641	29184	|gene gene= PRP42 note= synonyms: SNU65, MUD16 |CDS[fcd=-1382](+,933500,935134) gene= PRP42 note= Prp42p;	|gene gene= COX1 gene= COX1 note= Subunit I of cytochrome c oxidase, which is the |gene gene= ATP8 |CDS(+,27666,27812) gene= ATP8 note= Subunit 8 of the F0 sector of mitochondrial inner |gene gene= ATP6 |CDS(+,28487,29266) gene= ATP6 note= Mitochondrially encoded subunit 6 of the F0 sector
843	4390	4	NC_001136	941487	944104	NC_001224	29185	40988	|gene |CDS(-,941053,943416) note= Ydr239cp; |gene gene= SNU56 note= synonym: MUD10 |CDS(-,943670,945148) gene= SNU56 note= Snu56p;	|gene gene= ATP6 |CDS[fcd=-6599](+,28487,29266) gene= ATP6 note= Mitochondrially encoded subunit 6 of the F0 sector |gene |tRNA |gene gene= COB gene= COB note= Cytochrome b, mitochondrially encoded subunit of |gene gene= BI4 gene= BI4 note= Mitochondrial mRNA maturase, forms a complex with |gene gene= BI3 gene= BI3 note= Mitochondrial mRNA maturase, forms a complex with |gene gene= BI2 gene= BI2 …
851	4390	4	NC_001136	967713	970491	NC_001224	29185	40988	|gene gene= RMD5 note= synonym: GID2 |CDS(-,966553,967818) gene= RMD5 note= Rmd5p; |gene gene= CTA1 |CDS(-,968129,969676) gene= CTA1 note= Cta1p; |gene gene= SET7 note= synonym: RMS1 |CDS(-,969986,971470) gene= SET7 note= Set7p;	|gene gene= ATP6 |CDS[fcd=-6599](+,28487,29266) gene= ATP6 note= Mitochondrially encoded subunit 6 of the F0 sector |gene |tRNA |gene gene= COB gene= COB note= Cytochrome b, mitochondrially encoded subunit of |gene gene= BI4 gene= BI4 note= Mitochondrial mRNA maturase, forms a complex with |gene gene= BI3 gene= BI3 note= Mitochondrial mRNA maturase, forms a complex with |gene gene= BI2 gene= BI2 …
856	4390	4	NC_001136	973666	977030	NC_001224	29185	40988	|gene gene= HSP78 |CDS(-,971804,974239) gene= HSP78 note= Hsp78p; |gene gene= YAP6 note= synonym: HAL7 |CDS(-,974627,975778) gene= YAP6 note= Yap6p; |gene gene= SWM1 |CDS(-,976713,977225) gene= SWM1 note= Swm1p;	|gene gene= ATP6 |CDS[fcd=-6599](+,28487,29266) gene= ATP6 note= Mitochondrially encoded subunit 6 of the F0 sector |gene |tRNA |gene gene= COB gene= COB note= Cytochrome b, mitochondrially encoded subunit of |gene gene= BI4 gene= BI4 note= Mitochondrial mRNA maturase, forms a complex with |gene gene= BI3 gene= BI3 note= Mitochondrial mRNA maturase, forms a complex with |gene gene= BI2 gene= BI2 …
863	4385	4	NC_001136	995493	996503	NC_001224	16726	17672	|gene gene= DIN7 note= synonym: DIN3 |CDS(-,994238,995530) gene= DIN7 note= Din7p; |gene gene= AKR1 |CDS(-,996025,998319) gene= AKR1 note= Akr1p;	|gene gene= COX1 gene= COX1 note= Subunit I of cytochrome c oxidase, which is the |gene gene= AI5_ALPHA gene= AI5_ALPHA note= Endonuclease I-SceIV, involved in intron mobility; |gene gene= AI4 gene= AI4 note= Endonuclease I-SceII, encoded by a mobile group I |gene gene= AI3 gene= AI3 note= Endonuclease I-SceIII, encoded by a mobile group I |gene gene= AI2 gene= AI2 note= Reverse transcriptase req…
877	4391	3	NC_001136	1038330	1038787	NC_001224	40989	44707	|gene gene= RTT103 |CDS[fcd=947](-,1038276,1039505) gene= RTT103 note= Rtt103p;	|gene gene= COB gene= COB note= Cytochrome b, mitochondrially encoded subunit of |gene gene= BI4 gene= BI4 note= Mitochondrial mRNA maturase, forms a complex with |neigh_up CDS[fcd=-14361](+,28487,29266) gene= ATP6 note= Mitochondrially encoded subunit 6 of the F0 sector |neigh_down CDS[fcd=3875](+,46723,46953) gene= OLI1 note= Oli1p
882	4388	3	NC_001136	1053720	1056786	NC_001224	26414	26640	|gene gene= HDA2 note= synonym: PLO2 |CDS(-,1052619,1054643) gene= HDA2 note= Hda2p; |gene gene= MHR1 note= synonym: XTC1 |CDS(+,1055208,1055888) gene= MHR1 note= Mhr1p; |gene gene= SUR2 note= synonym: SYR2 |CDS(+,1056547,1057596) gene= SUR2 note= Sur2p;	|gene gene= COX1 gene= COX1 note= Subunit I of cytochrome c oxidase, which is the |neigh_up CDS[fcd=-12709](+,13818,16322) gene= AI1 note= Reverse transcriptase required for splicing of the |neigh_down CDS[fcd=1139](+,27666,27812) gene= ATP8 note= Subunit 8 of the F0 sector of mitochondrial inner
882	4394	3	NC_001136	1053720	1056786	NC_001224	81840	85778	|gene gene= HDA2 note= synonym: PLO2 |CDS(-,1052619,1054643) gene= HDA2 note= Hda2p; |gene gene= MHR1 note= synonym: XTC1 |CDS(+,1055208,1055888) gene= MHR1 note= Mhr1p; |gene gene= SUR2 note= synonym: SYR2 |CDS(+,1056547,1057596) gene= SUR2 note= Sur2p;	|gene |tRNA |misc_RNA |neigh_up CDS[fcd=-4596](+,79213,80022) gene= COX3 note= Subunit III of cytochrome c oxidase, which is the |neigh_down NC_001224-end
885	4388	3	NC_001136	1060755	1061097	NC_001224	26414	26640	|gene gene= BFR2 |CDS[fcd=-1303](+,1059623,1061227) gene= BFR2 note= Bfr2p;	|gene gene= COX1 gene= COX1 note= Subunit I of cytochrome c oxidase, which is the |neigh_up CDS[fcd=-12709](+,13818,16322) gene= AI1 note= Reverse transcriptase required for splicing of the |neigh_down CDS[fcd=1139](+,27666,27812) gene= ATP8 note= Subunit 8 of the F0 sector of mitochondrial inner
887	4389	3	NC_001136	1066382	1069305	NC_001224	26641	29184	|gene gene= CFT1 note= synonym: YHH1 |CDS(+,1063348,1067421) gene= CFT1 note= Cft1p; |gene gene= GPI11 |CDS(+,1067727,1068386) gene= GPI11 note= Gpi11p; |gene gene= RSC3 |CDS(-,1068725,1071382) gene= RSC3 note= Rsc3p;	|gene gene= COX1 gene= COX1 note= Subunit I of cytochrome c oxidase, which is the |gene gene= ATP8 |CDS(+,27666,27812) gene= ATP8 note= Subunit 8 of the F0 sector of mitochondrial inner |gene gene= ATP6 |CDS(+,28487,29266) gene= ATP6 note= Mitochondrially encoded subunit 6 of the F0 sector
892	4394	3	NC_001136	1073982	1074182	NC_001224	81840	85778	|gene |CDS[fcd=1085](-,1073731,1075167) note= Ydr306cp;	|gene |tRNA |misc_RNA |neigh_up CDS[fcd=-4596](+,79213,80022) gene= COX3 note= Subunit III of cytochrome c oxidase, which is the |neigh_down NC_001224-end
893	4388	3	NC_001136	1074183	1075064	NC_001224	26414	26640	|gene |CDS[fcd=544](-,1073731,1075167) note= Ydr306cp;	|gene gene= COX1 gene= COX1 note= Subunit I of cytochrome c oxidase, which is the |neigh_up CDS[fcd=-12709](+,13818,16322) gene= AI1 note= Reverse transcriptase required for splicing of the |neigh_down CDS[fcd=1139](+,27666,27812) gene= ATP8 note= Subunit 8 of the F0 sector of mitochondrial inner
896	4388	4	NC_001136	1076856	1077392	NC_001224	26414	26640	|gene |CDS[fcd=-1263](+,1075861,1077849) note= Ydr307wp;	|gene gene= COX1 gene= COX1 note= Subunit I of cytochrome c oxidase, which is the |neigh_up CDS[fcd=-12709](+,13818,16322) gene= AI1 note= Reverse transcriptase required for splicing of the |neigh_down CDS[fcd=1139](+,27666,27812) gene= ATP8 note= Subunit 8 of the F0 sector of mitochondrial inner
911	4385	5	NC_001136	1125647	1126753	NC_001224	16726	17672	|gene gene= SKP1 note= synonym: MGO1 |CDS(-,1125429,1126013) gene= SKP1 note= Skp1p; |gene gene= PEX3 note= synonym: PAS3 |CDS(-,1126265,1127590) gene= PEX3 note= Pex3p;	|gene gene= COX1 gene= COX1 note= Subunit I of cytochrome c oxidase, which is the |gene gene= AI5_ALPHA gene= AI5_ALPHA note= Endonuclease I-SceIV, involved in intron mobility; |gene gene= AI4 gene= AI4 note= Endonuclease I-SceII, encoded by a mobile group I |gene gene= AI3 gene= AI3 note= Endonuclease I-SceIII, encoded by a mobile group I |gene gene= AI2 gene= AI2 note= Reverse transcriptase req…
911	4388	8	NC_001136	1125647	1126753	NC_001224	26414	26640	|gene gene= SKP1 note= synonym: MGO1 |CDS(-,1125429,1126013) gene= SKP1 note= Skp1p; |gene gene= PEX3 note= synonym: PAS3 |CDS(-,1126265,1127590) gene= PEX3 note= Pex3p;	|gene gene= COX1 gene= COX1 note= Subunit I of cytochrome c oxidase, which is the |neigh_up CDS[fcd=-12709](+,13818,16322) gene= AI1 note= Reverse transcriptase required for splicing of the |neigh_down CDS[fcd=1139](+,27666,27812) gene= ATP8 note= Subunit 8 of the F0 sector of mitochondrial inner
911	4390	6	NC_001136	1125647	1126753	NC_001224	29185	40988	|gene gene= SKP1 note= synonym: MGO1 |CDS(-,1125429,1126013) gene= SKP1 note= Skp1p; |gene gene= PEX3 note= synonym: PAS3 |CDS(-,1126265,1127590) gene= PEX3 note= Pex3p;	|gene gene= ATP6 |CDS[fcd=-6599](+,28487,29266) gene= ATP6 note= Mitochondrially encoded subunit 6 of the F0 sector |gene |tRNA |gene gene= COB gene= COB note= Cytochrome b, mitochondrially encoded subunit of |gene gene= BI4 gene= BI4 note= Mitochondrial mRNA maturase, forms a complex with |gene gene= BI3 gene= BI3 note= Mitochondrial mRNA maturase, forms a complex with |gene gene= BI2 gene= BI2 …
911	4391	4	NC_001136	1125647	1126753	NC_001224	40989	44707	|gene gene= SKP1 note= synonym: MGO1 |CDS(-,1125429,1126013) gene= SKP1 note= Skp1p; |gene gene= PEX3 note= synonym: PAS3 |CDS(-,1126265,1127590) gene= PEX3 note= Pex3p;	|gene gene= COB gene= COB note= Cytochrome b, mitochondrially encoded subunit of |gene gene= BI4 gene= BI4 note= Mitochondrial mRNA maturase, forms a complex with |neigh_up CDS[fcd=-14361](+,28487,29266) gene= ATP6 note= Mitochondrially encoded subunit 6 of the F0 sector |neigh_down CDS[fcd=3875](+,46723,46953) gene= OLI1 note= Oli1p
911	4392	3	NC_001136	1125647	1126753	NC_001224	44708	80962	|gene gene= SKP1 note= synonym: MGO1 |CDS(-,1125429,1126013) gene= SKP1 note= Skp1p; |gene gene= PEX3 note= synonym: PAS3 |CDS(-,1126265,1127590) gene= PEX3 note= Pex3p;	|gene gene= OLI1 |CDS(+,46723,46953) gene= OLI1 note= Oli1p |gene |tRNA |gene gene= VAR1 |CDS(+,48901,50097) gene= VAR1 note= Var1p |rRNA |gene gene= SCEI |CDS(+,61022,61729) gene= SCEI note= Sceip |gene |tRNA |gene |tRNA |gene |tRNA |gene |tRNA |gene |tRNA |gene |tRNA |gene |tRNA |gene |tRNA |gene |tRNA |gene |tRNA |gene |tRNA |gene |tRNA |gene |tRNA |gene |tRNA |gene |tRNA |gene |tRNA |gene gen…
921	4385	3	NC_001136	1147044	1147616	NC_001224	16726	17672	|gene gene= MRPS28 |CDS(+,1146313,1147173) gene= MRPS28 note= Mrps28p; |gene |CDS(-,1147373,1149460) note= Ydr338cp;	|gene gene= COX1 gene= COX1 note= Subunit I of cytochrome c oxidase, which is the |gene gene= AI5_ALPHA gene= AI5_ALPHA note= Endonuclease I-SceIV, involved in intron mobility; |gene gene= AI4 gene= AI4 note= Endonuclease I-SceII, encoded by a mobile group I |gene gene= AI3 gene= AI3 note= Endonuclease I-SceIII, encoded by a mobile group I |gene gene= AI2 gene= AI2 note= Reverse transcriptase req…
921	4390	3	NC_001136	1147044	1147616	NC_001224	29185	40988	|gene gene= MRPS28 |CDS(+,1146313,1147173) gene= MRPS28 note= Mrps28p; |gene |CDS(-,1147373,1149460) note= Ydr338cp;	|gene gene= ATP6 |CDS[fcd=-6599](+,28487,29266) gene= ATP6 note= Mitochondrially encoded subunit 6 of the F0 sector |gene |tRNA |gene gene= COB gene= COB note= Cytochrome b, mitochondrially encoded subunit of |gene gene= BI4 gene= BI4 note= Mitochondrial mRNA maturase, forms a complex with |gene gene= BI3 gene= BI3 note= Mitochondrial mRNA maturase, forms a complex with |gene gene= BI2 gene= BI2 …
925	4385	3	NC_001136	1158337	1164606	NC_001224	16726	17672	|rep_origin note= ARS432 |gene gene= HXT6 |CDS(-,1159602,1161314) gene= HXT6 note= Hxt6p; |gene gene= HXT3 |CDS(-,1162951,1164654) gene= HXT3 note= Hxt3p;	|gene gene= COX1 gene= COX1 note= Subunit I of cytochrome c oxidase, which is the |gene gene= AI5_ALPHA gene= AI5_ALPHA note= Endonuclease I-SceIV, involved in intron mobility; |gene gene= AI4 gene= AI4 note= Endonuclease I-SceII, encoded by a mobile group I |gene gene= AI3 gene= AI3 note= Endonuclease I-SceIII, encoded by a mobile group I |gene gene= AI2 gene= AI2 note= Reverse transcriptase req…
931	4388	3	NC_001136	1185130	1185342	NC_001224	26414	26640	|gene gene= TRP4 |CDS[fcd=-496](+,1184740,1185882) gene= TRP4 note= Trp4p;	|gene gene= COX1 gene= COX1 note= Subunit I of cytochrome c oxidase, which is the |neigh_up CDS[fcd=-12709](+,13818,16322) gene= AI1 note= Reverse transcriptase required for splicing of the |neigh_down CDS[fcd=1139](+,27666,27812) gene= ATP8 note= Subunit 8 of the F0 sector of mitochondrial inner
935	4385	4	NC_001136	1186978	1190356	NC_001224	16726	17672	|gene gene= SPC110 note= synonyms: NUF1, XCM1 |CDS(+,1186100,1188934) gene= SPC110 note= Spc110p; |gene |CDS(-,1189192,1189560) note= Ydr357cp; |gene gene= GGA1 |CDS(+,1190052,1191725) gene= GGA1 note= Gga1p;	|gene gene= COX1 gene= COX1 note= Subunit I of cytochrome c oxidase, which is the |gene gene= AI5_ALPHA gene= AI5_ALPHA note= Endonuclease I-SceIV, involved in intron mobility; |gene gene= AI4 gene= AI4 note= Endonuclease I-SceII, encoded by a mobile group I |gene gene= AI3 gene= AI3 note= Endonuclease I-SceIII, encoded by a mobile group I |gene gene= AI2 gene= AI2 note= Reverse transcriptase req…
947	4385	4	NC_001136	1216085	1222180	NC_001224	16726	17672	|gene gene= XRS2 |CDS(-,1215008,1217572) gene= XRS2 note= Xrs2p; |gene |CDS(-,1217774,1219102) note= Ydr370cp; |gene gene= CTS2 |CDS(+,1219405,1220940) gene= CTS2 note= Cts2p; |gene gene= VPS74 note= synonym: API1 |CDS(-,1221104,1222141) gene= VPS74 note= Vps74p;	|gene gene= COX1 gene= COX1 note= Subunit I of cytochrome c oxidase, which is the |gene gene= AI5_ALPHA gene= AI5_ALPHA note= Endonuclease I-SceIV, involved in intron mobility; |gene gene= AI4 gene= AI4 note= Endonuclease I-SceII, encoded by a mobile group I |gene gene= AI3 gene= AI3 note= Endonuclease I-SceIII, encoded by a mobile group I |gene gene= AI2 gene= AI2 note= Reverse transcriptase req…
947	4387	3	NC_001136	1216085	1222180	NC_001224	17762	26413	|gene gene= XRS2 |CDS(-,1215008,1217572) gene= XRS2 note= Xrs2p; |gene |CDS(-,1217774,1219102) note= Ydr370cp; |gene gene= CTS2 |CDS(+,1219405,1220940) gene= CTS2 note= Cts2p; |gene gene= VPS74 note= synonym: API1 |CDS(-,1221104,1222141) gene= VPS74 note= Vps74p;	|gene gene= COX1 gene= COX1 note= Subunit I of cytochrome c oxidase, which is the |gene gene= AI5_ALPHA gene= AI5_ALPHA note= Endonuclease I-SceIV, involved in intron mobility; |gene gene= AI4 gene= AI4 note= Endonuclease I-SceII, encoded by a mobile group I |gene gene= AI3 gene= AI3 note= Endonuclease I-SceIII, encoded by a mobile group I |gene gene= AI2 gene= AI2 note= Reverse transcriptase req…
947	4388	7	NC_001136	1216085	1222180	NC_001224	26414	26640	|gene gene= XRS2 |CDS(-,1215008,1217572) gene= XRS2 note= Xrs2p; |gene |CDS(-,1217774,1219102) note= Ydr370cp; |gene gene= CTS2 |CDS(+,1219405,1220940) gene= CTS2 note= Cts2p; |gene gene= VPS74 note= synonym: API1 |CDS(-,1221104,1222141) gene= VPS74 note= Vps74p;	|gene gene= COX1 gene= COX1 note= Subunit I of cytochrome c oxidase, which is the |neigh_up CDS[fcd=-12709](+,13818,16322) gene= AI1 note= Reverse transcriptase required for splicing of the |neigh_down CDS[fcd=1139](+,27666,27812) gene= ATP8 note= Subunit 8 of the F0 sector of mitochondrial inner
947	4390	3	NC_001136	1216085	1222180	NC_001224	29185	40988	|gene gene= XRS2 |CDS(-,1215008,1217572) gene= XRS2 note= Xrs2p; |gene |CDS(-,1217774,1219102) note= Ydr370cp; |gene gene= CTS2 |CDS(+,1219405,1220940) gene= CTS2 note= Cts2p; |gene gene= VPS74 note= synonym: API1 |CDS(-,1221104,1222141) gene= VPS74 note= Vps74p;	|gene gene= ATP6 |CDS[fcd=-6599](+,28487,29266) gene= ATP6 note= Mitochondrially encoded subunit 6 of the F0 sector |gene |tRNA |gene gene= COB gene= COB note= Cytochrome b, mitochondrially encoded subunit of |gene gene= BI4 gene= BI4 note= Mitochondrial mRNA maturase, forms a complex with |gene gene= BI3 gene= BI3 note= Mitochondrial mRNA maturase, forms a complex with |gene gene= BI2 gene= BI2 …
955	4390	8	NC_001136	1240882	1242808	NC_001224	29185	40988	|rep_origin note= ARS433 |gene gene= ATO3 |CDS[fcd=178](-,1241196,1242023) gene= ATO3 note= Ato3p;	|gene gene= ATP6 |CDS[fcd=-6599](+,28487,29266) gene= ATP6 note= Mitochondrially encoded subunit 6 of the F0 sector |gene |tRNA |gene gene= COB gene= COB note= Cytochrome b, mitochondrially encoded subunit of |gene gene= BI4 gene= BI4 note= Mitochondrial mRNA maturase, forms a complex with |gene gene= BI3 gene= BI3 note= Mitochondrial mRNA maturase, forms a complex with |gene gene= BI2 gene= BI2 …
955	4391	3	NC_001136	1240882	1242808	NC_001224	40989	44707	|rep_origin note= ARS433 |gene gene= ATO3 |CDS[fcd=178](-,1241196,1242023) gene= ATO3 note= Ato3p;	|gene gene= COB gene= COB note= Cytochrome b, mitochondrially encoded subunit of |gene gene= BI4 gene= BI4 note= Mitochondrial mRNA maturase, forms a complex with |neigh_up CDS[fcd=-14361](+,28487,29266) gene= ATP6 note= Mitochondrially encoded subunit 6 of the F0 sector |neigh_down CDS[fcd=3875](+,46723,46953) gene= OLI1 note= Oli1p
955	4392	3	NC_001136	1240882	1242808	NC_001224	44708	80962	|rep_origin note= ARS433 |gene gene= ATO3 |CDS[fcd=178](-,1241196,1242023) gene= ATO3 note= Ato3p;	|gene gene= OLI1 |CDS(+,46723,46953) gene= OLI1 note= Oli1p |gene |tRNA |gene gene= VAR1 |CDS(+,48901,50097) gene= VAR1 note= Var1p |rRNA |gene gene= SCEI |CDS(+,61022,61729) gene= SCEI note= Sceip |gene |tRNA |gene |tRNA |gene |tRNA |gene |tRNA |gene |tRNA |gene |tRNA |gene |tRNA |gene |tRNA |gene |tRNA |gene |tRNA |gene |tRNA |gene |tRNA |gene |tRNA |gene |tRNA |gene |tRNA |gene |tRNA |gene gen…
960	4386	3	NC_001136	1255822	1257046	NC_001224	17673	17761	|gene gene= UBA2 note= synonym: UAL1 |CDS[fcd=405](-,1254929,1256839) gene= UBA2 note= Uba2p; |gene gene= SUF3 |tRNA gene= SUF3 note= GO_component: cytosol [goid 0005829] [evidence NAS]	|gene gene= COX1 gene= COX1 note= Subunit I of cytochrome c oxidase, which is the |gene gene= AI5_ALPHA gene= AI5_ALPHA note= Endonuclease I-SceIV, involved in intron mobility; |gene gene= AI4 gene= AI4 note= Endonuclease I-SceII, encoded by a mobile group I |gene gene= AI3 gene= AI3 note= Endonuclease I-SceIII, encoded by a mobile group I |gene gene= AI2 gene= AI2 note= Reverse transcriptase req…
960	4388	5	NC_001136	1255822	1257046	NC_001224	26414	26640	|gene gene= UBA2 note= synonym: UAL1 |CDS[fcd=405](-,1254929,1256839) gene= UBA2 note= Uba2p; |gene gene= SUF3 |tRNA gene= SUF3 note= GO_component: cytosol [goid 0005829] [evidence NAS]	|gene gene= COX1 gene= COX1 note= Subunit I of cytochrome c oxidase, which is the |neigh_up CDS[fcd=-12709](+,13818,16322) gene= AI1 note= Reverse transcriptase required for splicing of the |neigh_down CDS[fcd=1139](+,27666,27812) gene= ATP8 note= Subunit 8 of the F0 sector of mitochondrial inner
961	4388	3	NC_001136	1257047	1260423	NC_001224	26414	26640	|gene gene= SUF3 |tRNA gene= SUF3 note= GO_component: cytosol [goid 0005829] [evidence NAS] |gene |CDS(-,1257350,1258048) note= Ydr391cp; |gene gene= SPT3 |CDS(+,1258688,1259701) gene= SPT3 note= Spt3p; |gene gene= SHE9 note= synonym: MDM33 |CDS(+,1259893,1261263) gene= SHE9 note= She9p;	|gene gene= COX1 gene= COX1 note= Subunit I of cytochrome c oxidase, which is the |neigh_up CDS[fcd=-12709](+,13818,16322) gene= AI1 note= Reverse transcriptase required for splicing of the |neigh_down CDS[fcd=1139](+,27666,27812) gene= ATP8 note= Subunit 8 of the F0 sector of mitochondrial inner
963	4391	5	NC_001136	1261803	1266668	NC_001224	40989	44707	|gene gene= RPT3 note= synonyms: YTA2, YNT1 |CDS(+,1261673,1262959) gene= RPT3 note= Rpt3p; |gene gene= SXM1 note= synonym: KAP108 |CDS(+,1263316,1266150) gene= SXM1 note= Sxm1p; |gene gene= NCB2 note= synonym: YDR1 gene= NCB2 note= Ncb2p;	|gene gene= COB gene= COB note= Cytochrome b, mitochondrially encoded subunit of |gene gene= BI4 gene= BI4 note= Mitochondrial mRNA maturase, forms a complex with |neigh_up CDS[fcd=-14361](+,28487,29266) gene= ATP6 note= Mitochondrially encoded subunit 6 of the F0 sector |neigh_down CDS[fcd=3875](+,46723,46953) gene= OLI1 note= Oli1p
965	4394	3	NC_001136	1267770	1271572	NC_001224	81840	85778	|gene gene= UTP5 |CDS(+,1267463,1269394) gene= UTP5 note= Utp5p; |gene gene= HPT1 note= synonym: BRA6 |CDS(+,1270060,1270725) gene= HPT1 note= Hpt1p; |gene gene= URH1 |CDS(+,1271055,1272077) gene= URH1 note= Urh1p;	|gene |tRNA |misc_RNA |neigh_up CDS[fcd=-4596](+,79213,80022) gene= COX3 note= Subunit III of cytochrome c oxidase, which is the |neigh_down NC_001224-end
966	4385	7	NC_001136	1271573	1280268	NC_001224	16726	17672	|gene gene= URH1 |CDS(+,1271055,1272077) gene= URH1 note= Urh1p; |gene gene= DIT2 note= synonym: CYP56 |CDS(-,1272226,1273695) gene= DIT2 note= Dit2p; |gene gene= DIT1 |CDS(+,1274594,1276204) gene= DIT1 note= Dit1p; |rep_origin note= ARS434 |gene gene= RPB7 |CDS(-,1276646,1277161) gene= RPB7 note= Rpb7p; |gene gene= MRP20 |CDS(+,1277638,1278429) gene= MRP20 note= Mrp20p; |gene gene= PDR15 |CDS(+,…	|gene gene= COX1 gene= COX1 note= Subunit I of cytochrome c oxidase, which is the |gene gene= AI5_ALPHA gene= AI5_ALPHA note= Endonuclease I-SceIV, involved in intron mobility; |gene gene= AI4 gene= AI4 note= Endonuclease I-SceII, encoded by a mobile group I |gene gene= AI3 gene= AI3 note= Endonuclease I-SceIII, encoded by a mobile group I |gene gene= AI2 gene= AI2 note= Reverse transcriptase req…
966	4387	3	NC_001136	1271573	1280268	NC_001224	17762	26413	|gene gene= URH1 |CDS(+,1271055,1272077) gene= URH1 note= Urh1p; |gene gene= DIT2 note= synonym: CYP56 |CDS(-,1272226,1273695) gene= DIT2 note= Dit2p; |gene gene= DIT1 |CDS(+,1274594,1276204) gene= DIT1 note= Dit1p; |rep_origin note= ARS434 |gene gene= RPB7 |CDS(-,1276646,1277161) gene= RPB7 note= Rpb7p; |gene gene= MRP20 |CDS(+,1277638,1278429) gene= MRP20 note= Mrp20p; |gene gene= PDR15 |CDS(+,…	|gene gene= COX1 gene= COX1 note= Subunit I of cytochrome c oxidase, which is the |gene gene= AI5_ALPHA gene= AI5_ALPHA note= Endonuclease I-SceIV, involved in intron mobility; |gene gene= AI4 gene= AI4 note= Endonuclease I-SceII, encoded by a mobile group I |gene gene= AI3 gene= AI3 note= Endonuclease I-SceIII, encoded by a mobile group I |gene gene= AI2 gene= AI2 note= Reverse transcriptase req…
966	4390	4	NC_001136	1271573	1280268	NC_001224	29185	40988	|gene gene= URH1 |CDS(+,1271055,1272077) gene= URH1 note= Urh1p; |gene gene= DIT2 note= synonym: CYP56 |CDS(-,1272226,1273695) gene= DIT2 note= Dit2p; |gene gene= DIT1 |CDS(+,1274594,1276204) gene= DIT1 note= Dit1p; |rep_origin note= ARS434 |gene gene= RPB7 |CDS(-,1276646,1277161) gene= RPB7 note= Rpb7p; |gene gene= MRP20 |CDS(+,1277638,1278429) gene= MRP20 note= Mrp20p; |gene gene= PDR15 |CDS(+,…	|gene gene= ATP6 |CDS[fcd=-6599](+,28487,29266) gene= ATP6 note= Mitochondrially encoded subunit 6 of the F0 sector |gene |tRNA |gene gene= COB gene= COB note= Cytochrome b, mitochondrially encoded subunit of |gene gene= BI4 gene= BI4 note= Mitochondrial mRNA maturase, forms a complex with |gene gene= BI3 gene= BI3 note= Mitochondrial mRNA maturase, forms a complex with |gene gene= BI2 gene= BI2 …
966	4391	4	NC_001136	1271573	1280268	NC_001224	40989	44707	|gene gene= URH1 |CDS(+,1271055,1272077) gene= URH1 note= Urh1p; |gene gene= DIT2 note= synonym: CYP56 |CDS(-,1272226,1273695) gene= DIT2 note= Dit2p; |gene gene= DIT1 |CDS(+,1274594,1276204) gene= DIT1 note= Dit1p; |rep_origin note= ARS434 |gene gene= RPB7 |CDS(-,1276646,1277161) gene= RPB7 note= Rpb7p; |gene gene= MRP20 |CDS(+,1277638,1278429) gene= MRP20 note= Mrp20p; |gene gene= PDR15 |CDS(+,…	|gene gene= COB gene= COB note= Cytochrome b, mitochondrially encoded subunit of |gene gene= BI4 gene= BI4 note= Mitochondrial mRNA maturase, forms a complex with |neigh_up CDS[fcd=-14361](+,28487,29266) gene= ATP6 note= Mitochondrially encoded subunit 6 of the F0 sector |neigh_down CDS[fcd=3875](+,46723,46953) gene= OLI1 note= Oli1p
969	4388	3	NC_001136	1285740	1287809	NC_001224	26414	26640	|gene gene= TRS120 |CDS[fcd=1156](-,1284061,1287930) gene= TRS120 note= Trs120p;	|gene gene= COX1 gene= COX1 note= Subunit I of cytochrome c oxidase, which is the |neigh_up CDS[fcd=-12709](+,13818,16322) gene= AI1 note= Reverse transcriptase required for splicing of the |neigh_down CDS[fcd=1139](+,27666,27812) gene= ATP8 note= Subunit 8 of the F0 sector of mitochondrial inner
973	4385	6	NC_001136	1294430	1301762	NC_001224	16726	17672	|gene gene= RRP17 |CDS(+,1294685,1295392) gene= RRP17 note= Rrp17p; |gene gene= ERD1 note= synonym: LDB2 |CDS(-,1295590,1296678) gene= ERD1 note= Erd1p; |gene |CDS(-,1297029,1298153) note= Ydr415cp; |gene gene= SYF1 note= synonym: NTC90 |CDS(+,1298424,1301003) gene= SYF1 note= Syf1p; |gene gene= RPL12B |CDS(+,1301608,1302105) gene= RPL12B note= Rpl12bp;	|gene gene= COX1 gene= COX1 note= Subunit I of cytochrome c oxidase, which is the |gene gene= AI5_ALPHA gene= AI5_ALPHA note= Endonuclease I-SceIV, involved in intron mobility; |gene gene= AI4 gene= AI4 note= Endonuclease I-SceII, encoded by a mobile group I |gene gene= AI3 gene= AI3 note= Endonuclease I-SceIII, encoded by a mobile group I |gene gene= AI2 gene= AI2 note= Reverse transcriptase req…
973	4388	10	NC_001136	1294430	1301762	NC_001224	26414	26640	|gene gene= RRP17 |CDS(+,1294685,1295392) gene= RRP17 note= Rrp17p; |gene gene= ERD1 note= synonym: LDB2 |CDS(-,1295590,1296678) gene= ERD1 note= Erd1p; |gene |CDS(-,1297029,1298153) note= Ydr415cp; |gene gene= SYF1 note= synonym: NTC90 |CDS(+,1298424,1301003) gene= SYF1 note= Syf1p; |gene gene= RPL12B |CDS(+,1301608,1302105) gene= RPL12B note= Rpl12bp;	|gene gene= COX1 gene= COX1 note= Subunit I of cytochrome c oxidase, which is the |neigh_up CDS[fcd=-12709](+,13818,16322) gene= AI1 note= Reverse transcriptase required for splicing of the |neigh_down CDS[fcd=1139](+,27666,27812) gene= ATP8 note= Subunit 8 of the F0 sector of mitochondrial inner
973	4390	3	NC_001136	1294430	1301762	NC_001224	29185	40988	|gene gene= RRP17 |CDS(+,1294685,1295392) gene= RRP17 note= Rrp17p; |gene gene= ERD1 note= synonym: LDB2 |CDS(-,1295590,1296678) gene= ERD1 note= Erd1p; |gene |CDS(-,1297029,1298153) note= Ydr415cp; |gene gene= SYF1 note= synonym: NTC90 |CDS(+,1298424,1301003) gene= SYF1 note= Syf1p; |gene gene= RPL12B |CDS(+,1301608,1302105) gene= RPL12B note= Rpl12bp;	|gene gene= ATP6 |CDS[fcd=-6599](+,28487,29266) gene= ATP6 note= Mitochondrially encoded subunit 6 of the F0 sector |gene |tRNA |gene gene= COB gene= COB note= Cytochrome b, mitochondrially encoded subunit of |gene gene= BI4 gene= BI4 note= Mitochondrial mRNA maturase, forms a complex with |gene gene= BI3 gene= BI3 note= Mitochondrial mRNA maturase, forms a complex with |gene gene= BI2 gene= BI2 …
973	4394	3	NC_001136	1294430	1301762	NC_001224	81840	85778	|gene gene= RRP17 |CDS(+,1294685,1295392) gene= RRP17 note= Rrp17p; |gene gene= ERD1 note= synonym: LDB2 |CDS(-,1295590,1296678) gene= ERD1 note= Erd1p; |gene |CDS(-,1297029,1298153) note= Ydr415cp; |gene gene= SYF1 note= synonym: NTC90 |CDS(+,1298424,1301003) gene= SYF1 note= Syf1p; |gene gene= RPL12B |CDS(+,1301608,1302105) gene= RPL12B note= Rpl12bp;	|gene |tRNA |misc_RNA |neigh_up CDS[fcd=-4596](+,79213,80022) gene= COX3 note= Subunit III of cytochrome c oxidase, which is the |neigh_down NC_001224-end
985	4385	4	NC_001136	1329560	1331478	NC_001224	16726	17672	|gene gene= NPL3 note= synonyms: NAB1, NOP3, MTS1, MTR13 |CDS(+,1328775,1330019) gene= NPL3 note= Npl3p; |gene gene= GPI17 |CDS(+,1331229,1332833) gene= GPI17 note= Gpi17p;	|gene gene= COX1 gene= COX1 note= Subunit I of cytochrome c oxidase, which is the |gene gene= AI5_ALPHA gene= AI5_ALPHA note= Endonuclease I-SceIV, involved in intron mobility; |gene gene= AI4 gene= AI4 note= Endonuclease I-SceII, encoded by a mobile group I |gene gene= AI3 gene= AI3 note= Endonuclease I-SceIII, encoded by a mobile group I |gene gene= AI2 gene= AI2 note= Reverse transcriptase req…
985	4388	3	NC_001136	1329560	1331478	NC_001224	26414	26640	|gene gene= NPL3 note= synonyms: NAB1, NOP3, MTS1, MTR13 |CDS(+,1328775,1330019) gene= NPL3 note= Npl3p; |gene gene= GPI17 |CDS(+,1331229,1332833) gene= GPI17 note= Gpi17p;	|gene gene= COX1 gene= COX1 note= Subunit I of cytochrome c oxidase, which is the |neigh_up CDS[fcd=-12709](+,13818,16322) gene= AI1 note= Reverse transcriptase required for splicing of the |neigh_down CDS[fcd=1139](+,27666,27812) gene= ATP8 note= Subunit 8 of the F0 sector of mitochondrial inner
985	4389	6	NC_001136	1329560	1331478	NC_001224	26641	29184	|gene gene= NPL3 note= synonyms: NAB1, NOP3, MTS1, MTR13 |CDS(+,1328775,1330019) gene= NPL3 note= Npl3p; |gene gene= GPI17 |CDS(+,1331229,1332833) gene= GPI17 note= Gpi17p;	|gene gene= COX1 gene= COX1 note= Subunit I of cytochrome c oxidase, which is the |gene gene= ATP8 |CDS(+,27666,27812) gene= ATP8 note= Subunit 8 of the F0 sector of mitochondrial inner |gene gene= ATP6 |CDS(+,28487,29266) gene= ATP6 note= Mitochondrially encoded subunit 6 of the F0 sector
985	4390	11	NC_001136	1329560	1331478	NC_001224	29185	40988	|gene gene= NPL3 note= synonyms: NAB1, NOP3, MTS1, MTR13 |CDS(+,1328775,1330019) gene= NPL3 note= Npl3p; |gene gene= GPI17 |CDS(+,1331229,1332833) gene= GPI17 note= Gpi17p;	|gene gene= ATP6 |CDS[fcd=-6599](+,28487,29266) gene= ATP6 note= Mitochondrially encoded subunit 6 of the F0 sector |gene |tRNA |gene gene= COB gene= COB note= Cytochrome b, mitochondrially encoded subunit of |gene gene= BI4 gene= BI4 note= Mitochondrial mRNA maturase, forms a complex with |gene gene= BI3 gene= BI3 note= Mitochondrial mRNA maturase, forms a complex with |gene gene= BI2 gene= BI2 …
985	4391	3	NC_001136	1329560	1331478	NC_001224	40989	44707	|gene gene= NPL3 note= synonyms: NAB1, NOP3, MTS1, MTR13 |CDS(+,1328775,1330019) gene= NPL3 note= Npl3p; |gene gene= GPI17 |CDS(+,1331229,1332833) gene= GPI17 note= Gpi17p;	|gene gene= COB gene= COB note= Cytochrome b, mitochondrially encoded subunit of |gene gene= BI4 gene= BI4 note= Mitochondrial mRNA maturase, forms a complex with |neigh_up CDS[fcd=-14361](+,28487,29266) gene= ATP6 note= Mitochondrially encoded subunit 6 of the F0 sector |neigh_down CDS[fcd=3875](+,46723,46953) gene= OLI1 note= Oli1p
985	4392	4	NC_001136	1329560	1331478	NC_001224	44708	80962	|gene gene= NPL3 note= synonyms: NAB1, NOP3, MTS1, MTR13 |CDS(+,1328775,1330019) gene= NPL3 note= Npl3p; |gene gene= GPI17 |CDS(+,1331229,1332833) gene= GPI17 note= Gpi17p;	|gene gene= OLI1 |CDS(+,46723,46953) gene= OLI1 note= Oli1p |gene |tRNA |gene gene= VAR1 |CDS(+,48901,50097) gene= VAR1 note= Var1p |rRNA |gene gene= SCEI |CDS(+,61022,61729) gene= SCEI note= Sceip |gene |tRNA |gene |tRNA |gene |tRNA |gene |tRNA |gene |tRNA |gene |tRNA |gene |tRNA |gene |tRNA |gene |tRNA |gene |tRNA |gene |tRNA |gene |tRNA |gene |tRNA |gene |tRNA |gene |tRNA |gene |tRNA |gene gen…
987	4390	4	NC_001136	1336077	1336749	NC_001224	29185	40988	|gene gene= PPZ2 |CDS[fcd=-1600](+,1334813,1336945) gene= PPZ2 note= Ppz2p;	|gene gene= ATP6 |CDS[fcd=-6599](+,28487,29266) gene= ATP6 note= Mitochondrially encoded subunit 6 of the F0 sector |gene |tRNA |gene gene= COB gene= COB note= Cytochrome b, mitochondrially encoded subunit of |gene gene= BI4 gene= BI4 note= Mitochondrial mRNA maturase, forms a complex with |gene gene= BI3 gene= BI3 note= Mitochondrial mRNA maturase, forms a complex with |gene gene= BI2 gene= BI2 …
989	4390	3	NC_001136	1336807	1346372	NC_001224	29185	40988	|gene gene= PPZ2 |CDS(+,1334813,1336945) gene= PPZ2 note= Ppz2p; |gene gene= GPI19 |CDS(+,1337344,1337766) gene= GPI19 note= Gpi19p; |gene gene= THI74 |CDS(+,1338266,1339378) gene= THI74 note= Thi74p; |gene gene= LRS4 |CDS(+,1339668,1340711) gene= LRS4 note= Lrs4p; |gene gene= DOT1 note= synonym: PCH1 |CDS(+,1342485,1344233) gene= DOT1 note= Dot1p; |gene gene= APT2 |CDS(-,1344509,1345054) gene= A…	|gene gene= ATP6 |CDS[fcd=-6599](+,28487,29266) gene= ATP6 note= Mitochondrially encoded subunit 6 of the F0 sector |gene |tRNA |gene gene= COB gene= COB note= Cytochrome b, mitochondrially encoded subunit of |gene gene= BI4 gene= BI4 note= Mitochondrial mRNA maturase, forms a complex with |gene gene= BI3 gene= BI3 note= Mitochondrial mRNA maturase, forms a complex with |gene gene= BI2 gene= BI2 …
994	4388	3	NC_001136	1350643	1356580	NC_001224	26414	26640	|gene |CDS(+,1350282,1352345) note= Ydr444wp; |gene |tRNA note= GO_component: cytosol [goid 0005829] [evidence IDA] |LTR note= YDRWDELTA29 |LTR note= YDRWDELTA30 |gene gene= ECM11 |CDS(+,1353717,1354625) gene= ECM11 note= Ecm11p; |gene gene= RPS17B note= synonyms: RPL51B, RP51B gene= RPS17B note= Rps17bp; |gene gene= ADA2 note= synonym: SWI8 |CDS(+,1356057,1357361) gene= ADA2 note= Ada2p;	|gene gene= COX1 gene= COX1 note= Subunit I of cytochrome c oxidase, which is the |neigh_up CDS[fcd=-12709](+,13818,16322) gene= AI1 note= Reverse transcriptase required for splicing of the |neigh_down CDS[fcd=1139](+,27666,27812) gene= ATP8 note= Subunit 8 of the F0 sector of mitochondrial inner
994	4389	3	NC_001136	1350643	1356580	NC_001224	26641	29184	|gene |CDS(+,1350282,1352345) note= Ydr444wp; |gene |tRNA note= GO_component: cytosol [goid 0005829] [evidence IDA] |LTR note= YDRWDELTA29 |LTR note= YDRWDELTA30 |gene gene= ECM11 |CDS(+,1353717,1354625) gene= ECM11 note= Ecm11p; |gene gene= RPS17B note= synonyms: RPL51B, RP51B gene= RPS17B note= Rps17bp; |gene gene= ADA2 note= synonym: SWI8 |CDS(+,1356057,1357361) gene= ADA2 note= Ada2p;	|gene gene= COX1 gene= COX1 note= Subunit I of cytochrome c oxidase, which is the |gene gene= ATP8 |CDS(+,27666,27812) gene= ATP8 note= Subunit 8 of the F0 sector of mitochondrial inner |gene gene= ATP6 |CDS(+,28487,29266) gene= ATP6 note= Mitochondrially encoded subunit 6 of the F0 sector
1004	4390	3	NC_001136	1380589	1381004	NC_001224	29185	40988	|gene gene= HEH2 |CDS[fcd=1242](-,1380047,1382038) gene= HEH2 note= Heh2p;	|gene gene= ATP6 |CDS[fcd=-6599](+,28487,29266) gene= ATP6 note= Mitochondrially encoded subunit 6 of the F0 sector |gene |tRNA |gene gene= COB gene= COB note= Cytochrome b, mitochondrially encoded subunit of |gene gene= BI4 gene= BI4 note= Mitochondrial mRNA maturase, forms a complex with |gene gene= BI3 gene= BI3 note= Mitochondrial mRNA maturase, forms a complex with |gene gene= BI2 gene= BI2 …
1028	4390	3	NC_001136	1460355	1461205	NC_001224	29185	40988	|gene |CDS[fcd=766](-,1459720,1461546) note= Ydr506cp;	|gene gene= ATP6 |CDS[fcd=-6599](+,28487,29266) gene= ATP6 note= Mitochondrially encoded subunit 6 of the F0 sector |gene |tRNA |gene gene= COB gene= COB note= Cytochrome b, mitochondrially encoded subunit of |gene gene= BI4 gene= BI4 note= Mitochondrial mRNA maturase, forms a complex with |gene gene= BI3 gene= BI3 note= Mitochondrial mRNA maturase, forms a complex with |gene gene= BI2 gene= BI2 …
1032	4385	4	NC_001136	1467280	1469604	NC_001224	16726	17672	|gene gene= GNP1 |CDS(-,1466445,1468436) gene= GNP1 note= Gnp1p; |gene gene= SMT3 |CDS(+,1469392,1469697) gene= SMT3 note= Smt3p;	|gene gene= COX1 gene= COX1 note= Subunit I of cytochrome c oxidase, which is the |gene gene= AI5_ALPHA gene= AI5_ALPHA note= Endonuclease I-SceIV, involved in intron mobility; |gene gene= AI4 gene= AI4 note= Endonuclease I-SceII, encoded by a mobile group I |gene gene= AI3 gene= AI3 note= Endonuclease I-SceIII, encoded by a mobile group I |gene gene= AI2 gene= AI2 note= Reverse transcriptase req…
1036	4385	6	NC_001136	1476661	1493577	NC_001224	16726	17672	|gene gene= GRH1 |CDS(+,1477231,1478349) gene= GRH1 note= Grh1p; |gene gene= EUG1 |CDS(+,1478600,1480153) gene= EUG1 note= Eug1p; |gene gene= FPR2 note= synonym: FKB2 |CDS(+,1480417,1480824) gene= FPR2 note= Fpr2p; |gene |CDS(-,1481077,1483395) note= Ydr520cp; |gene gene= SPS2 |CDS(-,1483787,1485295) gene= SPS2 note= Sps2p; |gene gene= SPS1 |CDS(-,1485558,1487030) gene= SPS1 note= Sps1p; |rep_ori…	|gene gene= COX1 gene= COX1 note= Subunit I of cytochrome c oxidase, which is the |gene gene= AI5_ALPHA gene= AI5_ALPHA note= Endonuclease I-SceIV, involved in intron mobility; |gene gene= AI4 gene= AI4 note= Endonuclease I-SceII, encoded by a mobile group I |gene gene= AI3 gene= AI3 note= Endonuclease I-SceIII, encoded by a mobile group I |gene gene= AI2 gene= AI2 note= Reverse transcriptase req…
1036	4386	4	NC_001136	1476661	1493577	NC_001224	17673	17761	|gene gene= GRH1 |CDS(+,1477231,1478349) gene= GRH1 note= Grh1p; |gene gene= EUG1 |CDS(+,1478600,1480153) gene= EUG1 note= Eug1p; |gene gene= FPR2 note= synonym: FKB2 |CDS(+,1480417,1480824) gene= FPR2 note= Fpr2p; |gene |CDS(-,1481077,1483395) note= Ydr520cp; |gene gene= SPS2 |CDS(-,1483787,1485295) gene= SPS2 note= Sps2p; |gene gene= SPS1 |CDS(-,1485558,1487030) gene= SPS1 note= Sps1p; |rep_ori…	|gene gene= COX1 gene= COX1 note= Subunit I of cytochrome c oxidase, which is the |gene gene= AI5_ALPHA gene= AI5_ALPHA note= Endonuclease I-SceIV, involved in intron mobility; |gene gene= AI4 gene= AI4 note= Endonuclease I-SceII, encoded by a mobile group I |gene gene= AI3 gene= AI3 note= Endonuclease I-SceIII, encoded by a mobile group I |gene gene= AI2 gene= AI2 note= Reverse transcriptase req…
1036	4388	5	NC_001136	1476661	1493577	NC_001224	26414	26640	|gene gene= GRH1 |CDS(+,1477231,1478349) gene= GRH1 note= Grh1p; |gene gene= EUG1 |CDS(+,1478600,1480153) gene= EUG1 note= Eug1p; |gene gene= FPR2 note= synonym: FKB2 |CDS(+,1480417,1480824) gene= FPR2 note= Fpr2p; |gene |CDS(-,1481077,1483395) note= Ydr520cp; |gene gene= SPS2 |CDS(-,1483787,1485295) gene= SPS2 note= Sps2p; |gene gene= SPS1 |CDS(-,1485558,1487030) gene= SPS1 note= Sps1p; |rep_ori…	|gene gene= COX1 gene= COX1 note= Subunit I of cytochrome c oxidase, which is the |neigh_up CDS[fcd=-12709](+,13818,16322) gene= AI1 note= Reverse transcriptase required for splicing of the |neigh_down CDS[fcd=1139](+,27666,27812) gene= ATP8 note= Subunit 8 of the F0 sector of mitochondrial inner
1036	4389	3	NC_001136	1476661	1493577	NC_001224	26641	29184	|gene gene= GRH1 |CDS(+,1477231,1478349) gene= GRH1 note= Grh1p; |gene gene= EUG1 |CDS(+,1478600,1480153) gene= EUG1 note= Eug1p; |gene gene= FPR2 note= synonym: FKB2 |CDS(+,1480417,1480824) gene= FPR2 note= Fpr2p; |gene |CDS(-,1481077,1483395) note= Ydr520cp; |gene gene= SPS2 |CDS(-,1483787,1485295) gene= SPS2 note= Sps2p; |gene gene= SPS1 |CDS(-,1485558,1487030) gene= SPS1 note= Sps1p; |rep_ori…	|gene gene= COX1 gene= COX1 note= Subunit I of cytochrome c oxidase, which is the |gene gene= ATP8 |CDS(+,27666,27812) gene= ATP8 note= Subunit 8 of the F0 sector of mitochondrial inner |gene gene= ATP6 |CDS(+,28487,29266) gene= ATP6 note= Mitochondrially encoded subunit 6 of the F0 sector
1036	4390	7	NC_001136	1476661	1493577	NC_001224	29185	40988	|gene gene= GRH1 |CDS(+,1477231,1478349) gene= GRH1 note= Grh1p; |gene gene= EUG1 |CDS(+,1478600,1480153) gene= EUG1 note= Eug1p; |gene gene= FPR2 note= synonym: FKB2 |CDS(+,1480417,1480824) gene= FPR2 note= Fpr2p; |gene |CDS(-,1481077,1483395) note= Ydr520cp; |gene gene= SPS2 |CDS(-,1483787,1485295) gene= SPS2 note= Sps2p; |gene gene= SPS1 |CDS(-,1485558,1487030) gene= SPS1 note= Sps1p; |rep_ori…	|gene gene= ATP6 |CDS[fcd=-6599](+,28487,29266) gene= ATP6 note= Mitochondrially encoded subunit 6 of the F0 sector |gene |tRNA |gene gene= COB gene= COB note= Cytochrome b, mitochondrially encoded subunit of |gene gene= BI4 gene= BI4 note= Mitochondrial mRNA maturase, forms a complex with |gene gene= BI3 gene= BI3 note= Mitochondrial mRNA maturase, forms a complex with |gene gene= BI2 gene= BI2 …
1036	4391	3	NC_001136	1476661	1493577	NC_001224	40989	44707	|gene gene= GRH1 |CDS(+,1477231,1478349) gene= GRH1 note= Grh1p; |gene gene= EUG1 |CDS(+,1478600,1480153) gene= EUG1 note= Eug1p; |gene gene= FPR2 note= synonym: FKB2 |CDS(+,1480417,1480824) gene= FPR2 note= Fpr2p; |gene |CDS(-,1481077,1483395) note= Ydr520cp; |gene gene= SPS2 |CDS(-,1483787,1485295) gene= SPS2 note= Sps2p; |gene gene= SPS1 |CDS(-,1485558,1487030) gene= SPS1 note= Sps1p; |rep_ori…	|gene gene= COB gene= COB note= Cytochrome b, mitochondrially encoded subunit of |gene gene= BI4 gene= BI4 note= Mitochondrial mRNA maturase, forms a complex with |neigh_up CDS[fcd=-14361](+,28487,29266) gene= ATP6 note= Mitochondrially encoded subunit 6 of the F0 sector |neigh_down CDS[fcd=3875](+,46723,46953) gene= OLI1 note= Oli1p
1042	4388	4	NC_001136	1519212	1522991	NC_001224	26414	26640	|gene |CDS[fcd=-419](-,1519648,1520682) note= Ydr541cp;	|gene gene= COX1 gene= COX1 note= Subunit I of cytochrome c oxidase, which is the |neigh_up CDS[fcd=-12709](+,13818,16322) gene= AI1 note= Reverse transcriptase required for splicing of the |neigh_down CDS[fcd=1139](+,27666,27812) gene= ATP8 note= Subunit 8 of the F0 sector of mitochondrial inner
1042	4389	3	NC_001136	1519212	1522991	NC_001224	26641	29184	|gene |CDS[fcd=-419](-,1519648,1520682) note= Ydr541cp;	|gene gene= COX1 gene= COX1 note= Subunit I of cytochrome c oxidase, which is the |gene gene= ATP8 |CDS(+,27666,27812) gene= ATP8 note= Subunit 8 of the F0 sector of mitochondrial inner |gene gene= ATP6 |CDS(+,28487,29266) gene= ATP6 note= Mitochondrially encoded subunit 6 of the F0 sector
1048	4390	3	NC_001137	11974	13771	NC_001224	29185	40988	|gene gene= RMD6 |CDS[fcd=848](+,13720,14415) gene= RMD6 note= Rmd6p;	|gene gene= ATP6 |CDS[fcd=-6599](+,28487,29266) gene= ATP6 note= Mitochondrially encoded subunit 6 of the F0 sector |gene |tRNA |gene gene= COB gene= COB note= Cytochrome b, mitochondrially encoded subunit of |gene gene= BI4 gene= BI4 note= Mitochondrial mRNA maturase, forms a complex with |gene gene= BI3 gene= BI3 note= Mitochondrial mRNA maturase, forms a complex with |gene gene= BI2 gene= BI2 …
1053	4388	3	NC_001137	24160	32790	NC_001224	26414	26640	|gene |CDS(-,26189,26776) note= Yel067cp; |gene gene= HPA3 |CDS(+,26667,27206) gene= HPA3 note= Hpa3p; |gene gene= SIT1 note= synonym: ARN3 |CDS(+,27657,29543) gene= SIT1 note= Sit1p; |gene gene= AVT2 |CDS(-,29797,31239) gene= AVT2 note= Avt2p; |gene gene= CAN1 |CDS(-,31694,33466) gene= CAN1 note= Can1p;	|gene gene= COX1 gene= COX1 note= Subunit I of cytochrome c oxidase, which is the |neigh_up CDS[fcd=-12709](+,13818,16322) gene= AI1 note= Reverse transcriptase required for splicing of the |neigh_down CDS[fcd=1139](+,27666,27812) gene= ATP8 note= Subunit 8 of the F0 sector of mitochondrial inner
1053	4389	3	NC_001137	24160	32790	NC_001224	26641	29184	|gene |CDS(-,26189,26776) note= Yel067cp; |gene gene= HPA3 |CDS(+,26667,27206) gene= HPA3 note= Hpa3p; |gene gene= SIT1 note= synonym: ARN3 |CDS(+,27657,29543) gene= SIT1 note= Sit1p; |gene gene= AVT2 |CDS(-,29797,31239) gene= AVT2 note= Avt2p; |gene gene= CAN1 |CDS(-,31694,33466) gene= CAN1 note= Can1p;	|gene gene= COX1 gene= COX1 note= Subunit I of cytochrome c oxidase, which is the |gene gene= ATP8 |CDS(+,27666,27812) gene= ATP8 note= Subunit 8 of the F0 sector of mitochondrial inner |gene gene= ATP6 |CDS(+,28487,29266) gene= ATP6 note= Mitochondrially encoded subunit 6 of the F0 sector
1057	4385	3	NC_001137	40117	41706	NC_001224	16726	17672	|gene gene= PRB1 note= synonym: CVT1 |CDS[fcd=1042](-,40046,41953) gene= PRB1 note= Prb1p;	|gene gene= COX1 gene= COX1 note= Subunit I of cytochrome c oxidase, which is the |gene gene= AI5_ALPHA gene= AI5_ALPHA note= Endonuclease I-SceIV, involved in intron mobility; |gene gene= AI4 gene= AI4 note= Endonuclease I-SceII, encoded by a mobile group I |gene gene= AI3 gene= AI3 note= Endonuclease I-SceIII, encoded by a mobile group I |gene gene= AI2 gene= AI2 note= Reverse transcriptase req…
1057	4390	3	NC_001137	40117	41706	NC_001224	29185	40988	|gene gene= PRB1 note= synonym: CVT1 |CDS[fcd=1042](-,40046,41953) gene= PRB1 note= Prb1p;	|gene gene= ATP6 |CDS[fcd=-6599](+,28487,29266) gene= ATP6 note= Mitochondrially encoded subunit 6 of the F0 sector |gene |tRNA |gene gene= COB gene= COB note= Cytochrome b, mitochondrially encoded subunit of |gene gene= BI4 gene= BI4 note= Mitochondrial mRNA maturase, forms a complex with |gene gene= BI3 gene= BI3 note= Mitochondrial mRNA maturase, forms a complex with |gene gene= BI2 gene= BI2 …
1060	4385	7	NC_001137	45330	46172	NC_001224	16726	17672	|gene |CDS[fcd=-30](-,45020,45721) note= Yel057cp;	|gene gene= COX1 gene= COX1 note= Subunit I of cytochrome c oxidase, which is the |gene gene= AI5_ALPHA gene= AI5_ALPHA note= Endonuclease I-SceIV, involved in intron mobility; |gene gene= AI4 gene= AI4 note= Endonuclease I-SceII, encoded by a mobile group I |gene gene= AI3 gene= AI3 note= Endonuclease I-SceIII, encoded by a mobile group I |gene gene= AI2 gene= AI2 note= Reverse transcriptase req…
1060	4387	5	NC_001137	45330	46172	NC_001224	17762	26413	|gene |CDS[fcd=-30](-,45020,45721) note= Yel057cp;	|gene gene= COX1 gene= COX1 note= Subunit I of cytochrome c oxidase, which is the |gene gene= AI5_ALPHA gene= AI5_ALPHA note= Endonuclease I-SceIV, involved in intron mobility; |gene gene= AI4 gene= AI4 note= Endonuclease I-SceII, encoded by a mobile group I |gene gene= AI3 gene= AI3 note= Endonuclease I-SceIII, encoded by a mobile group I |gene gene= AI2 gene= AI2 note= Reverse transcriptase req…
1060	4388	4	NC_001137	45330	46172	NC_001224	26414	26640	|gene |CDS[fcd=-30](-,45020,45721) note= Yel057cp;	|gene gene= COX1 gene= COX1 note= Subunit I of cytochrome c oxidase, which is the |neigh_up CDS[fcd=-12709](+,13818,16322) gene= AI1 note= Reverse transcriptase required for splicing of the |neigh_down CDS[fcd=1139](+,27666,27812) gene= ATP8 note= Subunit 8 of the F0 sector of mitochondrial inner
1060	4390	12	NC_001137	45330	46172	NC_001224	29185	40988	|gene |CDS[fcd=-30](-,45020,45721) note= Yel057cp;	|gene gene= ATP6 |CDS[fcd=-6599](+,28487,29266) gene= ATP6 note= Mitochondrially encoded subunit 6 of the F0 sector |gene |tRNA |gene gene= COB gene= COB note= Cytochrome b, mitochondrially encoded subunit of |gene gene= BI4 gene= BI4 note= Mitochondrial mRNA maturase, forms a complex with |gene gene= BI3 gene= BI3 note= Mitochondrial mRNA maturase, forms a complex with |gene gene= BI2 gene= BI2 …
1060	4391	4	NC_001137	45330	46172	NC_001224	40989	44707	|gene |CDS[fcd=-30](-,45020,45721) note= Yel057cp;	|gene gene= COB gene= COB note= Cytochrome b, mitochondrially encoded subunit of |gene gene= BI4 gene= BI4 note= Mitochondrial mRNA maturase, forms a complex with |neigh_up CDS[fcd=-14361](+,28487,29266) gene= ATP6 note= Mitochondrially encoded subunit 6 of the F0 sector |neigh_down CDS[fcd=3875](+,46723,46953) gene= OLI1 note= Oli1p
1060	4392	5	NC_001137	45330	46172	NC_001224	44708	80962	|gene |CDS[fcd=-30](-,45020,45721) note= Yel057cp;	|gene gene= OLI1 |CDS(+,46723,46953) gene= OLI1 note= Oli1p |gene |tRNA |gene gene= VAR1 |CDS(+,48901,50097) gene= VAR1 note= Var1p |rRNA |gene gene= SCEI |CDS(+,61022,61729) gene= SCEI note= Sceip |gene |tRNA |gene |tRNA |gene |tRNA |gene |tRNA |gene |tRNA |gene |tRNA |gene |tRNA |gene |tRNA |gene |tRNA |gene |tRNA |gene |tRNA |gene |tRNA |gene |tRNA |gene |tRNA |gene |tRNA |gene |tRNA |gene gen…
1062	4388	3	NC_001137	46289	50567	NC_001224	26414	26640	|gene gene= HAT2 |CDS(+,47168,48373) gene= HAT2 note= Hat2p; |gene gene= POL5 |CDS(-,48471,51539) gene= POL5 note= Pol5p;	|gene gene= COX1 gene= COX1 note= Subunit I of cytochrome c oxidase, which is the |neigh_up CDS[fcd=-12709](+,13818,16322) gene= AI1 note= Reverse transcriptase required for splicing of the |neigh_down CDS[fcd=1139](+,27666,27812) gene= ATP8 note= Subunit 8 of the F0 sector of mitochondrial inner
1066	4387	8	NC_001137	57385	68782	NC_001224	17762	26413	|gene gene= AFG1 |CDS(+,56571,58100) gene= AFG1 note= Afg1p; |gene gene= VMA8 |CDS(+,58378,59148) gene= VMA8 note= Vma8p; |rep_origin note= ARS507 |gene gene= RML2 |CDS(-,59670,60851) gene= RML2 note= Rml2p; |misc_RNA |misc_RNA |gene |tRNA note= GO_component: cytosol [goid 0005829] [evidence NAS] |LTR note= YELWDELTA1 |LTR note= YELWDELTA2 |gene gene= PAU2 |CDS(+,63728,64090) gene= PAU2 note= Pau…	|gene gene= COX1 gene= COX1 note= Subunit I of cytochrome c oxidase, which is the |gene gene= AI5_ALPHA gene= AI5_ALPHA note= Endonuclease I-SceIV, involved in intron mobility; |gene gene= AI4 gene= AI4 note= Endonuclease I-SceII, encoded by a mobile group I |gene gene= AI3 gene= AI3 note= Endonuclease I-SceIII, encoded by a mobile group I |gene gene= AI2 gene= AI2 note= Reverse transcriptase req…
1066	4388	3	NC_001137	57385	68782	NC_001224	26414	26640	|gene gene= AFG1 |CDS(+,56571,58100) gene= AFG1 note= Afg1p; |gene gene= VMA8 |CDS(+,58378,59148) gene= VMA8 note= Vma8p; |rep_origin note= ARS507 |gene gene= RML2 |CDS(-,59670,60851) gene= RML2 note= Rml2p; |misc_RNA |misc_RNA |gene |tRNA note= GO_component: cytosol [goid 0005829] [evidence NAS] |LTR note= YELWDELTA1 |LTR note= YELWDELTA2 |gene gene= PAU2 |CDS(+,63728,64090) gene= PAU2 note= Pau…	|gene gene= COX1 gene= COX1 note= Subunit I of cytochrome c oxidase, which is the |neigh_up CDS[fcd=-12709](+,13818,16322) gene= AI1 note= Reverse transcriptase required for splicing of the |neigh_down CDS[fcd=1139](+,27666,27812) gene= ATP8 note= Subunit 8 of the F0 sector of mitochondrial inner
1066	4389	5	NC_001137	57385	68782	NC_001224	26641	29184	|gene gene= AFG1 |CDS(+,56571,58100) gene= AFG1 note= Afg1p; |gene gene= VMA8 |CDS(+,58378,59148) gene= VMA8 note= Vma8p; |rep_origin note= ARS507 |gene gene= RML2 |CDS(-,59670,60851) gene= RML2 note= Rml2p; |misc_RNA |misc_RNA |gene |tRNA note= GO_component: cytosol [goid 0005829] [evidence NAS] |LTR note= YELWDELTA1 |LTR note= YELWDELTA2 |gene gene= PAU2 |CDS(+,63728,64090) gene= PAU2 note= Pau…	|gene gene= COX1 gene= COX1 note= Subunit I of cytochrome c oxidase, which is the |gene gene= ATP8 |CDS(+,27666,27812) gene= ATP8 note= Subunit 8 of the F0 sector of mitochondrial inner |gene gene= ATP6 |CDS(+,28487,29266) gene= ATP6 note= Mitochondrially encoded subunit 6 of the F0 sector
1066	4390	4	NC_001137	57385	68782	NC_001224	29185	40988	|gene gene= AFG1 |CDS(+,56571,58100) gene= AFG1 note= Afg1p; |gene gene= VMA8 |CDS(+,58378,59148) gene= VMA8 note= Vma8p; |rep_origin note= ARS507 |gene gene= RML2 |CDS(-,59670,60851) gene= RML2 note= Rml2p; |misc_RNA |misc_RNA |gene |tRNA note= GO_component: cytosol [goid 0005829] [evidence NAS] |LTR note= YELWDELTA1 |LTR note= YELWDELTA2 |gene gene= PAU2 |CDS(+,63728,64090) gene= PAU2 note= Pau…	|gene gene= ATP6 |CDS[fcd=-6599](+,28487,29266) gene= ATP6 note= Mitochondrially encoded subunit 6 of the F0 sector |gene |tRNA |gene gene= COB gene= COB note= Cytochrome b, mitochondrially encoded subunit of |gene gene= BI4 gene= BI4 note= Mitochondrial mRNA maturase, forms a complex with |gene gene= BI3 gene= BI3 note= Mitochondrial mRNA maturase, forms a complex with |gene gene= BI2 gene= BI2 …
1068	4385	3	NC_001137	69576	71324	NC_001224	16726	17672	|gene gene= IES6 |CDS(+,69757,70257) gene= IES6 note= Ies6p; |gene |CDS(+,70478,73348) note= Yel043wp;	|gene gene= COX1 gene= COX1 note= Subunit I of cytochrome c oxidase, which is the |gene gene= AI5_ALPHA gene= AI5_ALPHA note= Endonuclease I-SceIV, involved in intron mobility; |gene gene= AI4 gene= AI4 note= Endonuclease I-SceII, encoded by a mobile group I |gene gene= AI3 gene= AI3 note= Endonuclease I-SceIII, encoded by a mobile group I |gene gene= AI2 gene= AI2 note= Reverse transcriptase req…
1068	4388	3	NC_001137	69576	71324	NC_001224	26414	26640	|gene gene= IES6 |CDS(+,69757,70257) gene= IES6 note= Ies6p; |gene |CDS(+,70478,73348) note= Yel043wp;	|gene gene= COX1 gene= COX1 note= Subunit I of cytochrome c oxidase, which is the |neigh_up CDS[fcd=-12709](+,13818,16322) gene= AI1 note= Reverse transcriptase required for splicing of the |neigh_down CDS[fcd=1139](+,27666,27812) gene= ATP8 note= Subunit 8 of the F0 sector of mitochondrial inner
1068	4389	3	NC_001137	69576	71324	NC_001224	26641	29184	|gene gene= IES6 |CDS(+,69757,70257) gene= IES6 note= Ies6p; |gene |CDS(+,70478,73348) note= Yel043wp;	|gene gene= COX1 gene= COX1 note= Subunit I of cytochrome c oxidase, which is the |gene gene= ATP8 |CDS(+,27666,27812) gene= ATP8 note= Subunit 8 of the F0 sector of mitochondrial inner |gene gene= ATP6 |CDS(+,28487,29266) gene= ATP6 note= Mitochondrially encoded subunit 6 of the F0 sector
1068	4390	3	NC_001137	69576	71324	NC_001224	29185	40988	|gene gene= IES6 |CDS(+,69757,70257) gene= IES6 note= Ies6p; |gene |CDS(+,70478,73348) note= Yel043wp;	|gene gene= ATP6 |CDS[fcd=-6599](+,28487,29266) gene= ATP6 note= Mitochondrially encoded subunit 6 of the F0 sector |gene |tRNA |gene gene= COB gene= COB note= Cytochrome b, mitochondrially encoded subunit of |gene gene= BI4 gene= BI4 note= Mitochondrial mRNA maturase, forms a complex with |gene gene= BI3 gene= BI3 note= Mitochondrial mRNA maturase, forms a complex with |gene gene= BI2 gene= BI2 …
1068	4391	4	NC_001137	69576	71324	NC_001224	40989	44707	|gene gene= IES6 |CDS(+,69757,70257) gene= IES6 note= Ies6p; |gene |CDS(+,70478,73348) note= Yel043wp;	|gene gene= COB gene= COB note= Cytochrome b, mitochondrially encoded subunit of |gene gene= BI4 gene= BI4 note= Mitochondrial mRNA maturase, forms a complex with |neigh_up CDS[fcd=-14361](+,28487,29266) gene= ATP6 note= Mitochondrially encoded subunit 6 of the F0 sector |neigh_down CDS[fcd=3875](+,46723,46953) gene= OLI1 note= Oli1p
1069	4390	3	NC_001137	71325	73040	NC_001224	29185	40988	|gene |CDS[fcd=-1704](+,70478,73348) note= Yel043wp;	|gene gene= ATP6 |CDS[fcd=-6599](+,28487,29266) gene= ATP6 note= Mitochondrially encoded subunit 6 of the F0 sector |gene |tRNA |gene gene= COB gene= COB note= Cytochrome b, mitochondrially encoded subunit of |gene gene= BI4 gene= BI4 note= Mitochondrial mRNA maturase, forms a complex with |gene gene= BI3 gene= BI3 note= Mitochondrial mRNA maturase, forms a complex with |gene gene= BI2 gene= BI2 …
1070	4388	7	NC_001137	73041	78561	NC_001224	26414	26640	|gene |CDS(+,70478,73348) note= Yel043wp; |gene gene= GDA1 |CDS(+,73771,75327) gene= GDA1 note= Gda1p; |gene gene= YEF1 |CDS(+,75944,77431) gene= YEF1 note= Yef1p; |gene gene= UTR2 note= synonym: CRH2 |CDS(+,78053,79456) gene= UTR2 note= Utr2p;	|gene gene= COX1 gene= COX1 note= Subunit I of cytochrome c oxidase, which is the |neigh_up CDS[fcd=-12709](+,13818,16322) gene= AI1 note= Reverse transcriptase required for splicing of the |neigh_down CDS[fcd=1139](+,27666,27812) gene= ATP8 note= Subunit 8 of the F0 sector of mitochondrial inner
1072	4392	3	NC_001137	78630	80897	NC_001224	44708	80962	|gene gene= UTR2 note= synonym: CRH2 |CDS(+,78053,79456) gene= UTR2 note= Utr2p; |gene gene= CYC7 |CDS(-,79636,79977) gene= CYC7 note= Cyc7p; |gene gene= UTR4 |CDS(+,80462,81145) gene= UTR4 note= Utr4p;	|gene gene= OLI1 |CDS(+,46723,46953) gene= OLI1 note= Oli1p |gene |tRNA |gene gene= VAR1 |CDS(+,48901,50097) gene= VAR1 note= Var1p |rRNA |gene gene= SCEI |CDS(+,61022,61729) gene= SCEI note= Sceip |gene |tRNA |gene |tRNA |gene |tRNA |gene |tRNA |gene |tRNA |gene |tRNA |gene |tRNA |gene |tRNA |gene |tRNA |gene |tRNA |gene |tRNA |gene |tRNA |gene |tRNA |gene |tRNA |gene |tRNA |gene |tRNA |gene gen…
1073	4385	5	NC_001137	80898	83012	NC_001224	16726	17672	|gene gene= UTR4 |CDS(+,80462,81145) gene= UTR4 note= Utr4p; |gene gene= RAD23 |CDS(-,81407,82603) gene= RAD23 note= Rad23p;	|gene gene= COX1 gene= COX1 note= Subunit I of cytochrome c oxidase, which is the |gene gene= AI5_ALPHA gene= AI5_ALPHA note= Endonuclease I-SceIV, involved in intron mobility; |gene gene= AI4 gene= AI4 note= Endonuclease I-SceII, encoded by a mobile group I |gene gene= AI3 gene= AI3 note= Endonuclease I-SceIII, encoded by a mobile group I |gene gene= AI2 gene= AI2 note= Reverse transcriptase req…
1073	4391	4	NC_001137	80898	83012	NC_001224	40989	44707	|gene gene= UTR4 |CDS(+,80462,81145) gene= UTR4 note= Utr4p; |gene gene= RAD23 |CDS(-,81407,82603) gene= RAD23 note= Rad23p;	|gene gene= COB gene= COB note= Cytochrome b, mitochondrially encoded subunit of |gene gene= BI4 gene= BI4 note= Mitochondrial mRNA maturase, forms a complex with |neigh_up CDS[fcd=-14361](+,28487,29266) gene= ATP6 note= Mitochondrially encoded subunit 6 of the F0 sector |neigh_down CDS[fcd=3875](+,46723,46953) gene= OLI1 note= Oli1p
1073	4392	3	NC_001137	80898	83012	NC_001224	44708	80962	|gene gene= UTR4 |CDS(+,80462,81145) gene= UTR4 note= Utr4p; |gene gene= RAD23 |CDS(-,81407,82603) gene= RAD23 note= Rad23p;	|gene gene= OLI1 |CDS(+,46723,46953) gene= OLI1 note= Oli1p |gene |tRNA |gene gene= VAR1 |CDS(+,48901,50097) gene= VAR1 note= Var1p |rRNA |gene gene= SCEI |CDS(+,61022,61729) gene= SCEI note= Sceip |gene |tRNA |gene |tRNA |gene |tRNA |gene |tRNA |gene |tRNA |gene |tRNA |gene |tRNA |gene |tRNA |gene |tRNA |gene |tRNA |gene |tRNA |gene |tRNA |gene |tRNA |gene |tRNA |gene |tRNA |gene |tRNA |gene gen…
1074	4387	4	NC_001137	83013	83407	NC_001224	17762	26413	|gene gene= ANP1 note= synonyms: MNN8, GEM3 |CDS[fcd=1342](-,83050,84552) gene= ANP1 note= Anp1p;	|gene gene= COX1 gene= COX1 note= Subunit I of cytochrome c oxidase, which is the |gene gene= AI5_ALPHA gene= AI5_ALPHA note= Endonuclease I-SceIV, involved in intron mobility; |gene gene= AI4 gene= AI4 note= Endonuclease I-SceII, encoded by a mobile group I |gene gene= AI3 gene= AI3 note= Endonuclease I-SceIII, encoded by a mobile group I |gene gene= AI2 gene= AI2 note= Reverse transcriptase req…
1074	4390	7	NC_001137	83013	83407	NC_001224	29185	40988	|gene gene= ANP1 note= synonyms: MNN8, GEM3 |CDS[fcd=1342](-,83050,84552) gene= ANP1 note= Anp1p;	|gene gene= ATP6 |CDS[fcd=-6599](+,28487,29266) gene= ATP6 note= Mitochondrially encoded subunit 6 of the F0 sector |gene |tRNA |gene gene= COB gene= COB note= Cytochrome b, mitochondrially encoded subunit of |gene gene= BI4 gene= BI4 note= Mitochondrial mRNA maturase, forms a complex with |gene gene= BI3 gene= BI3 note= Mitochondrial mRNA maturase, forms a complex with |gene gene= BI2 gene= BI2 …
1074	4394	4	NC_001137	83013	83407	NC_001224	81840	85778	|gene gene= ANP1 note= synonyms: MNN8, GEM3 |CDS[fcd=1342](-,83050,84552) gene= ANP1 note= Anp1p;	|gene |tRNA |misc_RNA |neigh_up CDS[fcd=-4596](+,79213,80022) gene= COX3 note= Subunit III of cytochrome c oxidase, which is the |neigh_down NC_001224-end
1075	4390	3	NC_001137	83408	87250	NC_001224	29185	40988	|gene gene= ANP1 note= synonyms: MNN8, GEM3 |CDS(-,83050,84552) gene= ANP1 note= Anp1p; |gene gene= UTR5 |CDS(-,85045,85545) gene= UTR5 note= Utr5p; |gene gene= HYP2 |CDS(+,85676,86149) gene= HYP2 note= Hyp2p; |gene |tRNA note= GO_component: cytosol [goid 0005829] [evidence NAS] |gene gene= MCM3 |CDS(+,86937,89852) gene= MCM3 note= Mcm3p;	|gene gene= ATP6 |CDS[fcd=-6599](+,28487,29266) gene= ATP6 note= Mitochondrially encoded subunit 6 of the F0 sector |gene |tRNA |gene gene= COB gene= COB note= Cytochrome b, mitochondrially encoded subunit of |gene gene= BI4 gene= BI4 note= Mitochondrial mRNA maturase, forms a complex with |gene gene= BI3 gene= BI3 note= Mitochondrial mRNA maturase, forms a complex with |gene gene= BI2 gene= BI2 …
1076	4390	7	NC_001137	87251	91535	NC_001224	29185	40988	|gene gene= MCM3 |CDS(+,86937,89852) gene= MCM3 note= Mcm3p; |gene gene= SPF1 note= synonyms: PER9, PIO1, COD1 |CDS(+,90258,93905) gene= SPF1 note= Spf1p;	|gene gene= ATP6 |CDS[fcd=-6599](+,28487,29266) gene= ATP6 note= Mitochondrially encoded subunit 6 of the F0 sector |gene |tRNA |gene gene= COB gene= COB note= Cytochrome b, mitochondrially encoded subunit of |gene gene= BI4 gene= BI4 note= Mitochondrial mRNA maturase, forms a complex with |gene gene= BI3 gene= BI3 note= Mitochondrial mRNA maturase, forms a complex with |gene gene= BI2 gene= BI2 …
1076	4391	3	NC_001137	87251	91535	NC_001224	40989	44707	|gene gene= MCM3 |CDS(+,86937,89852) gene= MCM3 note= Mcm3p; |gene gene= SPF1 note= synonyms: PER9, PIO1, COD1 |CDS(+,90258,93905) gene= SPF1 note= Spf1p;	|gene gene= COB gene= COB note= Cytochrome b, mitochondrially encoded subunit of |gene gene= BI4 gene= BI4 note= Mitochondrial mRNA maturase, forms a complex with |neigh_up CDS[fcd=-14361](+,28487,29266) gene= ATP6 note= Mitochondrially encoded subunit 6 of the F0 sector |neigh_down CDS[fcd=3875](+,46723,46953) gene= OLI1 note= Oli1p
1078	4389	3	NC_001137	91680	96358	NC_001224	26641	29184	|gene gene= SPF1 note= synonyms: PER9, PIO1, COD1 |CDS(+,90258,93905) gene= SPF1 note= Spf1p; |rep_origin note= ARS508 |gene gene= ECM10 note= synonym: SSC3 |CDS(+,94644,96578) gene= ECM10 note= Ecm10p;	|gene gene= COX1 gene= COX1 note= Subunit I of cytochrome c oxidase, which is the |gene gene= ATP8 |CDS(+,27666,27812) gene= ATP8 note= Subunit 8 of the F0 sector of mitochondrial inner |gene gene= ATP6 |CDS(+,28487,29266) gene= ATP6 note= Mitochondrially encoded subunit 6 of the F0 sector
1083	4390	3	NC_001137	102092	102825	NC_001224	29185	40988	|gene gene= SNU13 |CDS(+,101943,102323) gene= SNU13 note= Snu13p; |gene |CDS(-,102581,106147) note= Yel025cp;	|gene gene= ATP6 |CDS[fcd=-6599](+,28487,29266) gene= ATP6 note= Mitochondrially encoded subunit 6 of the F0 sector |gene |tRNA |gene gene= COB gene= COB note= Cytochrome b, mitochondrially encoded subunit of |gene gene= BI4 gene= BI4 note= Mitochondrial mRNA maturase, forms a complex with |gene gene= BI3 gene= BI3 note= Mitochondrial mRNA maturase, forms a complex with |gene gene= BI2 gene= BI2 …
1084	4388	5	NC_001137	102826	104006	NC_001224	26414	26640	|gene |CDS[fcd=2731](-,102581,106147) note= Yel025cp;	|gene gene= COX1 gene= COX1 note= Subunit I of cytochrome c oxidase, which is the |neigh_up CDS[fcd=-12709](+,13818,16322) gene= AI1 note= Reverse transcriptase required for splicing of the |neigh_down CDS[fcd=1139](+,27666,27812) gene= ATP8 note= Subunit 8 of the F0 sector of mitochondrial inner
1088	4390	3	NC_001137	111435	124249	NC_001224	29185	40988	|gene gene= GEA2 |CDS(+,111421,115800) gene= GEA2 note= Gea2p; |gene gene= URA3 |CDS(+,116167,116970) gene= URA3 note= Ura3p; |gene gene= TIM9 |CDS(+,117211,117474) gene= TIM9 note= Tim9p; |misc_RNA note= RPR1; |LTR note= YELCTAU1 |gene |CDS(-,118617,120299) note= Yel020cp; |gene gene= MMS21 |CDS(-,120498,121301) gene= MMS21 note= Mms21p; |gene gene= EAF5 |CDS(+,121471,122310) gene= EAF5 note= Ea…	|gene gene= ATP6 |CDS[fcd=-6599](+,28487,29266) gene= ATP6 note= Mitochondrially encoded subunit 6 of the F0 sector |gene |tRNA |gene gene= COB gene= COB note= Cytochrome b, mitochondrially encoded subunit of |gene gene= BI4 gene= BI4 note= Mitochondrial mRNA maturase, forms a complex with |gene gene= BI3 gene= BI3 note= Mitochondrial mRNA maturase, forms a complex with |gene gene= BI2 gene= BI2 …
1089	4385	5	NC_001137	124250	131421	NC_001224	16726	17672	|gene gene= GTT3 |CDS(+,123657,124670) gene= GTT3 note= Gtt3p; |gene gene= NPP2 |CDS(-,124737,126218) gene= NPP2 note= Npp2p; |gene gene= EDC3 note= synonyms: LSM16, DCP3 |CDS(+,126629,128284) gene= EDC3 note= Edc3p; |gene gene= VAC8 note= synonym: YEB3 |CDS(+,128825,130561) gene= VAC8 note= Vac8p; |gene |tRNA note= GO_component: cytosol [goid 0005829] [evidence NAS]	|gene gene= COX1 gene= COX1 note= Subunit I of cytochrome c oxidase, which is the |gene gene= AI5_ALPHA gene= AI5_ALPHA note= Endonuclease I-SceIV, involved in intron mobility; |gene gene= AI4 gene= AI4 note= Endonuclease I-SceII, encoded by a mobile group I |gene gene= AI3 gene= AI3 note= Endonuclease I-SceIII, encoded by a mobile group I |gene gene= AI2 gene= AI2 note= Reverse transcriptase req…
1089	4387	4	NC_001137	124250	131421	NC_001224	17762	26413	|gene gene= GTT3 |CDS(+,123657,124670) gene= GTT3 note= Gtt3p; |gene gene= NPP2 |CDS(-,124737,126218) gene= NPP2 note= Npp2p; |gene gene= EDC3 note= synonyms: LSM16, DCP3 |CDS(+,126629,128284) gene= EDC3 note= Edc3p; |gene gene= VAC8 note= synonym: YEB3 |CDS(+,128825,130561) gene= VAC8 note= Vac8p; |gene |tRNA note= GO_component: cytosol [goid 0005829] [evidence NAS]	|gene gene= COX1 gene= COX1 note= Subunit I of cytochrome c oxidase, which is the |gene gene= AI5_ALPHA gene= AI5_ALPHA note= Endonuclease I-SceIV, involved in intron mobility; |gene gene= AI4 gene= AI4 note= Endonuclease I-SceII, encoded by a mobile group I |gene gene= AI3 gene= AI3 note= Endonuclease I-SceIII, encoded by a mobile group I |gene gene= AI2 gene= AI2 note= Reverse transcriptase req…
1089	4388	4	NC_001137	124250	131421	NC_001224	26414	26640	|gene gene= GTT3 |CDS(+,123657,124670) gene= GTT3 note= Gtt3p; |gene gene= NPP2 |CDS(-,124737,126218) gene= NPP2 note= Npp2p; |gene gene= EDC3 note= synonyms: LSM16, DCP3 |CDS(+,126629,128284) gene= EDC3 note= Edc3p; |gene gene= VAC8 note= synonym: YEB3 |CDS(+,128825,130561) gene= VAC8 note= Vac8p; |gene |tRNA note= GO_component: cytosol [goid 0005829] [evidence NAS]	|gene gene= COX1 gene= COX1 note= Subunit I of cytochrome c oxidase, which is the |neigh_up CDS[fcd=-12709](+,13818,16322) gene= AI1 note= Reverse transcriptase required for splicing of the |neigh_down CDS[fcd=1139](+,27666,27812) gene= ATP8 note= Subunit 8 of the F0 sector of mitochondrial inner
1089	4390	4	NC_001137	124250	131421	NC_001224	29185	40988	|gene gene= GTT3 |CDS(+,123657,124670) gene= GTT3 note= Gtt3p; |gene gene= NPP2 |CDS(-,124737,126218) gene= NPP2 note= Npp2p; |gene gene= EDC3 note= synonyms: LSM16, DCP3 |CDS(+,126629,128284) gene= EDC3 note= Edc3p; |gene gene= VAC8 note= synonym: YEB3 |CDS(+,128825,130561) gene= VAC8 note= Vac8p; |gene |tRNA note= GO_component: cytosol [goid 0005829] [evidence NAS]	|gene gene= ATP6 |CDS[fcd=-6599](+,28487,29266) gene= ATP6 note= Mitochondrially encoded subunit 6 of the F0 sector |gene |tRNA |gene gene= COB gene= COB note= Cytochrome b, mitochondrially encoded subunit of |gene gene= BI4 gene= BI4 note= Mitochondrial mRNA maturase, forms a complex with |gene gene= BI3 gene= BI3 note= Mitochondrial mRNA maturase, forms a complex with |gene gene= BI2 gene= BI2 …
1089	4391	3	NC_001137	124250	131421	NC_001224	40989	44707	|gene gene= GTT3 |CDS(+,123657,124670) gene= GTT3 note= Gtt3p; |gene gene= NPP2 |CDS(-,124737,126218) gene= NPP2 note= Npp2p; |gene gene= EDC3 note= synonyms: LSM16, DCP3 |CDS(+,126629,128284) gene= EDC3 note= Edc3p; |gene gene= VAC8 note= synonym: YEB3 |CDS(+,128825,130561) gene= VAC8 note= Vac8p; |gene |tRNA note= GO_component: cytosol [goid 0005829] [evidence NAS]	|gene gene= COB gene= COB note= Cytochrome b, mitochondrially encoded subunit of |gene gene= BI4 gene= BI4 note= Mitochondrial mRNA maturase, forms a complex with |neigh_up CDS[fcd=-14361](+,28487,29266) gene= ATP6 note= Mitochondrially encoded subunit 6 of the F0 sector |neigh_down CDS[fcd=3875](+,46723,46953) gene= OLI1 note= Oli1p
1089	4394	4	NC_001137	124250	131421	NC_001224	81840	85778	|gene gene= GTT3 |CDS(+,123657,124670) gene= GTT3 note= Gtt3p; |gene gene= NPP2 |CDS(-,124737,126218) gene= NPP2 note= Npp2p; |gene gene= EDC3 note= synonyms: LSM16, DCP3 |CDS(+,126629,128284) gene= EDC3 note= Edc3p; |gene gene= VAC8 note= synonym: YEB3 |CDS(+,128825,130561) gene= VAC8 note= Vac8p; |gene |tRNA note= GO_component: cytosol [goid 0005829] [evidence NAS]	|gene |tRNA |misc_RNA |neigh_up CDS[fcd=-4596](+,79213,80022) gene= COX3 note= Subunit III of cytochrome c oxidase, which is the |neigh_down NC_001224-end
1091	4385	3	NC_001137	132727	135137	NC_001224	16726	17672	|gene gene= GLC3 note= synonym: GHA1 |CDS[fcd=-812](+,133120,135234) gene= GLC3 note= Glc3p;	|gene gene= COX1 gene= COX1 note= Subunit I of cytochrome c oxidase, which is the |gene gene= AI5_ALPHA gene= AI5_ALPHA note= Endonuclease I-SceIV, involved in intron mobility; |gene gene= AI4 gene= AI4 note= Endonuclease I-SceII, encoded by a mobile group I |gene gene= AI3 gene= AI3 note= Endonuclease I-SceIII, encoded by a mobile group I |gene gene= AI2 gene= AI2 note= Reverse transcriptase req…
1091	4387	6	NC_001137	132727	135137	NC_001224	17762	26413	|gene gene= GLC3 note= synonym: GHA1 |CDS[fcd=-812](+,133120,135234) gene= GLC3 note= Glc3p;	|gene gene= COX1 gene= COX1 note= Subunit I of cytochrome c oxidase, which is the |gene gene= AI5_ALPHA gene= AI5_ALPHA note= Endonuclease I-SceIV, involved in intron mobility; |gene gene= AI4 gene= AI4 note= Endonuclease I-SceII, encoded by a mobile group I |gene gene= AI3 gene= AI3 note= Endonuclease I-SceIII, encoded by a mobile group I |gene gene= AI2 gene= AI2 note= Reverse transcriptase req…
1112	4390	4	NC_001137	199479	208436	NC_001224	29185	40988	|gene gene= SRB4 note= synonym: MED17 |CDS(+,198811,200874) gene= SRB4 note= Srb4p; |gene gene= PRO3 note= synonym: ORE2 |CDS(+,201075,201935) gene= PRO3 note= Pro3p; |gene gene= YAT2 |CDS(+,202191,204962) gene= YAT2 note= Yat2p; |gene gene= GCD11 note= synonym: SUI4 |CDS(+,205250,206833) gene= GCD11 note= Gcd11p; |gene |tRNA note= GO_component: cytosol [goid 0005829] [evidence NAS] |gene gene= C…	|gene gene= ATP6 |CDS[fcd=-6599](+,28487,29266) gene= ATP6 note= Mitochondrially encoded subunit 6 of the F0 sector |gene |tRNA |gene gene= COB gene= COB note= Cytochrome b, mitochondrially encoded subunit of |gene gene= BI4 gene= BI4 note= Mitochondrial mRNA maturase, forms a complex with |gene gene= BI3 gene= BI3 note= Mitochondrial mRNA maturase, forms a complex with |gene gene= BI2 gene= BI2 …
1116	4385	3	NC_001137	220469	226486	NC_001224	16726	17672	|gene gene= ZRG8 |CDS(-,218056,221286) gene= ZRG8 note= Zrg8p; |gene |CDS(+,221845,222402) note= Yer034wp; |gene gene= EDC2 |CDS(+,222638,223075) gene= EDC2 note= Edc2p; |gene gene= ARB1 |CDS(-,223366,225198) gene= ARB1 note= Arb1p; |gene gene= PHM8 |CDS(+,225888,226853) gene= PHM8 note= Phm8p;	|gene gene= COX1 gene= COX1 note= Subunit I of cytochrome c oxidase, which is the |gene gene= AI5_ALPHA gene= AI5_ALPHA note= Endonuclease I-SceIV, involved in intron mobility; |gene gene= AI4 gene= AI4 note= Endonuclease I-SceII, encoded by a mobile group I |gene gene= AI3 gene= AI3 note= Endonuclease I-SceIII, encoded by a mobile group I |gene gene= AI2 gene= AI2 note= Reverse transcriptase req…
1120	4385	3	NC_001137	231172	231597	NC_001224	16726	17672	|gene gene= GLN3 |CDS[fcd=-1590](+,229794,231986) gene= GLN3 note= Gln3p;	|gene gene= COX1 gene= COX1 note= Subunit I of cytochrome c oxidase, which is the |gene gene= AI5_ALPHA gene= AI5_ALPHA note= Endonuclease I-SceIV, involved in intron mobility; |gene gene= AI4 gene= AI4 note= Endonuclease I-SceII, encoded by a mobile group I |gene gene= AI3 gene= AI3 note= Endonuclease I-SceIII, encoded by a mobile group I |gene gene= AI2 gene= AI2 note= Reverse transcriptase req…
1137	4385	5	NC_001137	279978	287077	NC_001224	16726	17672	|gene gene= HOR2 note= synonym: GPP2 |CDS(-,279928,280680) gene= HOR2 note= Hor2p; |gene gene= THO1 |CDS(+,281708,282364) gene= THO1 note= Tho1p; |gene |CDS(-,282703,284220) note= Yer064cp; |gene gene= ICL1 |CDS(-,285239,286912) gene= ICL1 note= Icl1p;	|gene gene= COX1 gene= COX1 note= Subunit I of cytochrome c oxidase, which is the |gene gene= AI5_ALPHA gene= AI5_ALPHA note= Endonuclease I-SceIV, involved in intron mobility; |gene gene= AI4 gene= AI4 note= Endonuclease I-SceII, encoded by a mobile group I |gene gene= AI3 gene= AI3 note= Endonuclease I-SceIII, encoded by a mobile group I |gene gene= AI2 gene= AI2 note= Reverse transcriptase req…
1137	4391	6	NC_001137	279978	287077	NC_001224	40989	44707	|gene gene= HOR2 note= synonym: GPP2 |CDS(-,279928,280680) gene= HOR2 note= Hor2p; |gene gene= THO1 |CDS(+,281708,282364) gene= THO1 note= Tho1p; |gene |CDS(-,282703,284220) note= Yer064cp; |gene gene= ICL1 |CDS(-,285239,286912) gene= ICL1 note= Icl1p;	|gene gene= COB gene= COB note= Cytochrome b, mitochondrially encoded subunit of |gene gene= BI4 gene= BI4 note= Mitochondrial mRNA maturase, forms a complex with |neigh_up CDS[fcd=-14361](+,28487,29266) gene= ATP6 note= Mitochondrially encoded subunit 6 of the F0 sector |neigh_down CDS[fcd=3875](+,46723,46953) gene= OLI1 note= Oli1p
1142	4387	5	NC_001137	304058	314794	NC_001224	17762	26413	|gene gene= ALD5 |CDS(+,304027,305589) gene= ALD5 note= Ald5p; |gene gene= RPS24A note= synonym: RPS24EA gene= RPS24A note= Rps24ap; |gene gene= YOS1 gene= YOS1 note= Yos1p; |gene gene= PTP3 |CDS(-,308409,311195) gene= PTP3 note= Ptp3p; |gene |tRNA note= GO_component: cytosol [goid 0005829] [evidence NAS] |LTR note= YERWDELTA11 |gene |CDS(-,312586,313494) note= Yer076cp; |gene |CDS(-,314530,31659…	|gene gene= COX1 gene= COX1 note= Subunit I of cytochrome c oxidase, which is the |gene gene= AI5_ALPHA gene= AI5_ALPHA note= Endonuclease I-SceIV, involved in intron mobility; |gene gene= AI4 gene= AI4 note= Endonuclease I-SceII, encoded by a mobile group I |gene gene= AI3 gene= AI3 note= Endonuclease I-SceIII, encoded by a mobile group I |gene gene= AI2 gene= AI2 note= Reverse transcriptase req…
1142	4390	7	NC_001137	304058	314794	NC_001224	29185	40988	|gene gene= ALD5 |CDS(+,304027,305589) gene= ALD5 note= Ald5p; |gene gene= RPS24A note= synonym: RPS24EA gene= RPS24A note= Rps24ap; |gene gene= YOS1 gene= YOS1 note= Yos1p; |gene gene= PTP3 |CDS(-,308409,311195) gene= PTP3 note= Ptp3p; |gene |tRNA note= GO_component: cytosol [goid 0005829] [evidence NAS] |LTR note= YERWDELTA11 |gene |CDS(-,312586,313494) note= Yer076cp; |gene |CDS(-,314530,31659…	|gene gene= ATP6 |CDS[fcd=-6599](+,28487,29266) gene= ATP6 note= Mitochondrially encoded subunit 6 of the F0 sector |gene |tRNA |gene gene= COB gene= COB note= Cytochrome b, mitochondrially encoded subunit of |gene gene= BI4 gene= BI4 note= Mitochondrial mRNA maturase, forms a complex with |gene gene= BI3 gene= BI3 note= Mitochondrial mRNA maturase, forms a complex with |gene gene= BI2 gene= BI2 …
1157	4388	4	NC_001137	334984	340037	NC_001224	26414	26640	|gene gene= DOT6 |CDS(-,333172,335184) gene= DOT6 note= Dot6p; |gene gene= PTC2 |CDS(-,335942,337336) gene= PTC2 note= Ptc2p; |gene gene= TRP2 |CDS(+,337945,339468) gene= TRP2 note= Trp2p; |gene gene= MET6 |CDS(-,339860,342163) gene= MET6 note= Met6p;	|gene gene= COX1 gene= COX1 note= Subunit I of cytochrome c oxidase, which is the |neigh_up CDS[fcd=-12709](+,13818,16322) gene= AI1 note= Reverse transcriptase required for splicing of the |neigh_down CDS[fcd=1139](+,27666,27812) gene= ATP8 note= Subunit 8 of the F0 sector of mitochondrial inner
1157	4390	13	NC_001137	334984	340037	NC_001224	29185	40988	|gene gene= DOT6 |CDS(-,333172,335184) gene= DOT6 note= Dot6p; |gene gene= PTC2 |CDS(-,335942,337336) gene= PTC2 note= Ptc2p; |gene gene= TRP2 |CDS(+,337945,339468) gene= TRP2 note= Trp2p; |gene gene= MET6 |CDS(-,339860,342163) gene= MET6 note= Met6p;	|gene gene= ATP6 |CDS[fcd=-6599](+,28487,29266) gene= ATP6 note= Mitochondrially encoded subunit 6 of the F0 sector |gene |tRNA |gene gene= COB gene= COB note= Cytochrome b, mitochondrially encoded subunit of |gene gene= BI4 gene= BI4 note= Mitochondrial mRNA maturase, forms a complex with |gene gene= BI3 gene= BI3 note= Mitochondrial mRNA maturase, forms a complex with |gene gene= BI2 gene= BI2 …
1157	4391	7	NC_001137	334984	340037	NC_001224	40989	44707	|gene gene= DOT6 |CDS(-,333172,335184) gene= DOT6 note= Dot6p; |gene gene= PTC2 |CDS(-,335942,337336) gene= PTC2 note= Ptc2p; |gene gene= TRP2 |CDS(+,337945,339468) gene= TRP2 note= Trp2p; |gene gene= MET6 |CDS(-,339860,342163) gene= MET6 note= Met6p;	|gene gene= COB gene= COB note= Cytochrome b, mitochondrially encoded subunit of |gene gene= BI4 gene= BI4 note= Mitochondrial mRNA maturase, forms a complex with |neigh_up CDS[fcd=-14361](+,28487,29266) gene= ATP6 note= Mitochondrially encoded subunit 6 of the F0 sector |neigh_down CDS[fcd=3875](+,46723,46953) gene= OLI1 note= Oli1p
1161	4385	6	NC_001137	344380	350532	NC_001224	16726	17672	|gene gene= TSC11 note= synonym: AVO3 |CDS(-,343316,347608) gene= TSC11 note= Tsc11p; |gene gene= AIM11 gene= AIM11 note= Aim11p; |gene gene= PUP3 note= synonym: SCS32 |CDS(-,348725,349342) gene= PUP3 note= Pup3p; |gene gene= RAD51 note= synonym: MUT5 |CDS(+,349976,351178) gene= RAD51 note= Rad51p;	|gene gene= COX1 gene= COX1 note= Subunit I of cytochrome c oxidase, which is the |gene gene= AI5_ALPHA gene= AI5_ALPHA note= Endonuclease I-SceIV, involved in intron mobility; |gene gene= AI4 gene= AI4 note= Endonuclease I-SceII, encoded by a mobile group I |gene gene= AI3 gene= AI3 note= Endonuclease I-SceIII, encoded by a mobile group I |gene gene= AI2 gene= AI2 note= Reverse transcriptase req…
1161	4388	5	NC_001137	344380	350532	NC_001224	26414	26640	|gene gene= TSC11 note= synonym: AVO3 |CDS(-,343316,347608) gene= TSC11 note= Tsc11p; |gene gene= AIM11 gene= AIM11 note= Aim11p; |gene gene= PUP3 note= synonym: SCS32 |CDS(-,348725,349342) gene= PUP3 note= Pup3p; |gene gene= RAD51 note= synonym: MUT5 |CDS(+,349976,351178) gene= RAD51 note= Rad51p;	|gene gene= COX1 gene= COX1 note= Subunit I of cytochrome c oxidase, which is the |neigh_up CDS[fcd=-12709](+,13818,16322) gene= AI1 note= Reverse transcriptase required for splicing of the |neigh_down CDS[fcd=1139](+,27666,27812) gene= ATP8 note= Subunit 8 of the F0 sector of mitochondrial inner
1161	4389	6	NC_001137	344380	350532	NC_001224	26641	29184	|gene gene= TSC11 note= synonym: AVO3 |CDS(-,343316,347608) gene= TSC11 note= Tsc11p; |gene gene= AIM11 gene= AIM11 note= Aim11p; |gene gene= PUP3 note= synonym: SCS32 |CDS(-,348725,349342) gene= PUP3 note= Pup3p; |gene gene= RAD51 note= synonym: MUT5 |CDS(+,349976,351178) gene= RAD51 note= Rad51p;	|gene gene= COX1 gene= COX1 note= Subunit I of cytochrome c oxidase, which is the |gene gene= ATP8 |CDS(+,27666,27812) gene= ATP8 note= Subunit 8 of the F0 sector of mitochondrial inner |gene gene= ATP6 |CDS(+,28487,29266) gene= ATP6 note= Mitochondrially encoded subunit 6 of the F0 sector
1161	4390	4	NC_001137	344380	350532	NC_001224	29185	40988	|gene gene= TSC11 note= synonym: AVO3 |CDS(-,343316,347608) gene= TSC11 note= Tsc11p; |gene gene= AIM11 gene= AIM11 note= Aim11p; |gene gene= PUP3 note= synonym: SCS32 |CDS(-,348725,349342) gene= PUP3 note= Pup3p; |gene gene= RAD51 note= synonym: MUT5 |CDS(+,349976,351178) gene= RAD51 note= Rad51p;	|gene gene= ATP6 |CDS[fcd=-6599](+,28487,29266) gene= ATP6 note= Mitochondrially encoded subunit 6 of the F0 sector |gene |tRNA |gene gene= COB gene= COB note= Cytochrome b, mitochondrially encoded subunit of |gene gene= BI4 gene= BI4 note= Mitochondrial mRNA maturase, forms a complex with |gene gene= BI3 gene= BI3 note= Mitochondrial mRNA maturase, forms a complex with |gene gene= BI2 gene= BI2 …
1162	4385	4	NC_001137	350533	365604	NC_001224	16726	17672	|gene gene= RAD51 note= synonym: MUT5 |CDS(+,349976,351178) gene= RAD51 note= Rad51p; |gene gene= SHC1 |CDS(+,351694,353232) gene= SHC1 note= Shc1p; |LTR note= YERWDELTA12 |rep_origin note= ARS516 |LTR note= YERWDELTA13 |LTR note= YERCTAU2 |LTR note= YERCSIGMA2 |gene |tRNA note= GO_component: cytosol [goid 0005829] [evidence NAS] |gene gene= UBP9 |CDS(+,355462,357726) gene= UBP9 note= Ubp9p; |gen…	|gene gene= COX1 gene= COX1 note= Subunit I of cytochrome c oxidase, which is the |gene gene= AI5_ALPHA gene= AI5_ALPHA note= Endonuclease I-SceIV, involved in intron mobility; |gene gene= AI4 gene= AI4 note= Endonuclease I-SceII, encoded by a mobile group I |gene gene= AI3 gene= AI3 note= Endonuclease I-SceIII, encoded by a mobile group I |gene gene= AI2 gene= AI2 note= Reverse transcriptase req…
1162	4387	5	NC_001137	350533	365604	NC_001224	17762	26413	|gene gene= RAD51 note= synonym: MUT5 |CDS(+,349976,351178) gene= RAD51 note= Rad51p; |gene gene= SHC1 |CDS(+,351694,353232) gene= SHC1 note= Shc1p; |LTR note= YERWDELTA12 |rep_origin note= ARS516 |LTR note= YERWDELTA13 |LTR note= YERCTAU2 |LTR note= YERCSIGMA2 |gene |tRNA note= GO_component: cytosol [goid 0005829] [evidence NAS] |gene gene= UBP9 |CDS(+,355462,357726) gene= UBP9 note= Ubp9p; |gen…	|gene gene= COX1 gene= COX1 note= Subunit I of cytochrome c oxidase, which is the |gene gene= AI5_ALPHA gene= AI5_ALPHA note= Endonuclease I-SceIV, involved in intron mobility; |gene gene= AI4 gene= AI4 note= Endonuclease I-SceII, encoded by a mobile group I |gene gene= AI3 gene= AI3 note= Endonuclease I-SceIII, encoded by a mobile group I |gene gene= AI2 gene= AI2 note= Reverse transcriptase req…
1162	4388	7	NC_001137	350533	365604	NC_001224	26414	26640	|gene gene= RAD51 note= synonym: MUT5 |CDS(+,349976,351178) gene= RAD51 note= Rad51p; |gene gene= SHC1 |CDS(+,351694,353232) gene= SHC1 note= Shc1p; |LTR note= YERWDELTA12 |rep_origin note= ARS516 |LTR note= YERWDELTA13 |LTR note= YERCTAU2 |LTR note= YERCSIGMA2 |gene |tRNA note= GO_component: cytosol [goid 0005829] [evidence NAS] |gene gene= UBP9 |CDS(+,355462,357726) gene= UBP9 note= Ubp9p; |gen…	|gene gene= COX1 gene= COX1 note= Subunit I of cytochrome c oxidase, which is the |neigh_up CDS[fcd=-12709](+,13818,16322) gene= AI1 note= Reverse transcriptase required for splicing of the |neigh_down CDS[fcd=1139](+,27666,27812) gene= ATP8 note= Subunit 8 of the F0 sector of mitochondrial inner
1162	4389	8	NC_001137	350533	365604	NC_001224	26641	29184	|gene gene= RAD51 note= synonym: MUT5 |CDS(+,349976,351178) gene= RAD51 note= Rad51p; |gene gene= SHC1 |CDS(+,351694,353232) gene= SHC1 note= Shc1p; |LTR note= YERWDELTA12 |rep_origin note= ARS516 |LTR note= YERWDELTA13 |LTR note= YERCTAU2 |LTR note= YERCSIGMA2 |gene |tRNA note= GO_component: cytosol [goid 0005829] [evidence NAS] |gene gene= UBP9 |CDS(+,355462,357726) gene= UBP9 note= Ubp9p; |gen…	|gene gene= COX1 gene= COX1 note= Subunit I of cytochrome c oxidase, which is the |gene gene= ATP8 |CDS(+,27666,27812) gene= ATP8 note= Subunit 8 of the F0 sector of mitochondrial inner |gene gene= ATP6 |CDS(+,28487,29266) gene= ATP6 note= Mitochondrially encoded subunit 6 of the F0 sector
1162	4390	3	NC_001137	350533	365604	NC_001224	29185	40988	|gene gene= RAD51 note= synonym: MUT5 |CDS(+,349976,351178) gene= RAD51 note= Rad51p; |gene gene= SHC1 |CDS(+,351694,353232) gene= SHC1 note= Shc1p; |LTR note= YERWDELTA12 |rep_origin note= ARS516 |LTR note= YERWDELTA13 |LTR note= YERCTAU2 |LTR note= YERCSIGMA2 |gene |tRNA note= GO_component: cytosol [goid 0005829] [evidence NAS] |gene gene= UBP9 |CDS(+,355462,357726) gene= UBP9 note= Ubp9p; |gen…	|gene gene= ATP6 |CDS[fcd=-6599](+,28487,29266) gene= ATP6 note= Mitochondrially encoded subunit 6 of the F0 sector |gene |tRNA |gene gene= COB gene= COB note= Cytochrome b, mitochondrially encoded subunit of |gene gene= BI4 gene= BI4 note= Mitochondrial mRNA maturase, forms a complex with |gene gene= BI3 gene= BI3 note= Mitochondrial mRNA maturase, forms a complex with |gene gene= BI2 gene= BI2 …
1162	4392	3	NC_001137	350533	365604	NC_001224	44708	80962	|gene gene= RAD51 note= synonym: MUT5 |CDS(+,349976,351178) gene= RAD51 note= Rad51p; |gene gene= SHC1 |CDS(+,351694,353232) gene= SHC1 note= Shc1p; |LTR note= YERWDELTA12 |rep_origin note= ARS516 |LTR note= YERWDELTA13 |LTR note= YERCTAU2 |LTR note= YERCSIGMA2 |gene |tRNA note= GO_component: cytosol [goid 0005829] [evidence NAS] |gene gene= UBP9 |CDS(+,355462,357726) gene= UBP9 note= Ubp9p; |gen…	|gene gene= OLI1 |CDS(+,46723,46953) gene= OLI1 note= Oli1p |gene |tRNA |gene gene= VAR1 |CDS(+,48901,50097) gene= VAR1 note= Var1p |rRNA |gene gene= SCEI |CDS(+,61022,61729) gene= SCEI note= Sceip |gene |tRNA |gene |tRNA |gene |tRNA |gene |tRNA |gene |tRNA |gene |tRNA |gene |tRNA |gene |tRNA |gene |tRNA |gene |tRNA |gene |tRNA |gene |tRNA |gene |tRNA |gene |tRNA |gene |tRNA |gene |tRNA |gene gen…
1162	4394	4	NC_001137	350533	365604	NC_001224	81840	85778	|gene gene= RAD51 note= synonym: MUT5 |CDS(+,349976,351178) gene= RAD51 note= Rad51p; |gene gene= SHC1 |CDS(+,351694,353232) gene= SHC1 note= Shc1p; |LTR note= YERWDELTA12 |rep_origin note= ARS516 |LTR note= YERWDELTA13 |LTR note= YERCTAU2 |LTR note= YERCSIGMA2 |gene |tRNA note= GO_component: cytosol [goid 0005829] [evidence NAS] |gene gene= UBP9 |CDS(+,355462,357726) gene= UBP9 note= Ubp9p; |gen…	|gene |tRNA |misc_RNA |neigh_up CDS[fcd=-4596](+,79213,80022) gene= COX3 note= Subunit III of cytochrome c oxidase, which is the |neigh_down NC_001224-end
1167	4387	4	NC_001137	383023	392073	NC_001224	17762	26413	|gene gene= SWI4 note= synonym: ART1 |CDS(-,382591,385872) gene= SWI4 note= Swi4p; |gene gene= LSM4 note= synonyms: USS1, SDB23 |CDS(+,387228,387791) gene= LSM4 note= Lsm4p; |gene gene= TMN3 |CDS(-,387928,390048) gene= TMN3 note= Tmn3p; |gene gene= BOI2 note= synonym: BEB1 |CDS(-,390586,393708) gene= BOI2 note= Boi2p;	|gene gene= COX1 gene= COX1 note= Subunit I of cytochrome c oxidase, which is the |gene gene= AI5_ALPHA gene= AI5_ALPHA note= Endonuclease I-SceIV, involved in intron mobility; |gene gene= AI4 gene= AI4 note= Endonuclease I-SceII, encoded by a mobile group I |gene gene= AI3 gene= AI3 note= Endonuclease I-SceIII, encoded by a mobile group I |gene gene= AI2 gene= AI2 note= Reverse transcriptase req…
1167	4388	3	NC_001137	383023	392073	NC_001224	26414	26640	|gene gene= SWI4 note= synonym: ART1 |CDS(-,382591,385872) gene= SWI4 note= Swi4p; |gene gene= LSM4 note= synonyms: USS1, SDB23 |CDS(+,387228,387791) gene= LSM4 note= Lsm4p; |gene gene= TMN3 |CDS(-,387928,390048) gene= TMN3 note= Tmn3p; |gene gene= BOI2 note= synonym: BEB1 |CDS(-,390586,393708) gene= BOI2 note= Boi2p;	|gene gene= COX1 gene= COX1 note= Subunit I of cytochrome c oxidase, which is the |neigh_up CDS[fcd=-12709](+,13818,16322) gene= AI1 note= Reverse transcriptase required for splicing of the |neigh_down CDS[fcd=1139](+,27666,27812) gene= ATP8 note= Subunit 8 of the F0 sector of mitochondrial inner
1169	4385	3	NC_001137	398542	400406	NC_001224	16726	17672	|gene gene= SHO1 note= synonym: SSU81 |CDS(-,397948,399051) gene= SHO1 note= Sho1p; |gene gene= AVT6 |CDS(-,399492,400838) gene= AVT6 note= Avt6p;	|gene gene= COX1 gene= COX1 note= Subunit I of cytochrome c oxidase, which is the |gene gene= AI5_ALPHA gene= AI5_ALPHA note= Endonuclease I-SceIV, involved in intron mobility; |gene gene= AI4 gene= AI4 note= Endonuclease I-SceII, encoded by a mobile group I |gene gene= AI3 gene= AI3 note= Endonuclease I-SceIII, encoded by a mobile group I |gene gene= AI2 gene= AI2 note= Reverse transcriptase req…
1173	4390	4	NC_001137	405067	405925	NC_001224	29185	40988	|gene gene= YCK3 note= synonym: CKI3 |CDS[fcd=-687](+,404809,406383) gene= YCK3 note= Yck3p;	|gene gene= ATP6 |CDS[fcd=-6599](+,28487,29266) gene= ATP6 note= Mitochondrially encoded subunit 6 of the F0 sector |gene |tRNA |gene gene= COB gene= COB note= Cytochrome b, mitochondrially encoded subunit of |gene gene= BI4 gene= BI4 note= Mitochondrial mRNA maturase, forms a complex with |gene gene= BI3 gene= BI3 note= Mitochondrial mRNA maturase, forms a complex with |gene gene= BI2 gene= BI2 …
1177	4385	5	NC_001137	408907	419434	NC_001224	16726	17672	|gene gene= DSE1 |CDS(-,407338,409059) gene= DSE1 note= Dse1p; |gene gene= RSP5 note= synonyms: SMM1, UBY1, NPI1, MUT2, MDP1 |CDS(+,410185,412614) gene= RSP5 note= Rsp5p; |gene gene= NSA2 |CDS(-,413390,414175) gene= NSA2 note= Nsa2p; |gene gene= LCP5 |CDS(+,414477,415550) gene= LCP5 note= Lcp5p; |gene |CDS(+,415855,416466) note= Yer128wp; |gene gene= SAK1 note= synonym: PAK1 |CDS(+,417277,420705)…	|gene gene= COX1 gene= COX1 note= Subunit I of cytochrome c oxidase, which is the |gene gene= AI5_ALPHA gene= AI5_ALPHA note= Endonuclease I-SceIV, involved in intron mobility; |gene gene= AI4 gene= AI4 note= Endonuclease I-SceII, encoded by a mobile group I |gene gene= AI3 gene= AI3 note= Endonuclease I-SceIII, encoded by a mobile group I |gene gene= AI2 gene= AI2 note= Reverse transcriptase req…
1177	4388	8	NC_001137	408907	419434	NC_001224	26414	26640	|gene gene= DSE1 |CDS(-,407338,409059) gene= DSE1 note= Dse1p; |gene gene= RSP5 note= synonyms: SMM1, UBY1, NPI1, MUT2, MDP1 |CDS(+,410185,412614) gene= RSP5 note= Rsp5p; |gene gene= NSA2 |CDS(-,413390,414175) gene= NSA2 note= Nsa2p; |gene gene= LCP5 |CDS(+,414477,415550) gene= LCP5 note= Lcp5p; |gene |CDS(+,415855,416466) note= Yer128wp; |gene gene= SAK1 note= synonym: PAK1 |CDS(+,417277,420705)…	|gene gene= COX1 gene= COX1 note= Subunit I of cytochrome c oxidase, which is the |neigh_up CDS[fcd=-12709](+,13818,16322) gene= AI1 note= Reverse transcriptase required for splicing of the |neigh_down CDS[fcd=1139](+,27666,27812) gene= ATP8 note= Subunit 8 of the F0 sector of mitochondrial inner
1177	4390	6	NC_001137	408907	419434	NC_001224	29185	40988	|gene gene= DSE1 |CDS(-,407338,409059) gene= DSE1 note= Dse1p; |gene gene= RSP5 note= synonyms: SMM1, UBY1, NPI1, MUT2, MDP1 |CDS(+,410185,412614) gene= RSP5 note= Rsp5p; |gene gene= NSA2 |CDS(-,413390,414175) gene= NSA2 note= Nsa2p; |gene gene= LCP5 |CDS(+,414477,415550) gene= LCP5 note= Lcp5p; |gene |CDS(+,415855,416466) note= Yer128wp; |gene gene= SAK1 note= synonym: PAK1 |CDS(+,417277,420705)…	|gene gene= ATP6 |CDS[fcd=-6599](+,28487,29266) gene= ATP6 note= Mitochondrially encoded subunit 6 of the F0 sector |gene |tRNA |gene gene= COB gene= COB note= Cytochrome b, mitochondrially encoded subunit of |gene gene= BI4 gene= BI4 note= Mitochondrial mRNA maturase, forms a complex with |gene gene= BI3 gene= BI3 note= Mitochondrial mRNA maturase, forms a complex with |gene gene= BI2 gene= BI2 …
1177	4391	6	NC_001137	408907	419434	NC_001224	40989	44707	|gene gene= DSE1 |CDS(-,407338,409059) gene= DSE1 note= Dse1p; |gene gene= RSP5 note= synonyms: SMM1, UBY1, NPI1, MUT2, MDP1 |CDS(+,410185,412614) gene= RSP5 note= Rsp5p; |gene gene= NSA2 |CDS(-,413390,414175) gene= NSA2 note= Nsa2p; |gene gene= LCP5 |CDS(+,414477,415550) gene= LCP5 note= Lcp5p; |gene |CDS(+,415855,416466) note= Yer128wp; |gene gene= SAK1 note= synonym: PAK1 |CDS(+,417277,420705)…	|gene gene= COB gene= COB note= Cytochrome b, mitochondrially encoded subunit of |gene gene= BI4 gene= BI4 note= Mitochondrial mRNA maturase, forms a complex with |neigh_up CDS[fcd=-14361](+,28487,29266) gene= ATP6 note= Mitochondrially encoded subunit 6 of the F0 sector |neigh_down CDS[fcd=3875](+,46723,46953) gene= OLI1 note= Oli1p
1177	4392	6	NC_001137	408907	419434	NC_001224	44708	80962	|gene gene= DSE1 |CDS(-,407338,409059) gene= DSE1 note= Dse1p; |gene gene= RSP5 note= synonyms: SMM1, UBY1, NPI1, MUT2, MDP1 |CDS(+,410185,412614) gene= RSP5 note= Rsp5p; |gene gene= NSA2 |CDS(-,413390,414175) gene= NSA2 note= Nsa2p; |gene gene= LCP5 |CDS(+,414477,415550) gene= LCP5 note= Lcp5p; |gene |CDS(+,415855,416466) note= Yer128wp; |gene gene= SAK1 note= synonym: PAK1 |CDS(+,417277,420705)…	|gene gene= OLI1 |CDS(+,46723,46953) gene= OLI1 note= Oli1p |gene |tRNA |gene gene= VAR1 |CDS(+,48901,50097) gene= VAR1 note= Var1p |rRNA |gene gene= SCEI |CDS(+,61022,61729) gene= SCEI note= Sceip |gene |tRNA |gene |tRNA |gene |tRNA |gene |tRNA |gene |tRNA |gene |tRNA |gene |tRNA |gene |tRNA |gene |tRNA |gene |tRNA |gene |tRNA |gene |tRNA |gene |tRNA |gene |tRNA |gene |tRNA |gene |tRNA |gene gen…
1179	4385	8	NC_001137	422380	422935	NC_001224	16726	17672	|gene |CDS[fcd=-215](-,421111,422442) note= Yer130cp;	|gene gene= COX1 gene= COX1 note= Subunit I of cytochrome c oxidase, which is the |gene gene= AI5_ALPHA gene= AI5_ALPHA note= Endonuclease I-SceIV, involved in intron mobility; |gene gene= AI4 gene= AI4 note= Endonuclease I-SceII, encoded by a mobile group I |gene gene= AI3 gene= AI3 note= Endonuclease I-SceIII, encoded by a mobile group I |gene gene= AI2 gene= AI2 note= Reverse transcriptase req…
1179	4390	9	NC_001137	422380	422935	NC_001224	29185	40988	|gene |CDS[fcd=-215](-,421111,422442) note= Yer130cp;	|gene gene= ATP6 |CDS[fcd=-6599](+,28487,29266) gene= ATP6 note= Mitochondrially encoded subunit 6 of the F0 sector |gene |tRNA |gene gene= COB gene= COB note= Cytochrome b, mitochondrially encoded subunit of |gene gene= BI4 gene= BI4 note= Mitochondrial mRNA maturase, forms a complex with |gene gene= BI3 gene= BI3 note= Mitochondrial mRNA maturase, forms a complex with |gene gene= BI2 gene= BI2 …
1179	4391	6	NC_001137	422380	422935	NC_001224	40989	44707	|gene |CDS[fcd=-215](-,421111,422442) note= Yer130cp;	|gene gene= COB gene= COB note= Cytochrome b, mitochondrially encoded subunit of |gene gene= BI4 gene= BI4 note= Mitochondrial mRNA maturase, forms a complex with |neigh_up CDS[fcd=-14361](+,28487,29266) gene= ATP6 note= Mitochondrially encoded subunit 6 of the F0 sector |neigh_down CDS[fcd=3875](+,46723,46953) gene= OLI1 note= Oli1p
1181	4387	3	NC_001137	424888	433779	NC_001224	17762	26413	|gene gene= PMD1 |CDS[fcd=1112](-,425184,430445) gene= PMD1 note= Pmd1p; |misc_RNA |LTR note= YERCDELTA14 |gene gene= GLC7 note= synonyms: DIS2, CID1 gene= GLC7 note= Glc7p;	|gene gene= COX1 gene= COX1 note= Subunit I of cytochrome c oxidase, which is the |gene gene= AI5_ALPHA gene= AI5_ALPHA note= Endonuclease I-SceIV, involved in intron mobility; |gene gene= AI4 gene= AI4 note= Endonuclease I-SceII, encoded by a mobile group I |gene gene= AI3 gene= AI3 note= Endonuclease I-SceIII, encoded by a mobile group I |gene gene= AI2 gene= AI2 note= Reverse transcriptase req…
1185	4385	6	NC_001137	442023	445381	NC_001224	16726	17672	|misc_RNA note= SCR1; |rep_origin note= ARS519 |LTR note= YERWDELTA17 |gene |tRNA note= GO_component: cytosol [goid 0005829] [evidence NAS] |repeat_region note= Transposon YERCTY1-1; Long Terminal Repeat (LTR) |LTR note= YERCDELTA19 |gene note= Yer138cp; |LTR note= YERWDELTA21 |neigh_up CDS[fcd=-1887](-,441369,441815) note= Yer137cp; |neigh_down CDS[fcd=5318](-,447698,449020) note= Yer137c-ap;	|gene gene= COX1 gene= COX1 note= Subunit I of cytochrome c oxidase, which is the |gene gene= AI5_ALPHA gene= AI5_ALPHA note= Endonuclease I-SceIV, involved in intron mobility; |gene gene= AI4 gene= AI4 note= Endonuclease I-SceII, encoded by a mobile group I |gene gene= AI3 gene= AI3 note= Endonuclease I-SceIII, encoded by a mobile group I |gene gene= AI2 gene= AI2 note= Reverse transcriptase req…
1185	4388	4	NC_001137	442023	445381	NC_001224	26414	26640	|misc_RNA note= SCR1; |rep_origin note= ARS519 |LTR note= YERWDELTA17 |gene |tRNA note= GO_component: cytosol [goid 0005829] [evidence NAS] |repeat_region note= Transposon YERCTY1-1; Long Terminal Repeat (LTR) |LTR note= YERCDELTA19 |gene note= Yer138cp; |LTR note= YERWDELTA21 |neigh_up CDS[fcd=-1887](-,441369,441815) note= Yer137cp; |neigh_down CDS[fcd=5318](-,447698,449020) note= Yer137c-ap;	|gene gene= COX1 gene= COX1 note= Subunit I of cytochrome c oxidase, which is the |neigh_up CDS[fcd=-12709](+,13818,16322) gene= AI1 note= Reverse transcriptase required for splicing of the |neigh_down CDS[fcd=1139](+,27666,27812) gene= ATP8 note= Subunit 8 of the F0 sector of mitochondrial inner
1185	4389	4	NC_001137	442023	445381	NC_001224	26641	29184	|misc_RNA note= SCR1; |rep_origin note= ARS519 |LTR note= YERWDELTA17 |gene |tRNA note= GO_component: cytosol [goid 0005829] [evidence NAS] |repeat_region note= Transposon YERCTY1-1; Long Terminal Repeat (LTR) |LTR note= YERCDELTA19 |gene note= Yer138cp; |LTR note= YERWDELTA21 |neigh_up CDS[fcd=-1887](-,441369,441815) note= Yer137cp; |neigh_down CDS[fcd=5318](-,447698,449020) note= Yer137c-ap;	|gene gene= COX1 gene= COX1 note= Subunit I of cytochrome c oxidase, which is the |gene gene= ATP8 |CDS(+,27666,27812) gene= ATP8 note= Subunit 8 of the F0 sector of mitochondrial inner |gene gene= ATP6 |CDS(+,28487,29266) gene= ATP6 note= Mitochondrially encoded subunit 6 of the F0 sector
1185	4390	10	NC_001137	442023	445381	NC_001224	29185	40988	|misc_RNA note= SCR1; |rep_origin note= ARS519 |LTR note= YERWDELTA17 |gene |tRNA note= GO_component: cytosol [goid 0005829] [evidence NAS] |repeat_region note= Transposon YERCTY1-1; Long Terminal Repeat (LTR) |LTR note= YERCDELTA19 |gene note= Yer138cp; |LTR note= YERWDELTA21 |neigh_up CDS[fcd=-1887](-,441369,441815) note= Yer137cp; |neigh_down CDS[fcd=5318](-,447698,449020) note= Yer137c-ap;	|gene gene= ATP6 |CDS[fcd=-6599](+,28487,29266) gene= ATP6 note= Mitochondrially encoded subunit 6 of the F0 sector |gene |tRNA |gene gene= COB gene= COB note= Cytochrome b, mitochondrially encoded subunit of |gene gene= BI4 gene= BI4 note= Mitochondrial mRNA maturase, forms a complex with |gene gene= BI3 gene= BI3 note= Mitochondrial mRNA maturase, forms a complex with |gene gene= BI2 gene= BI2 …
1192	4390	4	NC_001137	458259	459698	NC_001224	29185	40988	|gene gene= UBP5 |CDS[fcd=1240](-,457801,460218) gene= UBP5 note= Ubp5p;	|gene gene= ATP6 |CDS[fcd=-6599](+,28487,29266) gene= ATP6 note= Mitochondrially encoded subunit 6 of the F0 sector |gene |tRNA |gene gene= COB gene= COB note= Cytochrome b, mitochondrially encoded subunit of |gene gene= BI4 gene= BI4 note= Mitochondrial mRNA maturase, forms a complex with |gene gene= BI3 gene= BI3 note= Mitochondrial mRNA maturase, forms a complex with |gene gene= BI2 gene= BI2 …
1193	4385	5	NC_001137	459699	463741	NC_001224	16726	17672	|gene gene= UBP5 |CDS(-,457801,460218) gene= UBP5 note= Ubp5p; |gene gene= FTR1 |CDS(-,460521,461735) gene= FTR1 note= Ftr1p; |gene gene= LSM5 |CDS(+,462580,462861) gene= LSM5 note= Lsm5p; |gene gene= SCC4 |CDS(-,462963,464837) gene= SCC4 note= Scc4p;	|gene gene= COX1 gene= COX1 note= Subunit I of cytochrome c oxidase, which is the |gene gene= AI5_ALPHA gene= AI5_ALPHA note= Endonuclease I-SceIV, involved in intron mobility; |gene gene= AI4 gene= AI4 note= Endonuclease I-SceII, encoded by a mobile group I |gene gene= AI3 gene= AI3 note= Endonuclease I-SceIII, encoded by a mobile group I |gene gene= AI2 gene= AI2 note= Reverse transcriptase req…
1193	4387	5	NC_001137	459699	463741	NC_001224	17762	26413	|gene gene= UBP5 |CDS(-,457801,460218) gene= UBP5 note= Ubp5p; |gene gene= FTR1 |CDS(-,460521,461735) gene= FTR1 note= Ftr1p; |gene gene= LSM5 |CDS(+,462580,462861) gene= LSM5 note= Lsm5p; |gene gene= SCC4 |CDS(-,462963,464837) gene= SCC4 note= Scc4p;	|gene gene= COX1 gene= COX1 note= Subunit I of cytochrome c oxidase, which is the |gene gene= AI5_ALPHA gene= AI5_ALPHA note= Endonuclease I-SceIV, involved in intron mobility; |gene gene= AI4 gene= AI4 note= Endonuclease I-SceII, encoded by a mobile group I |gene gene= AI3 gene= AI3 note= Endonuclease I-SceIII, encoded by a mobile group I |gene gene= AI2 gene= AI2 note= Reverse transcriptase req…
1193	4388	3	NC_001137	459699	463741	NC_001224	26414	26640	|gene gene= UBP5 |CDS(-,457801,460218) gene= UBP5 note= Ubp5p; |gene gene= FTR1 |CDS(-,460521,461735) gene= FTR1 note= Ftr1p; |gene gene= LSM5 |CDS(+,462580,462861) gene= LSM5 note= Lsm5p; |gene gene= SCC4 |CDS(-,462963,464837) gene= SCC4 note= Scc4p;	|gene gene= COX1 gene= COX1 note= Subunit I of cytochrome c oxidase, which is the |neigh_up CDS[fcd=-12709](+,13818,16322) gene= AI1 note= Reverse transcriptase required for splicing of the |neigh_down CDS[fcd=1139](+,27666,27812) gene= ATP8 note= Subunit 8 of the F0 sector of mitochondrial inner
1193	4392	6	NC_001137	459699	463741	NC_001224	44708	80962	|gene gene= UBP5 |CDS(-,457801,460218) gene= UBP5 note= Ubp5p; |gene gene= FTR1 |CDS(-,460521,461735) gene= FTR1 note= Ftr1p; |gene gene= LSM5 |CDS(+,462580,462861) gene= LSM5 note= Lsm5p; |gene gene= SCC4 |CDS(-,462963,464837) gene= SCC4 note= Scc4p;	|gene gene= OLI1 |CDS(+,46723,46953) gene= OLI1 note= Oli1p |gene |tRNA |gene gene= VAR1 |CDS(+,48901,50097) gene= VAR1 note= Var1p |rRNA |gene gene= SCEI |CDS(+,61022,61729) gene= SCEI note= Sceip |gene |tRNA |gene |tRNA |gene |tRNA |gene |tRNA |gene |tRNA |gene |tRNA |gene |tRNA |gene |tRNA |gene |tRNA |gene |tRNA |gene |tRNA |gene |tRNA |gene |tRNA |gene |tRNA |gene |tRNA |gene |tRNA |gene gen…
1195	4388	8	NC_001137	464063	466496	NC_001224	26414	26640	|gene gene= SCC4 |CDS(-,462963,464837) gene= SCC4 note= Scc4p; |gene gene= SPT15 note= synonyms: TBP1, BTF1 |CDS(+,465298,466020) gene= SPT15 note= Spt15p; |gene gene= PEA2 note= synonyms: PPF2, DFG9 |CDS(-,466203,467465) gene= PEA2 note= Pea2p;	|gene gene= COX1 gene= COX1 note= Subunit I of cytochrome c oxidase, which is the |neigh_up CDS[fcd=-12709](+,13818,16322) gene= AI1 note= Reverse transcriptase required for splicing of the |neigh_down CDS[fcd=1139](+,27666,27812) gene= ATP8 note= Subunit 8 of the F0 sector of mitochondrial inner
1196	4385	4	NC_001137	466497	468579	NC_001224	16726	17672	|gene gene= PEA2 note= synonyms: PPF2, DFG9 |CDS(-,466203,467465) gene= PEA2 note= Pea2p; |gene gene= SPI1 |CDS(+,468365,468811) gene= SPI1 note= Spi1p;	|gene gene= COX1 gene= COX1 note= Subunit I of cytochrome c oxidase, which is the |gene gene= AI5_ALPHA gene= AI5_ALPHA note= Endonuclease I-SceIV, involved in intron mobility; |gene gene= AI4 gene= AI4 note= Endonuclease I-SceII, encoded by a mobile group I |gene gene= AI3 gene= AI3 note= Endonuclease I-SceIII, encoded by a mobile group I |gene gene= AI2 gene= AI2 note= Reverse transcriptase req…
1196	4390	3	NC_001137	466497	468579	NC_001224	29185	40988	|gene gene= PEA2 note= synonyms: PPF2, DFG9 |CDS(-,466203,467465) gene= PEA2 note= Pea2p; |gene gene= SPI1 |CDS(+,468365,468811) gene= SPI1 note= Spi1p;	|gene gene= ATP6 |CDS[fcd=-6599](+,28487,29266) gene= ATP6 note= Mitochondrially encoded subunit 6 of the F0 sector |gene |tRNA |gene gene= COB gene= COB note= Cytochrome b, mitochondrially encoded subunit of |gene gene= BI4 gene= BI4 note= Mitochondrial mRNA maturase, forms a complex with |gene gene= BI3 gene= BI3 note= Mitochondrial mRNA maturase, forms a complex with |gene gene= BI2 gene= BI2 …
1196	4392	6	NC_001137	466497	468579	NC_001224	44708	80962	|gene gene= PEA2 note= synonyms: PPF2, DFG9 |CDS(-,466203,467465) gene= PEA2 note= Pea2p; |gene gene= SPI1 |CDS(+,468365,468811) gene= SPI1 note= Spi1p;	|gene gene= OLI1 |CDS(+,46723,46953) gene= OLI1 note= Oli1p |gene |tRNA |gene gene= VAR1 |CDS(+,48901,50097) gene= VAR1 note= Var1p |rRNA |gene gene= SCEI |CDS(+,61022,61729) gene= SCEI note= Sceip |gene |tRNA |gene |tRNA |gene |tRNA |gene |tRNA |gene |tRNA |gene |tRNA |gene |tRNA |gene |tRNA |gene |tRNA |gene |tRNA |gene |tRNA |gene |tRNA |gene |tRNA |gene |tRNA |gene |tRNA |gene |tRNA |gene gen…
1198	4388	3	NC_001137	476171	476832	NC_001224	26414	26640	|gene gene= OXA1 |CDS(+,475015,476223) gene= OXA1 note= Oxa1p; |gene gene= BEM2 note= synonyms: TSL1, SUP9, IPL2 |CDS(-,476340,482843) gene= BEM2 note= Bem2p;	|gene gene= COX1 gene= COX1 note= Subunit I of cytochrome c oxidase, which is the |neigh_up CDS[fcd=-12709](+,13818,16322) gene= AI1 note= Reverse transcriptase required for splicing of the |neigh_down CDS[fcd=1139](+,27666,27812) gene= ATP8 note= Subunit 8 of the F0 sector of mitochondrial inner
1205	4390	3	NC_001137	506022	512941	NC_001224	29185	40988	|gene gene= CHD1 |CDS(+,505387,509793) gene= CHD1 note= Chd1p; |gene gene= PAB1 |CDS(+,510368,512101) gene= PAB1 note= Pab1p; |gene gene= DNF1 |CDS(+,512739,517454) gene= DNF1 note= Dnf1p;	|gene gene= ATP6 |CDS[fcd=-6599](+,28487,29266) gene= ATP6 note= Mitochondrially encoded subunit 6 of the F0 sector |gene |tRNA |gene gene= COB gene= COB note= Cytochrome b, mitochondrially encoded subunit of |gene gene= BI4 gene= BI4 note= Mitochondrial mRNA maturase, forms a complex with |gene gene= BI3 gene= BI3 note= Mitochondrial mRNA maturase, forms a complex with |gene gene= BI2 gene= BI2 …
1210	4388	4	NC_001137	519929	522604	NC_001224	26414	26640	|gene gene= BCK2 note= synonym: CTR7 |CDS(+,518211,520766) gene= BCK2 note= Bck2p; |rep_origin note= ARS521 |gene gene= CCA1 note= synonym: TNT1 |CDS(-,521024,522664) gene= CCA1 note= Cca1p;	|gene gene= COX1 gene= COX1 note= Subunit I of cytochrome c oxidase, which is the |neigh_up CDS[fcd=-12709](+,13818,16322) gene= AI1 note= Reverse transcriptase required for splicing of the |neigh_down CDS[fcd=1139](+,27666,27812) gene= ATP8 note= Subunit 8 of the F0 sector of mitochondrial inner
1212	4388	6	NC_001137	524302	524891	NC_001224	26414	26640	|gene gene= RPH1 |CDS[fcd=-1232](+,523364,525754) gene= RPH1 note= Rph1p;	|gene gene= COX1 gene= COX1 note= Subunit I of cytochrome c oxidase, which is the |neigh_up CDS[fcd=-12709](+,13818,16322) gene= AI1 note= Reverse transcriptase required for splicing of the |neigh_down CDS[fcd=1139](+,27666,27812) gene= ATP8 note= Subunit 8 of the F0 sector of mitochondrial inner
1215	4385	4	NC_001137	528996	530351	NC_001224	16726	17672	|gene gene= RAD3 note= synonym: REM1 |CDS(+,527077,529413) gene= RAD3 note= Rad3p; |gene gene= BRR2 note= synonyms: PRP44, SNU246, SLT22, RSS1 |CDS(-,529525,536016) gene= BRR2 note= Brr2p;	|gene gene= COX1 gene= COX1 note= Subunit I of cytochrome c oxidase, which is the |gene gene= AI5_ALPHA gene= AI5_ALPHA note= Endonuclease I-SceIV, involved in intron mobility; |gene gene= AI4 gene= AI4 note= Endonuclease I-SceII, encoded by a mobile group I |gene gene= AI3 gene= AI3 note= Endonuclease I-SceIII, encoded by a mobile group I |gene gene= AI2 gene= AI2 note= Reverse transcriptase req…
1225	4388	3	NC_001137	555468	562011	NC_001224	26414	26640	|gene |CDS(-,556291,558675) note= Yer184cp; |gene gene= PUG1 |CDS(+,559449,560360) gene= PUG1 note= Pug1p; |gene |CDS(-,561700,562620) note= Yer186cp;	|gene gene= COX1 gene= COX1 note= Subunit I of cytochrome c oxidase, which is the |neigh_up CDS[fcd=-12709](+,13818,16322) gene= AI1 note= Reverse transcriptase required for splicing of the |neigh_down CDS[fcd=1139](+,27666,27812) gene= ATP8 note= Subunit 8 of the F0 sector of mitochondrial inner
1254	4385	4	NC_001138	73304	74338	NC_001224	16726	17672	|gene gene= RIM15 note= synonym: TAK1 |CDS[fcd=604](-,69113,74425) gene= RIM15 note= Rim15p;	|gene gene= COX1 gene= COX1 note= Subunit I of cytochrome c oxidase, which is the |gene gene= AI5_ALPHA gene= AI5_ALPHA note= Endonuclease I-SceIV, involved in intron mobility; |gene gene= AI4 gene= AI4 note= Endonuclease I-SceII, encoded by a mobile group I |gene gene= AI3 gene= AI3 note= Endonuclease I-SceIII, encoded by a mobile group I |gene gene= AI2 gene= AI2 note= Reverse transcriptase req…
1254	4390	3	NC_001138	73304	74338	NC_001224	29185	40988	|gene gene= RIM15 note= synonym: TAK1 |CDS[fcd=604](-,69113,74425) gene= RIM15 note= Rim15p;	|gene gene= ATP6 |CDS[fcd=-6599](+,28487,29266) gene= ATP6 note= Mitochondrially encoded subunit 6 of the F0 sector |gene |tRNA |gene gene= COB gene= COB note= Cytochrome b, mitochondrially encoded subunit of |gene gene= BI4 gene= BI4 note= Mitochondrial mRNA maturase, forms a complex with |gene gene= BI3 gene= BI3 note= Mitochondrial mRNA maturase, forms a complex with |gene gene= BI2 gene= BI2 …
1254	4391	5	NC_001138	73304	74338	NC_001224	40989	44707	|gene gene= RIM15 note= synonym: TAK1 |CDS[fcd=604](-,69113,74425) gene= RIM15 note= Rim15p;	|gene gene= COB gene= COB note= Cytochrome b, mitochondrially encoded subunit of |gene gene= BI4 gene= BI4 note= Mitochondrial mRNA maturase, forms a complex with |neigh_up CDS[fcd=-14361](+,28487,29266) gene= ATP6 note= Mitochondrially encoded subunit 6 of the F0 sector |neigh_down CDS[fcd=3875](+,46723,46953) gene= OLI1 note= Oli1p
1258	4388	3	NC_001138	76108	76523	NC_001224	26414	26640	|gene gene= HAC1 note= synonyms: IRE15, ERN4 gene= HAC1 note= Hac1p; |neigh_up CDS[fcd=-1890](-,69113,74425) gene= RIM15 note= Rim15p; |neigh_down CDS[fcd=514](+,76829,77986) gene= AGX1 note= Agx1p;	|gene gene= COX1 gene= COX1 note= Subunit I of cytochrome c oxidase, which is the |neigh_up CDS[fcd=-12709](+,13818,16322) gene= AI1 note= Reverse transcriptase required for splicing of the |neigh_down CDS[fcd=1139](+,27666,27812) gene= ATP8 note= Subunit 8 of the F0 sector of mitochondrial inner
1259	4388	4	NC_001138	76524	84800	NC_001224	26414	26640	|gene gene= AGX1 |CDS(+,76829,77986) gene= AGX1 note= Agx1p; |gene gene= CAK1 note= synonym: CIV1 |CDS(-,78053,79159) gene= CAK1 note= Cak1p; |gene gene= CAF16 |CDS(-,79342,80211) gene= CAF16 note= Caf16p; |gene gene= GYP8 |CDS(-,80417,81910) gene= GYP8 note= Gyp8p; |gene gene= STE2 |CDS(+,82578,83873) gene= STE2 note= Ste2p; |gene gene= BST1 note= synonym: PER17 |CDS(-,84143,87232) gene= BST1 no…	|gene gene= COX1 gene= COX1 note= Subunit I of cytochrome c oxidase, which is the |neigh_up CDS[fcd=-12709](+,13818,16322) gene= AI1 note= Reverse transcriptase required for splicing of the |neigh_down CDS[fcd=1139](+,27666,27812) gene= ATP8 note= Subunit 8 of the F0 sector of mitochondrial inner
1259	4390	4	NC_001138	76524	84800	NC_001224	29185	40988	|gene gene= AGX1 |CDS(+,76829,77986) gene= AGX1 note= Agx1p; |gene gene= CAK1 note= synonym: CIV1 |CDS(-,78053,79159) gene= CAK1 note= Cak1p; |gene gene= CAF16 |CDS(-,79342,80211) gene= CAF16 note= Caf16p; |gene gene= GYP8 |CDS(-,80417,81910) gene= GYP8 note= Gyp8p; |gene gene= STE2 |CDS(+,82578,83873) gene= STE2 note= Ste2p; |gene gene= BST1 note= synonym: PER17 |CDS(-,84143,87232) gene= BST1 no…	|gene gene= ATP6 |CDS[fcd=-6599](+,28487,29266) gene= ATP6 note= Mitochondrially encoded subunit 6 of the F0 sector |gene |tRNA |gene gene= COB gene= COB note= Cytochrome b, mitochondrially encoded subunit of |gene gene= BI4 gene= BI4 note= Mitochondrial mRNA maturase, forms a complex with |gene gene= BI3 gene= BI3 note= Mitochondrial mRNA maturase, forms a complex with |gene gene= BI2 gene= BI2 …
1261	4385	3	NC_001138	91486	91977	NC_001224	16726	17672	|gene gene= BUD27 note= synonym: URI1 |CDS[fcd=-747](+,90984,93374) gene= BUD27 note= Bud27p;	|gene gene= COX1 gene= COX1 note= Subunit I of cytochrome c oxidase, which is the |gene gene= AI5_ALPHA gene= AI5_ALPHA note= Endonuclease I-SceIV, involved in intron mobility; |gene gene= AI4 gene= AI4 note= Endonuclease I-SceII, encoded by a mobile group I |gene gene= AI3 gene= AI3 note= Endonuclease I-SceIII, encoded by a mobile group I |gene gene= AI2 gene= AI2 note= Reverse transcriptase req…
1263	4385	4	NC_001138	93895	105190	NC_001224	16726	17672	|gene gene= FRS2 |CDS(-,93497,95008) gene= FRS2 note= Frs2p; |gene gene= GAT1 note= synonyms: MEP80, NIL1 |CDS(+,95964,97496) gene= GAT1 note= Gat1p; |gene gene= PAU5 |CDS(-,99225,99593) gene= PAU5 note= Pau5p; |LTR note= YFLWDELTA1 |gene gene= SUF9 gene= SUF9 note= GO_component: cytosol [goid 0005829] [evidence NAS] |gene gene= LPD1 note= synonym: HPD1 |CDS(-,101622,103121) gene= LPD1 note= Lpd1…	|gene gene= COX1 gene= COX1 note= Subunit I of cytochrome c oxidase, which is the |gene gene= AI5_ALPHA gene= AI5_ALPHA note= Endonuclease I-SceIV, involved in intron mobility; |gene gene= AI4 gene= AI4 note= Endonuclease I-SceII, encoded by a mobile group I |gene gene= AI3 gene= AI3 note= Endonuclease I-SceIII, encoded by a mobile group I |gene gene= AI2 gene= AI2 note= Reverse transcriptase req…
1263	4387	3	NC_001138	93895	105190	NC_001224	17762	26413	|gene gene= FRS2 |CDS(-,93497,95008) gene= FRS2 note= Frs2p; |gene gene= GAT1 note= synonyms: MEP80, NIL1 |CDS(+,95964,97496) gene= GAT1 note= Gat1p; |gene gene= PAU5 |CDS(-,99225,99593) gene= PAU5 note= Pau5p; |LTR note= YFLWDELTA1 |gene gene= SUF9 gene= SUF9 note= GO_component: cytosol [goid 0005829] [evidence NAS] |gene gene= LPD1 note= synonym: HPD1 |CDS(-,101622,103121) gene= LPD1 note= Lpd1…	|gene gene= COX1 gene= COX1 note= Subunit I of cytochrome c oxidase, which is the |gene gene= AI5_ALPHA gene= AI5_ALPHA note= Endonuclease I-SceIV, involved in intron mobility; |gene gene= AI4 gene= AI4 note= Endonuclease I-SceII, encoded by a mobile group I |gene gene= AI3 gene= AI3 note= Endonuclease I-SceIII, encoded by a mobile group I |gene gene= AI2 gene= AI2 note= Reverse transcriptase req…
1263	4388	3	NC_001138	93895	105190	NC_001224	26414	26640	|gene gene= FRS2 |CDS(-,93497,95008) gene= FRS2 note= Frs2p; |gene gene= GAT1 note= synonyms: MEP80, NIL1 |CDS(+,95964,97496) gene= GAT1 note= Gat1p; |gene gene= PAU5 |CDS(-,99225,99593) gene= PAU5 note= Pau5p; |LTR note= YFLWDELTA1 |gene gene= SUF9 gene= SUF9 note= GO_component: cytosol [goid 0005829] [evidence NAS] |gene gene= LPD1 note= synonym: HPD1 |CDS(-,101622,103121) gene= LPD1 note= Lpd1…	|gene gene= COX1 gene= COX1 note= Subunit I of cytochrome c oxidase, which is the |neigh_up CDS[fcd=-12709](+,13818,16322) gene= AI1 note= Reverse transcriptase required for splicing of the |neigh_down CDS[fcd=1139](+,27666,27812) gene= ATP8 note= Subunit 8 of the F0 sector of mitochondrial inner
1263	4389	5	NC_001138	93895	105190	NC_001224	26641	29184	|gene gene= FRS2 |CDS(-,93497,95008) gene= FRS2 note= Frs2p; |gene gene= GAT1 note= synonyms: MEP80, NIL1 |CDS(+,95964,97496) gene= GAT1 note= Gat1p; |gene gene= PAU5 |CDS(-,99225,99593) gene= PAU5 note= Pau5p; |LTR note= YFLWDELTA1 |gene gene= SUF9 gene= SUF9 note= GO_component: cytosol [goid 0005829] [evidence NAS] |gene gene= LPD1 note= synonym: HPD1 |CDS(-,101622,103121) gene= LPD1 note= Lpd1…	|gene gene= COX1 gene= COX1 note= Subunit I of cytochrome c oxidase, which is the |gene gene= ATP8 |CDS(+,27666,27812) gene= ATP8 note= Subunit 8 of the F0 sector of mitochondrial inner |gene gene= ATP6 |CDS(+,28487,29266) gene= ATP6 note= Mitochondrially encoded subunit 6 of the F0 sector
1263	4390	9	NC_001138	93895	105190	NC_001224	29185	40988	|gene gene= FRS2 |CDS(-,93497,95008) gene= FRS2 note= Frs2p; |gene gene= GAT1 note= synonyms: MEP80, NIL1 |CDS(+,95964,97496) gene= GAT1 note= Gat1p; |gene gene= PAU5 |CDS(-,99225,99593) gene= PAU5 note= Pau5p; |LTR note= YFLWDELTA1 |gene gene= SUF9 gene= SUF9 note= GO_component: cytosol [goid 0005829] [evidence NAS] |gene gene= LPD1 note= synonym: HPD1 |CDS(-,101622,103121) gene= LPD1 note= Lpd1…	|gene gene= ATP6 |CDS[fcd=-6599](+,28487,29266) gene= ATP6 note= Mitochondrially encoded subunit 6 of the F0 sector |gene |tRNA |gene gene= COB gene= COB note= Cytochrome b, mitochondrially encoded subunit of |gene gene= BI4 gene= BI4 note= Mitochondrial mRNA maturase, forms a complex with |gene gene= BI3 gene= BI3 note= Mitochondrial mRNA maturase, forms a complex with |gene gene= BI2 gene= BI2 …
1263	4391	3	NC_001138	93895	105190	NC_001224	40989	44707	|gene gene= FRS2 |CDS(-,93497,95008) gene= FRS2 note= Frs2p; |gene gene= GAT1 note= synonyms: MEP80, NIL1 |CDS(+,95964,97496) gene= GAT1 note= Gat1p; |gene gene= PAU5 |CDS(-,99225,99593) gene= PAU5 note= Pau5p; |LTR note= YFLWDELTA1 |gene gene= SUF9 gene= SUF9 note= GO_component: cytosol [goid 0005829] [evidence NAS] |gene gene= LPD1 note= synonym: HPD1 |CDS(-,101622,103121) gene= LPD1 note= Lpd1…	|gene gene= COB gene= COB note= Cytochrome b, mitochondrially encoded subunit of |gene gene= BI4 gene= BI4 note= Mitochondrial mRNA maturase, forms a complex with |neigh_up CDS[fcd=-14361](+,28487,29266) gene= ATP6 note= Mitochondrially encoded subunit 6 of the F0 sector |neigh_down CDS[fcd=3875](+,46723,46953) gene= OLI1 note= Oli1p
1263	4392	4	NC_001138	93895	105190	NC_001224	44708	80962	|gene gene= FRS2 |CDS(-,93497,95008) gene= FRS2 note= Frs2p; |gene gene= GAT1 note= synonyms: MEP80, NIL1 |CDS(+,95964,97496) gene= GAT1 note= Gat1p; |gene gene= PAU5 |CDS(-,99225,99593) gene= PAU5 note= Pau5p; |LTR note= YFLWDELTA1 |gene gene= SUF9 gene= SUF9 note= GO_component: cytosol [goid 0005829] [evidence NAS] |gene gene= LPD1 note= synonym: HPD1 |CDS(-,101622,103121) gene= LPD1 note= Lpd1…	|gene gene= OLI1 |CDS(+,46723,46953) gene= OLI1 note= Oli1p |gene |tRNA |gene gene= VAR1 |CDS(+,48901,50097) gene= VAR1 note= Var1p |rRNA |gene gene= SCEI |CDS(+,61022,61729) gene= SCEI note= Sceip |gene |tRNA |gene |tRNA |gene |tRNA |gene |tRNA |gene |tRNA |gene |tRNA |gene |tRNA |gene |tRNA |gene |tRNA |gene |tRNA |gene |tRNA |gene |tRNA |gene |tRNA |gene |tRNA |gene |tRNA |gene |tRNA |gene gen…
1264	4385	3	NC_001138	105191	108531	NC_001224	16726	17672	|gene gene= MDJ1 |CDS(-,104695,106230) gene= MDJ1 note= Mdj1p; |gene gene= HSP12 note= synonyms: HOR5, GLP1 |CDS(+,107250,107579) gene= HSP12 note= Hsp12p; |gene gene= IES1 |CDS(-,107846,109924) gene= IES1 note= Ies1p;	|gene gene= COX1 gene= COX1 note= Subunit I of cytochrome c oxidase, which is the |gene gene= AI5_ALPHA gene= AI5_ALPHA note= Endonuclease I-SceIV, involved in intron mobility; |gene gene= AI4 gene= AI4 note= Endonuclease I-SceII, encoded by a mobile group I |gene gene= AI3 gene= AI3 note= Endonuclease I-SceIII, encoded by a mobile group I |gene gene= AI2 gene= AI2 note= Reverse transcriptase req…
1264	4388	12	NC_001138	105191	108531	NC_001224	26414	26640	|gene gene= MDJ1 |CDS(-,104695,106230) gene= MDJ1 note= Mdj1p; |gene gene= HSP12 note= synonyms: HOR5, GLP1 |CDS(+,107250,107579) gene= HSP12 note= Hsp12p; |gene gene= IES1 |CDS(-,107846,109924) gene= IES1 note= Ies1p;	|gene gene= COX1 gene= COX1 note= Subunit I of cytochrome c oxidase, which is the |neigh_up CDS[fcd=-12709](+,13818,16322) gene= AI1 note= Reverse transcriptase required for splicing of the |neigh_down CDS[fcd=1139](+,27666,27812) gene= ATP8 note= Subunit 8 of the F0 sector of mitochondrial inner
1264	4389	9	NC_001138	105191	108531	NC_001224	26641	29184	|gene gene= MDJ1 |CDS(-,104695,106230) gene= MDJ1 note= Mdj1p; |gene gene= HSP12 note= synonyms: HOR5, GLP1 |CDS(+,107250,107579) gene= HSP12 note= Hsp12p; |gene gene= IES1 |CDS(-,107846,109924) gene= IES1 note= Ies1p;	|gene gene= COX1 gene= COX1 note= Subunit I of cytochrome c oxidase, which is the |gene gene= ATP8 |CDS(+,27666,27812) gene= ATP8 note= Subunit 8 of the F0 sector of mitochondrial inner |gene gene= ATP6 |CDS(+,28487,29266) gene= ATP6 note= Mitochondrially encoded subunit 6 of the F0 sector
1264	4390	9	NC_001138	105191	108531	NC_001224	29185	40988	|gene gene= MDJ1 |CDS(-,104695,106230) gene= MDJ1 note= Mdj1p; |gene gene= HSP12 note= synonyms: HOR5, GLP1 |CDS(+,107250,107579) gene= HSP12 note= Hsp12p; |gene gene= IES1 |CDS(-,107846,109924) gene= IES1 note= Ies1p;	|gene gene= ATP6 |CDS[fcd=-6599](+,28487,29266) gene= ATP6 note= Mitochondrially encoded subunit 6 of the F0 sector |gene |tRNA |gene gene= COB gene= COB note= Cytochrome b, mitochondrially encoded subunit of |gene gene= BI4 gene= BI4 note= Mitochondrial mRNA maturase, forms a complex with |gene gene= BI3 gene= BI3 note= Mitochondrial mRNA maturase, forms a complex with |gene gene= BI2 gene= BI2 …
1264	4391	9	NC_001138	105191	108531	NC_001224	40989	44707	|gene gene= MDJ1 |CDS(-,104695,106230) gene= MDJ1 note= Mdj1p; |gene gene= HSP12 note= synonyms: HOR5, GLP1 |CDS(+,107250,107579) gene= HSP12 note= Hsp12p; |gene gene= IES1 |CDS(-,107846,109924) gene= IES1 note= Ies1p;	|gene gene= COB gene= COB note= Cytochrome b, mitochondrially encoded subunit of |gene gene= BI4 gene= BI4 note= Mitochondrial mRNA maturase, forms a complex with |neigh_up CDS[fcd=-14361](+,28487,29266) gene= ATP6 note= Mitochondrially encoded subunit 6 of the F0 sector |neigh_down CDS[fcd=3875](+,46723,46953) gene= OLI1 note= Oli1p
1264	4392	7	NC_001138	105191	108531	NC_001224	44708	80962	|gene gene= MDJ1 |CDS(-,104695,106230) gene= MDJ1 note= Mdj1p; |gene gene= HSP12 note= synonyms: HOR5, GLP1 |CDS(+,107250,107579) gene= HSP12 note= Hsp12p; |gene gene= IES1 |CDS(-,107846,109924) gene= IES1 note= Ies1p;	|gene gene= OLI1 |CDS(+,46723,46953) gene= OLI1 note= Oli1p |gene |tRNA |gene gene= VAR1 |CDS(+,48901,50097) gene= VAR1 note= Var1p |rRNA |gene gene= SCEI |CDS(+,61022,61729) gene= SCEI note= Sceip |gene |tRNA |gene |tRNA |gene |tRNA |gene |tRNA |gene |tRNA |gene |tRNA |gene |tRNA |gene |tRNA |gene |tRNA |gene |tRNA |gene |tRNA |gene |tRNA |gene |tRNA |gene |tRNA |gene |tRNA |gene |tRNA |gene gen…
1264	4394	3	NC_001138	105191	108531	NC_001224	81840	85778	|gene gene= MDJ1 |CDS(-,104695,106230) gene= MDJ1 note= Mdj1p; |gene gene= HSP12 note= synonyms: HOR5, GLP1 |CDS(+,107250,107579) gene= HSP12 note= Hsp12p; |gene gene= IES1 |CDS(-,107846,109924) gene= IES1 note= Ies1p;	|gene |tRNA |misc_RNA |neigh_up CDS[fcd=-4596](+,79213,80022) gene= COX3 note= Subunit III of cytochrome c oxidase, which is the |neigh_down NC_001224-end
1269	4385	5	NC_001138	128300	131328	NC_001224	16726	17672	|gene gene= BLM10 note= synonym: YFL006W |CDS(+,123474,129905) gene= BLM10 note= Blm10p; |gene gene= SEC4 note= synonym: SRO6 |CDS(+,130329,130976) gene= SEC4 note= Sec4p;	|gene gene= COX1 gene= COX1 note= Subunit I of cytochrome c oxidase, which is the |gene gene= AI5_ALPHA gene= AI5_ALPHA note= Endonuclease I-SceIV, involved in intron mobility; |gene gene= AI4 gene= AI4 note= Endonuclease I-SceII, encoded by a mobile group I |gene gene= AI3 gene= AI3 note= Endonuclease I-SceIII, encoded by a mobile group I |gene gene= AI2 gene= AI2 note= Reverse transcriptase req…
1274	4388	4	NC_001138	151808	157045	NC_001224	26414	26640	|gene gene= NIC96 |CDS(+,150011,152530) gene= NIC96 note= Nic96p; |gene gene= YPI1 |CDS(-,152652,153119) gene= YPI1 note= Ypi1p; |gene gene= RPN11 note= synonym: MPR1 |CDS(+,153388,154308) gene= RPN11 note= Rpn11p; |gene gene= SAD1 |CDS(-,154522,155868) gene= SAD1 note= Sad1p; |gene |CDS(+,156139,157746) note= Yfr006wp;	|gene gene= COX1 gene= COX1 note= Subunit I of cytochrome c oxidase, which is the |neigh_up CDS[fcd=-12709](+,13818,16322) gene= AI1 note= Reverse transcriptase required for splicing of the |neigh_down CDS[fcd=1139](+,27666,27812) gene= ATP8 note= Subunit 8 of the F0 sector of mitochondrial inner
1274	4389	3	NC_001138	151808	157045	NC_001224	26641	29184	|gene gene= NIC96 |CDS(+,150011,152530) gene= NIC96 note= Nic96p; |gene gene= YPI1 |CDS(-,152652,153119) gene= YPI1 note= Ypi1p; |gene gene= RPN11 note= synonym: MPR1 |CDS(+,153388,154308) gene= RPN11 note= Rpn11p; |gene gene= SAD1 |CDS(-,154522,155868) gene= SAD1 note= Sad1p; |gene |CDS(+,156139,157746) note= Yfr006wp;	|gene gene= COX1 gene= COX1 note= Subunit I of cytochrome c oxidase, which is the |gene gene= ATP8 |CDS(+,27666,27812) gene= ATP8 note= Subunit 8 of the F0 sector of mitochondrial inner |gene gene= ATP6 |CDS(+,28487,29266) gene= ATP6 note= Mitochondrially encoded subunit 6 of the F0 sector
1274	4390	8	NC_001138	151808	157045	NC_001224	29185	40988	|gene gene= NIC96 |CDS(+,150011,152530) gene= NIC96 note= Nic96p; |gene gene= YPI1 |CDS(-,152652,153119) gene= YPI1 note= Ypi1p; |gene gene= RPN11 note= synonym: MPR1 |CDS(+,153388,154308) gene= RPN11 note= Rpn11p; |gene gene= SAD1 |CDS(-,154522,155868) gene= SAD1 note= Sad1p; |gene |CDS(+,156139,157746) note= Yfr006wp;	|gene gene= ATP6 |CDS[fcd=-6599](+,28487,29266) gene= ATP6 note= Mitochondrially encoded subunit 6 of the F0 sector |gene |tRNA |gene gene= COB gene= COB note= Cytochrome b, mitochondrially encoded subunit of |gene gene= BI4 gene= BI4 note= Mitochondrial mRNA maturase, forms a complex with |gene gene= BI3 gene= BI3 note= Mitochondrial mRNA maturase, forms a complex with |gene gene= BI2 gene= BI2 …
1278	4390	4	NC_001138	163045	163398	NC_001224	29185	40988	|gene gene= GCN20 |CDS[fcd=-739](+,162482,164740) gene= GCN20 note= Gcn20p;	|gene gene= ATP6 |CDS[fcd=-6599](+,28487,29266) gene= ATP6 note= Mitochondrially encoded subunit 6 of the F0 sector |gene |tRNA |gene gene= COB gene= COB note= Cytochrome b, mitochondrially encoded subunit of |gene gene= BI4 gene= BI4 note= Mitochondrial mRNA maturase, forms a complex with |gene gene= BI3 gene= BI3 note= Mitochondrial mRNA maturase, forms a complex with |gene gene= BI2 gene= BI2 …
1281	4390	3	NC_001138	166762	168043	NC_001224	29185	40988	|gene gene= AIM13 |CDS(-,166739,167251) gene= AIM13 note= Aim13p; |gene gene= SUP11 gene= SUP11 note= GO_component: cytosol [goid 0005829] [evidence NAS] |rep_origin note= ARS606 |gene |CDS(+,167881,168489) note= Yfr012wp;	|gene gene= ATP6 |CDS[fcd=-6599](+,28487,29266) gene= ATP6 note= Mitochondrially encoded subunit 6 of the F0 sector |gene |tRNA |gene gene= COB gene= COB note= Cytochrome b, mitochondrially encoded subunit of |gene gene= BI4 gene= BI4 note= Mitochondrial mRNA maturase, forms a complex with |gene gene= BI3 gene= BI3 note= Mitochondrial mRNA maturase, forms a complex with |gene gene= BI2 gene= BI2 …
1283	4388	4	NC_001138	174946	176000	NC_001224	26414	26640	|gene gene= GSY1 |CDS[fcd=910](-,174257,176383) gene= GSY1 note= Gsy1p;	|gene gene= COX1 gene= COX1 note= Subunit I of cytochrome c oxidase, which is the |neigh_up CDS[fcd=-12709](+,13818,16322) gene= AI1 note= Reverse transcriptase required for splicing of the |neigh_down CDS[fcd=1139](+,27666,27812) gene= ATP8 note= Subunit 8 of the F0 sector of mitochondrial inner
1283	4389	3	NC_001138	174946	176000	NC_001224	26641	29184	|gene gene= GSY1 |CDS[fcd=910](-,174257,176383) gene= GSY1 note= Gsy1p;	|gene gene= COX1 gene= COX1 note= Subunit I of cytochrome c oxidase, which is the |gene gene= ATP8 |CDS(+,27666,27812) gene= ATP8 note= Subunit 8 of the F0 sector of mitochondrial inner |gene gene= ATP6 |CDS(+,28487,29266) gene= ATP6 note= Mitochondrially encoded subunit 6 of the F0 sector
1283	4390	5	NC_001138	174946	176000	NC_001224	29185	40988	|gene gene= GSY1 |CDS[fcd=910](-,174257,176383) gene= GSY1 note= Gsy1p;	|gene gene= ATP6 |CDS[fcd=-6599](+,28487,29266) gene= ATP6 note= Mitochondrially encoded subunit 6 of the F0 sector |gene |tRNA |gene gene= COB gene= COB note= Cytochrome b, mitochondrially encoded subunit of |gene gene= BI4 gene= BI4 note= Mitochondrial mRNA maturase, forms a complex with |gene gene= BI3 gene= BI3 note= Mitochondrial mRNA maturase, forms a complex with |gene gene= BI2 gene= BI2 …
1283	4391	5	NC_001138	174946	176000	NC_001224	40989	44707	|gene gene= GSY1 |CDS[fcd=910](-,174257,176383) gene= GSY1 note= Gsy1p;	|gene gene= COB gene= COB note= Cytochrome b, mitochondrially encoded subunit of |gene gene= BI4 gene= BI4 note= Mitochondrial mRNA maturase, forms a complex with |neigh_up CDS[fcd=-14361](+,28487,29266) gene= ATP6 note= Mitochondrially encoded subunit 6 of the F0 sector |neigh_down CDS[fcd=3875](+,46723,46953) gene= OLI1 note= Oli1p
1287	4385	10	NC_001138	178579	183542	NC_001224	16726	17672	|gene |CDS(-,177034,180735) note= Yfr016cp; |gene |tRNA note= GO_component: cytosol [goid 0005829] [evidence NAS] |gene |CDS(-,182262,182849) note= Yfr017cp; |gene |CDS(-,183119,184210) note= Yfr018cp;	|gene gene= COX1 gene= COX1 note= Subunit I of cytochrome c oxidase, which is the |gene gene= AI5_ALPHA gene= AI5_ALPHA note= Endonuclease I-SceIV, involved in intron mobility; |gene gene= AI4 gene= AI4 note= Endonuclease I-SceII, encoded by a mobile group I |gene gene= AI3 gene= AI3 note= Endonuclease I-SceIII, encoded by a mobile group I |gene gene= AI2 gene= AI2 note= Reverse transcriptase req…
1287	4387	5	NC_001138	178579	183542	NC_001224	17762	26413	|gene |CDS(-,177034,180735) note= Yfr016cp; |gene |tRNA note= GO_component: cytosol [goid 0005829] [evidence NAS] |gene |CDS(-,182262,182849) note= Yfr017cp; |gene |CDS(-,183119,184210) note= Yfr018cp;	|gene gene= COX1 gene= COX1 note= Subunit I of cytochrome c oxidase, which is the |gene gene= AI5_ALPHA gene= AI5_ALPHA note= Endonuclease I-SceIV, involved in intron mobility; |gene gene= AI4 gene= AI4 note= Endonuclease I-SceII, encoded by a mobile group I |gene gene= AI3 gene= AI3 note= Endonuclease I-SceIII, encoded by a mobile group I |gene gene= AI2 gene= AI2 note= Reverse transcriptase req…
1287	4388	5	NC_001138	178579	183542	NC_001224	26414	26640	|gene |CDS(-,177034,180735) note= Yfr016cp; |gene |tRNA note= GO_component: cytosol [goid 0005829] [evidence NAS] |gene |CDS(-,182262,182849) note= Yfr017cp; |gene |CDS(-,183119,184210) note= Yfr018cp;	|gene gene= COX1 gene= COX1 note= Subunit I of cytochrome c oxidase, which is the |neigh_up CDS[fcd=-12709](+,13818,16322) gene= AI1 note= Reverse transcriptase required for splicing of the |neigh_down CDS[fcd=1139](+,27666,27812) gene= ATP8 note= Subunit 8 of the F0 sector of mitochondrial inner
1287	4389	3	NC_001138	178579	183542	NC_001224	26641	29184	|gene |CDS(-,177034,180735) note= Yfr016cp; |gene |tRNA note= GO_component: cytosol [goid 0005829] [evidence NAS] |gene |CDS(-,182262,182849) note= Yfr017cp; |gene |CDS(-,183119,184210) note= Yfr018cp;	|gene gene= COX1 gene= COX1 note= Subunit I of cytochrome c oxidase, which is the |gene gene= ATP8 |CDS(+,27666,27812) gene= ATP8 note= Subunit 8 of the F0 sector of mitochondrial inner |gene gene= ATP6 |CDS(+,28487,29266) gene= ATP6 note= Mitochondrially encoded subunit 6 of the F0 sector
1287	4390	11	NC_001138	178579	183542	NC_001224	29185	40988	|gene |CDS(-,177034,180735) note= Yfr016cp; |gene |tRNA note= GO_component: cytosol [goid 0005829] [evidence NAS] |gene |CDS(-,182262,182849) note= Yfr017cp; |gene |CDS(-,183119,184210) note= Yfr018cp;	|gene gene= ATP6 |CDS[fcd=-6599](+,28487,29266) gene= ATP6 note= Mitochondrially encoded subunit 6 of the F0 sector |gene |tRNA |gene gene= COB gene= COB note= Cytochrome b, mitochondrially encoded subunit of |gene gene= BI4 gene= BI4 note= Mitochondrial mRNA maturase, forms a complex with |gene gene= BI3 gene= BI3 note= Mitochondrial mRNA maturase, forms a complex with |gene gene= BI2 gene= BI2 …
1289	4388	3	NC_001138	183674	185021	NC_001224	26414	26640	|gene |CDS(-,183119,184210) note= Yfr018cp; |gene gene= FAB1 note= synonym: SVL7 |CDS(+,184490,191326) gene= FAB1 note= Fab1p;	|gene gene= COX1 gene= COX1 note= Subunit I of cytochrome c oxidase, which is the |neigh_up CDS[fcd=-12709](+,13818,16322) gene= AI1 note= Reverse transcriptase required for splicing of the |neigh_down CDS[fcd=1139](+,27666,27812) gene= ATP8 note= Subunit 8 of the F0 sector of mitochondrial inner
1289	4389	8	NC_001138	183674	185021	NC_001224	26641	29184	|gene |CDS(-,183119,184210) note= Yfr018cp; |gene gene= FAB1 note= synonym: SVL7 |CDS(+,184490,191326) gene= FAB1 note= Fab1p;	|gene gene= COX1 gene= COX1 note= Subunit I of cytochrome c oxidase, which is the |gene gene= ATP8 |CDS(+,27666,27812) gene= ATP8 note= Subunit 8 of the F0 sector of mitochondrial inner |gene gene= ATP6 |CDS(+,28487,29266) gene= ATP6 note= Mitochondrially encoded subunit 6 of the F0 sector
1289	4390	3	NC_001138	183674	185021	NC_001224	29185	40988	|gene |CDS(-,183119,184210) note= Yfr018cp; |gene gene= FAB1 note= synonym: SVL7 |CDS(+,184490,191326) gene= FAB1 note= Fab1p;	|gene gene= ATP6 |CDS[fcd=-6599](+,28487,29266) gene= ATP6 note= Mitochondrially encoded subunit 6 of the F0 sector |gene |tRNA |gene gene= COB gene= COB note= Cytochrome b, mitochondrially encoded subunit of |gene gene= BI4 gene= BI4 note= Mitochondrial mRNA maturase, forms a complex with |gene gene= BI3 gene= BI3 note= Mitochondrial mRNA maturase, forms a complex with |gene gene= BI2 gene= BI2 …
1289	4391	6	NC_001138	183674	185021	NC_001224	40989	44707	|gene |CDS(-,183119,184210) note= Yfr018cp; |gene gene= FAB1 note= synonym: SVL7 |CDS(+,184490,191326) gene= FAB1 note= Fab1p;	|gene gene= COB gene= COB note= Cytochrome b, mitochondrially encoded subunit of |gene gene= BI4 gene= BI4 note= Mitochondrial mRNA maturase, forms a complex with |neigh_up CDS[fcd=-14361](+,28487,29266) gene= ATP6 note= Mitochondrially encoded subunit 6 of the F0 sector |neigh_down CDS[fcd=3875](+,46723,46953) gene= OLI1 note= Oli1p
1289	4394	5	NC_001138	183674	185021	NC_001224	81840	85778	|gene |CDS(-,183119,184210) note= Yfr018cp; |gene gene= FAB1 note= synonym: SVL7 |CDS(+,184490,191326) gene= FAB1 note= Fab1p;	|gene |tRNA |misc_RNA |neigh_up CDS[fcd=-4596](+,79213,80022) gene= COX3 note= Subunit III of cytochrome c oxidase, which is the |neigh_down NC_001224-end
1290	4385	8	NC_001138	185022	202451	NC_001224	16726	17672	|gene gene= FAB1 note= synonym: SVL7 |CDS(+,184490,191326) gene= FAB1 note= Fab1p; |gene note= GO_component: cytosol [goid 0005829] [evidence NAS] |LTR note= YFRCDELTA9 |gene gene= ATG18 note= synonyms: SVP1, AUT10, CVT18, NMR1 |CDS(+,194800,196302) gene= ATG18 note= Atg18p; |gene gene= ROG3 |CDS(+,196821,199022) gene= ROG3 note= Rog3p; |rep_origin note= ARS607 |gene gene= PES4 |CDS(+,199862,2016…	|gene gene= COX1 gene= COX1 note= Subunit I of cytochrome c oxidase, which is the |gene gene= AI5_ALPHA gene= AI5_ALPHA note= Endonuclease I-SceIV, involved in intron mobility; |gene gene= AI4 gene= AI4 note= Endonuclease I-SceII, encoded by a mobile group I |gene gene= AI3 gene= AI3 note= Endonuclease I-SceIII, encoded by a mobile group I |gene gene= AI2 gene= AI2 note= Reverse transcriptase req…
1290	4388	9	NC_001138	185022	202451	NC_001224	26414	26640	|gene gene= FAB1 note= synonym: SVL7 |CDS(+,184490,191326) gene= FAB1 note= Fab1p; |gene note= GO_component: cytosol [goid 0005829] [evidence NAS] |LTR note= YFRCDELTA9 |gene gene= ATG18 note= synonyms: SVP1, AUT10, CVT18, NMR1 |CDS(+,194800,196302) gene= ATG18 note= Atg18p; |gene gene= ROG3 |CDS(+,196821,199022) gene= ROG3 note= Rog3p; |rep_origin note= ARS607 |gene gene= PES4 |CDS(+,199862,2016…	|gene gene= COX1 gene= COX1 note= Subunit I of cytochrome c oxidase, which is the |neigh_up CDS[fcd=-12709](+,13818,16322) gene= AI1 note= Reverse transcriptase required for splicing of the |neigh_down CDS[fcd=1139](+,27666,27812) gene= ATP8 note= Subunit 8 of the F0 sector of mitochondrial inner
1290	4389	4	NC_001138	185022	202451	NC_001224	26641	29184	|gene gene= FAB1 note= synonym: SVL7 |CDS(+,184490,191326) gene= FAB1 note= Fab1p; |gene note= GO_component: cytosol [goid 0005829] [evidence NAS] |LTR note= YFRCDELTA9 |gene gene= ATG18 note= synonyms: SVP1, AUT10, CVT18, NMR1 |CDS(+,194800,196302) gene= ATG18 note= Atg18p; |gene gene= ROG3 |CDS(+,196821,199022) gene= ROG3 note= Rog3p; |rep_origin note= ARS607 |gene gene= PES4 |CDS(+,199862,2016…	|gene gene= COX1 gene= COX1 note= Subunit I of cytochrome c oxidase, which is the |gene gene= ATP8 |CDS(+,27666,27812) gene= ATP8 note= Subunit 8 of the F0 sector of mitochondrial inner |gene gene= ATP6 |CDS(+,28487,29266) gene= ATP6 note= Mitochondrially encoded subunit 6 of the F0 sector
1290	4390	7	NC_001138	185022	202451	NC_001224	29185	40988	|gene gene= FAB1 note= synonym: SVL7 |CDS(+,184490,191326) gene= FAB1 note= Fab1p; |gene note= GO_component: cytosol [goid 0005829] [evidence NAS] |LTR note= YFRCDELTA9 |gene gene= ATG18 note= synonyms: SVP1, AUT10, CVT18, NMR1 |CDS(+,194800,196302) gene= ATG18 note= Atg18p; |gene gene= ROG3 |CDS(+,196821,199022) gene= ROG3 note= Rog3p; |rep_origin note= ARS607 |gene gene= PES4 |CDS(+,199862,2016…	|gene gene= ATP6 |CDS[fcd=-6599](+,28487,29266) gene= ATP6 note= Mitochondrially encoded subunit 6 of the F0 sector |gene |tRNA |gene gene= COB gene= COB note= Cytochrome b, mitochondrially encoded subunit of |gene gene= BI4 gene= BI4 note= Mitochondrial mRNA maturase, forms a complex with |gene gene= BI3 gene= BI3 note= Mitochondrial mRNA maturase, forms a complex with |gene gene= BI2 gene= BI2 …
1290	4391	4	NC_001138	185022	202451	NC_001224	40989	44707	|gene gene= FAB1 note= synonym: SVL7 |CDS(+,184490,191326) gene= FAB1 note= Fab1p; |gene note= GO_component: cytosol [goid 0005829] [evidence NAS] |LTR note= YFRCDELTA9 |gene gene= ATG18 note= synonyms: SVP1, AUT10, CVT18, NMR1 |CDS(+,194800,196302) gene= ATG18 note= Atg18p; |gene gene= ROG3 |CDS(+,196821,199022) gene= ROG3 note= Rog3p; |rep_origin note= ARS607 |gene gene= PES4 |CDS(+,199862,2016…	|gene gene= COB gene= COB note= Cytochrome b, mitochondrially encoded subunit of |gene gene= BI4 gene= BI4 note= Mitochondrial mRNA maturase, forms a complex with |neigh_up CDS[fcd=-14361](+,28487,29266) gene= ATP6 note= Mitochondrially encoded subunit 6 of the F0 sector |neigh_down CDS[fcd=3875](+,46723,46953) gene= OLI1 note= Oli1p
1290	4392	4	NC_001138	185022	202451	NC_001224	44708	80962	|gene gene= FAB1 note= synonym: SVL7 |CDS(+,184490,191326) gene= FAB1 note= Fab1p; |gene note= GO_component: cytosol [goid 0005829] [evidence NAS] |LTR note= YFRCDELTA9 |gene gene= ATG18 note= synonyms: SVP1, AUT10, CVT18, NMR1 |CDS(+,194800,196302) gene= ATG18 note= Atg18p; |gene gene= ROG3 |CDS(+,196821,199022) gene= ROG3 note= Rog3p; |rep_origin note= ARS607 |gene gene= PES4 |CDS(+,199862,2016…	|gene gene= OLI1 |CDS(+,46723,46953) gene= OLI1 note= Oli1p |gene |tRNA |gene gene= VAR1 |CDS(+,48901,50097) gene= VAR1 note= Var1p |rRNA |gene gene= SCEI |CDS(+,61022,61729) gene= SCEI note= Sceip |gene |tRNA |gene |tRNA |gene |tRNA |gene |tRNA |gene |tRNA |gene |tRNA |gene |tRNA |gene |tRNA |gene |tRNA |gene |tRNA |gene |tRNA |gene |tRNA |gene |tRNA |gene |tRNA |gene |tRNA |gene |tRNA |gene gen…
1290	4394	5	NC_001138	185022	202451	NC_001224	81840	85778	|gene gene= FAB1 note= synonym: SVL7 |CDS(+,184490,191326) gene= FAB1 note= Fab1p; |gene note= GO_component: cytosol [goid 0005829] [evidence NAS] |LTR note= YFRCDELTA9 |gene gene= ATG18 note= synonyms: SVP1, AUT10, CVT18, NMR1 |CDS(+,194800,196302) gene= ATG18 note= Atg18p; |gene gene= ROG3 |CDS(+,196821,199022) gene= ROG3 note= Rog3p; |rep_origin note= ARS607 |gene gene= PES4 |CDS(+,199862,2016…	|gene |tRNA |misc_RNA |neigh_up CDS[fcd=-4596](+,79213,80022) gene= COX3 note= Subunit III of cytochrome c oxidase, which is the |neigh_down NC_001224-end
1308	4390	4	NC_001138	250884	253009	NC_001224	29185	40988	|gene gene= RET2 |CDS(-,250150,251790) gene= RET2 note= Ret2p; |gene gene= RPN12 note= synonym: NIN1 |CDS(+,252492,253316) gene= RPN12 note= Rpn12p;	|gene gene= ATP6 |CDS[fcd=-6599](+,28487,29266) gene= ATP6 note= Mitochondrially encoded subunit 6 of the F0 sector |gene |tRNA |gene gene= COB gene= COB note= Cytochrome b, mitochondrially encoded subunit of |gene gene= BI4 gene= BI4 note= Mitochondrial mRNA maturase, forms a complex with |gene gene= BI3 gene= BI3 note= Mitochondrial mRNA maturase, forms a complex with |gene gene= BI2 gene= BI2 …
1308	4391	4	NC_001138	250884	253009	NC_001224	40989	44707	|gene gene= RET2 |CDS(-,250150,251790) gene= RET2 note= Ret2p; |gene gene= RPN12 note= synonym: NIN1 |CDS(+,252492,253316) gene= RPN12 note= Rpn12p;	|gene gene= COB gene= COB note= Cytochrome b, mitochondrially encoded subunit of |gene gene= BI4 gene= BI4 note= Mitochondrial mRNA maturase, forms a complex with |neigh_up CDS[fcd=-14361](+,28487,29266) gene= ATP6 note= Mitochondrially encoded subunit 6 of the F0 sector |neigh_down CDS[fcd=3875](+,46723,46953) gene= OLI1 note= Oli1p
1323	4388	4	NC_001139	10430	14079	NC_001224	26414	26640	|gene gene= VEL1 |CDS(+,11110,11730) gene= VEL1 note= Vel1p; |gene gene= MNT2 |CDS(-,12481,14157) gene= MNT2 note= Mnt2p;	|gene gene= COX1 gene= COX1 note= Subunit I of cytochrome c oxidase, which is the |neigh_up CDS[fcd=-12709](+,13818,16322) gene= AI1 note= Reverse transcriptase required for splicing of the |neigh_down CDS[fcd=1139](+,27666,27812) gene= ATP8 note= Subunit 8 of the F0 sector of mitochondrial inner
1328	4389	3	NC_001139	21796	22722	NC_001224	26641	29184	|gene gene= ZRT1 |CDS(+,20978,22108) gene= ZRT1 note= Zrt1p; |gene gene= FZF1 note= synonyms: SUL1, RSU1, NRC299 |CDS(+,22304,23203) gene= FZF1 note= Fzf1p;	|gene gene= COX1 gene= COX1 note= Subunit I of cytochrome c oxidase, which is the |gene gene= ATP8 |CDS(+,27666,27812) gene= ATP8 note= Subunit 8 of the F0 sector of mitochondrial inner |gene gene= ATP6 |CDS(+,28487,29266) gene= ATP6 note= Mitochondrially encoded subunit 6 of the F0 sector
1331	4385	3	NC_001139	28727	32199	NC_001224	16726	17672	|gene gene= HFM1 note= synonym: MER3 gene= HFM1 note= Hfm1p; |gene gene= RMR1 |CDS[fcd=1447](+,31910,32635) gene= RMR1 note= Rmr1p;	|gene gene= COX1 gene= COX1 note= Subunit I of cytochrome c oxidase, which is the |gene gene= AI5_ALPHA gene= AI5_ALPHA note= Endonuclease I-SceIV, involved in intron mobility; |gene gene= AI4 gene= AI4 note= Endonuclease I-SceII, encoded by a mobile group I |gene gene= AI3 gene= AI3 note= Endonuclease I-SceIII, encoded by a mobile group I |gene gene= AI2 gene= AI2 note= Reverse transcriptase req…
1335	4388	3	NC_001139	40972	47387	NC_001224	26414	26640	|gene gene= GUS1 note= synonym: GSN1 |CDS(+,39023,41149) gene= GUS1 note= Gus1p; |gene gene= RTF1 note= synonym: CSL3 |CDS(+,41498,43174) gene= RTF1 note= Rtf1p; |gene gene= TAD1 |CDS(+,43307,44509) gene= TAD1 note= Tad1p; |gene |CDS(-,44652,45197) note= Ygl242cp; |gene gene= KAP114 |CDS(+,45445,48459) gene= KAP114 note= Kap114p;	|gene gene= COX1 gene= COX1 note= Subunit I of cytochrome c oxidase, which is the |neigh_up CDS[fcd=-12709](+,13818,16322) gene= AI1 note= Reverse transcriptase required for splicing of the |neigh_down CDS[fcd=1139](+,27666,27812) gene= ATP8 note= Subunit 8 of the F0 sector of mitochondrial inner
1338	4388	3	NC_001139	51519	52132	NC_001224	26414	26640	|gene gene= CSE1 note= synonym: KAP109 |CDS[fcd=-2273](+,49552,52434) gene= CSE1 note= Cse1p;	|gene gene= COX1 gene= COX1 note= Subunit I of cytochrome c oxidase, which is the |neigh_up CDS[fcd=-12709](+,13818,16322) gene= AI1 note= Reverse transcriptase required for splicing of the |neigh_down CDS[fcd=1139](+,27666,27812) gene= ATP8 note= Subunit 8 of the F0 sector of mitochondrial inner
1338	4389	3	NC_001139	51519	52132	NC_001224	26641	29184	|gene gene= CSE1 note= synonym: KAP109 |CDS[fcd=-2273](+,49552,52434) gene= CSE1 note= Cse1p;	|gene gene= COX1 gene= COX1 note= Subunit I of cytochrome c oxidase, which is the |gene gene= ATP8 |CDS(+,27666,27812) gene= ATP8 note= Subunit 8 of the F0 sector of mitochondrial inner |gene gene= ATP6 |CDS(+,28487,29266) gene= ATP6 note= Mitochondrially encoded subunit 6 of the F0 sector
1340	4390	3	NC_001139	54371	59842	NC_001224	29185	40988	|gene gene= MTO1 note= synonym: IPS1 |CDS(-,53787,55796) gene= MTO1 note= Mto1p; |gene |CDS(+,55279,55815) note= Ygl235wp; |gene gene= ADE5,7 |CDS(+,56482,58890) gene= ADE5,7 note= Ade5,7p; |gene gene= SEC15 |CDS(+,59122,61854) gene= SEC15 note= Sec15p;	|gene gene= ATP6 |CDS[fcd=-6599](+,28487,29266) gene= ATP6 note= Mitochondrially encoded subunit 6 of the F0 sector |gene |tRNA |gene gene= COB gene= COB note= Cytochrome b, mitochondrially encoded subunit of |gene gene= BI4 gene= BI4 note= Mitochondrial mRNA maturase, forms a complex with |gene gene= BI3 gene= BI3 note= Mitochondrial mRNA maturase, forms a complex with |gene gene= BI2 gene= BI2 …
1340	4394	4	NC_001139	54371	59842	NC_001224	81840	85778	|gene gene= MTO1 note= synonym: IPS1 |CDS(-,53787,55796) gene= MTO1 note= Mto1p; |gene |CDS(+,55279,55815) note= Ygl235wp; |gene gene= ADE5,7 |CDS(+,56482,58890) gene= ADE5,7 note= Ade5,7p; |gene gene= SEC15 |CDS(+,59122,61854) gene= SEC15 note= Sec15p;	|gene |tRNA |misc_RNA |neigh_up CDS[fcd=-4596](+,79213,80022) gene= COX3 note= Subunit III of cytochrome c oxidase, which is the |neigh_down NC_001224-end
1344	4390	8	NC_001139	66555	67665	NC_001224	29185	40988	|gene gene= SAP4 |CDS(-,64503,66959) gene= SAP4 note= Sap4p; |gene gene= SHE10 |CDS(+,67598,69331) gene= SHE10 note= She10p;	|gene gene= ATP6 |CDS[fcd=-6599](+,28487,29266) gene= ATP6 note= Mitochondrially encoded subunit 6 of the F0 sector |gene |tRNA |gene gene= COB gene= COB note= Cytochrome b, mitochondrially encoded subunit of |gene gene= BI4 gene= BI4 note= Mitochondrial mRNA maturase, forms a complex with |gene gene= BI3 gene= BI3 note= Mitochondrial mRNA maturase, forms a complex with |gene gene= BI2 gene= BI2 …
1344	4392	4	NC_001139	66555	67665	NC_001224	44708	80962	|gene gene= SAP4 |CDS(-,64503,66959) gene= SAP4 note= Sap4p; |gene gene= SHE10 |CDS(+,67598,69331) gene= SHE10 note= She10p;	|gene gene= OLI1 |CDS(+,46723,46953) gene= OLI1 note= Oli1p |gene |tRNA |gene gene= VAR1 |CDS(+,48901,50097) gene= VAR1 note= Var1p |rRNA |gene gene= SCEI |CDS(+,61022,61729) gene= SCEI note= Sceip |gene |tRNA |gene |tRNA |gene |tRNA |gene |tRNA |gene |tRNA |gene |tRNA |gene |tRNA |gene |tRNA |gene |tRNA |gene |tRNA |gene |tRNA |gene |tRNA |gene |tRNA |gene |tRNA |gene |tRNA |gene |tRNA |gene gen…
1353	4390	3	NC_001139	79615	81798	NC_001224	29185	40988	|gene gene= COG1 note= synonyms: SEC36, LDB11, COD3 |CDS(-,79111,80364) gene= COG1 note= Cog1p; |gene gene= EDC1 |CDS(-,80658,81185) gene= EDC1 note= Edc1p; |gene gene= NIF3 |CDS(-,81425,82291) gene= NIF3 note= Nif3p;	|gene gene= ATP6 |CDS[fcd=-6599](+,28487,29266) gene= ATP6 note= Mitochondrially encoded subunit 6 of the F0 sector |gene |tRNA |gene gene= COB gene= COB note= Cytochrome b, mitochondrially encoded subunit of |gene gene= BI4 gene= BI4 note= Mitochondrial mRNA maturase, forms a complex with |gene gene= BI3 gene= BI3 note= Mitochondrial mRNA maturase, forms a complex with |gene gene= BI2 gene= BI2 …
1354	4388	3	NC_001139	81799	83488	NC_001224	26414	26640	|gene gene= NIF3 |CDS(-,81425,82291) gene= NIF3 note= Nif3p; |gene gene= AIM15 |CDS(+,82373,82735) gene= AIM15 note= Aim15p; |gene gene= MDM34 note= synonym: MMM2 |CDS(-,82877,84256) gene= MDM34 note= Mdm34p;	|gene gene= COX1 gene= COX1 note= Subunit I of cytochrome c oxidase, which is the |neigh_up CDS[fcd=-12709](+,13818,16322) gene= AI1 note= Reverse transcriptase required for splicing of the |neigh_down CDS[fcd=1139](+,27666,27812) gene= ATP8 note= Subunit 8 of the F0 sector of mitochondrial inner
1355	4385	4	NC_001139	83489	90549	NC_001224	16726	17672	|gene gene= MDM34 note= synonym: MMM2 |CDS(-,82877,84256) gene= MDM34 note= Mdm34p; |gene gene= KIP3 |CDS(+,84884,87301) gene= KIP3 note= Kip3p; |gene gene= CLG1 |CDS(+,87980,89338) gene= CLG1 note= Clg1p; |gene gene= SKI8 note= synonym: REC103 |CDS(-,90058,91251) gene= SKI8 note= Ski8p;	|gene gene= COX1 gene= COX1 note= Subunit I of cytochrome c oxidase, which is the |gene gene= AI5_ALPHA gene= AI5_ALPHA note= Endonuclease I-SceIV, involved in intron mobility; |gene gene= AI4 gene= AI4 note= Endonuclease I-SceII, encoded by a mobile group I |gene gene= AI3 gene= AI3 note= Endonuclease I-SceIII, encoded by a mobile group I |gene gene= AI2 gene= AI2 note= Reverse transcriptase req…
1358	4385	7	NC_001139	93943	96137	NC_001224	16726	17672	|gene gene= YPT32 |CDS(+,93797,94465) gene= YPT32 note= Ypt32p; |gene gene= MIG2 note= synonym: MLZ1 |CDS(+,95862,97010) gene= MIG2 note= Mig2p;	|gene gene= COX1 gene= COX1 note= Subunit I of cytochrome c oxidase, which is the |gene gene= AI5_ALPHA gene= AI5_ALPHA note= Endonuclease I-SceIV, involved in intron mobility; |gene gene= AI4 gene= AI4 note= Endonuclease I-SceII, encoded by a mobile group I |gene gene= AI3 gene= AI3 note= Endonuclease I-SceIII, encoded by a mobile group I |gene gene= AI2 gene= AI2 note= Reverse transcriptase req…
1358	4388	6	NC_001139	93943	96137	NC_001224	26414	26640	|gene gene= YPT32 |CDS(+,93797,94465) gene= YPT32 note= Ypt32p; |gene gene= MIG2 note= synonym: MLZ1 |CDS(+,95862,97010) gene= MIG2 note= Mig2p;	|gene gene= COX1 gene= COX1 note= Subunit I of cytochrome c oxidase, which is the |neigh_up CDS[fcd=-12709](+,13818,16322) gene= AI1 note= Reverse transcriptase required for splicing of the |neigh_down CDS[fcd=1139](+,27666,27812) gene= ATP8 note= Subunit 8 of the F0 sector of mitochondrial inner
1358	4391	3	NC_001139	93943	96137	NC_001224	40989	44707	|gene gene= YPT32 |CDS(+,93797,94465) gene= YPT32 note= Ypt32p; |gene gene= MIG2 note= synonym: MLZ1 |CDS(+,95862,97010) gene= MIG2 note= Mig2p;	|gene gene= COB gene= COB note= Cytochrome b, mitochondrially encoded subunit of |gene gene= BI4 gene= BI4 note= Mitochondrial mRNA maturase, forms a complex with |neigh_up CDS[fcd=-14361](+,28487,29266) gene= ATP6 note= Mitochondrially encoded subunit 6 of the F0 sector |neigh_down CDS[fcd=3875](+,46723,46953) gene= OLI1 note= Oli1p
1359	4385	4	NC_001139	96138	99448	NC_001224	16726	17672	|gene gene= MIG2 note= synonym: MLZ1 |CDS(+,95862,97010) gene= MIG2 note= Mig2p; |gene gene= SIP2 note= synonym: SPM2 |CDS(+,97342,98589) gene= SIP2 note= Sip2p; |gene gene= SPT16 note= synonyms: SSF1, CDC68 |CDS(+,98973,102080) gene= SPT16 note= Spt16p;	|gene gene= COX1 gene= COX1 note= Subunit I of cytochrome c oxidase, which is the |gene gene= AI5_ALPHA gene= AI5_ALPHA note= Endonuclease I-SceIV, involved in intron mobility; |gene gene= AI4 gene= AI4 note= Endonuclease I-SceII, encoded by a mobile group I |gene gene= AI3 gene= AI3 note= Endonuclease I-SceIII, encoded by a mobile group I |gene gene= AI2 gene= AI2 note= Reverse transcriptase req…
1359	4390	4	NC_001139	96138	99448	NC_001224	29185	40988	|gene gene= MIG2 note= synonym: MLZ1 |CDS(+,95862,97010) gene= MIG2 note= Mig2p; |gene gene= SIP2 note= synonym: SPM2 |CDS(+,97342,98589) gene= SIP2 note= Sip2p; |gene gene= SPT16 note= synonyms: SSF1, CDC68 |CDS(+,98973,102080) gene= SPT16 note= Spt16p;	|gene gene= ATP6 |CDS[fcd=-6599](+,28487,29266) gene= ATP6 note= Mitochondrially encoded subunit 6 of the F0 sector |gene |tRNA |gene gene= COB gene= COB note= Cytochrome b, mitochondrially encoded subunit of |gene gene= BI4 gene= BI4 note= Mitochondrial mRNA maturase, forms a complex with |gene gene= BI3 gene= BI3 note= Mitochondrial mRNA maturase, forms a complex with |gene gene= BI2 gene= BI2 …
1362	4385	3	NC_001139	102724	103694	NC_001224	16726	17672	|gene gene= CHC1 note= synonym: SWA5 |CDS[fcd=4299](-,102547,107508) gene= CHC1 note= Chc1p;	|gene gene= COX1 gene= COX1 note= Subunit I of cytochrome c oxidase, which is the |gene gene= AI5_ALPHA gene= AI5_ALPHA note= Endonuclease I-SceIV, involved in intron mobility; |gene gene= AI4 gene= AI4 note= Endonuclease I-SceII, encoded by a mobile group I |gene gene= AI3 gene= AI3 note= Endonuclease I-SceIII, encoded by a mobile group I |gene gene= AI2 gene= AI2 note= Reverse transcriptase req…
1364	4388	5	NC_001139	106958	107883	NC_001224	26414	26640	|gene gene= CHC1 note= synonym: SWA5 |CDS[fcd=88](-,102547,107508) gene= CHC1 note= Chc1p;	|gene gene= COX1 gene= COX1 note= Subunit I of cytochrome c oxidase, which is the |neigh_up CDS[fcd=-12709](+,13818,16322) gene= AI1 note= Reverse transcriptase required for splicing of the |neigh_down CDS[fcd=1139](+,27666,27812) gene= ATP8 note= Subunit 8 of the F0 sector of mitochondrial inner
1367	4389	7	NC_001139	114318	119829	NC_001224	26641	29184	|gene gene= KEX1 |CDS(-,112479,114668) gene= KEX1 note= Kex1p; |LTR note= YGLWDELTA3 |gene note= GO_component: cytosol [goid 0005829] [evidence NAS] |gene gene= ARO8 |CDS(+,116063,117565) gene= ARO8 note= Aro8p; |rep_origin note= ARS706 |gene gene= MCM6 |CDS(-,117858,120911) gene= MCM6 note= Mcm6p;	|gene gene= COX1 gene= COX1 note= Subunit I of cytochrome c oxidase, which is the |gene gene= ATP8 |CDS(+,27666,27812) gene= ATP8 note= Subunit 8 of the F0 sector of mitochondrial inner |gene gene= ATP6 |CDS(+,28487,29266) gene= ATP6 note= Mitochondrially encoded subunit 6 of the F0 sector
1367	4390	3	NC_001139	114318	119829	NC_001224	29185	40988	|gene gene= KEX1 |CDS(-,112479,114668) gene= KEX1 note= Kex1p; |LTR note= YGLWDELTA3 |gene note= GO_component: cytosol [goid 0005829] [evidence NAS] |gene gene= ARO8 |CDS(+,116063,117565) gene= ARO8 note= Aro8p; |rep_origin note= ARS706 |gene gene= MCM6 |CDS(-,117858,120911) gene= MCM6 note= Mcm6p;	|gene gene= ATP6 |CDS[fcd=-6599](+,28487,29266) gene= ATP6 note= Mitochondrially encoded subunit 6 of the F0 sector |gene |tRNA |gene gene= COB gene= COB note= Cytochrome b, mitochondrially encoded subunit of |gene gene= BI4 gene= BI4 note= Mitochondrial mRNA maturase, forms a complex with |gene gene= BI3 gene= BI3 note= Mitochondrial mRNA maturase, forms a complex with |gene gene= BI2 gene= BI2 …
1369	4389	5	NC_001139	120085	121416	NC_001224	26641	29184	|gene gene= MCM6 |CDS[fcd=161](-,117858,120911) gene= MCM6 note= Mcm6p;	|gene gene= COX1 gene= COX1 note= Subunit I of cytochrome c oxidase, which is the |gene gene= ATP8 |CDS(+,27666,27812) gene= ATP8 note= Subunit 8 of the F0 sector of mitochondrial inner |gene gene= ATP6 |CDS(+,28487,29266) gene= ATP6 note= Mitochondrially encoded subunit 6 of the F0 sector
1372	4391	3	NC_001139	125682	128745	NC_001224	40989	44707	|gene gene= MDS3 |CDS[fcd=-2510](+,124703,129166) gene= MDS3 note= Mds3p;	|gene gene= COB gene= COB note= Cytochrome b, mitochondrially encoded subunit of |gene gene= BI4 gene= BI4 note= Mitochondrial mRNA maturase, forms a complex with |neigh_up CDS[fcd=-14361](+,28487,29266) gene= ATP6 note= Mitochondrially encoded subunit 6 of the F0 sector |neigh_down CDS[fcd=3875](+,46723,46953) gene= OLI1 note= Oli1p
1379	4387	4	NC_001139	142228	145719	NC_001224	17762	26413	|gene |CDS(-,141922,142233) note= Ygl193cp; |gene gene= IME4 note= synonym: SPO8 |CDS(+,142252,144054) gene= IME4 note= Ime4p; |gene gene= COX13 |CDS(+,144814,145203) gene= COX13 note= Cox13p;	|gene gene= COX1 gene= COX1 note= Subunit I of cytochrome c oxidase, which is the |gene gene= AI5_ALPHA gene= AI5_ALPHA note= Endonuclease I-SceIV, involved in intron mobility; |gene gene= AI4 gene= AI4 note= Endonuclease I-SceII, encoded by a mobile group I |gene gene= AI3 gene= AI3 note= Endonuclease I-SceIII, encoded by a mobile group I |gene gene= AI2 gene= AI2 note= Reverse transcriptase req…
1386	4385	4	NC_001139	159675	161751	NC_001224	16726	17672	|gene gene= ATG1 note= synonyms: APG1, CVT10, AUT3 |CDS[fcd=-642](+,160071,162764) gene= ATG1 note= Atg1p;	|gene gene= COX1 gene= COX1 note= Subunit I of cytochrome c oxidase, which is the |gene gene= AI5_ALPHA gene= AI5_ALPHA note= Endonuclease I-SceIV, involved in intron mobility; |gene gene= AI4 gene= AI4 note= Endonuclease I-SceII, encoded by a mobile group I |gene gene= AI3 gene= AI3 note= Endonuclease I-SceIII, encoded by a mobile group I |gene gene= AI2 gene= AI2 note= Reverse transcriptase req…
1388	4390	4	NC_001139	163010	163660	NC_001224	29185	40988	|rep_origin note= ARS707 |gene gene= TOS3 |CDS[fcd=1762](-,163415,165097) gene= TOS3 note= Tos3p;	|gene gene= ATP6 |CDS[fcd=-6599](+,28487,29266) gene= ATP6 note= Mitochondrially encoded subunit 6 of the F0 sector |gene |tRNA |gene gene= COB gene= COB note= Cytochrome b, mitochondrially encoded subunit of |gene gene= BI4 gene= BI4 note= Mitochondrial mRNA maturase, forms a complex with |gene gene= BI3 gene= BI3 note= Mitochondrial mRNA maturase, forms a complex with |gene gene= BI2 gene= BI2 …
1398	4388	4	NC_001139	179727	180008	NC_001224	26414	26640	|gene gene= KEM1 note= synonyms: XRN1, SKI1, SEP1, RAR5, DST2 |CDS[fcd=252](-,175533,180119) gene= KEM1 note= Kem1p;	|gene gene= COX1 gene= COX1 note= Subunit I of cytochrome c oxidase, which is the |neigh_up CDS[fcd=-12709](+,13818,16322) gene= AI1 note= Reverse transcriptase required for splicing of the |neigh_down CDS[fcd=1139](+,27666,27812) gene= ATP8 note= Subunit 8 of the F0 sector of mitochondrial inner
1400	4387	3	NC_001139	182043	188954	NC_001224	17762	26413	|gene gene= NUP49 note= synonym: NSP49 |CDS(+,180706,182124) gene= NUP49 note= Nup49p; |gene gene= ROK1 |CDS(+,182396,184090) gene= ROK1 note= Rok1p; |gene gene= SPO74 |CDS(-,184159,185400) gene= SPO74 note= Spo74p; |gene |tRNA note= GO_component: cytosol [goid 0005829] [evidence IDA] |gene gene= SUA5 |CDS(+,186065,187345) gene= SUA5 note= Sua5p; |gene gene= HUR1 |CDS(+,187470,187802) gene= HUR1 …	|gene gene= COX1 gene= COX1 note= Subunit I of cytochrome c oxidase, which is the |gene gene= AI5_ALPHA gene= AI5_ALPHA note= Endonuclease I-SceIV, involved in intron mobility; |gene gene= AI4 gene= AI4 note= Endonuclease I-SceII, encoded by a mobile group I |gene gene= AI3 gene= AI3 note= Endonuclease I-SceIII, encoded by a mobile group I |gene gene= AI2 gene= AI2 note= Reverse transcriptase req…
1400	4390	3	NC_001139	182043	188954	NC_001224	29185	40988	|gene gene= NUP49 note= synonym: NSP49 |CDS(+,180706,182124) gene= NUP49 note= Nup49p; |gene gene= ROK1 |CDS(+,182396,184090) gene= ROK1 note= Rok1p; |gene gene= SPO74 |CDS(-,184159,185400) gene= SPO74 note= Spo74p; |gene |tRNA note= GO_component: cytosol [goid 0005829] [evidence IDA] |gene gene= SUA5 |CDS(+,186065,187345) gene= SUA5 note= Sua5p; |gene gene= HUR1 |CDS(+,187470,187802) gene= HUR1 …	|gene gene= ATP6 |CDS[fcd=-6599](+,28487,29266) gene= ATP6 note= Mitochondrially encoded subunit 6 of the F0 sector |gene |tRNA |gene gene= COB gene= COB note= Cytochrome b, mitochondrially encoded subunit of |gene gene= BI4 gene= BI4 note= Mitochondrial mRNA maturase, forms a complex with |gene gene= BI3 gene= BI3 note= Mitochondrial mRNA maturase, forms a complex with |gene gene= BI2 gene= BI2 …
1403	4389	3	NC_001139	199339	203796	NC_001224	26641	29184	|gene gene= YIP5 |CDS(-,199216,200148) gene= YIP5 note= Yip5p; |gene gene= AIM14 |CDS(+,200567,202279) gene= AIM14 note= Aim14p; |gene |CDS(+,202727,203839) note= Ygl159wp;	|gene gene= COX1 gene= COX1 note= Subunit I of cytochrome c oxidase, which is the |gene gene= ATP8 |CDS(+,27666,27812) gene= ATP8 note= Subunit 8 of the F0 sector of mitochondrial inner |gene gene= ATP6 |CDS(+,28487,29266) gene= ATP6 note= Mitochondrially encoded subunit 6 of the F0 sector
1403	4390	3	NC_001139	199339	203796	NC_001224	29185	40988	|gene gene= YIP5 |CDS(-,199216,200148) gene= YIP5 note= Yip5p; |gene gene= AIM14 |CDS(+,200567,202279) gene= AIM14 note= Aim14p; |gene |CDS(+,202727,203839) note= Ygl159wp;	|gene gene= ATP6 |CDS[fcd=-6599](+,28487,29266) gene= ATP6 note= Mitochondrially encoded subunit 6 of the F0 sector |gene |tRNA |gene gene= COB gene= COB note= Cytochrome b, mitochondrially encoded subunit of |gene gene= BI4 gene= BI4 note= Mitochondrial mRNA maturase, forms a complex with |gene gene= BI3 gene= BI3 note= Mitochondrial mRNA maturase, forms a complex with |gene gene= BI2 gene= BI2 …
1408	4384	3	NC_001139	213291	213618	NC_001224	0	16725	|gene gene= AMS1 |CDS[fcd=-3033](+,210421,213672) gene= AMS1 note= Ams1p;	|gene |tRNA |STS |rRNA |gene |tRNA |gene gene= COX1 gene= COX1 note= Subunit I of cytochrome c oxidase, which is the |gene gene= AI5_ALPHA gene= AI5_ALPHA note= Endonuclease I-SceIV, involved in intron mobility; |gene gene= AI4 gene= AI4 note= Endonuclease I-SceII, encoded by a mobile group I |gene gene= AI3 gene= AI3 note= Endonuclease I-SceIII, encoded by a mobile group I |gene gene= AI2 gene= …
1414	4390	3	NC_001139	235269	239282	NC_001224	29185	40988	|gene gene= MRF1 |CDS(-,234722,235963) gene= MRF1 note= Mrf1p; |gene gene= GPI10 |CDS(-,236274,238124) gene= GPI10 note= Gpi10p; |gene gene= HUL5 |CDS(+,238358,241090) gene= HUL5 note= Hul5p;	|gene gene= ATP6 |CDS[fcd=-6599](+,28487,29266) gene= ATP6 note= Mitochondrially encoded subunit 6 of the F0 sector |gene |tRNA |gene gene= COB gene= COB note= Cytochrome b, mitochondrially encoded subunit of |gene gene= BI4 gene= BI4 note= Mitochondrial mRNA maturase, forms a complex with |gene gene= BI3 gene= BI3 note= Mitochondrial mRNA maturase, forms a complex with |gene gene= BI2 gene= BI2 …
[truncated: 1,570 more rows]
