# Supplementary material for: Mitochondrial-Nuclear DNA Interactions Contribute to the Regulation of Nuclear Transcript Levels as Part of the Inter-Organelle Communication System
Source: PLoS One. 2012 Jan 23;7(1):e30943. doi: 10.1371/journal.pone.0030943 (PMC3264656; doi:10.1371/journal.pone.0030943)
Supplement: Data S5 — This file contains all the interactions that were identified by re-analysis of the Duan et al. [46] datasets for chromatin digested with Eco RI and subsequently Msp 1. All listed interactions were all above the cut-off which was set at > = 4. (DAT) [file pone.0030943.s019.dat]

12	4390	5	NC_001133	36604	46375	NC_001224	29185	40988	|gene gene= ECM1 |CDS(+,36510,37148) gene= ECM1 note= Ecm1p; |gene gene= CNE1 note= synonym: FUN48 |CDS(+,37465,38973) gene= CNE1 note= Cne1p; |gene gene= GPB2 note= synonym: KRH1 |CDS(+,39260,41902) gene= GPB2 note= Gpb2p; |rep_origin note= ARS105 |gene gene= PEX22 note= synonym: YAF5 |CDS(+,42178,42720) gene= PEX22 note= Pex22p; |gene gene= ACS1 note= synonym: FUN44 |CDS(-,42882,45023) gene= AC…	|gene gene= ATP6 |CDS[fcd=-6599](+,28487,29266) gene= ATP6 note= Mitochondrially encoded subunit 6 of the F0 sector |gene |tRNA |gene gene= COB gene= COB note= Cytochrome b, mitochondrially encoded subunit of |gene gene= BI4 gene= BI4 note= Mitochondrial mRNA maturase, forms a complex with |gene gene= BI3 gene= BI3 note= Mitochondrial mRNA maturase, forms a complex with |gene gene= BI2 gene= BI2 …
12	4393	4	NC_001133	36604	46375	NC_001224	80963	81839	|gene gene= ECM1 |CDS(+,36510,37148) gene= ECM1 note= Ecm1p; |gene gene= CNE1 note= synonym: FUN48 |CDS(+,37465,38973) gene= CNE1 note= Cne1p; |gene gene= GPB2 note= synonym: KRH1 |CDS(+,39260,41902) gene= GPB2 note= Gpb2p; |rep_origin note= ARS105 |gene gene= PEX22 note= synonym: YAF5 |CDS(+,42178,42720) gene= PEX22 note= Pex22p; |gene gene= ACS1 note= synonym: FUN44 |CDS(-,42882,45023) gene= AC…	|neigh_up CDS[fcd=-2188](+,79213,80022) gene= COX3 note= Subunit III of cytochrome c oxidase, which is the |neigh_down NC_001224-end
13	4393	5	NC_001133	46376	48174	NC_001224	80963	81839	|gene gene= FLC2 |CDS[fcd=-1375](+,45900,48251) gene= FLC2 note= Flc2p;	|neigh_up CDS[fcd=-2188](+,79213,80022) gene= COX3 note= Subunit III of cytochrome c oxidase, which is the |neigh_down NC_001224-end
14	4392	6	NC_001133	48175	48876	NC_001224	44708	80962	|gene gene= FLC2 |CDS(+,45900,48251) gene= FLC2 note= Flc2p; |gene gene= OAF1 note= synonym: YAF1 |CDS(+,48565,51708) gene= OAF1 note= Oaf1p;	|gene gene= OLI1 |CDS(+,46723,46953) gene= OLI1 note= Oli1p |gene |tRNA |gene gene= VAR1 |CDS(+,48901,50097) gene= VAR1 note= Var1p |rRNA |gene gene= SCEI |CDS(+,61022,61729) gene= SCEI note= Sceip |gene |tRNA |gene |tRNA |gene |tRNA |gene |tRNA |gene |tRNA |gene |tRNA |gene |tRNA |gene |tRNA |gene |tRNA |gene |tRNA |gene |tRNA |gene |tRNA |gene |tRNA |gene |tRNA |gene |tRNA |gene |tRNA |gene gen…
15	4392	6	NC_001133	48877	49400	NC_001224	44708	80962	|gene gene= OAF1 note= synonym: YAF1 |CDS[fcd=-573](+,48565,51708) gene= OAF1 note= Oaf1p;	|gene gene= OLI1 |CDS(+,46723,46953) gene= OLI1 note= Oli1p |gene |tRNA |gene gene= VAR1 |CDS(+,48901,50097) gene= VAR1 note= Var1p |rRNA |gene gene= SCEI |CDS(+,61022,61729) gene= SCEI note= Sceip |gene |tRNA |gene |tRNA |gene |tRNA |gene |tRNA |gene |tRNA |gene |tRNA |gene |tRNA |gene |tRNA |gene |tRNA |gene |tRNA |gene |tRNA |gene |tRNA |gene |tRNA |gene |tRNA |gene |tRNA |gene |tRNA |gene gen…
21	4392	4	NC_001133	60296	61964	NC_001224	44708	80962	|gene gene= PTA1 note= synonym: FUN39 |CDS(-,58696,61053) gene= PTA1 note= Pta1p; |gene gene= ERV46 note= synonym: FUN9 |CDS(+,61317,62564) gene= ERV46 note= Erv46p;	|gene gene= OLI1 |CDS(+,46723,46953) gene= OLI1 note= Oli1p |gene |tRNA |gene gene= VAR1 |CDS(+,48901,50097) gene= VAR1 note= Var1p |rRNA |gene gene= SCEI |CDS(+,61022,61729) gene= SCEI note= Sceip |gene |tRNA |gene |tRNA |gene |tRNA |gene |tRNA |gene |tRNA |gene |tRNA |gene |tRNA |gene |tRNA |gene |tRNA |gene |tRNA |gene |tRNA |gene |tRNA |gene |tRNA |gene |tRNA |gene |tRNA |gene |tRNA |gene gen…
22	4392	8	NC_001133	61965	63222	NC_001224	44708	80962	|gene gene= ERV46 note= synonym: FUN9 |CDS(+,61317,62564) gene= ERV46 note= Erv46p; |gene gene= CDC24 note= synonym: CLS4 |CDS(+,62841,65405) gene= CDC24 note= Cdc24p;	|gene gene= OLI1 |CDS(+,46723,46953) gene= OLI1 note= Oli1p |gene |tRNA |gene gene= VAR1 |CDS(+,48901,50097) gene= VAR1 note= Var1p |rRNA |gene gene= SCEI |CDS(+,61022,61729) gene= SCEI note= Sceip |gene |tRNA |gene |tRNA |gene |tRNA |gene |tRNA |gene |tRNA |gene |tRNA |gene |tRNA |gene |tRNA |gene |tRNA |gene |tRNA |gene |tRNA |gene |tRNA |gene |tRNA |gene |tRNA |gene |tRNA |gene |tRNA |gene gen…
23	4392	5	NC_001133	63223	63567	NC_001224	44708	80962	|gene gene= CDC24 note= synonym: CLS4 |CDS[fcd=-554](+,62841,65405) gene= CDC24 note= Cdc24p;	|gene gene= OLI1 |CDS(+,46723,46953) gene= OLI1 note= Oli1p |gene |tRNA |gene gene= VAR1 |CDS(+,48901,50097) gene= VAR1 note= Var1p |rRNA |gene gene= SCEI |CDS(+,61022,61729) gene= SCEI note= Sceip |gene |tRNA |gene |tRNA |gene |tRNA |gene |tRNA |gene |tRNA |gene |tRNA |gene |tRNA |gene |tRNA |gene |tRNA |gene |tRNA |gene |tRNA |gene |tRNA |gene |tRNA |gene |tRNA |gene |tRNA |gene |tRNA |gene gen…
27	4391	6	NC_001133	71313	73192	NC_001224	40989	44707	|gene gene= CDC19 note= synonym: PYK1 |CDS[fcd=-465](+,71787,73289) gene= CDC19 note= Cdc19p;	|gene gene= COB gene= COB note= Cytochrome b, mitochondrially encoded subunit of |gene gene= BI4 gene= BI4 note= Mitochondrial mRNA maturase, forms a complex with |neigh_up CDS[fcd=-14361](+,28487,29266) gene= ATP6 note= Mitochondrially encoded subunit 6 of the F0 sector |neigh_down CDS[fcd=3875](+,46723,46953) gene= OLI1 note= Oli1p
27	4392	6	NC_001133	71313	73192	NC_001224	44708	80962	|gene gene= CDC19 note= synonym: PYK1 |CDS[fcd=-465](+,71787,73289) gene= CDC19 note= Cdc19p;	|gene gene= OLI1 |CDS(+,46723,46953) gene= OLI1 note= Oli1p |gene |tRNA |gene gene= VAR1 |CDS(+,48901,50097) gene= VAR1 note= Var1p |rRNA |gene gene= SCEI |CDS(+,61022,61729) gene= SCEI note= Sceip |gene |tRNA |gene |tRNA |gene |tRNA |gene |tRNA |gene |tRNA |gene |tRNA |gene |tRNA |gene |tRNA |gene |tRNA |gene |tRNA |gene |tRNA |gene |tRNA |gene |tRNA |gene |tRNA |gene |tRNA |gene |tRNA |gene gen…
29	4392	6	NC_001133	75357	76474	NC_001224	44708	80962	|gene gene= RBG1 note= synonym: FUN11 |CDS(-,75044,76153) gene= RBG1 note= Rbg1p; |gene gene= FUN12 note= synonym: yIF2 |CDS(+,76428,79436) gene= FUN12 note= Fun12p;	|gene gene= OLI1 |CDS(+,46723,46953) gene= OLI1 note= Oli1p |gene |tRNA |gene gene= VAR1 |CDS(+,48901,50097) gene= VAR1 note= Var1p |rRNA |gene gene= SCEI |CDS(+,61022,61729) gene= SCEI note= Sceip |gene |tRNA |gene |tRNA |gene |tRNA |gene |tRNA |gene |tRNA |gene |tRNA |gene |tRNA |gene |tRNA |gene |tRNA |gene |tRNA |gene |tRNA |gene |tRNA |gene |tRNA |gene |tRNA |gene |tRNA |gene |tRNA |gene gen…
30	4390	4	NC_001133	76475	78159	NC_001224	29185	40988	|gene gene= FUN12 note= synonym: yIF2 |CDS[fcd=-889](+,76428,79436) gene= FUN12 note= Fun12p;	|gene gene= ATP6 |CDS[fcd=-6599](+,28487,29266) gene= ATP6 note= Mitochondrially encoded subunit 6 of the F0 sector |gene |tRNA |gene gene= COB gene= COB note= Cytochrome b, mitochondrially encoded subunit of |gene gene= BI4 gene= BI4 note= Mitochondrial mRNA maturase, forms a complex with |gene gene= BI3 gene= BI3 note= Mitochondrial mRNA maturase, forms a complex with |gene gene= BI2 gene= BI2 …
30	4391	5	NC_001133	76475	78159	NC_001224	40989	44707	|gene gene= FUN12 note= synonym: yIF2 |CDS[fcd=-889](+,76428,79436) gene= FUN12 note= Fun12p;	|gene gene= COB gene= COB note= Cytochrome b, mitochondrially encoded subunit of |gene gene= BI4 gene= BI4 note= Mitochondrial mRNA maturase, forms a complex with |neigh_up CDS[fcd=-14361](+,28487,29266) gene= ATP6 note= Mitochondrially encoded subunit 6 of the F0 sector |neigh_down CDS[fcd=3875](+,46723,46953) gene= OLI1 note= Oli1p
30	4392	7	NC_001133	76475	78159	NC_001224	44708	80962	|gene gene= FUN12 note= synonym: yIF2 |CDS[fcd=-889](+,76428,79436) gene= FUN12 note= Fun12p;	|gene gene= OLI1 |CDS(+,46723,46953) gene= OLI1 note= Oli1p |gene |tRNA |gene gene= VAR1 |CDS(+,48901,50097) gene= VAR1 note= Var1p |rRNA |gene gene= SCEI |CDS(+,61022,61729) gene= SCEI note= Sceip |gene |tRNA |gene |tRNA |gene |tRNA |gene |tRNA |gene |tRNA |gene |tRNA |gene |tRNA |gene |tRNA |gene |tRNA |gene |tRNA |gene |tRNA |gene |tRNA |gene |tRNA |gene |tRNA |gene |tRNA |gene |tRNA |gene gen…
31	4388	4	NC_001133	78160	83106	NC_001224	26414	26640	|gene gene= FUN12 note= synonym: yIF2 |CDS(+,76428,79436) gene= FUN12 note= Fun12p; |gene gene= MTW1 note= synonyms: NSL2, DSN3 |CDS(+,79719,80588) gene= MTW1 note= Mtw1p; |gene gene= FUN19 |CDS(-,80711,81952) gene= FUN19 note= Fun19p; |gene gene= POP5 note= synonym: FUN53 |CDS(+,82707,83228) gene= POP5 note= Pop5p;	|gene gene= COX1 gene= COX1 note= Subunit I of cytochrome c oxidase, which is the |neigh_up CDS[fcd=-12709](+,13818,16322) gene= AI1 note= Reverse transcriptase required for splicing of the |neigh_down CDS[fcd=1139](+,27666,27812) gene= ATP8 note= Subunit 8 of the F0 sector of mitochondrial inner
32	4392	7	NC_001133	83107	85382	NC_001224	44708	80962	|gene gene= POP5 note= synonym: FUN53 |CDS(+,82707,83228) gene= POP5 note= Pop5p; |gene gene= PRP45 note= synonym: FUN20 |CDS(-,83336,84475) gene= PRP45 note= Prp45p; |gene gene= GIP4 note= synonym: FUN21 |CDS(-,84750,87032) gene= GIP4 note= Gip4p;	|gene gene= OLI1 |CDS(+,46723,46953) gene= OLI1 note= Oli1p |gene |tRNA |gene gene= VAR1 |CDS(+,48901,50097) gene= VAR1 note= Var1p |rRNA |gene gene= SCEI |CDS(+,61022,61729) gene= SCEI note= Sceip |gene |tRNA |gene |tRNA |gene |tRNA |gene |tRNA |gene |tRNA |gene |tRNA |gene |tRNA |gene |tRNA |gene |tRNA |gene |tRNA |gene |tRNA |gene |tRNA |gene |tRNA |gene |tRNA |gene |tRNA |gene |tRNA |gene gen…
36	4392	4	NC_001133	94357	100339	NC_001224	44708	80962	|gene gene= FRT2 note= synonym: HPH2 |CDS(+,92901,94487) gene= FRT2 note= Frt2p; |gene gene= SAW1 |CDS(+,94688,95473) gene= SAW1 note= Saw1p; |gene gene= DRS2 note= synonyms: SWA3, FUN38 |CDS(-,95631,99698) gene= DRS2 note= Drs2p; |misc_RNA note= HRA1; |gene gene= MAK16 |CDS(-,100226,101146) gene= MAK16 note= Mak16p;	|gene gene= OLI1 |CDS(+,46723,46953) gene= OLI1 note= Oli1p |gene |tRNA |gene gene= VAR1 |CDS(+,48901,50097) gene= VAR1 note= Var1p |rRNA |gene gene= SCEI |CDS(+,61022,61729) gene= SCEI note= Sceip |gene |tRNA |gene |tRNA |gene |tRNA |gene |tRNA |gene |tRNA |gene |tRNA |gene |tRNA |gene |tRNA |gene |tRNA |gene |tRNA |gene |tRNA |gene |tRNA |gene |tRNA |gene |tRNA |gene |tRNA |gene |tRNA |gene gen…
40	4387	6	NC_001133	104893	114238	NC_001224	17762	26413	|gene gene= LTE1 note= synonym: MSI2 |CDS(-,101566,105873) gene= LTE1 note= Lte1p; |gene gene= PMT2 note= synonym: FUN25 |CDS(-,106273,108552) gene= PMT2 note= Pmt2p; |gene gene= FUN26 |CDS(-,108878,110431) gene= FUN26 note= Fun26p; |gene gene= CCR4 note= synonyms: NUT21, FUN27 |CDS(-,110847,113360) gene= CCR4 note= Ccr4p; |gene gene= ATS1 note= synonyms: KTI13, FUN28 |CDS(-,113615,114616) gene= …	|gene gene= COX1 gene= COX1 note= Subunit I of cytochrome c oxidase, which is the |gene gene= AI5_ALPHA gene= AI5_ALPHA note= Endonuclease I-SceIV, involved in intron mobility; |gene gene= AI4 gene= AI4 note= Endonuclease I-SceII, encoded by a mobile group I |gene gene= AI3 gene= AI3 note= Endonuclease I-SceIII, encoded by a mobile group I |gene gene= AI2 gene= AI2 note= Reverse transcriptase req…
40	4390	4	NC_001133	104893	114238	NC_001224	29185	40988	|gene gene= LTE1 note= synonym: MSI2 |CDS(-,101566,105873) gene= LTE1 note= Lte1p; |gene gene= PMT2 note= synonym: FUN25 |CDS(-,106273,108552) gene= PMT2 note= Pmt2p; |gene gene= FUN26 |CDS(-,108878,110431) gene= FUN26 note= Fun26p; |gene gene= CCR4 note= synonyms: NUT21, FUN27 |CDS(-,110847,113360) gene= CCR4 note= Ccr4p; |gene gene= ATS1 note= synonyms: KTI13, FUN28 |CDS(-,113615,114616) gene= …	|gene gene= ATP6 |CDS[fcd=-6599](+,28487,29266) gene= ATP6 note= Mitochondrially encoded subunit 6 of the F0 sector |gene |tRNA |gene gene= COB gene= COB note= Cytochrome b, mitochondrially encoded subunit of |gene gene= BI4 gene= BI4 note= Mitochondrial mRNA maturase, forms a complex with |gene gene= BI3 gene= BI3 note= Mitochondrial mRNA maturase, forms a complex with |gene gene= BI2 gene= BI2 …
40	4391	4	NC_001133	104893	114238	NC_001224	40989	44707	|gene gene= LTE1 note= synonym: MSI2 |CDS(-,101566,105873) gene= LTE1 note= Lte1p; |gene gene= PMT2 note= synonym: FUN25 |CDS(-,106273,108552) gene= PMT2 note= Pmt2p; |gene gene= FUN26 |CDS(-,108878,110431) gene= FUN26 note= Fun26p; |gene gene= CCR4 note= synonyms: NUT21, FUN27 |CDS(-,110847,113360) gene= CCR4 note= Ccr4p; |gene gene= ATS1 note= synonyms: KTI13, FUN28 |CDS(-,113615,114616) gene= …	|gene gene= COB gene= COB note= Cytochrome b, mitochondrially encoded subunit of |gene gene= BI4 gene= BI4 note= Mitochondrial mRNA maturase, forms a complex with |neigh_up CDS[fcd=-14361](+,28487,29266) gene= ATP6 note= Mitochondrially encoded subunit 6 of the F0 sector |neigh_down CDS[fcd=3875](+,46723,46953) gene= OLI1 note= Oli1p
40	4392	7	NC_001133	104893	114238	NC_001224	44708	80962	|gene gene= LTE1 note= synonym: MSI2 |CDS(-,101566,105873) gene= LTE1 note= Lte1p; |gene gene= PMT2 note= synonym: FUN25 |CDS(-,106273,108552) gene= PMT2 note= Pmt2p; |gene gene= FUN26 |CDS(-,108878,110431) gene= FUN26 note= Fun26p; |gene gene= CCR4 note= synonyms: NUT21, FUN27 |CDS(-,110847,113360) gene= CCR4 note= Ccr4p; |gene gene= ATS1 note= synonyms: KTI13, FUN28 |CDS(-,113615,114616) gene= …	|gene gene= OLI1 |CDS(+,46723,46953) gene= OLI1 note= Oli1p |gene |tRNA |gene gene= VAR1 |CDS(+,48901,50097) gene= VAR1 note= Var1p |rRNA |gene gene= SCEI |CDS(+,61022,61729) gene= SCEI note= Sceip |gene |tRNA |gene |tRNA |gene |tRNA |gene |tRNA |gene |tRNA |gene |tRNA |gene |tRNA |gene |tRNA |gene |tRNA |gene |tRNA |gene |tRNA |gene |tRNA |gene |tRNA |gene |tRNA |gene |tRNA |gene |tRNA |gene gen…
40	4393	5	NC_001133	104893	114238	NC_001224	80963	81839	|gene gene= LTE1 note= synonym: MSI2 |CDS(-,101566,105873) gene= LTE1 note= Lte1p; |gene gene= PMT2 note= synonym: FUN25 |CDS(-,106273,108552) gene= PMT2 note= Pmt2p; |gene gene= FUN26 |CDS(-,108878,110431) gene= FUN26 note= Fun26p; |gene gene= CCR4 note= synonyms: NUT21, FUN27 |CDS(-,110847,113360) gene= CCR4 note= Ccr4p; |gene gene= ATS1 note= synonyms: KTI13, FUN28 |CDS(-,113615,114616) gene= …	|neigh_up CDS[fcd=-2188](+,79213,80022) gene= COX3 note= Subunit III of cytochrome c oxidase, which is the |neigh_down NC_001224-end
41	4385	4	NC_001133	114239	122812	NC_001224	16726	17672	|gene gene= ATS1 note= synonyms: KTI13, FUN28 |CDS(-,113615,114616) gene= ATS1 note= Ats1p; |gene gene= FUN30 |CDS(+,114920,118315) gene= FUN30 note= Fun30p; |gene |CDS(-,118565,119542) note= Yal018cp; |gene gene= PSK1 note= synonym: FUN31 |CDS(+,120226,124296) gene= PSK1 note= Psk1p;	|gene gene= COX1 gene= COX1 note= Subunit I of cytochrome c oxidase, which is the |gene gene= AI5_ALPHA gene= AI5_ALPHA note= Endonuclease I-SceIV, involved in intron mobility; |gene gene= AI4 gene= AI4 note= Endonuclease I-SceII, encoded by a mobile group I |gene gene= AI3 gene= AI3 note= Endonuclease I-SceIII, encoded by a mobile group I |gene gene= AI2 gene= AI2 note= Reverse transcriptase req…
41	4391	4	NC_001133	114239	122812	NC_001224	40989	44707	|gene gene= ATS1 note= synonyms: KTI13, FUN28 |CDS(-,113615,114616) gene= ATS1 note= Ats1p; |gene gene= FUN30 |CDS(+,114920,118315) gene= FUN30 note= Fun30p; |gene |CDS(-,118565,119542) note= Yal018cp; |gene gene= PSK1 note= synonym: FUN31 |CDS(+,120226,124296) gene= PSK1 note= Psk1p;	|gene gene= COB gene= COB note= Cytochrome b, mitochondrially encoded subunit of |gene gene= BI4 gene= BI4 note= Mitochondrial mRNA maturase, forms a complex with |neigh_up CDS[fcd=-14361](+,28487,29266) gene= ATP6 note= Mitochondrially encoded subunit 6 of the F0 sector |neigh_down CDS[fcd=3875](+,46723,46953) gene= OLI1 note= Oli1p
41	4392	7	NC_001133	114239	122812	NC_001224	44708	80962	|gene gene= ATS1 note= synonyms: KTI13, FUN28 |CDS(-,113615,114616) gene= ATS1 note= Ats1p; |gene gene= FUN30 |CDS(+,114920,118315) gene= FUN30 note= Fun30p; |gene |CDS(-,118565,119542) note= Yal018cp; |gene gene= PSK1 note= synonym: FUN31 |CDS(+,120226,124296) gene= PSK1 note= Psk1p;	|gene gene= OLI1 |CDS(+,46723,46953) gene= OLI1 note= Oli1p |gene |tRNA |gene gene= VAR1 |CDS(+,48901,50097) gene= VAR1 note= Var1p |rRNA |gene gene= SCEI |CDS(+,61022,61729) gene= SCEI note= Sceip |gene |tRNA |gene |tRNA |gene |tRNA |gene |tRNA |gene |tRNA |gene |tRNA |gene |tRNA |gene |tRNA |gene |tRNA |gene |tRNA |gene |tRNA |gene |tRNA |gene |tRNA |gene |tRNA |gene |tRNA |gene |tRNA |gene gen…
42	4385	10	NC_001133	122813	131610	NC_001224	16726	17672	|gene gene= PSK1 note= synonym: FUN31 |CDS(+,120226,124296) gene= PSK1 note= Psk1p; |rep_origin note= ARS107 |gene gene= TPD3 note= synonym: FUN32 |CDS(+,124880,126787) gene= TPD3 note= Tpd3p; |gene gene= NTG1 note= synonyms: SCR1, FUN33 |CDS(-,126904,128103) gene= NTG1 note= Ntg1p; |gene gene= SYN8 note= synonyms: SLT2, UIP2 |CDS(-,128253,129020) gene= SYN8 note= Syn8p; |gene gene= DEP1 note= sy…	|gene gene= COX1 gene= COX1 note= Subunit I of cytochrome c oxidase, which is the |gene gene= AI5_ALPHA gene= AI5_ALPHA note= Endonuclease I-SceIV, involved in intron mobility; |gene gene= AI4 gene= AI4 note= Endonuclease I-SceII, encoded by a mobile group I |gene gene= AI3 gene= AI3 note= Endonuclease I-SceIII, encoded by a mobile group I |gene gene= AI2 gene= AI2 note= Reverse transcriptase req…
42	4391	5	NC_001133	122813	131610	NC_001224	40989	44707	|gene gene= PSK1 note= synonym: FUN31 |CDS(+,120226,124296) gene= PSK1 note= Psk1p; |rep_origin note= ARS107 |gene gene= TPD3 note= synonym: FUN32 |CDS(+,124880,126787) gene= TPD3 note= Tpd3p; |gene gene= NTG1 note= synonyms: SCR1, FUN33 |CDS(-,126904,128103) gene= NTG1 note= Ntg1p; |gene gene= SYN8 note= synonyms: SLT2, UIP2 |CDS(-,128253,129020) gene= SYN8 note= Syn8p; |gene gene= DEP1 note= sy…	|gene gene= COB gene= COB note= Cytochrome b, mitochondrially encoded subunit of |gene gene= BI4 gene= BI4 note= Mitochondrial mRNA maturase, forms a complex with |neigh_up CDS[fcd=-14361](+,28487,29266) gene= ATP6 note= Mitochondrially encoded subunit 6 of the F0 sector |neigh_down CDS[fcd=3875](+,46723,46953) gene= OLI1 note= Oli1p
42	4392	6	NC_001133	122813	131610	NC_001224	44708	80962	|gene gene= PSK1 note= synonym: FUN31 |CDS(+,120226,124296) gene= PSK1 note= Psk1p; |rep_origin note= ARS107 |gene gene= TPD3 note= synonym: FUN32 |CDS(+,124880,126787) gene= TPD3 note= Tpd3p; |gene gene= NTG1 note= synonyms: SCR1, FUN33 |CDS(-,126904,128103) gene= NTG1 note= Ntg1p; |gene gene= SYN8 note= synonyms: SLT2, UIP2 |CDS(-,128253,129020) gene= SYN8 note= Syn8p; |gene gene= DEP1 note= sy…	|gene gene= OLI1 |CDS(+,46723,46953) gene= OLI1 note= Oli1p |gene |tRNA |gene gene= VAR1 |CDS(+,48901,50097) gene= VAR1 note= Var1p |rRNA |gene gene= SCEI |CDS(+,61022,61729) gene= SCEI note= Sceip |gene |tRNA |gene |tRNA |gene |tRNA |gene |tRNA |gene |tRNA |gene |tRNA |gene |tRNA |gene |tRNA |gene |tRNA |gene |tRNA |gene |tRNA |gene |tRNA |gene |tRNA |gene |tRNA |gene |tRNA |gene |tRNA |gene gen…
43	4390	4	NC_001133	131611	133580	NC_001224	29185	40988	|gene gene= CYS3 note= synonyms: STR1, FUN35, CYI1 |CDS(+,130802,131986) gene= CYS3 note= Cys3p; |gene gene= SWC3 note= synonym: SWC1 |CDS(+,132202,134079) gene= SWC3 note= Swc3p;	|gene gene= ATP6 |CDS[fcd=-6599](+,28487,29266) gene= ATP6 note= Mitochondrially encoded subunit 6 of the F0 sector |gene |tRNA |gene gene= COB gene= COB note= Cytochrome b, mitochondrially encoded subunit of |gene gene= BI4 gene= BI4 note= Mitochondrial mRNA maturase, forms a complex with |gene gene= BI3 gene= BI3 note= Mitochondrial mRNA maturase, forms a complex with |gene gene= BI2 gene= BI2 …
43	4391	6	NC_001133	131611	133580	NC_001224	40989	44707	|gene gene= CYS3 note= synonyms: STR1, FUN35, CYI1 |CDS(+,130802,131986) gene= CYS3 note= Cys3p; |gene gene= SWC3 note= synonym: SWC1 |CDS(+,132202,134079) gene= SWC3 note= Swc3p;	|gene gene= COB gene= COB note= Cytochrome b, mitochondrially encoded subunit of |gene gene= BI4 gene= BI4 note= Mitochondrial mRNA maturase, forms a complex with |neigh_up CDS[fcd=-14361](+,28487,29266) gene= ATP6 note= Mitochondrially encoded subunit 6 of the F0 sector |neigh_down CDS[fcd=3875](+,46723,46953) gene= OLI1 note= Oli1p
43	4392	9	NC_001133	131611	133580	NC_001224	44708	80962	|gene gene= CYS3 note= synonyms: STR1, FUN35, CYI1 |CDS(+,130802,131986) gene= CYS3 note= Cys3p; |gene gene= SWC3 note= synonym: SWC1 |CDS(+,132202,134079) gene= SWC3 note= Swc3p;	|gene gene= OLI1 |CDS(+,46723,46953) gene= OLI1 note= Oli1p |gene |tRNA |gene gene= VAR1 |CDS(+,48901,50097) gene= VAR1 note= Var1p |rRNA |gene gene= SCEI |CDS(+,61022,61729) gene= SCEI note= Sceip |gene |tRNA |gene |tRNA |gene |tRNA |gene |tRNA |gene |tRNA |gene |tRNA |gene |tRNA |gene |tRNA |gene |tRNA |gene |tRNA |gene |tRNA |gene |tRNA |gene |tRNA |gene |tRNA |gene |tRNA |gene |tRNA |gene gen…
46	4385	5	NC_001133	135552	138668	NC_001224	16726	17672	|gene gene= MDM10 note= synonym: FUN37 |CDS(-,134186,135667) gene= MDM10 note= Mdm10p; |gene gene= SPO7 |CDS(+,135856,136635) gene= SPO7 note= Spo7p; |gene gene= FUN14 |CDS(+,136916,137512) gene= FUN14 note= Fun14p; |gene gene= ERP2 |CDS(-,137700,138347) gene= ERP2 note= Erp2p;	|gene gene= COX1 gene= COX1 note= Subunit I of cytochrome c oxidase, which is the |gene gene= AI5_ALPHA gene= AI5_ALPHA note= Endonuclease I-SceIV, involved in intron mobility; |gene gene= AI4 gene= AI4 note= Endonuclease I-SceII, encoded by a mobile group I |gene gene= AI3 gene= AI3 note= Endonuclease I-SceIII, encoded by a mobile group I |gene gene= AI2 gene= AI2 note= Reverse transcriptase req…
46	4391	5	NC_001133	135552	138668	NC_001224	40989	44707	|gene gene= MDM10 note= synonym: FUN37 |CDS(-,134186,135667) gene= MDM10 note= Mdm10p; |gene gene= SPO7 |CDS(+,135856,136635) gene= SPO7 note= Spo7p; |gene gene= FUN14 |CDS(+,136916,137512) gene= FUN14 note= Fun14p; |gene gene= ERP2 |CDS(-,137700,138347) gene= ERP2 note= Erp2p;	|gene gene= COB gene= COB note= Cytochrome b, mitochondrially encoded subunit of |gene gene= BI4 gene= BI4 note= Mitochondrial mRNA maturase, forms a complex with |neigh_up CDS[fcd=-14361](+,28487,29266) gene= ATP6 note= Mitochondrially encoded subunit 6 of the F0 sector |neigh_down CDS[fcd=3875](+,46723,46953) gene= OLI1 note= Oli1p
46	4392	5	NC_001133	135552	138668	NC_001224	44708	80962	|gene gene= MDM10 note= synonym: FUN37 |CDS(-,134186,135667) gene= MDM10 note= Mdm10p; |gene gene= SPO7 |CDS(+,135856,136635) gene= SPO7 note= Spo7p; |gene gene= FUN14 |CDS(+,136916,137512) gene= FUN14 note= Fun14p; |gene gene= ERP2 |CDS(-,137700,138347) gene= ERP2 note= Erp2p;	|gene gene= OLI1 |CDS(+,46723,46953) gene= OLI1 note= Oli1p |gene |tRNA |gene gene= VAR1 |CDS(+,48901,50097) gene= VAR1 note= Var1p |rRNA |gene gene= SCEI |CDS(+,61022,61729) gene= SCEI note= Sceip |gene |tRNA |gene |tRNA |gene |tRNA |gene |tRNA |gene |tRNA |gene |tRNA |gene |tRNA |gene |tRNA |gene |tRNA |gene |tRNA |gene |tRNA |gene |tRNA |gene |tRNA |gene |tRNA |gene |tRNA |gene |tRNA |gene gen…
46	4393	4	NC_001133	135552	138668	NC_001224	80963	81839	|gene gene= MDM10 note= synonym: FUN37 |CDS(-,134186,135667) gene= MDM10 note= Mdm10p; |gene gene= SPO7 |CDS(+,135856,136635) gene= SPO7 note= Spo7p; |gene gene= FUN14 |CDS(+,136916,137512) gene= FUN14 note= Fun14p; |gene gene= ERP2 |CDS(-,137700,138347) gene= ERP2 note= Erp2p;	|neigh_up CDS[fcd=-2188](+,79213,80022) gene= COX3 note= Subunit III of cytochrome c oxidase, which is the |neigh_down NC_001224-end
60	4385	4	NC_001133	166369	170025	NC_001224	16726	17672	|gene gene= BUD14 |CDS(-,166743,168866) gene= BUD14 note= Bud14p; |gene gene= ADE1 |CDS(+,169370,170290) gene= ADE1 note= Ade1p;	|gene gene= COX1 gene= COX1 note= Subunit I of cytochrome c oxidase, which is the |gene gene= AI5_ALPHA gene= AI5_ALPHA note= Endonuclease I-SceIV, involved in intron mobility; |gene gene= AI4 gene= AI4 note= Endonuclease I-SceII, encoded by a mobile group I |gene gene= AI3 gene= AI3 note= Endonuclease I-SceIII, encoded by a mobile group I |gene gene= AI2 gene= AI2 note= Reverse transcriptase req…
60	4393	4	NC_001133	166369	170025	NC_001224	80963	81839	|gene gene= BUD14 |CDS(-,166743,168866) gene= BUD14 note= Bud14p; |gene gene= ADE1 |CDS(+,169370,170290) gene= ADE1 note= Ade1p;	|neigh_up CDS[fcd=-2188](+,79213,80022) gene= COX3 note= Subunit III of cytochrome c oxidase, which is the |neigh_down NC_001224-end
62	4392	4	NC_001133	171063	172415	NC_001224	44708	80962	|gene gene= KIN3 note= synonyms: NPK1, FUN52 |CDS(-,170391,171698) gene= KIN3 note= Kin3p; |gene gene= CDC15 note= synonym: LYT1 |CDS(-,172209,175133) gene= CDC15 note= Cdc15p;	|gene gene= OLI1 |CDS(+,46723,46953) gene= OLI1 note= Oli1p |gene |tRNA |gene gene= VAR1 |CDS(+,48901,50097) gene= VAR1 note= Var1p |rRNA |gene gene= SCEI |CDS(+,61022,61729) gene= SCEI note= Sceip |gene |tRNA |gene |tRNA |gene |tRNA |gene |tRNA |gene |tRNA |gene |tRNA |gene |tRNA |gene |tRNA |gene |tRNA |gene |tRNA |gene |tRNA |gene |tRNA |gene |tRNA |gene |tRNA |gene |tRNA |gene |tRNA |gene gen…
65	4392	4	NC_001133	173902	185378	NC_001224	44708	80962	|gene gene= CDC15 note= synonym: LYT1 |CDS(-,172209,175133) gene= CDC15 note= Cdc15p; |rep_origin note= ARS110 |gene gene= PAU7 |CDS(-,176854,177021) gene= PAU7 note= Pau7p; |gene |CDS(-,179279,179818) note= Yar023cp; |gene gene= SUP56 gene= SUP56 note= GO_component: cytosol [goid 0005829] [evidence TAS] |gene |tRNA note= GO_component: cytosol [goid 0005829] [evidence NAS] |LTR note= YARWSIGMA1 |…	|gene gene= OLI1 |CDS(+,46723,46953) gene= OLI1 note= Oli1p |gene |tRNA |gene gene= VAR1 |CDS(+,48901,50097) gene= VAR1 note= Var1p |rRNA |gene gene= SCEI |CDS(+,61022,61729) gene= SCEI note= Sceip |gene |tRNA |gene |tRNA |gene |tRNA |gene |tRNA |gene |tRNA |gene |tRNA |gene |tRNA |gene |tRNA |gene |tRNA |gene |tRNA |gene |tRNA |gene |tRNA |gene |tRNA |gene |tRNA |gene |tRNA |gene |tRNA |gene gen…
67	4393	5	NC_001133	185652	193094	NC_001224	80963	81839	|gene |CDS(+,186315,186539) note= Yar029wp; |gene gene= PRM9 |CDS(+,186830,187726) gene= PRM9 note= Prm9p; |gene gene= MST28 |CDS(+,188101,188805) gene= MST28 note= Mst28p; |LTR note= YARWDELTA7 |gene gene= YAT1 |CDS(+,190187,192250) gene= YAT1 note= Yat1p; |gene |CDS(-,192331,192411) note= Yar035c-ap; |gene gene= SWH1 note= synonyms: OSH1, YAR044W |CDS(+,192613,196179) gene= SWH1 note= Swh1p;	|neigh_up CDS[fcd=-2188](+,79213,80022) gene= COX3 note= Subunit III of cytochrome c oxidase, which is the |neigh_down NC_001224-end
68	4390	5	NC_001133	193095	193220	NC_001224	29185	40988	|gene gene= SWH1 note= synonyms: OSH1, YAR044W |CDS[fcd=-544](+,192613,196179) gene= SWH1 note= Swh1p;	|gene gene= ATP6 |CDS[fcd=-6599](+,28487,29266) gene= ATP6 note= Mitochondrially encoded subunit 6 of the F0 sector |gene |tRNA |gene gene= COB gene= COB note= Cytochrome b, mitochondrially encoded subunit of |gene gene= BI4 gene= BI4 note= Mitochondrial mRNA maturase, forms a complex with |gene gene= BI3 gene= BI3 note= Mitochondrial mRNA maturase, forms a complex with |gene gene= BI2 gene= BI2 …
68	4391	5	NC_001133	193095	193220	NC_001224	40989	44707	|gene gene= SWH1 note= synonyms: OSH1, YAR044W |CDS[fcd=-544](+,192613,196179) gene= SWH1 note= Swh1p;	|gene gene= COB gene= COB note= Cytochrome b, mitochondrially encoded subunit of |gene gene= BI4 gene= BI4 note= Mitochondrial mRNA maturase, forms a complex with |neigh_up CDS[fcd=-14361](+,28487,29266) gene= ATP6 note= Mitochondrially encoded subunit 6 of the F0 sector |neigh_down CDS[fcd=3875](+,46723,46953) gene= OLI1 note= Oli1p
68	4392	6	NC_001133	193095	193220	NC_001224	44708	80962	|gene gene= SWH1 note= synonyms: OSH1, YAR044W |CDS[fcd=-544](+,192613,196179) gene= SWH1 note= Swh1p;	|gene gene= OLI1 |CDS(+,46723,46953) gene= OLI1 note= Oli1p |gene |tRNA |gene gene= VAR1 |CDS(+,48901,50097) gene= VAR1 note= Var1p |rRNA |gene gene= SCEI |CDS(+,61022,61729) gene= SCEI note= Sceip |gene |tRNA |gene |tRNA |gene |tRNA |gene |tRNA |gene |tRNA |gene |tRNA |gene |tRNA |gene |tRNA |gene |tRNA |gene |tRNA |gene |tRNA |gene |tRNA |gene |tRNA |gene |tRNA |gene |tRNA |gene |tRNA |gene gen…
69	4392	4	NC_001133	193221	196529	NC_001224	44708	80962	|gene gene= SWH1 note= synonyms: OSH1, YAR044W |CDS[fcd=-2262](+,192613,196179) gene= SWH1 note= Swh1p;	|gene gene= OLI1 |CDS(+,46723,46953) gene= OLI1 note= Oli1p |gene |tRNA |gene gene= VAR1 |CDS(+,48901,50097) gene= VAR1 note= Var1p |rRNA |gene gene= SCEI |CDS(+,61022,61729) gene= SCEI note= Sceip |gene |tRNA |gene |tRNA |gene |tRNA |gene |tRNA |gene |tRNA |gene |tRNA |gene |tRNA |gene |tRNA |gene |tRNA |gene |tRNA |gene |tRNA |gene |tRNA |gene |tRNA |gene |tRNA |gene |tRNA |gene |tRNA |gene gen…
72	4392	6	NC_001133	199078	202878	NC_001224	44708	80962	|neigh_up CDS[fcd=-8365](+,192613,196179) gene= SWH1 note= Swh1p; |neigh_down CDS[fcd=2416](+,203394,208007) gene= FLO1 note= Flo1p;	|gene gene= OLI1 |CDS(+,46723,46953) gene= OLI1 note= Oli1p |gene |tRNA |gene gene= VAR1 |CDS(+,48901,50097) gene= VAR1 note= Var1p |rRNA |gene gene= SCEI |CDS(+,61022,61729) gene= SCEI note= Sceip |gene |tRNA |gene |tRNA |gene |tRNA |gene |tRNA |gene |tRNA |gene |tRNA |gene |tRNA |gene |tRNA |gene |tRNA |gene |tRNA |gene |tRNA |gene |tRNA |gene |tRNA |gene |tRNA |gene |tRNA |gene |tRNA |gene gen…
84	4385	5	NC_001134	16605	17323	NC_001224	16726	17672	|gene gene= PKC1 note= synonyms: STT1, HPO2, CLY15 |CDS[fcd=732](-,14241,17696) gene= PKC1 note= Pkc1p;	|gene gene= COX1 gene= COX1 note= Subunit I of cytochrome c oxidase, which is the |gene gene= AI5_ALPHA gene= AI5_ALPHA note= Endonuclease I-SceIV, involved in intron mobility; |gene gene= AI4 gene= AI4 note= Endonuclease I-SceII, encoded by a mobile group I |gene gene= AI3 gene= AI3 note= Endonuclease I-SceIII, encoded by a mobile group I |gene gene= AI2 gene= AI2 note= Reverse transcriptase req…
84	4391	4	NC_001134	16605	17323	NC_001224	40989	44707	|gene gene= PKC1 note= synonyms: STT1, HPO2, CLY15 |CDS[fcd=732](-,14241,17696) gene= PKC1 note= Pkc1p;	|gene gene= COB gene= COB note= Cytochrome b, mitochondrially encoded subunit of |gene gene= BI4 gene= BI4 note= Mitochondrial mRNA maturase, forms a complex with |neigh_up CDS[fcd=-14361](+,28487,29266) gene= ATP6 note= Mitochondrially encoded subunit 6 of the F0 sector |neigh_down CDS[fcd=3875](+,46723,46953) gene= OLI1 note= Oli1p
84	4392	5	NC_001134	16605	17323	NC_001224	44708	80962	|gene gene= PKC1 note= synonyms: STT1, HPO2, CLY15 |CDS[fcd=732](-,14241,17696) gene= PKC1 note= Pkc1p;	|gene gene= OLI1 |CDS(+,46723,46953) gene= OLI1 note= Oli1p |gene |tRNA |gene gene= VAR1 |CDS(+,48901,50097) gene= VAR1 note= Var1p |rRNA |gene gene= SCEI |CDS(+,61022,61729) gene= SCEI note= Sceip |gene |tRNA |gene |tRNA |gene |tRNA |gene |tRNA |gene |tRNA |gene |tRNA |gene |tRNA |gene |tRNA |gene |tRNA |gene |tRNA |gene |tRNA |gene |tRNA |gene |tRNA |gene |tRNA |gene |tRNA |gene |tRNA |gene gen…
87	4391	6	NC_001134	36479	39755	NC_001224	40989	44707	|gene note= GO_component: cytosol [goid 0005829] [evidence NAS] |gene gene= ATP1 |CDS(+,37050,38687) gene= ATP1 note= Atp1p; |gene gene= BNA4 |CDS(+,39142,40524) gene= BNA4 note= Bna4p;	|gene gene= COB gene= COB note= Cytochrome b, mitochondrially encoded subunit of |gene gene= BI4 gene= BI4 note= Mitochondrial mRNA maturase, forms a complex with |neigh_up CDS[fcd=-14361](+,28487,29266) gene= ATP6 note= Mitochondrially encoded subunit 6 of the F0 sector |neigh_down CDS[fcd=3875](+,46723,46953) gene= OLI1 note= Oli1p
87	4392	5	NC_001134	36479	39755	NC_001224	44708	80962	|gene note= GO_component: cytosol [goid 0005829] [evidence NAS] |gene gene= ATP1 |CDS(+,37050,38687) gene= ATP1 note= Atp1p; |gene gene= BNA4 |CDS(+,39142,40524) gene= BNA4 note= Bna4p;	|gene gene= OLI1 |CDS(+,46723,46953) gene= OLI1 note= Oli1p |gene |tRNA |gene gene= VAR1 |CDS(+,48901,50097) gene= VAR1 note= Var1p |rRNA |gene gene= SCEI |CDS(+,61022,61729) gene= SCEI note= Sceip |gene |tRNA |gene |tRNA |gene |tRNA |gene |tRNA |gene |tRNA |gene |tRNA |gene |tRNA |gene |tRNA |gene |tRNA |gene |tRNA |gene |tRNA |gene |tRNA |gene |tRNA |gene |tRNA |gene |tRNA |gene |tRNA |gene gen…
99	4391	6	NC_001134	62252	65751	NC_001224	40989	44707	|gene |CDS(-,61199,62599) note= Ybl086cp; |rep_origin note= ARS202 |gene gene= BOI1 note= synonyms: BOB1, GIN7 |CDS(+,63873,66815) gene= BOI1 note= Boi1p;	|gene gene= COB gene= COB note= Cytochrome b, mitochondrially encoded subunit of |gene gene= BI4 gene= BI4 note= Mitochondrial mRNA maturase, forms a complex with |neigh_up CDS[fcd=-14361](+,28487,29266) gene= ATP6 note= Mitochondrially encoded subunit 6 of the F0 sector |neigh_down CDS[fcd=3875](+,46723,46953) gene= OLI1 note= Oli1p
99	4392	6	NC_001134	62252	65751	NC_001224	44708	80962	|gene |CDS(-,61199,62599) note= Ybl086cp; |rep_origin note= ARS202 |gene gene= BOI1 note= synonyms: BOB1, GIN7 |CDS(+,63873,66815) gene= BOI1 note= Boi1p;	|gene gene= OLI1 |CDS(+,46723,46953) gene= OLI1 note= Oli1p |gene |tRNA |gene gene= VAR1 |CDS(+,48901,50097) gene= VAR1 note= Var1p |rRNA |gene gene= SCEI |CDS(+,61022,61729) gene= SCEI note= Sceip |gene |tRNA |gene |tRNA |gene |tRNA |gene |tRNA |gene |tRNA |gene |tRNA |gene |tRNA |gene |tRNA |gene |tRNA |gene |tRNA |gene |tRNA |gene |tRNA |gene |tRNA |gene |tRNA |gene |tRNA |gene |tRNA |gene gen…
101	4393	6	NC_001134	66065	69010	NC_001224	80963	81839	|gene gene= BOI1 note= synonyms: BOB1, GIN7 |CDS(+,63873,66815) gene= BOI1 note= Boi1p; |gene gene= CDC27 note= synonyms: SNB1, APC3 |CDS(-,67166,69442) gene= CDC27 note= Cdc27p;	|neigh_up CDS[fcd=-2188](+,79213,80022) gene= COX3 note= Subunit III of cytochrome c oxidase, which is the |neigh_down NC_001224-end
108	4393	4	NC_001134	75145	78449	NC_001224	80963	81839	|gene gene= NUP170 note= synonym: NLE3 |CDS[fcd=-1541](+,75256,79764) gene= NUP170 note= Nup170p;	|neigh_up CDS[fcd=-2188](+,79213,80022) gene= COX3 note= Subunit III of cytochrome c oxidase, which is the |neigh_down NC_001224-end
112	4391	6	NC_001134	88996	92415	NC_001224	40989	44707	|gene gene= RPS8A |CDS(-,88521,89123) gene= RPS8A note= Rps8ap; |gene |CDS(-,89456,89554) note= Ybl071c-bp; |gene gene= KTI11 note= synonym: DPH3 |CDS(+,89976,90224) gene= KTI11 note= Kti11p; |gene gene= AST1 |CDS(+,90739,92028) gene= AST1 note= Ast1p; |gene gene= PRS4 |CDS(+,92412,93395) gene= PRS4 note= Prs4p;	|gene gene= COB gene= COB note= Cytochrome b, mitochondrially encoded subunit of |gene gene= BI4 gene= BI4 note= Mitochondrial mRNA maturase, forms a complex with |neigh_up CDS[fcd=-14361](+,28487,29266) gene= ATP6 note= Mitochondrially encoded subunit 6 of the F0 sector |neigh_down CDS[fcd=3875](+,46723,46953) gene= OLI1 note= Oli1p
116	4391	4	NC_001134	98719	100845	NC_001224	40989	44707	|gene gene= SEF1 |CDS(-,96671,100117) gene= SEF1 note= Sef1p; |gene gene= PRX1 |CDS(-,100373,101158) gene= PRX1 note= Prx1p;	|gene gene= COB gene= COB note= Cytochrome b, mitochondrially encoded subunit of |gene gene= BI4 gene= BI4 note= Mitochondrial mRNA maturase, forms a complex with |neigh_up CDS[fcd=-14361](+,28487,29266) gene= ATP6 note= Mitochondrially encoded subunit 6 of the F0 sector |neigh_down CDS[fcd=3875](+,46723,46953) gene= OLI1 note= Oli1p
124	4391	4	NC_001134	128428	129253	NC_001224	40989	44707	|gene gene= EDE1 note= synonym: BUD15 |CDS[fcd=3203](-,127898,132043) gene= EDE1 note= Ede1p;	|gene gene= COB gene= COB note= Cytochrome b, mitochondrially encoded subunit of |gene gene= BI4 gene= BI4 note= Mitochondrial mRNA maturase, forms a complex with |neigh_up CDS[fcd=-14361](+,28487,29266) gene= ATP6 note= Mitochondrially encoded subunit 6 of the F0 sector |neigh_down CDS[fcd=3875](+,46723,46953) gene= OLI1 note= Oli1p
126	4388	4	NC_001134	131056	134910	NC_001224	26414	26640	|gene gene= EDE1 note= synonym: BUD15 |CDS(-,127898,132043) gene= EDE1 note= Ede1p; |gene gene= PSY4 |CDS(+,132427,133752) gene= PSY4 note= Psy4p; |gene gene= COR1 note= synonym: QCR1 |CDS(-,134146,135519) gene= COR1 note= Cor1p;	|gene gene= COX1 gene= COX1 note= Subunit I of cytochrome c oxidase, which is the |neigh_up CDS[fcd=-12709](+,13818,16322) gene= AI1 note= Reverse transcriptase required for splicing of the |neigh_down CDS[fcd=1139](+,27666,27812) gene= ATP8 note= Subunit 8 of the F0 sector of mitochondrial inner
126	4392	7	NC_001134	131056	134910	NC_001224	44708	80962	|gene gene= EDE1 note= synonym: BUD15 |CDS(-,127898,132043) gene= EDE1 note= Ede1p; |gene gene= PSY4 |CDS(+,132427,133752) gene= PSY4 note= Psy4p; |gene gene= COR1 note= synonym: QCR1 |CDS(-,134146,135519) gene= COR1 note= Cor1p;	|gene gene= OLI1 |CDS(+,46723,46953) gene= OLI1 note= Oli1p |gene |tRNA |gene gene= VAR1 |CDS(+,48901,50097) gene= VAR1 note= Var1p |rRNA |gene gene= SCEI |CDS(+,61022,61729) gene= SCEI note= Sceip |gene |tRNA |gene |tRNA |gene |tRNA |gene |tRNA |gene |tRNA |gene |tRNA |gene |tRNA |gene |tRNA |gene |tRNA |gene |tRNA |gene |tRNA |gene |tRNA |gene |tRNA |gene |tRNA |gene |tRNA |gene |tRNA |gene gen…
127	4392	6	NC_001134	134911	137880	NC_001224	44708	80962	|gene gene= COR1 note= synonym: QCR1 |CDS(-,134146,135519) gene= COR1 note= Cor1p; |gene |CDS(+,136001,136369) note= Ybl044wp; |gene gene= ECM13 |CDS(+,136691,137464) gene= ECM13 note= Ecm13p;	|gene gene= OLI1 |CDS(+,46723,46953) gene= OLI1 note= Oli1p |gene |tRNA |gene gene= VAR1 |CDS(+,48901,50097) gene= VAR1 note= Var1p |rRNA |gene gene= SCEI |CDS(+,61022,61729) gene= SCEI note= Sceip |gene |tRNA |gene |tRNA |gene |tRNA |gene |tRNA |gene |tRNA |gene |tRNA |gene |tRNA |gene |tRNA |gene |tRNA |gene |tRNA |gene |tRNA |gene |tRNA |gene |tRNA |gene |tRNA |gene |tRNA |gene |tRNA |gene gen…
129	4392	4	NC_001134	138418	139606	NC_001224	44708	80962	|gene gene= FUI1 |CDS[fcd=1251](-,138344,140263) gene= FUI1 note= Fui1p;	|gene gene= OLI1 |CDS(+,46723,46953) gene= OLI1 note= Oli1p |gene |tRNA |gene gene= VAR1 |CDS(+,48901,50097) gene= VAR1 note= Var1p |rRNA |gene gene= SCEI |CDS(+,61022,61729) gene= SCEI note= Sceip |gene |tRNA |gene |tRNA |gene |tRNA |gene |tRNA |gene |tRNA |gene |tRNA |gene |tRNA |gene |tRNA |gene |tRNA |gene |tRNA |gene |tRNA |gene |tRNA |gene |tRNA |gene |tRNA |gene |tRNA |gene |tRNA |gene gen…
130	4385	7	NC_001134	139607	143050	NC_001224	16726	17672	|gene gene= FUI1 |CDS(-,138344,140263) gene= FUI1 note= Fui1p; |gene gene= PRE7 note= synonym: PRS3 |CDS(+,141250,141975) gene= PRE7 note= Pre7p; |gene gene= ERD2 gene= ERD2 note= Erd2p;	|gene gene= COX1 gene= COX1 note= Subunit I of cytochrome c oxidase, which is the |gene gene= AI5_ALPHA gene= AI5_ALPHA note= Endonuclease I-SceIV, involved in intron mobility; |gene gene= AI4 gene= AI4 note= Endonuclease I-SceII, encoded by a mobile group I |gene gene= AI3 gene= AI3 note= Endonuclease I-SceIII, encoded by a mobile group I |gene gene= AI2 gene= AI2 note= Reverse transcriptase req…
130	4391	5	NC_001134	139607	143050	NC_001224	40989	44707	|gene gene= FUI1 |CDS(-,138344,140263) gene= FUI1 note= Fui1p; |gene gene= PRE7 note= synonym: PRS3 |CDS(+,141250,141975) gene= PRE7 note= Pre7p; |gene gene= ERD2 gene= ERD2 note= Erd2p;	|gene gene= COB gene= COB note= Cytochrome b, mitochondrially encoded subunit of |gene gene= BI4 gene= BI4 note= Mitochondrial mRNA maturase, forms a complex with |neigh_up CDS[fcd=-14361](+,28487,29266) gene= ATP6 note= Mitochondrially encoded subunit 6 of the F0 sector |neigh_down CDS[fcd=3875](+,46723,46953) gene= OLI1 note= Oli1p
130	4392	5	NC_001134	139607	143050	NC_001224	44708	80962	|gene gene= FUI1 |CDS(-,138344,140263) gene= FUI1 note= Fui1p; |gene gene= PRE7 note= synonym: PRS3 |CDS(+,141250,141975) gene= PRE7 note= Pre7p; |gene gene= ERD2 gene= ERD2 note= Erd2p;	|gene gene= OLI1 |CDS(+,46723,46953) gene= OLI1 note= Oli1p |gene |tRNA |gene gene= VAR1 |CDS(+,48901,50097) gene= VAR1 note= Var1p |rRNA |gene gene= SCEI |CDS(+,61022,61729) gene= SCEI note= Sceip |gene |tRNA |gene |tRNA |gene |tRNA |gene |tRNA |gene |tRNA |gene |tRNA |gene |tRNA |gene |tRNA |gene |tRNA |gene |tRNA |gene |tRNA |gene |tRNA |gene |tRNA |gene |tRNA |gene |tRNA |gene |tRNA |gene gen…
133	4390	6	NC_001134	143267	143427	NC_001224	29185	40988	|gene note= synonym: YBL039W-A |CDS[fcd=49](+,143396,143575) note= Ybl039w-bp;	|gene gene= ATP6 |CDS[fcd=-6599](+,28487,29266) gene= ATP6 note= Mitochondrially encoded subunit 6 of the F0 sector |gene |tRNA |gene gene= COB gene= COB note= Cytochrome b, mitochondrially encoded subunit of |gene gene= BI4 gene= BI4 note= Mitochondrial mRNA maturase, forms a complex with |gene gene= BI3 gene= BI3 note= Mitochondrial mRNA maturase, forms a complex with |gene gene= BI2 gene= BI2 …
135	4392	6	NC_001134	147949	153316	NC_001224	44708	80962	|gene gene= APL3 |CDS(+,147212,150289) gene= APL3 note= Apl3p; |gene |CDS(-,150450,151223) note= Ybl036cp; |gene gene= POL12 |CDS(-,151496,153613) gene= POL12 note= Pol12p;	|gene gene= OLI1 |CDS(+,46723,46953) gene= OLI1 note= Oli1p |gene |tRNA |gene gene= VAR1 |CDS(+,48901,50097) gene= VAR1 note= Var1p |rRNA |gene gene= SCEI |CDS(+,61022,61729) gene= SCEI note= Sceip |gene |tRNA |gene |tRNA |gene |tRNA |gene |tRNA |gene |tRNA |gene |tRNA |gene |tRNA |gene |tRNA |gene |tRNA |gene |tRNA |gene |tRNA |gene |tRNA |gene |tRNA |gene |tRNA |gene |tRNA |gene |tRNA |gene gen…
136	4390	4	NC_001134	153317	154181	NC_001224	29185	40988	|gene gene= POL12 |CDS(-,151496,153613) gene= POL12 note= Pol12p; |gene gene= STU1 |CDS(-,153851,158392) gene= STU1 note= Stu1p;	|gene gene= ATP6 |CDS[fcd=-6599](+,28487,29266) gene= ATP6 note= Mitochondrially encoded subunit 6 of the F0 sector |gene |tRNA |gene gene= COB gene= COB note= Cytochrome b, mitochondrially encoded subunit of |gene gene= BI4 gene= BI4 note= Mitochondrial mRNA maturase, forms a complex with |gene gene= BI3 gene= BI3 note= Mitochondrial mRNA maturase, forms a complex with |gene gene= BI2 gene= BI2 …
136	4392	7	NC_001134	153317	154181	NC_001224	44708	80962	|gene gene= POL12 |CDS(-,151496,153613) gene= POL12 note= Pol12p; |gene gene= STU1 |CDS(-,153851,158392) gene= STU1 note= Stu1p;	|gene gene= OLI1 |CDS(+,46723,46953) gene= OLI1 note= Oli1p |gene |tRNA |gene gene= VAR1 |CDS(+,48901,50097) gene= VAR1 note= Var1p |rRNA |gene gene= SCEI |CDS(+,61022,61729) gene= SCEI note= Sceip |gene |tRNA |gene |tRNA |gene |tRNA |gene |tRNA |gene |tRNA |gene |tRNA |gene |tRNA |gene |tRNA |gene |tRNA |gene |tRNA |gene |tRNA |gene |tRNA |gene |tRNA |gene |tRNA |gene |tRNA |gene |tRNA |gene gen…
138	4385	6	NC_001134	162333	162503	NC_001224	16726	17672	|gene gene= SHE1 |CDS[fcd=-716](+,161702,162718) gene= SHE1 note= She1p;	|gene gene= COX1 gene= COX1 note= Subunit I of cytochrome c oxidase, which is the |gene gene= AI5_ALPHA gene= AI5_ALPHA note= Endonuclease I-SceIV, involved in intron mobility; |gene gene= AI4 gene= AI4 note= Endonuclease I-SceII, encoded by a mobile group I |gene gene= AI3 gene= AI3 note= Endonuclease I-SceIII, encoded by a mobile group I |gene gene= AI2 gene= AI2 note= Reverse transcriptase req…
138	4392	4	NC_001134	162333	162503	NC_001224	44708	80962	|gene gene= SHE1 |CDS[fcd=-716](+,161702,162718) gene= SHE1 note= She1p;	|gene gene= OLI1 |CDS(+,46723,46953) gene= OLI1 note= Oli1p |gene |tRNA |gene gene= VAR1 |CDS(+,48901,50097) gene= VAR1 note= Var1p |rRNA |gene gene= SCEI |CDS(+,61022,61729) gene= SCEI note= Sceip |gene |tRNA |gene |tRNA |gene |tRNA |gene |tRNA |gene |tRNA |gene |tRNA |gene |tRNA |gene |tRNA |gene |tRNA |gene |tRNA |gene |tRNA |gene |tRNA |gene |tRNA |gene |tRNA |gene |tRNA |gene |tRNA |gene gen…
138	4393	7	NC_001134	162333	162503	NC_001224	80963	81839	|gene gene= SHE1 |CDS[fcd=-716](+,161702,162718) gene= SHE1 note= She1p;	|neigh_up CDS[fcd=-2188](+,79213,80022) gene= COX3 note= Subunit III of cytochrome c oxidase, which is the |neigh_down NC_001224-end
139	4391	5	NC_001134	162504	166156	NC_001224	40989	44707	|gene gene= SHE1 |CDS(+,161702,162718) gene= SHE1 note= She1p; |gene gene= PET9 note= synonyms: ANC2, AAC2 |CDS(-,163044,164000) gene= PET9 note= Pet9p; |gene |CDS(-,164491,164775) note= Ybl029c-ap; |gene |CDS(+,166137,167267) note= Ybl029wp;	|gene gene= COB gene= COB note= Cytochrome b, mitochondrially encoded subunit of |gene gene= BI4 gene= BI4 note= Mitochondrial mRNA maturase, forms a complex with |neigh_up CDS[fcd=-14361](+,28487,29266) gene= ATP6 note= Mitochondrially encoded subunit 6 of the F0 sector |neigh_down CDS[fcd=3875](+,46723,46953) gene= OLI1 note= Oli1p
139	4392	7	NC_001134	162504	166156	NC_001224	44708	80962	|gene gene= SHE1 |CDS(+,161702,162718) gene= SHE1 note= She1p; |gene gene= PET9 note= synonyms: ANC2, AAC2 |CDS(-,163044,164000) gene= PET9 note= Pet9p; |gene |CDS(-,164491,164775) note= Ybl029c-ap; |gene |CDS(+,166137,167267) note= Ybl029wp;	|gene gene= OLI1 |CDS(+,46723,46953) gene= OLI1 note= Oli1p |gene |tRNA |gene gene= VAR1 |CDS(+,48901,50097) gene= VAR1 note= Var1p |rRNA |gene gene= SCEI |CDS(+,61022,61729) gene= SCEI note= Sceip |gene |tRNA |gene |tRNA |gene |tRNA |gene |tRNA |gene |tRNA |gene |tRNA |gene |tRNA |gene |tRNA |gene |tRNA |gene |tRNA |gene |tRNA |gene |tRNA |gene |tRNA |gene |tRNA |gene |tRNA |gene |tRNA |gene gen…
143	4385	4	NC_001134	170706	171273	NC_001224	16726	17672	|gene gene= LSM2 note= synonyms: SNP3, SMX5 gene= LSM2 note= Lsm2p; |neigh_up CDS[fcd=-3148](-,167521,167841) note= Ybl028cp; |neigh_down CDS[fcd=495](+,171484,171921) gene= RRN10 note= Rrn10p;	|gene gene= COX1 gene= COX1 note= Subunit I of cytochrome c oxidase, which is the |gene gene= AI5_ALPHA gene= AI5_ALPHA note= Endonuclease I-SceIV, involved in intron mobility; |gene gene= AI4 gene= AI4 note= Endonuclease I-SceII, encoded by a mobile group I |gene gene= AI3 gene= AI3 note= Endonuclease I-SceIII, encoded by a mobile group I |gene gene= AI2 gene= AI2 note= Reverse transcriptase req…
145	4388	6	NC_001134	171873	175704	NC_001224	26414	26640	|gene gene= RRN10 |CDS(+,171484,171921) gene= RRN10 note= Rrn10p; |gene gene= NCL1 note= synonym: TRM4 |CDS(+,172537,174591) gene= NCL1 note= Ncl1p; |gene gene= MCM2 |CDS(-,174923,177529) gene= MCM2 note= Mcm2p;	|gene gene= COX1 gene= COX1 note= Subunit I of cytochrome c oxidase, which is the |neigh_up CDS[fcd=-12709](+,13818,16322) gene= AI1 note= Reverse transcriptase required for splicing of the |neigh_down CDS[fcd=1139](+,27666,27812) gene= ATP8 note= Subunit 8 of the F0 sector of mitochondrial inner
146	4392	5	NC_001134	175705	176815	NC_001224	44708	80962	|gene gene= MCM2 |CDS[fcd=1269](-,174923,177529) gene= MCM2 note= Mcm2p;	|gene gene= OLI1 |CDS(+,46723,46953) gene= OLI1 note= Oli1p |gene |tRNA |gene gene= VAR1 |CDS(+,48901,50097) gene= VAR1 note= Var1p |rRNA |gene gene= SCEI |CDS(+,61022,61729) gene= SCEI note= Sceip |gene |tRNA |gene |tRNA |gene |tRNA |gene |tRNA |gene |tRNA |gene |tRNA |gene |tRNA |gene |tRNA |gene |tRNA |gene |tRNA |gene |tRNA |gene |tRNA |gene |tRNA |gene |tRNA |gene |tRNA |gene |tRNA |gene gen…
147	4392	4	NC_001134	176816	180173	NC_001224	44708	80962	|gene gene= MCM2 |CDS(-,174923,177529) gene= MCM2 note= Mcm2p; |gene gene= PIM1 note= synonym: LON1 |CDS(-,177877,181278) gene= PIM1 note= Pim1p;	|gene gene= OLI1 |CDS(+,46723,46953) gene= OLI1 note= Oli1p |gene |tRNA |gene gene= VAR1 |CDS(+,48901,50097) gene= VAR1 note= Var1p |rRNA |gene gene= SCEI |CDS(+,61022,61729) gene= SCEI note= Sceip |gene |tRNA |gene |tRNA |gene |tRNA |gene |tRNA |gene |tRNA |gene |tRNA |gene |tRNA |gene |tRNA |gene |tRNA |gene |tRNA |gene |tRNA |gene |tRNA |gene |tRNA |gene |tRNA |gene |tRNA |gene |tRNA |gene gen…
149	4390	5	NC_001134	184647	187433	NC_001224	29185	40988	|gene gene= APN2 note= synonym: ETH1 |CDS(+,184356,185918) gene= APN2 note= Apn2p; |gene gene= POP8 gene= POP8 note= Pop8p; |gene gene= PEP1 note= synonyms: VPT1, VPS10 |CDS(-,186847,191586) gene= PEP1 note= Pep1p;	|gene gene= ATP6 |CDS[fcd=-6599](+,28487,29266) gene= ATP6 note= Mitochondrially encoded subunit 6 of the F0 sector |gene |tRNA |gene gene= COB gene= COB note= Cytochrome b, mitochondrially encoded subunit of |gene gene= BI4 gene= BI4 note= Mitochondrial mRNA maturase, forms a complex with |gene gene= BI3 gene= BI3 note= Mitochondrial mRNA maturase, forms a complex with |gene gene= BI2 gene= BI2 …
150	4387	4	NC_001134	187434	190189	NC_001224	17762	26413	|gene gene= PEP1 note= synonyms: VPT1, VPS10 |CDS[fcd=2775](-,186847,191586) gene= PEP1 note= Pep1p;	|gene gene= COX1 gene= COX1 note= Subunit I of cytochrome c oxidase, which is the |gene gene= AI5_ALPHA gene= AI5_ALPHA note= Endonuclease I-SceIV, involved in intron mobility; |gene gene= AI4 gene= AI4 note= Endonuclease I-SceII, encoded by a mobile group I |gene gene= AI3 gene= AI3 note= Endonuclease I-SceIII, encoded by a mobile group I |gene gene= AI2 gene= AI2 note= Reverse transcriptase req…
150	4392	4	NC_001134	187434	190189	NC_001224	44708	80962	|gene gene= PEP1 note= synonyms: VPT1, VPS10 |CDS[fcd=2775](-,186847,191586) gene= PEP1 note= Pep1p;	|gene gene= OLI1 |CDS(+,46723,46953) gene= OLI1 note= Oli1p |gene |tRNA |gene gene= VAR1 |CDS(+,48901,50097) gene= VAR1 note= Var1p |rRNA |gene gene= SCEI |CDS(+,61022,61729) gene= SCEI note= Sceip |gene |tRNA |gene |tRNA |gene |tRNA |gene |tRNA |gene |tRNA |gene |tRNA |gene |tRNA |gene |tRNA |gene |tRNA |gene |tRNA |gene |tRNA |gene |tRNA |gene |tRNA |gene |tRNA |gene |tRNA |gene |tRNA |gene gen…
152	4393	6	NC_001134	191113	191516	NC_001224	80963	81839	|gene gene= PEP1 note= synonyms: VPT1, VPS10 |CDS[fcd=272](-,186847,191586) gene= PEP1 note= Pep1p;	|neigh_up CDS[fcd=-2188](+,79213,80022) gene= COX3 note= Subunit III of cytochrome c oxidase, which is the |neigh_down NC_001224-end
153	4385	6	NC_001134	191517	194624	NC_001224	16726	17672	|gene gene= PEP1 note= synonyms: VPT1, VPS10 |CDS(-,186847,191586) gene= PEP1 note= Pep1p; |gene gene= FUS3 note= synonym: DAC2 |CDS(+,192454,193515) gene= FUS3 note= Fus3p; |gene gene= ACH1 |CDS(+,194125,195705) gene= ACH1 note= Ach1p;	|gene gene= COX1 gene= COX1 note= Subunit I of cytochrome c oxidase, which is the |gene gene= AI5_ALPHA gene= AI5_ALPHA note= Endonuclease I-SceIV, involved in intron mobility; |gene gene= AI4 gene= AI4 note= Endonuclease I-SceII, encoded by a mobile group I |gene gene= AI3 gene= AI3 note= Endonuclease I-SceIII, encoded by a mobile group I |gene gene= AI2 gene= AI2 note= Reverse transcriptase req…
153	4390	4	NC_001134	191517	194624	NC_001224	29185	40988	|gene gene= PEP1 note= synonyms: VPT1, VPS10 |CDS(-,186847,191586) gene= PEP1 note= Pep1p; |gene gene= FUS3 note= synonym: DAC2 |CDS(+,192454,193515) gene= FUS3 note= Fus3p; |gene gene= ACH1 |CDS(+,194125,195705) gene= ACH1 note= Ach1p;	|gene gene= ATP6 |CDS[fcd=-6599](+,28487,29266) gene= ATP6 note= Mitochondrially encoded subunit 6 of the F0 sector |gene |tRNA |gene gene= COB gene= COB note= Cytochrome b, mitochondrially encoded subunit of |gene gene= BI4 gene= BI4 note= Mitochondrial mRNA maturase, forms a complex with |gene gene= BI3 gene= BI3 note= Mitochondrial mRNA maturase, forms a complex with |gene gene= BI2 gene= BI2 …
153	4392	4	NC_001134	191517	194624	NC_001224	44708	80962	|gene gene= PEP1 note= synonyms: VPT1, VPS10 |CDS(-,186847,191586) gene= PEP1 note= Pep1p; |gene gene= FUS3 note= synonym: DAC2 |CDS(+,192454,193515) gene= FUS3 note= Fus3p; |gene gene= ACH1 |CDS(+,194125,195705) gene= ACH1 note= Ach1p;	|gene gene= OLI1 |CDS(+,46723,46953) gene= OLI1 note= Oli1p |gene |tRNA |gene gene= VAR1 |CDS(+,48901,50097) gene= VAR1 note= Var1p |rRNA |gene gene= SCEI |CDS(+,61022,61729) gene= SCEI note= Sceip |gene |tRNA |gene |tRNA |gene |tRNA |gene |tRNA |gene |tRNA |gene |tRNA |gene |tRNA |gene |tRNA |gene |tRNA |gene |tRNA |gene |tRNA |gene |tRNA |gene |tRNA |gene |tRNA |gene |tRNA |gene |tRNA |gene gen…
154	4391	4	NC_001134	194625	199756	NC_001224	40989	44707	|gene gene= ACH1 |CDS(+,194125,195705) gene= ACH1 note= Ach1p; |LTR note= YBLCDELTA7 |gene |tRNA note= GO_component: cytosol [goid 0005829] [evidence NAS] |gene |tRNA note= GO_component: cytosol [goid 0005829] [evidence NAS] |LTR note= YBLWSIGMA1 |rep_origin note= ARS231 |gene gene= RRN6 |CDS(-,199067,201751) gene= RRN6 note= Rrn6p;	|gene gene= COB gene= COB note= Cytochrome b, mitochondrially encoded subunit of |gene gene= BI4 gene= BI4 note= Mitochondrial mRNA maturase, forms a complex with |neigh_up CDS[fcd=-14361](+,28487,29266) gene= ATP6 note= Mitochondrially encoded subunit 6 of the F0 sector |neigh_down CDS[fcd=3875](+,46723,46953) gene= OLI1 note= Oli1p
154	4392	4	NC_001134	194625	199756	NC_001224	44708	80962	|gene gene= ACH1 |CDS(+,194125,195705) gene= ACH1 note= Ach1p; |LTR note= YBLCDELTA7 |gene |tRNA note= GO_component: cytosol [goid 0005829] [evidence NAS] |gene |tRNA note= GO_component: cytosol [goid 0005829] [evidence NAS] |LTR note= YBLWSIGMA1 |rep_origin note= ARS231 |gene gene= RRN6 |CDS(-,199067,201751) gene= RRN6 note= Rrn6p;	|gene gene= OLI1 |CDS(+,46723,46953) gene= OLI1 note= Oli1p |gene |tRNA |gene gene= VAR1 |CDS(+,48901,50097) gene= VAR1 note= Var1p |rRNA |gene gene= SCEI |CDS(+,61022,61729) gene= SCEI note= Sceip |gene |tRNA |gene |tRNA |gene |tRNA |gene |tRNA |gene |tRNA |gene |tRNA |gene |tRNA |gene |tRNA |gene |tRNA |gene |tRNA |gene |tRNA |gene |tRNA |gene |tRNA |gene |tRNA |gene |tRNA |gene |tRNA |gene gen…
155	4393	4	NC_001134	199757	204457	NC_001224	80963	81839	|gene gene= RRN6 |CDS(-,199067,201751) gene= RRN6 note= Rrn6p; |gene gene= FMT1 |CDS(+,202059,203264) gene= FMT1 note= Fmt1p; |gene gene= SCT1 note= synonym: GAT2 |CDS(+,203541,205820) gene= SCT1 note= Sct1p;	|neigh_up CDS[fcd=-2188](+,79213,80022) gene= COX3 note= Subunit III of cytochrome c oxidase, which is the |neigh_down NC_001224-end
157	4390	4	NC_001134	204710	205354	NC_001224	29185	40988	|gene gene= SCT1 note= synonym: GAT2 |CDS[fcd=-1491](+,203541,205820) gene= SCT1 note= Sct1p;	|gene gene= ATP6 |CDS[fcd=-6599](+,28487,29266) gene= ATP6 note= Mitochondrially encoded subunit 6 of the F0 sector |gene |tRNA |gene gene= COB gene= COB note= Cytochrome b, mitochondrially encoded subunit of |gene gene= BI4 gene= BI4 note= Mitochondrial mRNA maturase, forms a complex with |gene gene= BI3 gene= BI3 note= Mitochondrial mRNA maturase, forms a complex with |gene gene= BI2 gene= BI2 …
160	4392	5	NC_001134	208014	214832	NC_001224	44708	80962	|gene gene= ALK2 |CDS(+,207197,209227) gene= ALK2 note= Alk2p; |gene |CDS(+,209412,209651) note= Ybl008w-ap; |gene gene= HIR1 |CDS(+,209656,212178) gene= HIR1 note= Hir1p; |gene gene= SLA1 |CDS(-,212635,216369) gene= SLA1 note= Sla1p;	|gene gene= OLI1 |CDS(+,46723,46953) gene= OLI1 note= Oli1p |gene |tRNA |gene gene= VAR1 |CDS(+,48901,50097) gene= VAR1 note= Var1p |rRNA |gene gene= SCEI |CDS(+,61022,61729) gene= SCEI note= Sceip |gene |tRNA |gene |tRNA |gene |tRNA |gene |tRNA |gene |tRNA |gene |tRNA |gene |tRNA |gene |tRNA |gene |tRNA |gene |tRNA |gene |tRNA |gene |tRNA |gene |tRNA |gene |tRNA |gene |tRNA |gene |tRNA |gene gen…
161	4391	4	NC_001134	214833	216014	NC_001224	40989	44707	|gene gene= SLA1 |CDS[fcd=946](-,212635,216369) gene= SLA1 note= Sla1p;	|gene gene= COB gene= COB note= Cytochrome b, mitochondrially encoded subunit of |gene gene= BI4 gene= BI4 note= Mitochondrial mRNA maturase, forms a complex with |neigh_up CDS[fcd=-14361](+,28487,29266) gene= ATP6 note= Mitochondrially encoded subunit 6 of the F0 sector |neigh_down CDS[fcd=3875](+,46723,46953) gene= OLI1 note= Oli1p
161	4392	4	NC_001134	214833	216014	NC_001224	44708	80962	|gene gene= SLA1 |CDS[fcd=946](-,212635,216369) gene= SLA1 note= Sla1p;	|gene gene= OLI1 |CDS(+,46723,46953) gene= OLI1 note= Oli1p |gene |tRNA |gene gene= VAR1 |CDS(+,48901,50097) gene= VAR1 note= Var1p |rRNA |gene gene= SCEI |CDS(+,61022,61729) gene= SCEI note= Sceip |gene |tRNA |gene |tRNA |gene |tRNA |gene |tRNA |gene |tRNA |gene |tRNA |gene |tRNA |gene |tRNA |gene |tRNA |gene |tRNA |gene |tRNA |gene |tRNA |gene |tRNA |gene |tRNA |gene |tRNA |gene |tRNA |gene gen…
166	4390	4	NC_001134	226989	228822	NC_001224	29185	40988	|gene |tRNA note= GO_component: cytosol [goid 0005829] [evidence NAS] |gene gene= UTP20 |CDS[fcd=-266](+,227639,235120) gene= UTP20 note= Utp20p;	|gene gene= ATP6 |CDS[fcd=-6599](+,28487,29266) gene= ATP6 note= Mitochondrially encoded subunit 6 of the F0 sector |gene |tRNA |gene gene= COB gene= COB note= Cytochrome b, mitochondrially encoded subunit of |gene gene= BI4 gene= BI4 note= Mitochondrial mRNA maturase, forms a complex with |gene gene= BI3 gene= BI3 note= Mitochondrial mRNA maturase, forms a complex with |gene gene= BI2 gene= BI2 …
166	4392	5	NC_001134	226989	228822	NC_001224	44708	80962	|gene |tRNA note= GO_component: cytosol [goid 0005829] [evidence NAS] |gene gene= UTP20 |CDS[fcd=-266](+,227639,235120) gene= UTP20 note= Utp20p;	|gene gene= OLI1 |CDS(+,46723,46953) gene= OLI1 note= Oli1p |gene |tRNA |gene gene= VAR1 |CDS(+,48901,50097) gene= VAR1 note= Var1p |rRNA |gene gene= SCEI |CDS(+,61022,61729) gene= SCEI note= Sceip |gene |tRNA |gene |tRNA |gene |tRNA |gene |tRNA |gene |tRNA |gene |tRNA |gene |tRNA |gene |tRNA |gene |tRNA |gene |tRNA |gene |tRNA |gene |tRNA |gene |tRNA |gene |tRNA |gene |tRNA |gene |tRNA |gene gen…
176	4393	5	NC_001134	272911	278214	NC_001224	80963	81839	|gene gene= KAP104 |CDS(-,270947,273703) gene= KAP104 note= Kap104p; |gene gene= GAL7 |CDS(-,274427,275527) gene= GAL7 note= Gal7p; |gene gene= GAL10 |CDS(-,276253,278352) gene= GAL10 note= Gal10p;	|neigh_up CDS[fcd=-2188](+,79213,80022) gene= COX3 note= Subunit III of cytochrome c oxidase, which is the |neigh_down NC_001224-end
177	4385	7	NC_001134	278215	280135	NC_001224	16726	17672	|gene gene= GAL10 |CDS(-,276253,278352) gene= GAL10 note= Gal10p; |gene gene= GAL1 |CDS(+,279021,280607) gene= GAL1 note= Gal1p;	|gene gene= COX1 gene= COX1 note= Subunit I of cytochrome c oxidase, which is the |gene gene= AI5_ALPHA gene= AI5_ALPHA note= Endonuclease I-SceIV, involved in intron mobility; |gene gene= AI4 gene= AI4 note= Endonuclease I-SceII, encoded by a mobile group I |gene gene= AI3 gene= AI3 note= Endonuclease I-SceIII, encoded by a mobile group I |gene gene= AI2 gene= AI2 note= Reverse transcriptase req…
177	4388	4	NC_001134	278215	280135	NC_001224	26414	26640	|gene gene= GAL10 |CDS(-,276253,278352) gene= GAL10 note= Gal10p; |gene gene= GAL1 |CDS(+,279021,280607) gene= GAL1 note= Gal1p;	|gene gene= COX1 gene= COX1 note= Subunit I of cytochrome c oxidase, which is the |neigh_up CDS[fcd=-12709](+,13818,16322) gene= AI1 note= Reverse transcriptase required for splicing of the |neigh_down CDS[fcd=1139](+,27666,27812) gene= ATP8 note= Subunit 8 of the F0 sector of mitochondrial inner
177	4391	4	NC_001134	278215	280135	NC_001224	40989	44707	|gene gene= GAL10 |CDS(-,276253,278352) gene= GAL10 note= Gal10p; |gene gene= GAL1 |CDS(+,279021,280607) gene= GAL1 note= Gal1p;	|gene gene= COB gene= COB note= Cytochrome b, mitochondrially encoded subunit of |gene gene= BI4 gene= BI4 note= Mitochondrial mRNA maturase, forms a complex with |neigh_up CDS[fcd=-14361](+,28487,29266) gene= ATP6 note= Mitochondrially encoded subunit 6 of the F0 sector |neigh_down CDS[fcd=3875](+,46723,46953) gene= OLI1 note= Oli1p
177	4392	5	NC_001134	278215	280135	NC_001224	44708	80962	|gene gene= GAL10 |CDS(-,276253,278352) gene= GAL10 note= Gal10p; |gene gene= GAL1 |CDS(+,279021,280607) gene= GAL1 note= Gal1p;	|gene gene= OLI1 |CDS(+,46723,46953) gene= OLI1 note= Oli1p |gene |tRNA |gene gene= VAR1 |CDS(+,48901,50097) gene= VAR1 note= Var1p |rRNA |gene gene= SCEI |CDS(+,61022,61729) gene= SCEI note= Sceip |gene |tRNA |gene |tRNA |gene |tRNA |gene |tRNA |gene |tRNA |gene |tRNA |gene |tRNA |gene |tRNA |gene |tRNA |gene |tRNA |gene |tRNA |gene |tRNA |gene |tRNA |gene |tRNA |gene |tRNA |gene |tRNA |gene gen…
179	4390	4	NC_001134	282535	291390	NC_001224	29185	40988	|gene gene= FUR4 |CDS(+,281443,283344) gene= FUR4 note= Fur4p; |gene gene= POA1 |CDS(+,283738,284271) gene= POA1 note= Poa1p; |gene gene= CHS3 note= synonyms: KTI2, DIT101, CSD2, CAL1 |CDS(-,284428,287925) gene= CHS3 note= Chs3p; |gene gene= SCO2 |CDS(+,289445,290350) gene= SCO2 note= Sco2p; |gene gene= OLA1 |CDS(-,290681,291865) gene= OLA1 note= Ola1p;	|gene gene= ATP6 |CDS[fcd=-6599](+,28487,29266) gene= ATP6 note= Mitochondrially encoded subunit 6 of the F0 sector |gene |tRNA |gene gene= COB gene= COB note= Cytochrome b, mitochondrially encoded subunit of |gene gene= BI4 gene= BI4 note= Mitochondrial mRNA maturase, forms a complex with |gene gene= BI3 gene= BI3 note= Mitochondrial mRNA maturase, forms a complex with |gene gene= BI2 gene= BI2 …
179	4391	7	NC_001134	282535	291390	NC_001224	40989	44707	|gene gene= FUR4 |CDS(+,281443,283344) gene= FUR4 note= Fur4p; |gene gene= POA1 |CDS(+,283738,284271) gene= POA1 note= Poa1p; |gene gene= CHS3 note= synonyms: KTI2, DIT101, CSD2, CAL1 |CDS(-,284428,287925) gene= CHS3 note= Chs3p; |gene gene= SCO2 |CDS(+,289445,290350) gene= SCO2 note= Sco2p; |gene gene= OLA1 |CDS(-,290681,291865) gene= OLA1 note= Ola1p;	|gene gene= COB gene= COB note= Cytochrome b, mitochondrially encoded subunit of |gene gene= BI4 gene= BI4 note= Mitochondrial mRNA maturase, forms a complex with |neigh_up CDS[fcd=-14361](+,28487,29266) gene= ATP6 note= Mitochondrially encoded subunit 6 of the F0 sector |neigh_down CDS[fcd=3875](+,46723,46953) gene= OLI1 note= Oli1p
180	4392	5	NC_001134	291391	292350	NC_001224	44708	80962	|gene gene= OLA1 |CDS[fcd=-5](-,290681,291865) gene= OLA1 note= Ola1p;	|gene gene= OLI1 |CDS(+,46723,46953) gene= OLI1 note= Oli1p |gene |tRNA |gene gene= VAR1 |CDS(+,48901,50097) gene= VAR1 note= Var1p |rRNA |gene gene= SCEI |CDS(+,61022,61729) gene= SCEI note= Sceip |gene |tRNA |gene |tRNA |gene |tRNA |gene |tRNA |gene |tRNA |gene |tRNA |gene |tRNA |gene |tRNA |gene |tRNA |gene |tRNA |gene |tRNA |gene |tRNA |gene |tRNA |gene |tRNA |gene |tRNA |gene |tRNA |gene gen…
182	4385	4	NC_001134	293240	298127	NC_001224	16726	17672	|gene gene= ETR1 note= synonyms: MRF1', MRF1 |CDS(-,292877,294019) gene= ETR1 note= Etr1p; |gene |CDS(-,294425,296002) note= Ybr028cp; |gene gene= CDS1 note= synonym: CDG1 |CDS(-,296369,297742) gene= CDS1 note= Cds1p;	|gene gene= COX1 gene= COX1 note= Subunit I of cytochrome c oxidase, which is the |gene gene= AI5_ALPHA gene= AI5_ALPHA note= Endonuclease I-SceIV, involved in intron mobility; |gene gene= AI4 gene= AI4 note= Endonuclease I-SceII, encoded by a mobile group I |gene gene= AI3 gene= AI3 note= Endonuclease I-SceIII, encoded by a mobile group I |gene gene= AI2 gene= AI2 note= Reverse transcriptase req…
182	4390	5	NC_001134	293240	298127	NC_001224	29185	40988	|gene gene= ETR1 note= synonyms: MRF1', MRF1 |CDS(-,292877,294019) gene= ETR1 note= Etr1p; |gene |CDS(-,294425,296002) note= Ybr028cp; |gene gene= CDS1 note= synonym: CDG1 |CDS(-,296369,297742) gene= CDS1 note= Cds1p;	|gene gene= ATP6 |CDS[fcd=-6599](+,28487,29266) gene= ATP6 note= Mitochondrially encoded subunit 6 of the F0 sector |gene |tRNA |gene gene= COB gene= COB note= Cytochrome b, mitochondrially encoded subunit of |gene gene= BI4 gene= BI4 note= Mitochondrial mRNA maturase, forms a complex with |gene gene= BI3 gene= BI3 note= Mitochondrial mRNA maturase, forms a complex with |gene gene= BI2 gene= BI2 …
182	4392	7	NC_001134	293240	298127	NC_001224	44708	80962	|gene gene= ETR1 note= synonyms: MRF1', MRF1 |CDS(-,292877,294019) gene= ETR1 note= Etr1p; |gene |CDS(-,294425,296002) note= Ybr028cp; |gene gene= CDS1 note= synonym: CDG1 |CDS(-,296369,297742) gene= CDS1 note= Cds1p;	|gene gene= OLI1 |CDS(+,46723,46953) gene= OLI1 note= Oli1p |gene |tRNA |gene gene= VAR1 |CDS(+,48901,50097) gene= VAR1 note= Var1p |rRNA |gene gene= SCEI |CDS(+,61022,61729) gene= SCEI note= Sceip |gene |tRNA |gene |tRNA |gene |tRNA |gene |tRNA |gene |tRNA |gene |tRNA |gene |tRNA |gene |tRNA |gene |tRNA |gene |tRNA |gene |tRNA |gene |tRNA |gene |tRNA |gene |tRNA |gene |tRNA |gene |tRNA |gene gen…
184	4390	4	NC_001134	298616	302361	NC_001224	29185	40988	|gene |CDS(+,298292,299950) note= Ybr030wp; |gene gene= RPL4A |CDS(+,300166,301254) gene= RPL4A note= Rpl4ap; |gene gene= EDS1 |CDS(+,301944,304703) gene= EDS1 note= Eds1p;	|gene gene= ATP6 |CDS[fcd=-6599](+,28487,29266) gene= ATP6 note= Mitochondrially encoded subunit 6 of the F0 sector |gene |tRNA |gene gene= COB gene= COB note= Cytochrome b, mitochondrially encoded subunit of |gene gene= BI4 gene= BI4 note= Mitochondrial mRNA maturase, forms a complex with |gene gene= BI3 gene= BI3 note= Mitochondrial mRNA maturase, forms a complex with |gene gene= BI2 gene= BI2 …
184	4391	8	NC_001134	298616	302361	NC_001224	40989	44707	|gene |CDS(+,298292,299950) note= Ybr030wp; |gene gene= RPL4A |CDS(+,300166,301254) gene= RPL4A note= Rpl4ap; |gene gene= EDS1 |CDS(+,301944,304703) gene= EDS1 note= Eds1p;	|gene gene= COB gene= COB note= Cytochrome b, mitochondrially encoded subunit of |gene gene= BI4 gene= BI4 note= Mitochondrial mRNA maturase, forms a complex with |neigh_up CDS[fcd=-14361](+,28487,29266) gene= ATP6 note= Mitochondrially encoded subunit 6 of the F0 sector |neigh_down CDS[fcd=3875](+,46723,46953) gene= OLI1 note= Oli1p
184	4392	10	NC_001134	298616	302361	NC_001224	44708	80962	|gene |CDS(+,298292,299950) note= Ybr030wp; |gene gene= RPL4A |CDS(+,300166,301254) gene= RPL4A note= Rpl4ap; |gene gene= EDS1 |CDS(+,301944,304703) gene= EDS1 note= Eds1p;	|gene gene= OLI1 |CDS(+,46723,46953) gene= OLI1 note= Oli1p |gene |tRNA |gene gene= VAR1 |CDS(+,48901,50097) gene= VAR1 note= Var1p |rRNA |gene gene= SCEI |CDS(+,61022,61729) gene= SCEI note= Sceip |gene |tRNA |gene |tRNA |gene |tRNA |gene |tRNA |gene |tRNA |gene |tRNA |gene |tRNA |gene |tRNA |gene |tRNA |gene |tRNA |gene |tRNA |gene |tRNA |gene |tRNA |gene |tRNA |gene |tRNA |gene |tRNA |gene gen…
184	4393	4	NC_001134	298616	302361	NC_001224	80963	81839	|gene |CDS(+,298292,299950) note= Ybr030wp; |gene gene= RPL4A |CDS(+,300166,301254) gene= RPL4A note= Rpl4ap; |gene gene= EDS1 |CDS(+,301944,304703) gene= EDS1 note= Eds1p;	|neigh_up CDS[fcd=-2188](+,79213,80022) gene= COX3 note= Subunit III of cytochrome c oxidase, which is the |neigh_down NC_001224-end
186	4385	4	NC_001134	306120	310040	NC_001224	16726	17672	|gene gene= PDX3 |CDS(-,306269,306955) gene= PDX3 note= Pdx3p; |misc_RNA |misc_RNA note= TLC1; |gene gene= CSG2 note= synonym: CLS2 |CDS(-,309081,310313) gene= CSG2 note= Csg2p;	|gene gene= COX1 gene= COX1 note= Subunit I of cytochrome c oxidase, which is the |gene gene= AI5_ALPHA gene= AI5_ALPHA note= Endonuclease I-SceIV, involved in intron mobility; |gene gene= AI4 gene= AI4 note= Endonuclease I-SceII, encoded by a mobile group I |gene gene= AI3 gene= AI3 note= Endonuclease I-SceIII, encoded by a mobile group I |gene gene= AI2 gene= AI2 note= Reverse transcriptase req…
186	4392	5	NC_001134	306120	310040	NC_001224	44708	80962	|gene gene= PDX3 |CDS(-,306269,306955) gene= PDX3 note= Pdx3p; |misc_RNA |misc_RNA note= TLC1; |gene gene= CSG2 note= synonym: CLS2 |CDS(-,309081,310313) gene= CSG2 note= Csg2p;	|gene gene= OLI1 |CDS(+,46723,46953) gene= OLI1 note= Oli1p |gene |tRNA |gene gene= VAR1 |CDS(+,48901,50097) gene= VAR1 note= Var1p |rRNA |gene gene= SCEI |CDS(+,61022,61729) gene= SCEI note= Sceip |gene |tRNA |gene |tRNA |gene |tRNA |gene |tRNA |gene |tRNA |gene |tRNA |gene |tRNA |gene |tRNA |gene |tRNA |gene |tRNA |gene |tRNA |gene |tRNA |gene |tRNA |gene |tRNA |gene |tRNA |gene |tRNA |gene gen…
187	4385	7	NC_001134	310041	311757	NC_001224	16726	17672	|gene gene= CSG2 note= synonym: CLS2 |CDS(-,309081,310313) gene= CSG2 note= Csg2p; |gene gene= SCO1 note= synonym: PET161 |CDS(-,310564,311451) gene= SCO1 note= Sco1p;	|gene gene= COX1 gene= COX1 note= Subunit I of cytochrome c oxidase, which is the |gene gene= AI5_ALPHA gene= AI5_ALPHA note= Endonuclease I-SceIV, involved in intron mobility; |gene gene= AI4 gene= AI4 note= Endonuclease I-SceII, encoded by a mobile group I |gene gene= AI3 gene= AI3 note= Endonuclease I-SceIII, encoded by a mobile group I |gene gene= AI2 gene= AI2 note= Reverse transcriptase req…
188	4385	7	NC_001134	311758	313585	NC_001224	16726	17672	|gene gene= CHS2 |CDS[fcd=-774](+,311897,314788) gene= CHS2 note= Chs2p;	|gene gene= COX1 gene= COX1 note= Subunit I of cytochrome c oxidase, which is the |gene gene= AI5_ALPHA gene= AI5_ALPHA note= Endonuclease I-SceIV, involved in intron mobility; |gene gene= AI4 gene= AI4 note= Endonuclease I-SceII, encoded by a mobile group I |gene gene= AI3 gene= AI3 note= Endonuclease I-SceIII, encoded by a mobile group I |gene gene= AI2 gene= AI2 note= Reverse transcriptase req…
188	4392	6	NC_001134	311758	313585	NC_001224	44708	80962	|gene gene= CHS2 |CDS[fcd=-774](+,311897,314788) gene= CHS2 note= Chs2p;	|gene gene= OLI1 |CDS(+,46723,46953) gene= OLI1 note= Oli1p |gene |tRNA |gene gene= VAR1 |CDS(+,48901,50097) gene= VAR1 note= Var1p |rRNA |gene gene= SCEI |CDS(+,61022,61729) gene= SCEI note= Sceip |gene |tRNA |gene |tRNA |gene |tRNA |gene |tRNA |gene |tRNA |gene |tRNA |gene |tRNA |gene |tRNA |gene |tRNA |gene |tRNA |gene |tRNA |gene |tRNA |gene |tRNA |gene |tRNA |gene |tRNA |gene |tRNA |gene gen…
192	4391	6	NC_001134	319444	322302	NC_001224	40989	44707	|gene gene= FAT1 |CDS(+,318266,320275) gene= FAT1 note= Fat1p; |gene gene= CST26 |CDS(-,320416,321609) gene= CST26 note= Cst26p; |gene gene= QDR3 note= synonym: AQR2 |CDS(-,321876,323945) gene= QDR3 note= Qdr3p;	|gene gene= COB gene= COB note= Cytochrome b, mitochondrially encoded subunit of |gene gene= BI4 gene= BI4 note= Mitochondrial mRNA maturase, forms a complex with |neigh_up CDS[fcd=-14361](+,28487,29266) gene= ATP6 note= Mitochondrially encoded subunit 6 of the F0 sector |neigh_down CDS[fcd=3875](+,46723,46953) gene= OLI1 note= Oli1p
192	4393	5	NC_001134	319444	322302	NC_001224	80963	81839	|gene gene= FAT1 |CDS(+,318266,320275) gene= FAT1 note= Fat1p; |gene gene= CST26 |CDS(-,320416,321609) gene= CST26 note= Cst26p; |gene gene= QDR3 note= synonym: AQR2 |CDS(-,321876,323945) gene= QDR3 note= Qdr3p;	|neigh_up CDS[fcd=-2188](+,79213,80022) gene= COX3 note= Subunit III of cytochrome c oxidase, which is the |neigh_down NC_001224-end
194	4386	4	NC_001134	322386	328494	NC_001224	17673	17761	|gene gene= QDR3 note= synonym: AQR2 |CDS(-,321876,323945) gene= QDR3 note= Qdr3p; |gene gene= TCM62 |CDS(-,324337,326058) gene= TCM62 note= Tcm62p; |rep_origin note= ARS211 |gene |tRNA note= GO_component: cytosol [goid 0005829] [evidence NAS] |LTR note= YBRWDELTA15 |LTR note= YBRWDELTA16 |gene gene= GIP1 |CDS(-,328369,330090) gene= GIP1 note= Gip1p;	|gene gene= COX1 gene= COX1 note= Subunit I of cytochrome c oxidase, which is the |gene gene= AI5_ALPHA gene= AI5_ALPHA note= Endonuclease I-SceIV, involved in intron mobility; |gene gene= AI4 gene= AI4 note= Endonuclease I-SceII, encoded by a mobile group I |gene gene= AI3 gene= AI3 note= Endonuclease I-SceIII, encoded by a mobile group I |gene gene= AI2 gene= AI2 note= Reverse transcriptase req…
196	4392	5	NC_001134	336199	337612	NC_001224	44708	80962	|gene gene= REB1 note= synonym: GRF2 |CDS(-,334384,336816) gene= REB1 note= Reb1p; |gene gene= REG2 |CDS(-,337181,338197) gene= REG2 note= Reg2p;	|gene gene= OLI1 |CDS(+,46723,46953) gene= OLI1 note= Oli1p |gene |tRNA |gene gene= VAR1 |CDS(+,48901,50097) gene= VAR1 note= Var1p |rRNA |gene gene= SCEI |CDS(+,61022,61729) gene= SCEI note= Sceip |gene |tRNA |gene |tRNA |gene |tRNA |gene |tRNA |gene |tRNA |gene |tRNA |gene |tRNA |gene |tRNA |gene |tRNA |gene |tRNA |gene |tRNA |gene |tRNA |gene |tRNA |gene |tRNA |gene |tRNA |gene |tRNA |gene gen…
196	4393	4	NC_001134	336199	337612	NC_001224	80963	81839	|gene gene= REB1 note= synonym: GRF2 |CDS(-,334384,336816) gene= REB1 note= Reb1p; |gene gene= REG2 |CDS(-,337181,338197) gene= REG2 note= Reg2p;	|neigh_up CDS[fcd=-2188](+,79213,80022) gene= COX3 note= Subunit III of cytochrome c oxidase, which is the |neigh_down NC_001224-end
197	4387	4	NC_001134	337613	346132	NC_001224	17762	26413	|gene gene= REG2 |CDS(-,337181,338197) gene= REG2 note= Reg2p; |gene gene= RFS1 |CDS(-,338718,339350) gene= RFS1 note= Rfs1p; |gene |CDS(-,339673,340749) note= Ybr053cp; |gene gene= YRO2 |CDS(+,343099,344133) gene= YRO2 note= Yro2p; |gene gene= PRP6 note= synonyms: TSM7269, RNA6 |CDS(-,344600,347299) gene= PRP6 note= Prp6p;	|gene gene= COX1 gene= COX1 note= Subunit I of cytochrome c oxidase, which is the |gene gene= AI5_ALPHA gene= AI5_ALPHA note= Endonuclease I-SceIV, involved in intron mobility; |gene gene= AI4 gene= AI4 note= Endonuclease I-SceII, encoded by a mobile group I |gene gene= AI3 gene= AI3 note= Endonuclease I-SceIII, encoded by a mobile group I |gene gene= AI2 gene= AI2 note= Reverse transcriptase req…
198	4388	4	NC_001134	346133	346889	NC_001224	26414	26640	|gene gene= PRP6 note= synonyms: TSM7269, RNA6 |CDS[fcd=788](-,344600,347299) gene= PRP6 note= Prp6p;	|gene gene= COX1 gene= COX1 note= Subunit I of cytochrome c oxidase, which is the |neigh_up CDS[fcd=-12709](+,13818,16322) gene= AI1 note= Reverse transcriptase required for splicing of the |neigh_down CDS[fcd=1139](+,27666,27812) gene= ATP8 note= Subunit 8 of the F0 sector of mitochondrial inner
202	4393	4	NC_001134	352809	354796	NC_001224	80963	81839	|gene gene= MUM2 |CDS(-,352191,353291) gene= MUM2 note= Mum2p; |gene gene= UBP14 note= synonym: GID6 |CDS(-,353670,356015) gene= UBP14 note= Ubp14p;	|neigh_up CDS[fcd=-2188](+,79213,80022) gene= COX3 note= Subunit III of cytochrome c oxidase, which is the |neigh_down NC_001224-end
203	4390	9	NC_001134	354797	360768	NC_001224	29185	40988	|gene gene= UBP14 note= synonym: GID6 |CDS(-,353670,356015) gene= UBP14 note= Ubp14p; |gene gene= TSC3 |CDS(-,356322,356564) gene= TSC3 note= Tsc3p; |gene gene= AKL1 |CDS(-,356859,360185) gene= AKL1 note= Akl1p; |gene gene= ORC2 note= synonyms: SIR5, RRR1 |CDS(-,360650,362512) gene= ORC2 note= Orc2p;	|gene gene= ATP6 |CDS[fcd=-6599](+,28487,29266) gene= ATP6 note= Mitochondrially encoded subunit 6 of the F0 sector |gene |tRNA |gene gene= COB gene= COB note= Cytochrome b, mitochondrially encoded subunit of |gene gene= BI4 gene= BI4 note= Mitochondrial mRNA maturase, forms a complex with |gene gene= BI3 gene= BI3 note= Mitochondrial mRNA maturase, forms a complex with |gene gene= BI2 gene= BI2 …
203	4392	5	NC_001134	354797	360768	NC_001224	44708	80962	|gene gene= UBP14 note= synonym: GID6 |CDS(-,353670,356015) gene= UBP14 note= Ubp14p; |gene gene= TSC3 |CDS(-,356322,356564) gene= TSC3 note= Tsc3p; |gene gene= AKL1 |CDS(-,356859,360185) gene= AKL1 note= Akl1p; |gene gene= ORC2 note= synonyms: SIR5, RRR1 |CDS(-,360650,362512) gene= ORC2 note= Orc2p;	|gene gene= OLI1 |CDS(+,46723,46953) gene= OLI1 note= Oli1p |gene |tRNA |gene gene= VAR1 |CDS(+,48901,50097) gene= VAR1 note= Var1p |rRNA |gene gene= SCEI |CDS(+,61022,61729) gene= SCEI note= Sceip |gene |tRNA |gene |tRNA |gene |tRNA |gene |tRNA |gene |tRNA |gene |tRNA |gene |tRNA |gene |tRNA |gene |tRNA |gene |tRNA |gene |tRNA |gene |tRNA |gene |tRNA |gene |tRNA |gene |tRNA |gene |tRNA |gene gen…
203	4393	5	NC_001134	354797	360768	NC_001224	80963	81839	|gene gene= UBP14 note= synonym: GID6 |CDS(-,353670,356015) gene= UBP14 note= Ubp14p; |gene gene= TSC3 |CDS(-,356322,356564) gene= TSC3 note= Tsc3p; |gene gene= AKL1 |CDS(-,356859,360185) gene= AKL1 note= Akl1p; |gene gene= ORC2 note= synonyms: SIR5, RRR1 |CDS(-,360650,362512) gene= ORC2 note= Orc2p;	|neigh_up CDS[fcd=-2188](+,79213,80022) gene= COX3 note= Subunit III of cytochrome c oxidase, which is the |neigh_down NC_001224-end
205	4392	4	NC_001134	362397	363803	NC_001224	44708	80962	|gene gene= ORC2 note= synonyms: SIR5, RRR1 |CDS[fcd=-588](-,360650,362512) gene= ORC2 note= Orc2p;	|gene gene= OLI1 |CDS(+,46723,46953) gene= OLI1 note= Oli1p |gene |tRNA |gene gene= VAR1 |CDS(+,48901,50097) gene= VAR1 note= Var1p |rRNA |gene gene= SCEI |CDS(+,61022,61729) gene= SCEI note= Sceip |gene |tRNA |gene |tRNA |gene |tRNA |gene |tRNA |gene |tRNA |gene |tRNA |gene |tRNA |gene |tRNA |gene |tRNA |gene |tRNA |gene |tRNA |gene |tRNA |gene |tRNA |gene |tRNA |gene |tRNA |gene |tRNA |gene gen…
206	4385	4	NC_001134	363804	374981	NC_001224	16726	17672	|gene gene= TRM7 |CDS(-,364785,365717) gene= TRM7 note= Trm7p; |gene note= Ybr062cp; |gene |CDS(-,366968,368182) note= Ybr063cp; |gene gene= ECM2 note= synonym: SLT11 |CDS(-,368582,369676) gene= ECM2 note= Ecm2p; |gene gene= NRG2 |CDS(-,370035,370697) gene= NRG2 note= Nrg2p; |gene gene= TIP1 |CDS(-,372100,372732) gene= TIP1 note= Tip1p; |gene gene= BAP2 |CDS(-,373858,375687) gene= BAP2 note= Bap2…	|gene gene= COX1 gene= COX1 note= Subunit I of cytochrome c oxidase, which is the |gene gene= AI5_ALPHA gene= AI5_ALPHA note= Endonuclease I-SceIV, involved in intron mobility; |gene gene= AI4 gene= AI4 note= Endonuclease I-SceII, encoded by a mobile group I |gene gene= AI3 gene= AI3 note= Endonuclease I-SceIII, encoded by a mobile group I |gene gene= AI2 gene= AI2 note= Reverse transcriptase req…
206	4392	5	NC_001134	363804	374981	NC_001224	44708	80962	|gene gene= TRM7 |CDS(-,364785,365717) gene= TRM7 note= Trm7p; |gene note= Ybr062cp; |gene |CDS(-,366968,368182) note= Ybr063cp; |gene gene= ECM2 note= synonym: SLT11 |CDS(-,368582,369676) gene= ECM2 note= Ecm2p; |gene gene= NRG2 |CDS(-,370035,370697) gene= NRG2 note= Nrg2p; |gene gene= TIP1 |CDS(-,372100,372732) gene= TIP1 note= Tip1p; |gene gene= BAP2 |CDS(-,373858,375687) gene= BAP2 note= Bap2…	|gene gene= OLI1 |CDS(+,46723,46953) gene= OLI1 note= Oli1p |gene |tRNA |gene gene= VAR1 |CDS(+,48901,50097) gene= VAR1 note= Var1p |rRNA |gene gene= SCEI |CDS(+,61022,61729) gene= SCEI note= Sceip |gene |tRNA |gene |tRNA |gene |tRNA |gene |tRNA |gene |tRNA |gene |tRNA |gene |tRNA |gene |tRNA |gene |tRNA |gene |tRNA |gene |tRNA |gene |tRNA |gene |tRNA |gene |tRNA |gene |tRNA |gene |tRNA |gene gen…
207	4390	8	NC_001134	374982	378234	NC_001224	29185	40988	|gene gene= BAP2 |CDS(-,373858,375687) gene= BAP2 note= Bap2p; |gene gene= TAT1 note= synonyms: VAP1, TAP1 |CDS(-,376571,378430) gene= TAT1 note= Tat1p;	|gene gene= ATP6 |CDS[fcd=-6599](+,28487,29266) gene= ATP6 note= Mitochondrially encoded subunit 6 of the F0 sector |gene |tRNA |gene gene= COB gene= COB note= Cytochrome b, mitochondrially encoded subunit of |gene gene= BI4 gene= BI4 note= Mitochondrial mRNA maturase, forms a complex with |gene gene= BI3 gene= BI3 note= Mitochondrial mRNA maturase, forms a complex with |gene gene= BI2 gene= BI2 …
207	4392	4	NC_001134	374982	378234	NC_001224	44708	80962	|gene gene= BAP2 |CDS(-,373858,375687) gene= BAP2 note= Bap2p; |gene gene= TAT1 note= synonyms: VAP1, TAP1 |CDS(-,376571,378430) gene= TAT1 note= Tat1p;	|gene gene= OLI1 |CDS(+,46723,46953) gene= OLI1 note= Oli1p |gene |tRNA |gene gene= VAR1 |CDS(+,48901,50097) gene= VAR1 note= Var1p |rRNA |gene gene= SCEI |CDS(+,61022,61729) gene= SCEI note= Sceip |gene |tRNA |gene |tRNA |gene |tRNA |gene |tRNA |gene |tRNA |gene |tRNA |gene |tRNA |gene |tRNA |gene |tRNA |gene |tRNA |gene |tRNA |gene |tRNA |gene |tRNA |gene |tRNA |gene |tRNA |gene |tRNA |gene gen…
208	4392	4	NC_001134	378235	379288	NC_001224	44708	80962	|gene gene= TAT1 note= synonyms: VAP1, TAP1 |CDS(-,376571,378430) gene= TAT1 note= Tat1p; |gene gene= ALG14 |CDS(-,379218,379931) gene= ALG14 note= Alg14p;	|gene gene= OLI1 |CDS(+,46723,46953) gene= OLI1 note= Oli1p |gene |tRNA |gene gene= VAR1 |CDS(+,48901,50097) gene= VAR1 note= Var1p |rRNA |gene gene= SCEI |CDS(+,61022,61729) gene= SCEI note= Sceip |gene |tRNA |gene |tRNA |gene |tRNA |gene |tRNA |gene |tRNA |gene |tRNA |gene |tRNA |gene |tRNA |gene |tRNA |gene |tRNA |gene |tRNA |gene |tRNA |gene |tRNA |gene |tRNA |gene |tRNA |gene |tRNA |gene gen…
218	4392	5	NC_001134	397677	408705	NC_001224	44708	80962	|gene gene= RPG1 note= synonym: TIF32 |CDS(-,395377,398271) gene= RPG1 note= Rpg1p; |gene gene= SEC18 note= synonym: ANU4 |CDS(-,398608,400884) gene= SEC18 note= Sec18p; |gene gene= SPT7 note= synonym: GIT2 |CDS(-,401247,405245) gene= SPT7 note= Spt7p; |gene |tRNA note= GO_component: cytosol [goid 0005829] [evidence NAS] |gene |tRNA note= GO_component: cytosol [goid 0005829] [evidence NAS] |gene …	|gene gene= OLI1 |CDS(+,46723,46953) gene= OLI1 note= Oli1p |gene |tRNA |gene gene= VAR1 |CDS(+,48901,50097) gene= VAR1 note= Var1p |rRNA |gene gene= SCEI |CDS(+,61022,61729) gene= SCEI note= Sceip |gene |tRNA |gene |tRNA |gene |tRNA |gene |tRNA |gene |tRNA |gene |tRNA |gene |tRNA |gene |tRNA |gene |tRNA |gene |tRNA |gene |tRNA |gene |tRNA |gene |tRNA |gene |tRNA |gene |tRNA |gene |tRNA |gene gen…
220	4390	4	NC_001134	408758	422575	NC_001224	29185	40988	|gene gene= TEC1 note= synonym: ROC1 |CDS(+,409163,410623) gene= TEC1 note= Tec1p; |gene gene= MIS1 |CDS(+,411048,413975) gene= MIS1 note= Mis1p; |gene gene= RPL19A gene= RPL19A note= Rpl19ap; |gene gene= AAC3 note= synonym: ANC3 |CDS(+,415977,416900) gene= AAC3 note= Aac3p; |rep_origin note= ARS215 |gene |CDS(-,418901,419158) note= Ybr085c-ap; |gene gene= IST2 |CDS(-,420195,423035) gene= IST2 no…	|gene gene= ATP6 |CDS[fcd=-6599](+,28487,29266) gene= ATP6 note= Mitochondrially encoded subunit 6 of the F0 sector |gene |tRNA |gene gene= COB gene= COB note= Cytochrome b, mitochondrially encoded subunit of |gene gene= BI4 gene= BI4 note= Mitochondrial mRNA maturase, forms a complex with |gene gene= BI3 gene= BI3 note= Mitochondrial mRNA maturase, forms a complex with |gene gene= BI2 gene= BI2 …
220	4393	5	NC_001134	408758	422575	NC_001224	80963	81839	|gene gene= TEC1 note= synonym: ROC1 |CDS(+,409163,410623) gene= TEC1 note= Tec1p; |gene gene= MIS1 |CDS(+,411048,413975) gene= MIS1 note= Mis1p; |gene gene= RPL19A gene= RPL19A note= Rpl19ap; |gene gene= AAC3 note= synonym: ANC3 |CDS(+,415977,416900) gene= AAC3 note= Aac3p; |rep_origin note= ARS215 |gene |CDS(-,418901,419158) note= Ybr085c-ap; |gene gene= IST2 |CDS(-,420195,423035) gene= IST2 no…	|neigh_up CDS[fcd=-2188](+,79213,80022) gene= COX3 note= Subunit III of cytochrome c oxidase, which is the |neigh_down NC_001224-end
234	4390	5	NC_001134	450203	450495	NC_001224	29185	40988	|gene gene= YMC2 |CDS[fcd=-688](+,449661,450650) gene= YMC2 note= Ymc2p;	|gene gene= ATP6 |CDS[fcd=-6599](+,28487,29266) gene= ATP6 note= Mitochondrially encoded subunit 6 of the F0 sector |gene |tRNA |gene gene= COB gene= COB note= Cytochrome b, mitochondrially encoded subunit of |gene gene= BI4 gene= BI4 note= Mitochondrial mRNA maturase, forms a complex with |gene gene= BI3 gene= BI3 note= Mitochondrial mRNA maturase, forms a complex with |gene gene= BI2 gene= BI2 …
235	4391	5	NC_001134	450496	451338	NC_001224	40989	44707	|gene gene= YMC2 |CDS(+,449661,450650) gene= YMC2 note= Ymc2p; |gene gene= VID24 note= synonym: GID4 |CDS(-,450875,451963) gene= VID24 note= Vid24p;	|gene gene= COB gene= COB note= Cytochrome b, mitochondrially encoded subunit of |gene gene= BI4 gene= BI4 note= Mitochondrial mRNA maturase, forms a complex with |neigh_up CDS[fcd=-14361](+,28487,29266) gene= ATP6 note= Mitochondrially encoded subunit 6 of the F0 sector |neigh_down CDS[fcd=3875](+,46723,46953) gene= OLI1 note= Oli1p
236	4392	6	NC_001134	451339	456937	NC_001224	44708	80962	|gene gene= VID24 note= synonym: GID4 |CDS(-,450875,451963) gene= VID24 note= Vid24p; |gene gene= PHO88 |CDS(+,452652,453218) gene= PHO88 note= Pho88p; |gene gene= IML3 note= synonym: MCM19 |CDS(-,453787,454524) gene= IML3 note= Iml3p; |gene gene= AIM3 |CDS(+,454816,457659) gene= AIM3 note= Aim3p;	|gene gene= OLI1 |CDS(+,46723,46953) gene= OLI1 note= Oli1p |gene |tRNA |gene gene= VAR1 |CDS(+,48901,50097) gene= VAR1 note= Var1p |rRNA |gene gene= SCEI |CDS(+,61022,61729) gene= SCEI note= Sceip |gene |tRNA |gene |tRNA |gene |tRNA |gene |tRNA |gene |tRNA |gene |tRNA |gene |tRNA |gene |tRNA |gene |tRNA |gene |tRNA |gene |tRNA |gene |tRNA |gene |tRNA |gene |tRNA |gene |tRNA |gene |tRNA |gene gen…
237	4388	4	NC_001134	456938	458319	NC_001224	26414	26640	|gene gene= AIM3 |CDS(+,454816,457659) gene= AIM3 note= Aim3p; |gene gene= CMD1 |CDS(-,457913,458356) gene= CMD1 note= Cmd1p;	|gene gene= COX1 gene= COX1 note= Subunit I of cytochrome c oxidase, which is the |neigh_up CDS[fcd=-12709](+,13818,16322) gene= AI1 note= Reverse transcriptase required for splicing of the |neigh_down CDS[fcd=1139](+,27666,27812) gene= ATP8 note= Subunit 8 of the F0 sector of mitochondrial inner
237	4392	4	NC_001134	456938	458319	NC_001224	44708	80962	|gene gene= AIM3 |CDS(+,454816,457659) gene= AIM3 note= Aim3p; |gene gene= CMD1 |CDS(-,457913,458356) gene= CMD1 note= Cmd1p;	|gene gene= OLI1 |CDS(+,46723,46953) gene= OLI1 note= Oli1p |gene |tRNA |gene gene= VAR1 |CDS(+,48901,50097) gene= VAR1 note= Var1p |rRNA |gene gene= SCEI |CDS(+,61022,61729) gene= SCEI note= Sceip |gene |tRNA |gene |tRNA |gene |tRNA |gene |tRNA |gene |tRNA |gene |tRNA |gene |tRNA |gene |tRNA |gene |tRNA |gene |tRNA |gene |tRNA |gene |tRNA |gene |tRNA |gene |tRNA |gene |tRNA |gene |tRNA |gene gen…
243	4391	6	NC_001134	486579	489308	NC_001224	40989	44707	|gene gene= TFC1 |CDS(-,484736,486685) gene= TFC1 note= Tfc1p; |rep_origin note= ARS216 |gene gene= PTC4 note= synonym: GCT1 |CDS(-,487193,488374) gene= PTC4 note= Ptc4p; |gene gene= TPS1 note= synonyms: TSS1, GLC6, GGS1, FDP1, CIF1, BYP1 |CDS(-,488899,490386) gene= TPS1 note= Tps1p;	|gene gene= COB gene= COB note= Cytochrome b, mitochondrially encoded subunit of |gene gene= BI4 gene= BI4 note= Mitochondrial mRNA maturase, forms a complex with |neigh_up CDS[fcd=-14361](+,28487,29266) gene= ATP6 note= Mitochondrially encoded subunit 6 of the F0 sector |neigh_down CDS[fcd=3875](+,46723,46953) gene= OLI1 note= Oli1p
243	4393	4	NC_001134	486579	489308	NC_001224	80963	81839	|gene gene= TFC1 |CDS(-,484736,486685) gene= TFC1 note= Tfc1p; |rep_origin note= ARS216 |gene gene= PTC4 note= synonym: GCT1 |CDS(-,487193,488374) gene= PTC4 note= Ptc4p; |gene gene= TPS1 note= synonyms: TSS1, GLC6, GGS1, FDP1, CIF1, BYP1 |CDS(-,488899,490386) gene= TPS1 note= Tps1p;	|neigh_up CDS[fcd=-2188](+,79213,80022) gene= COX3 note= Subunit III of cytochrome c oxidase, which is the |neigh_down NC_001224-end
244	4390	5	NC_001134	489309	492511	NC_001224	29185	40988	|gene gene= TPS1 note= synonyms: TSS1, GLC6, GGS1, FDP1, CIF1, BYP1 |CDS(-,488899,490386) gene= TPS1 note= Tps1p; |gene gene= VMA2 note= synonym: VAT2 |CDS(-,491263,492816) gene= VMA2 note= Vma2p;	|gene gene= ATP6 |CDS[fcd=-6599](+,28487,29266) gene= ATP6 note= Mitochondrially encoded subunit 6 of the F0 sector |gene |tRNA |gene gene= COB gene= COB note= Cytochrome b, mitochondrially encoded subunit of |gene gene= BI4 gene= BI4 note= Mitochondrial mRNA maturase, forms a complex with |gene gene= BI3 gene= BI3 note= Mitochondrial mRNA maturase, forms a complex with |gene gene= BI2 gene= BI2 …
244	4392	4	NC_001134	489309	492511	NC_001224	44708	80962	|gene gene= TPS1 note= synonyms: TSS1, GLC6, GGS1, FDP1, CIF1, BYP1 |CDS(-,488899,490386) gene= TPS1 note= Tps1p; |gene gene= VMA2 note= synonym: VAT2 |CDS(-,491263,492816) gene= VMA2 note= Vma2p;	|gene gene= OLI1 |CDS(+,46723,46953) gene= OLI1 note= Oli1p |gene |tRNA |gene gene= VAR1 |CDS(+,48901,50097) gene= VAR1 note= Var1p |rRNA |gene gene= SCEI |CDS(+,61022,61729) gene= SCEI note= Sceip |gene |tRNA |gene |tRNA |gene |tRNA |gene |tRNA |gene |tRNA |gene |tRNA |gene |tRNA |gene |tRNA |gene |tRNA |gene |tRNA |gene |tRNA |gene |tRNA |gene |tRNA |gene |tRNA |gene |tRNA |gene |tRNA |gene gen…
250	4391	4	NC_001134	501796	505329	NC_001224	40989	44707	|gene gene= HSL7 |CDS(-,501798,504281) gene= HSL7 note= Hsl7p; |gene gene= CKS1 |CDS(+,504848,505300) gene= CKS1 note= Cks1p;	|gene gene= COB gene= COB note= Cytochrome b, mitochondrially encoded subunit of |gene gene= BI4 gene= BI4 note= Mitochondrial mRNA maturase, forms a complex with |neigh_up CDS[fcd=-14361](+,28487,29266) gene= ATP6 note= Mitochondrially encoded subunit 6 of the F0 sector |neigh_down CDS[fcd=3875](+,46723,46953) gene= OLI1 note= Oli1p
250	4392	4	NC_001134	501796	505329	NC_001224	44708	80962	|gene gene= HSL7 |CDS(-,501798,504281) gene= HSL7 note= Hsl7p; |gene gene= CKS1 |CDS(+,504848,505300) gene= CKS1 note= Cks1p;	|gene gene= OLI1 |CDS(+,46723,46953) gene= OLI1 note= Oli1p |gene |tRNA |gene gene= VAR1 |CDS(+,48901,50097) gene= VAR1 note= Var1p |rRNA |gene gene= SCEI |CDS(+,61022,61729) gene= SCEI note= Sceip |gene |tRNA |gene |tRNA |gene |tRNA |gene |tRNA |gene |tRNA |gene |tRNA |gene |tRNA |gene |tRNA |gene |tRNA |gene |tRNA |gene |tRNA |gene |tRNA |gene |tRNA |gene |tRNA |gene |tRNA |gene |tRNA |gene gen…
260	4392	4	NC_001134	525935	528612	NC_001224	44708	80962	|gene gene= IRA1 note= synonyms: PPD1, GLC1 |CDS(-,517344,526622) gene= IRA1 note= Ira1p; |gene |CDS(-,527019,528032) note= Ybr141cp; |gene gene= MAK5 |CDS(+,528311,530632) gene= MAK5 note= Mak5p;	|gene gene= OLI1 |CDS(+,46723,46953) gene= OLI1 note= Oli1p |gene |tRNA |gene gene= VAR1 |CDS(+,48901,50097) gene= VAR1 note= Var1p |rRNA |gene gene= SCEI |CDS(+,61022,61729) gene= SCEI note= Sceip |gene |tRNA |gene |tRNA |gene |tRNA |gene |tRNA |gene |tRNA |gene |tRNA |gene |tRNA |gene |tRNA |gene |tRNA |gene |tRNA |gene |tRNA |gene |tRNA |gene |tRNA |gene |tRNA |gene |tRNA |gene |tRNA |gene gen…
260	4393	6	NC_001134	525935	528612	NC_001224	80963	81839	|gene gene= IRA1 note= synonyms: PPD1, GLC1 |CDS(-,517344,526622) gene= IRA1 note= Ira1p; |gene |CDS(-,527019,528032) note= Ybr141cp; |gene gene= MAK5 |CDS(+,528311,530632) gene= MAK5 note= Mak5p;	|neigh_up CDS[fcd=-2188](+,79213,80022) gene= COX3 note= Subunit III of cytochrome c oxidase, which is the |neigh_down NC_001224-end
262	4390	6	NC_001134	531021	538303	NC_001224	29185	40988	|gene gene= SUP45 note= synonyms: SUP47, SUP1, SAL4 |CDS(-,530863,532176) gene= SUP45 note= Sup45p; |gene gene= ADH5 |CDS(+,533756,534811) gene= ADH5 note= Adh5p; |gene gene= MRPS9 |CDS(+,535254,536090) gene= MRPS9 note= Mrps9p; |gene |CDS(+,536569,537459) note= Ybr147wp; |gene gene= YSW1 |CDS(+,537870,539699) gene= YSW1 note= Ysw1p;	|gene gene= ATP6 |CDS[fcd=-6599](+,28487,29266) gene= ATP6 note= Mitochondrially encoded subunit 6 of the F0 sector |gene |tRNA |gene gene= COB gene= COB note= Cytochrome b, mitochondrially encoded subunit of |gene gene= BI4 gene= BI4 note= Mitochondrial mRNA maturase, forms a complex with |gene gene= BI3 gene= BI3 note= Mitochondrial mRNA maturase, forms a complex with |gene gene= BI2 gene= BI2 …
262	4391	5	NC_001134	531021	538303	NC_001224	40989	44707	|gene gene= SUP45 note= synonyms: SUP47, SUP1, SAL4 |CDS(-,530863,532176) gene= SUP45 note= Sup45p; |gene gene= ADH5 |CDS(+,533756,534811) gene= ADH5 note= Adh5p; |gene gene= MRPS9 |CDS(+,535254,536090) gene= MRPS9 note= Mrps9p; |gene |CDS(+,536569,537459) note= Ybr147wp; |gene gene= YSW1 |CDS(+,537870,539699) gene= YSW1 note= Ysw1p;	|gene gene= COB gene= COB note= Cytochrome b, mitochondrially encoded subunit of |gene gene= BI4 gene= BI4 note= Mitochondrial mRNA maturase, forms a complex with |neigh_up CDS[fcd=-14361](+,28487,29266) gene= ATP6 note= Mitochondrially encoded subunit 6 of the F0 sector |neigh_down CDS[fcd=3875](+,46723,46953) gene= OLI1 note= Oli1p
263	4387	4	NC_001134	538304	540870	NC_001224	17762	26413	|gene gene= YSW1 |CDS(+,537870,539699) gene= YSW1 note= Ysw1p; |gene gene= ARA1 |CDS(+,539981,541015) gene= ARA1 note= Ara1p;	|gene gene= COX1 gene= COX1 note= Subunit I of cytochrome c oxidase, which is the |gene gene= AI5_ALPHA gene= AI5_ALPHA note= Endonuclease I-SceIV, involved in intron mobility; |gene gene= AI4 gene= AI4 note= Endonuclease I-SceII, encoded by a mobile group I |gene gene= AI3 gene= AI3 note= Endonuclease I-SceIII, encoded by a mobile group I |gene gene= AI2 gene= AI2 note= Reverse transcriptase req…
263	4390	4	NC_001134	538304	540870	NC_001224	29185	40988	|gene gene= YSW1 |CDS(+,537870,539699) gene= YSW1 note= Ysw1p; |gene gene= ARA1 |CDS(+,539981,541015) gene= ARA1 note= Ara1p;	|gene gene= ATP6 |CDS[fcd=-6599](+,28487,29266) gene= ATP6 note= Mitochondrially encoded subunit 6 of the F0 sector |gene |tRNA |gene gene= COB gene= COB note= Cytochrome b, mitochondrially encoded subunit of |gene gene= BI4 gene= BI4 note= Mitochondrial mRNA maturase, forms a complex with |gene gene= BI3 gene= BI3 note= Mitochondrial mRNA maturase, forms a complex with |gene gene= BI2 gene= BI2 …
264	4392	4	NC_001134	540871	545358	NC_001224	44708	80962	|gene gene= ARA1 |CDS(+,539981,541015) gene= ARA1 note= Ara1p; |gene gene= TBS1 |CDS(-,541203,544487) gene= TBS1 note= Tbs1p; |gene gene= APD1 |CDS(+,545022,545972) gene= APD1 note= Apd1p;	|gene gene= OLI1 |CDS(+,46723,46953) gene= OLI1 note= Oli1p |gene |tRNA |gene gene= VAR1 |CDS(+,48901,50097) gene= VAR1 note= Var1p |rRNA |gene gene= SCEI |CDS(+,61022,61729) gene= SCEI note= Sceip |gene |tRNA |gene |tRNA |gene |tRNA |gene |tRNA |gene |tRNA |gene |tRNA |gene |tRNA |gene |tRNA |gene |tRNA |gene |tRNA |gene |tRNA |gene |tRNA |gene |tRNA |gene |tRNA |gene |tRNA |gene |tRNA |gene gen…
270	4385	4	NC_001134	552526	553643	NC_001224	16726	17672	|gene gene= SLI15 |CDS(-,551098,553194) gene= SLI15 note= Sli15p; |gene gene= ICS2 |CDS(-,553537,554304) gene= ICS2 note= Ics2p;	|gene gene= COX1 gene= COX1 note= Subunit I of cytochrome c oxidase, which is the |gene gene= AI5_ALPHA gene= AI5_ALPHA note= Endonuclease I-SceIV, involved in intron mobility; |gene gene= AI4 gene= AI4 note= Endonuclease I-SceII, encoded by a mobile group I |gene gene= AI3 gene= AI3 note= Endonuclease I-SceIII, encoded by a mobile group I |gene gene= AI2 gene= AI2 note= Reverse transcriptase req…
270	4390	4	NC_001134	552526	553643	NC_001224	29185	40988	|gene gene= SLI15 |CDS(-,551098,553194) gene= SLI15 note= Sli15p; |gene gene= ICS2 |CDS(-,553537,554304) gene= ICS2 note= Ics2p;	|gene gene= ATP6 |CDS[fcd=-6599](+,28487,29266) gene= ATP6 note= Mitochondrially encoded subunit 6 of the F0 sector |gene |tRNA |gene gene= COB gene= COB note= Cytochrome b, mitochondrially encoded subunit of |gene gene= BI4 gene= BI4 note= Mitochondrial mRNA maturase, forms a complex with |gene gene= BI3 gene= BI3 note= Mitochondrial mRNA maturase, forms a complex with |gene gene= BI2 gene= BI2 …
270	4392	5	NC_001134	552526	553643	NC_001224	44708	80962	|gene gene= SLI15 |CDS(-,551098,553194) gene= SLI15 note= Sli15p; |gene gene= ICS2 |CDS(-,553537,554304) gene= ICS2 note= Ics2p;	|gene gene= OLI1 |CDS(+,46723,46953) gene= OLI1 note= Oli1p |gene |tRNA |gene gene= VAR1 |CDS(+,48901,50097) gene= VAR1 note= Var1p |rRNA |gene gene= SCEI |CDS(+,61022,61729) gene= SCEI note= Sceip |gene |tRNA |gene |tRNA |gene |tRNA |gene |tRNA |gene |tRNA |gene |tRNA |gene |tRNA |gene |tRNA |gene |tRNA |gene |tRNA |gene |tRNA |gene |tRNA |gene |tRNA |gene |tRNA |gene |tRNA |gene |tRNA |gene gen…
271	4392	6	NC_001134	553644	556979	NC_001224	44708	80962	|gene gene= ICS2 |CDS(-,553537,554304) gene= ICS2 note= Ics2p; |gene gene= AMN1 note= synonyms: CST13, ICS4 |CDS(+,556543,558192) gene= AMN1 note= Amn1p;	|gene gene= OLI1 |CDS(+,46723,46953) gene= OLI1 note= Oli1p |gene |tRNA |gene gene= VAR1 |CDS(+,48901,50097) gene= VAR1 note= Var1p |rRNA |gene gene= SCEI |CDS(+,61022,61729) gene= SCEI note= Sceip |gene |tRNA |gene |tRNA |gene |tRNA |gene |tRNA |gene |tRNA |gene |tRNA |gene |tRNA |gene |tRNA |gene |tRNA |gene |tRNA |gene |tRNA |gene |tRNA |gene |tRNA |gene |tRNA |gene |tRNA |gene |tRNA |gene gen…
275	4385	4	NC_001134	563704	570229	NC_001224	16726	17672	|gene gene= TOS1 |CDS(-,563198,564565) gene= TOS1 note= Tos1p; |gene gene= YSY6 |CDS(+,565226,565423) gene= YSY6 note= Ysy6p; |gene gene= DEM1 |CDS(+,565718,567475) gene= DEM1 note= Dem1p; |gene gene= ARL1 note= synonym: DLP2 |CDS(-,567870,568421) gene= ARL1 note= Arl1p; |gene gene= UBS1 |CDS(+,568847,569680) gene= UBS1 note= Ubs1p; |gene gene= TYR1 |CDS(-,569837,571195) gene= TYR1 note= Tyr1p;	|gene gene= COX1 gene= COX1 note= Subunit I of cytochrome c oxidase, which is the |gene gene= AI5_ALPHA gene= AI5_ALPHA note= Endonuclease I-SceIV, involved in intron mobility; |gene gene= AI4 gene= AI4 note= Endonuclease I-SceII, encoded by a mobile group I |gene gene= AI3 gene= AI3 note= Endonuclease I-SceIII, encoded by a mobile group I |gene gene= AI2 gene= AI2 note= Reverse transcriptase req…
275	4392	4	NC_001134	563704	570229	NC_001224	44708	80962	|gene gene= TOS1 |CDS(-,563198,564565) gene= TOS1 note= Tos1p; |gene gene= YSY6 |CDS(+,565226,565423) gene= YSY6 note= Ysy6p; |gene gene= DEM1 |CDS(+,565718,567475) gene= DEM1 note= Dem1p; |gene gene= ARL1 note= synonym: DLP2 |CDS(-,567870,568421) gene= ARL1 note= Arl1p; |gene gene= UBS1 |CDS(+,568847,569680) gene= UBS1 note= Ubs1p; |gene gene= TYR1 |CDS(-,569837,571195) gene= TYR1 note= Tyr1p;	|gene gene= OLI1 |CDS(+,46723,46953) gene= OLI1 note= Oli1p |gene |tRNA |gene gene= VAR1 |CDS(+,48901,50097) gene= VAR1 note= Var1p |rRNA |gene gene= SCEI |CDS(+,61022,61729) gene= SCEI note= Sceip |gene |tRNA |gene |tRNA |gene |tRNA |gene |tRNA |gene |tRNA |gene |tRNA |gene |tRNA |gene |tRNA |gene |tRNA |gene |tRNA |gene |tRNA |gene |tRNA |gene |tRNA |gene |tRNA |gene |tRNA |gene |tRNA |gene gen…
276	4392	4	NC_001134	570230	577773	NC_001224	44708	80962	|gene gene= TYR1 |CDS(-,569837,571195) gene= TYR1 note= Tyr1p; |gene gene= POP7 note= synonym: RPP2 |CDS(-,571463,571885) gene= POP7 note= Pop7p; |gene gene= PEX32 |CDS(+,572366,573607) gene= PEX32 note= Pex32p; |gene gene= SSE2 |CDS(-,573910,575991) gene= SSE2 note= Sse2p; |gene gene= NPL4 note= synonym: HRD4 |CDS(-,576339,578081) gene= NPL4 note= Npl4p;	|gene gene= OLI1 |CDS(+,46723,46953) gene= OLI1 note= Oli1p |gene |tRNA |gene gene= VAR1 |CDS(+,48901,50097) gene= VAR1 note= Var1p |rRNA |gene gene= SCEI |CDS(+,61022,61729) gene= SCEI note= Sceip |gene |tRNA |gene |tRNA |gene |tRNA |gene |tRNA |gene |tRNA |gene |tRNA |gene |tRNA |gene |tRNA |gene |tRNA |gene |tRNA |gene |tRNA |gene |tRNA |gene |tRNA |gene |tRNA |gene |tRNA |gene |tRNA |gene gen…
277	4392	5	NC_001134	577774	578311	NC_001224	44708	80962	|gene gene= NPL4 note= synonym: HRD4 |CDS[fcd=39](-,576339,578081) gene= NPL4 note= Npl4p;	|gene gene= OLI1 |CDS(+,46723,46953) gene= OLI1 note= Oli1p |gene |tRNA |gene gene= VAR1 |CDS(+,48901,50097) gene= VAR1 note= Var1p |rRNA |gene gene= SCEI |CDS(+,61022,61729) gene= SCEI note= Sceip |gene |tRNA |gene |tRNA |gene |tRNA |gene |tRNA |gene |tRNA |gene |tRNA |gene |tRNA |gene |tRNA |gene |tRNA |gene |tRNA |gene |tRNA |gene |tRNA |gene |tRNA |gene |tRNA |gene |tRNA |gene |tRNA |gene gen…
279	4390	4	NC_001134	579183	583207	NC_001224	29185	40988	|gene gene= SMY2 |CDS(-,579145,581367) gene= SMY2 note= Smy2p; |gene gene= UMP1 note= synonym: RNS2 |CDS(-,581721,582167) gene= UMP1 note= Ump1p; |gene gene= SWD3 note= synonyms: SAF35, CPS30 |CDS(+,582403,583350) gene= SWD3 note= Swd3p;	|gene gene= ATP6 |CDS[fcd=-6599](+,28487,29266) gene= ATP6 note= Mitochondrially encoded subunit 6 of the F0 sector |gene |tRNA |gene gene= COB gene= COB note= Cytochrome b, mitochondrially encoded subunit of |gene gene= BI4 gene= BI4 note= Mitochondrial mRNA maturase, forms a complex with |gene gene= BI3 gene= BI3 note= Mitochondrial mRNA maturase, forms a complex with |gene gene= BI2 gene= BI2 …
284	4392	5	NC_001134	592735	595931	NC_001224	44708	80962	|gene gene= RPS6B note= synonyms: RPS102, RPS101, LPG18 gene= RPS6B note= Rps6bp; |gene gene= SMP1 |CDS(-,593501,594859) gene= SMP1 note= Smp1p; |gene |CDS(-,595356,595550) note= Ybr182c-ap;	|gene gene= OLI1 |CDS(+,46723,46953) gene= OLI1 note= Oli1p |gene |tRNA |gene gene= VAR1 |CDS(+,48901,50097) gene= VAR1 note= Var1p |rRNA |gene gene= SCEI |CDS(+,61022,61729) gene= SCEI note= Sceip |gene |tRNA |gene |tRNA |gene |tRNA |gene |tRNA |gene |tRNA |gene |tRNA |gene |tRNA |gene |tRNA |gene |tRNA |gene |tRNA |gene |tRNA |gene |tRNA |gene |tRNA |gene |tRNA |gene |tRNA |gene |tRNA |gene gen…
289	4391	5	NC_001134	611758	613783	NC_001224	40989	44707	|gene gene= MSI1 note= synonym: CAC3 |CDS(-,610609,611877) gene= MSI1 note= Msi1p; |gene gene= PGI1 note= synonym: CDC30 |CDS(-,612231,613895) gene= PGI1 note= Pgi1p;	|gene gene= COB gene= COB note= Cytochrome b, mitochondrially encoded subunit of |gene gene= BI4 gene= BI4 note= Mitochondrial mRNA maturase, forms a complex with |neigh_up CDS[fcd=-14361](+,28487,29266) gene= ATP6 note= Mitochondrially encoded subunit 6 of the F0 sector |neigh_down CDS[fcd=3875](+,46723,46953) gene= OLI1 note= Oli1p
290	4390	4	NC_001134	613784	617579	NC_001224	29185	40988	|gene gene= PGI1 note= synonym: CDC30 |CDS(-,612231,613895) gene= PGI1 note= Pgi1p; |gene |CDS(-,614019,614168) note= Ybr196c-ap; |gene |CDS(-,614521,614625) note= Ybr196c-bp; |gene |CDS(-,615198,615851) note= Ybr197cp; |gene gene= TAF5 note= synonym: TAF90 |CDS(-,616122,618518) gene= TAF5 note= Taf5p;	|gene gene= ATP6 |CDS[fcd=-6599](+,28487,29266) gene= ATP6 note= Mitochondrially encoded subunit 6 of the F0 sector |gene |tRNA |gene gene= COB gene= COB note= Cytochrome b, mitochondrially encoded subunit of |gene gene= BI4 gene= BI4 note= Mitochondrial mRNA maturase, forms a complex with |gene gene= BI3 gene= BI3 note= Mitochondrial mRNA maturase, forms a complex with |gene gene= BI2 gene= BI2 …
297	4385	4	NC_001134	629765	633902	NC_001224	16726	17672	|gene gene= COS111 |CDS(+,629163,631937) gene= COS111 note= Cos111p; |gene |CDS(-,632249,633376) note= Ybr204cp; |gene gene= KTR3 |CDS(+,633617,634831) gene= KTR3 note= Ktr3p;	|gene gene= COX1 gene= COX1 note= Subunit I of cytochrome c oxidase, which is the |gene gene= AI5_ALPHA gene= AI5_ALPHA note= Endonuclease I-SceIV, involved in intron mobility; |gene gene= AI4 gene= AI4 note= Endonuclease I-SceII, encoded by a mobile group I |gene gene= AI3 gene= AI3 note= Endonuclease I-SceIII, encoded by a mobile group I |gene gene= AI2 gene= AI2 note= Reverse transcriptase req…
297	4387	4	NC_001134	629765	633902	NC_001224	17762	26413	|gene gene= COS111 |CDS(+,629163,631937) gene= COS111 note= Cos111p; |gene |CDS(-,632249,633376) note= Ybr204cp; |gene gene= KTR3 |CDS(+,633617,634831) gene= KTR3 note= Ktr3p;	|gene gene= COX1 gene= COX1 note= Subunit I of cytochrome c oxidase, which is the |gene gene= AI5_ALPHA gene= AI5_ALPHA note= Endonuclease I-SceIV, involved in intron mobility; |gene gene= AI4 gene= AI4 note= Endonuclease I-SceII, encoded by a mobile group I |gene gene= AI3 gene= AI3 note= Endonuclease I-SceIII, encoded by a mobile group I |gene gene= AI2 gene= AI2 note= Reverse transcriptase req…
297	4390	6	NC_001134	629765	633902	NC_001224	29185	40988	|gene gene= COS111 |CDS(+,629163,631937) gene= COS111 note= Cos111p; |gene |CDS(-,632249,633376) note= Ybr204cp; |gene gene= KTR3 |CDS(+,633617,634831) gene= KTR3 note= Ktr3p;	|gene gene= ATP6 |CDS[fcd=-6599](+,28487,29266) gene= ATP6 note= Mitochondrially encoded subunit 6 of the F0 sector |gene |tRNA |gene gene= COB gene= COB note= Cytochrome b, mitochondrially encoded subunit of |gene gene= BI4 gene= BI4 note= Mitochondrial mRNA maturase, forms a complex with |gene gene= BI3 gene= BI3 note= Mitochondrial mRNA maturase, forms a complex with |gene gene= BI2 gene= BI2 …
297	4391	4	NC_001134	629765	633902	NC_001224	40989	44707	|gene gene= COS111 |CDS(+,629163,631937) gene= COS111 note= Cos111p; |gene |CDS(-,632249,633376) note= Ybr204cp; |gene gene= KTR3 |CDS(+,633617,634831) gene= KTR3 note= Ktr3p;	|gene gene= COB gene= COB note= Cytochrome b, mitochondrially encoded subunit of |gene gene= BI4 gene= BI4 note= Mitochondrial mRNA maturase, forms a complex with |neigh_up CDS[fcd=-14361](+,28487,29266) gene= ATP6 note= Mitochondrially encoded subunit 6 of the F0 sector |neigh_down CDS[fcd=3875](+,46723,46953) gene= OLI1 note= Oli1p
297	4392	6	NC_001134	629765	633902	NC_001224	44708	80962	|gene gene= COS111 |CDS(+,629163,631937) gene= COS111 note= Cos111p; |gene |CDS(-,632249,633376) note= Ybr204cp; |gene gene= KTR3 |CDS(+,633617,634831) gene= KTR3 note= Ktr3p;	|gene gene= OLI1 |CDS(+,46723,46953) gene= OLI1 note= Oli1p |gene |tRNA |gene gene= VAR1 |CDS(+,48901,50097) gene= VAR1 note= Var1p |rRNA |gene gene= SCEI |CDS(+,61022,61729) gene= SCEI note= Sceip |gene |tRNA |gene |tRNA |gene |tRNA |gene |tRNA |gene |tRNA |gene |tRNA |gene |tRNA |gene |tRNA |gene |tRNA |gene |tRNA |gene |tRNA |gene |tRNA |gene |tRNA |gene |tRNA |gene |tRNA |gene |tRNA |gene gen…
303	4392	4	NC_001134	657034	660941	NC_001224	44708	80962	|gene gene= YBP1 |CDS(-,655571,657595) gene= YBP1 note= Ybp1p; |gene gene= ATG12 note= synonym: APG12 |CDS(+,657827,658387) gene= ATG12 note= Atg12p; |gene gene= PYC2 |CDS(-,658702,662244) gene= PYC2 note= Pyc2p;	|gene gene= OLI1 |CDS(+,46723,46953) gene= OLI1 note= Oli1p |gene |tRNA |gene gene= VAR1 |CDS(+,48901,50097) gene= VAR1 note= Var1p |rRNA |gene gene= SCEI |CDS(+,61022,61729) gene= SCEI note= Sceip |gene |tRNA |gene |tRNA |gene |tRNA |gene |tRNA |gene |tRNA |gene |tRNA |gene |tRNA |gene |tRNA |gene |tRNA |gene |tRNA |gene |tRNA |gene |tRNA |gene |tRNA |gene |tRNA |gene |tRNA |gene |tRNA |gene gen…
304	4392	5	NC_001134	660942	661303	NC_001224	44708	80962	|gene gene= PYC2 |CDS[fcd=1122](-,658702,662244) gene= PYC2 note= Pyc2p;	|gene gene= OLI1 |CDS(+,46723,46953) gene= OLI1 note= Oli1p |gene |tRNA |gene gene= VAR1 |CDS(+,48901,50097) gene= VAR1 note= Var1p |rRNA |gene gene= SCEI |CDS(+,61022,61729) gene= SCEI note= Sceip |gene |tRNA |gene |tRNA |gene |tRNA |gene |tRNA |gene |tRNA |gene |tRNA |gene |tRNA |gene |tRNA |gene |tRNA |gene |tRNA |gene |tRNA |gene |tRNA |gene |tRNA |gene |tRNA |gene |tRNA |gene |tRNA |gene gen…
306	4385	4	NC_001134	661356	664090	NC_001224	16726	17672	|gene gene= PYC2 |CDS(-,658702,662244) gene= PYC2 note= Pyc2p; |gene note= Ybr219cp; |gene |CDS(-,662990,664672) note= Ybr220cp;	|gene gene= COX1 gene= COX1 note= Subunit I of cytochrome c oxidase, which is the |gene gene= AI5_ALPHA gene= AI5_ALPHA note= Endonuclease I-SceIV, involved in intron mobility; |gene gene= AI4 gene= AI4 note= Endonuclease I-SceII, encoded by a mobile group I |gene gene= AI3 gene= AI3 note= Endonuclease I-SceIII, encoded by a mobile group I |gene gene= AI2 gene= AI2 note= Reverse transcriptase req…
306	4391	5	NC_001134	661356	664090	NC_001224	40989	44707	|gene gene= PYC2 |CDS(-,658702,662244) gene= PYC2 note= Pyc2p; |gene note= Ybr219cp; |gene |CDS(-,662990,664672) note= Ybr220cp;	|gene gene= COB gene= COB note= Cytochrome b, mitochondrially encoded subunit of |gene gene= BI4 gene= BI4 note= Mitochondrial mRNA maturase, forms a complex with |neigh_up CDS[fcd=-14361](+,28487,29266) gene= ATP6 note= Mitochondrially encoded subunit 6 of the F0 sector |neigh_down CDS[fcd=3875](+,46723,46953) gene= OLI1 note= Oli1p
306	4392	8	NC_001134	661356	664090	NC_001224	44708	80962	|gene gene= PYC2 |CDS(-,658702,662244) gene= PYC2 note= Pyc2p; |gene note= Ybr219cp; |gene |CDS(-,662990,664672) note= Ybr220cp;	|gene gene= OLI1 |CDS(+,46723,46953) gene= OLI1 note= Oli1p |gene |tRNA |gene gene= VAR1 |CDS(+,48901,50097) gene= VAR1 note= Var1p |rRNA |gene gene= SCEI |CDS(+,61022,61729) gene= SCEI note= Sceip |gene |tRNA |gene |tRNA |gene |tRNA |gene |tRNA |gene |tRNA |gene |tRNA |gene |tRNA |gene |tRNA |gene |tRNA |gene |tRNA |gene |tRNA |gene |tRNA |gene |tRNA |gene |tRNA |gene |tRNA |gene |tRNA |gene gen…
307	4393	7	NC_001134	664091	667370	NC_001224	80963	81839	|gene |CDS(-,662990,664672) note= Ybr220cp; |gene gene= PDB1 |CDS(-,665148,666248) gene= PDB1 note= Pdb1p; |gene |CDS(+,666533,666637) note= Ybr221w-ap; |gene gene= PCS60 note= synonym: FAT2 |CDS(-,666715,668346) gene= PCS60 note= Pcs60p;	|neigh_up CDS[fcd=-2188](+,79213,80022) gene= COX3 note= Subunit III of cytochrome c oxidase, which is the |neigh_down NC_001224-end
308	4392	5	NC_001134	667371	669221	NC_001224	44708	80962	|gene gene= PCS60 note= synonym: FAT2 |CDS(-,666715,668346) gene= PCS60 note= Pcs60p; |gene gene= TDP1 |CDS(-,668658,670292) gene= TDP1 note= Tdp1p;	|gene gene= OLI1 |CDS(+,46723,46953) gene= OLI1 note= Oli1p |gene |tRNA |gene gene= VAR1 |CDS(+,48901,50097) gene= VAR1 note= Var1p |rRNA |gene gene= SCEI |CDS(+,61022,61729) gene= SCEI note= Sceip |gene |tRNA |gene |tRNA |gene |tRNA |gene |tRNA |gene |tRNA |gene |tRNA |gene |tRNA |gene |tRNA |gene |tRNA |gene |tRNA |gene |tRNA |gene |tRNA |gene |tRNA |gene |tRNA |gene |tRNA |gene |tRNA |gene gen…
309	4385	4	NC_001134	669222	671301	NC_001224	16726	17672	|gene gene= TDP1 |CDS(-,668658,670292) gene= TDP1 note= Tdp1p; |gene |CDS(+,670622,673324) note= Ybr225wp;	|gene gene= COX1 gene= COX1 note= Subunit I of cytochrome c oxidase, which is the |gene gene= AI5_ALPHA gene= AI5_ALPHA note= Endonuclease I-SceIV, involved in intron mobility; |gene gene= AI4 gene= AI4 note= Endonuclease I-SceII, encoded by a mobile group I |gene gene= AI3 gene= AI3 note= Endonuclease I-SceIII, encoded by a mobile group I |gene gene= AI2 gene= AI2 note= Reverse transcriptase req…
309	4393	5	NC_001134	669222	671301	NC_001224	80963	81839	|gene gene= TDP1 |CDS(-,668658,670292) gene= TDP1 note= Tdp1p; |gene |CDS(+,670622,673324) note= Ybr225wp;	|neigh_up CDS[fcd=-2188](+,79213,80022) gene= COX3 note= Subunit III of cytochrome c oxidase, which is the |neigh_down NC_001224-end
311	4385	4	NC_001134	672069	672886	NC_001224	16726	17672	|gene |CDS[fcd=-1855](+,670622,673324) note= Ybr225wp;	|gene gene= COX1 gene= COX1 note= Subunit I of cytochrome c oxidase, which is the |gene gene= AI5_ALPHA gene= AI5_ALPHA note= Endonuclease I-SceIV, involved in intron mobility; |gene gene= AI4 gene= AI4 note= Endonuclease I-SceII, encoded by a mobile group I |gene gene= AI3 gene= AI3 note= Endonuclease I-SceIII, encoded by a mobile group I |gene gene= AI2 gene= AI2 note= Reverse transcriptase req…
311	4393	4	NC_001134	672069	672886	NC_001224	80963	81839	|gene |CDS[fcd=-1855](+,670622,673324) note= Ybr225wp;	|neigh_up CDS[fcd=-2188](+,79213,80022) gene= COX3 note= Subunit III of cytochrome c oxidase, which is the |neigh_down NC_001224-end
315	4392	4	NC_001134	694741	697219	NC_001224	44708	80962	|gene |CDS[fcd=1317](-,695102,697297) note= Ybr238cp;	|gene gene= OLI1 |CDS(+,46723,46953) gene= OLI1 note= Oli1p |gene |tRNA |gene gene= VAR1 |CDS(+,48901,50097) gene= VAR1 note= Var1p |rRNA |gene gene= SCEI |CDS(+,61022,61729) gene= SCEI note= Sceip |gene |tRNA |gene |tRNA |gene |tRNA |gene |tRNA |gene |tRNA |gene |tRNA |gene |tRNA |gene |tRNA |gene |tRNA |gene |tRNA |gene |tRNA |gene |tRNA |gene |tRNA |gene |tRNA |gene |tRNA |gene |tRNA |gene gen…
318	4389	5	NC_001134	700988	702124	NC_001224	26641	29184	|gene gene= THI2 note= synonym: PHO6 |CDS[fcd=281](-,700485,701837) gene= THI2 note= Thi2p;	|gene gene= COX1 gene= COX1 note= Subunit I of cytochrome c oxidase, which is the |gene gene= ATP8 |CDS(+,27666,27812) gene= ATP8 note= Subunit 8 of the F0 sector of mitochondrial inner |gene gene= ATP6 |CDS(+,28487,29266) gene= ATP6 note= Mitochondrially encoded subunit 6 of the F0 sector
318	4392	7	NC_001134	700988	702124	NC_001224	44708	80962	|gene gene= THI2 note= synonym: PHO6 |CDS[fcd=281](-,700485,701837) gene= THI2 note= Thi2p;	|gene gene= OLI1 |CDS(+,46723,46953) gene= OLI1 note= Oli1p |gene |tRNA |gene gene= VAR1 |CDS(+,48901,50097) gene= VAR1 note= Var1p |rRNA |gene gene= SCEI |CDS(+,61022,61729) gene= SCEI note= Sceip |gene |tRNA |gene |tRNA |gene |tRNA |gene |tRNA |gene |tRNA |gene |tRNA |gene |tRNA |gene |tRNA |gene |tRNA |gene |tRNA |gene |tRNA |gene |tRNA |gene |tRNA |gene |tRNA |gene |tRNA |gene |tRNA |gene gen…
318	4393	4	NC_001134	700988	702124	NC_001224	80963	81839	|gene gene= THI2 note= synonym: PHO6 |CDS[fcd=281](-,700485,701837) gene= THI2 note= Thi2p;	|neigh_up CDS[fcd=-2188](+,79213,80022) gene= COX3 note= Subunit III of cytochrome c oxidase, which is the |neigh_down NC_001224-end
319	4389	4	NC_001134	702125	703899	NC_001224	26641	29184	|gene |CDS[fcd=1038](-,702584,704050) note= Ybr241cp;	|gene gene= COX1 gene= COX1 note= Subunit I of cytochrome c oxidase, which is the |gene gene= ATP8 |CDS(+,27666,27812) gene= ATP8 note= Subunit 8 of the F0 sector of mitochondrial inner |gene gene= ATP6 |CDS(+,28487,29266) gene= ATP6 note= Mitochondrially encoded subunit 6 of the F0 sector
319	4391	4	NC_001134	702125	703899	NC_001224	40989	44707	|gene |CDS[fcd=1038](-,702584,704050) note= Ybr241cp;	|gene gene= COB gene= COB note= Cytochrome b, mitochondrially encoded subunit of |gene gene= BI4 gene= BI4 note= Mitochondrial mRNA maturase, forms a complex with |neigh_up CDS[fcd=-14361](+,28487,29266) gene= ATP6 note= Mitochondrially encoded subunit 6 of the F0 sector |neigh_down CDS[fcd=3875](+,46723,46953) gene= OLI1 note= Oli1p
319	4392	10	NC_001134	702125	703899	NC_001224	44708	80962	|gene |CDS[fcd=1038](-,702584,704050) note= Ybr241cp;	|gene gene= OLI1 |CDS(+,46723,46953) gene= OLI1 note= Oli1p |gene |tRNA |gene gene= VAR1 |CDS(+,48901,50097) gene= VAR1 note= Var1p |rRNA |gene gene= SCEI |CDS(+,61022,61729) gene= SCEI note= Sceip |gene |tRNA |gene |tRNA |gene |tRNA |gene |tRNA |gene |tRNA |gene |tRNA |gene |tRNA |gene |tRNA |gene |tRNA |gene |tRNA |gene |tRNA |gene |tRNA |gene |tRNA |gene |tRNA |gene |tRNA |gene |tRNA |gene gen…
320	4385	4	NC_001134	703900	706437	NC_001224	16726	17672	|gene |CDS(-,702584,704050) note= Ybr241cp; |rep_origin note= ARS222 |gene |CDS(+,704665,705381) note= Ybr242wp; |gene gene= ALG7 note= synonym: TUR1 |CDS(-,705442,706788) gene= ALG7 note= Alg7p;	|gene gene= COX1 gene= COX1 note= Subunit I of cytochrome c oxidase, which is the |gene gene= AI5_ALPHA gene= AI5_ALPHA note= Endonuclease I-SceIV, involved in intron mobility; |gene gene= AI4 gene= AI4 note= Endonuclease I-SceII, encoded by a mobile group I |gene gene= AI3 gene= AI3 note= Endonuclease I-SceIII, encoded by a mobile group I |gene gene= AI2 gene= AI2 note= Reverse transcriptase req…
320	4393	7	NC_001134	703900	706437	NC_001224	80963	81839	|gene |CDS(-,702584,704050) note= Ybr241cp; |rep_origin note= ARS222 |gene |CDS(+,704665,705381) note= Ybr242wp; |gene gene= ALG7 note= synonym: TUR1 |CDS(-,705442,706788) gene= ALG7 note= Alg7p;	|neigh_up CDS[fcd=-2188](+,79213,80022) gene= COX3 note= Subunit III of cytochrome c oxidase, which is the |neigh_down NC_001224-end
321	4392	4	NC_001134	706438	709861	NC_001224	44708	80962	|gene gene= ALG7 note= synonym: TUR1 |CDS(-,705442,706788) gene= ALG7 note= Alg7p; |gene gene= GPX2 note= synonym: AMI1 |CDS(+,707523,708011) gene= GPX2 note= Gpx2p; |gene gene= ISW1 note= synonym: SGN2 |CDS(-,708145,711534) gene= ISW1 note= Isw1p;	|gene gene= OLI1 |CDS(+,46723,46953) gene= OLI1 note= Oli1p |gene |tRNA |gene gene= VAR1 |CDS(+,48901,50097) gene= VAR1 note= Var1p |rRNA |gene gene= SCEI |CDS(+,61022,61729) gene= SCEI note= Sceip |gene |tRNA |gene |tRNA |gene |tRNA |gene |tRNA |gene |tRNA |gene |tRNA |gene |tRNA |gene |tRNA |gene |tRNA |gene |tRNA |gene |tRNA |gene |tRNA |gene |tRNA |gene |tRNA |gene |tRNA |gene |tRNA |gene gen…
321	4393	5	NC_001134	706438	709861	NC_001224	80963	81839	|gene gene= ALG7 note= synonym: TUR1 |CDS(-,705442,706788) gene= ALG7 note= Alg7p; |gene gene= GPX2 note= synonym: AMI1 |CDS(+,707523,708011) gene= GPX2 note= Gpx2p; |gene gene= ISW1 note= synonym: SGN2 |CDS(-,708145,711534) gene= ISW1 note= Isw1p;	|neigh_up CDS[fcd=-2188](+,79213,80022) gene= COX3 note= Subunit III of cytochrome c oxidase, which is the |neigh_down NC_001224-end
325	4390	4	NC_001134	714870	715998	NC_001224	29185	40988	|gene gene= HIS7 |CDS[fcd=1026](-,714802,716460) gene= HIS7 note= His7p;	|gene gene= ATP6 |CDS[fcd=-6599](+,28487,29266) gene= ATP6 note= Mitochondrially encoded subunit 6 of the F0 sector |gene |tRNA |gene gene= COB gene= COB note= Cytochrome b, mitochondrially encoded subunit of |gene gene= BI4 gene= BI4 note= Mitochondrial mRNA maturase, forms a complex with |gene gene= BI3 gene= BI3 note= Mitochondrial mRNA maturase, forms a complex with |gene gene= BI2 gene= BI2 …
325	4392	7	NC_001134	714870	715998	NC_001224	44708	80962	|gene gene= HIS7 |CDS[fcd=1026](-,714802,716460) gene= HIS7 note= His7p;	|gene gene= OLI1 |CDS(+,46723,46953) gene= OLI1 note= Oli1p |gene |tRNA |gene gene= VAR1 |CDS(+,48901,50097) gene= VAR1 note= Var1p |rRNA |gene gene= SCEI |CDS(+,61022,61729) gene= SCEI note= Sceip |gene |tRNA |gene |tRNA |gene |tRNA |gene |tRNA |gene |tRNA |gene |tRNA |gene |tRNA |gene |tRNA |gene |tRNA |gene |tRNA |gene |tRNA |gene |tRNA |gene |tRNA |gene |tRNA |gene |tRNA |gene |tRNA |gene gen…
327	4391	4	NC_001134	716086	721542	NC_001224	40989	44707	|gene gene= HIS7 |CDS(-,714802,716460) gene= HIS7 note= His7p; |gene gene= ARO4 |CDS(-,716877,717989) gene= ARO4 note= Aro4p; |gene gene= SPO23 |CDS(+,719028,720599) gene= SPO23 note= Spo23p; |gene gene= MRPS5 |CDS(+,721385,722308) gene= MRPS5 note= Mrps5p;	|gene gene= COB gene= COB note= Cytochrome b, mitochondrially encoded subunit of |gene gene= BI4 gene= BI4 note= Mitochondrial mRNA maturase, forms a complex with |neigh_up CDS[fcd=-14361](+,28487,29266) gene= ATP6 note= Mitochondrially encoded subunit 6 of the F0 sector |neigh_down CDS[fcd=3875](+,46723,46953) gene= OLI1 note= Oli1p
331	4390	4	NC_001134	727729	731441	NC_001224	29185	40988	|gene gene= RIB5 |CDS(-,727381,728097) gene= RIB5 note= Rib5p; |gene gene= POP4 |CDS(+,728880,729719) gene= POP4 note= Pop4p; |gene gene= SHG1 note= synonym: CPS15 |CDS(-,729729,730157) gene= SHG1 note= Shg1p; |gene |CDS(+,730382,732448) note= Ybr259wp;	|gene gene= ATP6 |CDS[fcd=-6599](+,28487,29266) gene= ATP6 note= Mitochondrially encoded subunit 6 of the F0 sector |gene |tRNA |gene gene= COB gene= COB note= Cytochrome b, mitochondrially encoded subunit of |gene gene= BI4 gene= BI4 note= Mitochondrial mRNA maturase, forms a complex with |gene gene= BI3 gene= BI3 note= Mitochondrial mRNA maturase, forms a complex with |gene gene= BI2 gene= BI2 …
331	4392	5	NC_001134	727729	731441	NC_001224	44708	80962	|gene gene= RIB5 |CDS(-,727381,728097) gene= RIB5 note= Rib5p; |gene gene= POP4 |CDS(+,728880,729719) gene= POP4 note= Pop4p; |gene gene= SHG1 note= synonym: CPS15 |CDS(-,729729,730157) gene= SHG1 note= Shg1p; |gene |CDS(+,730382,732448) note= Ybr259wp;	|gene gene= OLI1 |CDS(+,46723,46953) gene= OLI1 note= Oli1p |gene |tRNA |gene gene= VAR1 |CDS(+,48901,50097) gene= VAR1 note= Var1p |rRNA |gene gene= SCEI |CDS(+,61022,61729) gene= SCEI note= Sceip |gene |tRNA |gene |tRNA |gene |tRNA |gene |tRNA |gene |tRNA |gene |tRNA |gene |tRNA |gene |tRNA |gene |tRNA |gene |tRNA |gene |tRNA |gene |tRNA |gene |tRNA |gene |tRNA |gene |tRNA |gene |tRNA |gene gen…
333	4385	5	NC_001134	733197	737247	NC_001224	16726	17672	|gene gene= RGD1 |CDS(-,732634,734634) gene= RGD1 note= Rgd1p; |gene |CDS(-,734827,735525) note= Ybr261cp; |gene gene= AIM5 |CDS(-,735715,736035) gene= AIM5 note= Aim5p; |gene gene= SHM1 note= synonyms: TMP3, SHMT1 |CDS(+,736259,737731) gene= SHM1 note= Shm1p;	|gene gene= COX1 gene= COX1 note= Subunit I of cytochrome c oxidase, which is the |gene gene= AI5_ALPHA gene= AI5_ALPHA note= Endonuclease I-SceIV, involved in intron mobility; |gene gene= AI4 gene= AI4 note= Endonuclease I-SceII, encoded by a mobile group I |gene gene= AI3 gene= AI3 note= Endonuclease I-SceIII, encoded by a mobile group I |gene gene= AI2 gene= AI2 note= Reverse transcriptase req…
333	4390	4	NC_001134	733197	737247	NC_001224	29185	40988	|gene gene= RGD1 |CDS(-,732634,734634) gene= RGD1 note= Rgd1p; |gene |CDS(-,734827,735525) note= Ybr261cp; |gene gene= AIM5 |CDS(-,735715,736035) gene= AIM5 note= Aim5p; |gene gene= SHM1 note= synonyms: TMP3, SHMT1 |CDS(+,736259,737731) gene= SHM1 note= Shm1p;	|gene gene= ATP6 |CDS[fcd=-6599](+,28487,29266) gene= ATP6 note= Mitochondrially encoded subunit 6 of the F0 sector |gene |tRNA |gene gene= COB gene= COB note= Cytochrome b, mitochondrially encoded subunit of |gene gene= BI4 gene= BI4 note= Mitochondrial mRNA maturase, forms a complex with |gene gene= BI3 gene= BI3 note= Mitochondrial mRNA maturase, forms a complex with |gene gene= BI2 gene= BI2 …
333	4392	7	NC_001134	733197	737247	NC_001224	44708	80962	|gene gene= RGD1 |CDS(-,732634,734634) gene= RGD1 note= Rgd1p; |gene |CDS(-,734827,735525) note= Ybr261cp; |gene gene= AIM5 |CDS(-,735715,736035) gene= AIM5 note= Aim5p; |gene gene= SHM1 note= synonyms: TMP3, SHMT1 |CDS(+,736259,737731) gene= SHM1 note= Shm1p;	|gene gene= OLI1 |CDS(+,46723,46953) gene= OLI1 note= Oli1p |gene |tRNA |gene gene= VAR1 |CDS(+,48901,50097) gene= VAR1 note= Var1p |rRNA |gene gene= SCEI |CDS(+,61022,61729) gene= SCEI note= Sceip |gene |tRNA |gene |tRNA |gene |tRNA |gene |tRNA |gene |tRNA |gene |tRNA |gene |tRNA |gene |tRNA |gene |tRNA |gene |tRNA |gene |tRNA |gene |tRNA |gene |tRNA |gene |tRNA |gene |tRNA |gene |tRNA |gene gen…
336	4392	8	NC_001134	740600	741967	NC_001224	44708	80962	|gene gene= REI1 |CDS(+,739836,741017) gene= REI1 note= Rei1p; |gene gene= MRPL37 |CDS(+,741294,741611) gene= MRPL37 note= Mrpl37p; |rep_origin note= ARS224	|gene gene= OLI1 |CDS(+,46723,46953) gene= OLI1 note= Oli1p |gene |tRNA |gene gene= VAR1 |CDS(+,48901,50097) gene= VAR1 note= Var1p |rRNA |gene gene= SCEI |CDS(+,61022,61729) gene= SCEI note= Sceip |gene |tRNA |gene |tRNA |gene |tRNA |gene |tRNA |gene |tRNA |gene |tRNA |gene |tRNA |gene |tRNA |gene |tRNA |gene |tRNA |gene |tRNA |gene |tRNA |gene |tRNA |gene |tRNA |gene |tRNA |gene |tRNA |gene gen…
337	4392	4	NC_001134	741968	742258	NC_001224	44708	80962	|gene gene= FMP21 |CDS[fcd=458](-,742155,742571) gene= FMP21 note= Fmp21p;	|gene gene= OLI1 |CDS(+,46723,46953) gene= OLI1 note= Oli1p |gene |tRNA |gene gene= VAR1 |CDS(+,48901,50097) gene= VAR1 note= Var1p |rRNA |gene gene= SCEI |CDS(+,61022,61729) gene= SCEI note= Sceip |gene |tRNA |gene |tRNA |gene |tRNA |gene |tRNA |gene |tRNA |gene |tRNA |gene |tRNA |gene |tRNA |gene |tRNA |gene |tRNA |gene |tRNA |gene |tRNA |gene |tRNA |gene |tRNA |gene |tRNA |gene |tRNA |gene gen…
340	4387	4	NC_001134	743241	746496	NC_001224	17762	26413	|gene gene= BIT2 |CDS(-,742756,744393) gene= BIT2 note= Bit2p; |gene |CDS(+,744847,746106) note= Ybr271wp; |gene gene= HSM3 |CDS(-,746356,747798) gene= HSM3 note= Hsm3p;	|gene gene= COX1 gene= COX1 note= Subunit I of cytochrome c oxidase, which is the |gene gene= AI5_ALPHA gene= AI5_ALPHA note= Endonuclease I-SceIV, involved in intron mobility; |gene gene= AI4 gene= AI4 note= Endonuclease I-SceII, encoded by a mobile group I |gene gene= AI3 gene= AI3 note= Endonuclease I-SceIII, encoded by a mobile group I |gene gene= AI2 gene= AI2 note= Reverse transcriptase req…
340	4392	8	NC_001134	743241	746496	NC_001224	44708	80962	|gene gene= BIT2 |CDS(-,742756,744393) gene= BIT2 note= Bit2p; |gene |CDS(+,744847,746106) note= Ybr271wp; |gene gene= HSM3 |CDS(-,746356,747798) gene= HSM3 note= Hsm3p;	|gene gene= OLI1 |CDS(+,46723,46953) gene= OLI1 note= Oli1p |gene |tRNA |gene gene= VAR1 |CDS(+,48901,50097) gene= VAR1 note= Var1p |rRNA |gene gene= SCEI |CDS(+,61022,61729) gene= SCEI note= Sceip |gene |tRNA |gene |tRNA |gene |tRNA |gene |tRNA |gene |tRNA |gene |tRNA |gene |tRNA |gene |tRNA |gene |tRNA |gene |tRNA |gene |tRNA |gene |tRNA |gene |tRNA |gene |tRNA |gene |tRNA |gene |tRNA |gene gen…
348	4392	4	NC_001134	774538	776033	NC_001224	44708	80962	|gene gene= APE3 note= synonym: APY1 |CDS[fcd=-589](+,774696,776309) gene= APE3 note= Ape3p;	|gene gene= OLI1 |CDS(+,46723,46953) gene= OLI1 note= Oli1p |gene |tRNA |gene gene= VAR1 |CDS(+,48901,50097) gene= VAR1 note= Var1p |rRNA |gene gene= SCEI |CDS(+,61022,61729) gene= SCEI note= Sceip |gene |tRNA |gene |tRNA |gene |tRNA |gene |tRNA |gene |tRNA |gene |tRNA |gene |tRNA |gene |tRNA |gene |tRNA |gene |tRNA |gene |tRNA |gene |tRNA |gene |tRNA |gene |tRNA |gene |tRNA |gene |tRNA |gene gen…
351	4393	4	NC_001134	783336	784752	NC_001224	80963	81839	|gene gene= BSD2 |CDS(+,782587,783552) gene= BSD2 note= Bsd2p; |gene gene= CTP1 |CDS(-,783669,784568) gene= CTP1 note= Ctp1p;	|neigh_up CDS[fcd=-2188](+,79213,80022) gene= COX3 note= Subunit III of cytochrome c oxidase, which is the |neigh_down NC_001224-end
355	4392	4	NC_001134	792514	794260	NC_001224	44708	80962	|gene gene= PCA1 note= synonyms: PAY2, CAD2 |CDS[fcd=-544](+,792843,796493) gene= PCA1 note= Pca1p;	|gene gene= OLI1 |CDS(+,46723,46953) gene= OLI1 note= Oli1p |gene |tRNA |gene gene= VAR1 |CDS(+,48901,50097) gene= VAR1 note= Var1p |rRNA |gene gene= SCEI |CDS(+,61022,61729) gene= SCEI note= Sceip |gene |tRNA |gene |tRNA |gene |tRNA |gene |tRNA |gene |tRNA |gene |tRNA |gene |tRNA |gene |tRNA |gene |tRNA |gene |tRNA |gene |tRNA |gene |tRNA |gene |tRNA |gene |tRNA |gene |tRNA |gene |tRNA |gene gen…
356	4390	6	NC_001134	794261	796609	NC_001224	29185	40988	|gene gene= PCA1 note= synonyms: PAY2, CAD2 |CDS[fcd=-2592](+,792843,796493) gene= PCA1 note= Pca1p;	|gene gene= ATP6 |CDS[fcd=-6599](+,28487,29266) gene= ATP6 note= Mitochondrially encoded subunit 6 of the F0 sector |gene |tRNA |gene gene= COB gene= COB note= Cytochrome b, mitochondrially encoded subunit of |gene gene= BI4 gene= BI4 note= Mitochondrial mRNA maturase, forms a complex with |gene gene= BI3 gene= BI3 note= Mitochondrial mRNA maturase, forms a complex with |gene gene= BI2 gene= BI2 …
366	4392	5	NC_001135	2053	6582	NC_001224	44708	80962	|repeat_region note= Transposon YCLWTY5-1; Long Terminal Repeat (LTR) |gene |gene |LTR note= YCLWOMEGA2 |gene |CDS[fcd=4009](-,6479,8326) note= Ycl073cp;	|gene gene= OLI1 |CDS(+,46723,46953) gene= OLI1 note= Oli1p |gene |tRNA |gene gene= VAR1 |CDS(+,48901,50097) gene= VAR1 note= Var1p |rRNA |gene gene= SCEI |CDS(+,61022,61729) gene= SCEI note= Sceip |gene |tRNA |gene |tRNA |gene |tRNA |gene |tRNA |gene |tRNA |gene |tRNA |gene |tRNA |gene |tRNA |gene |tRNA |gene |tRNA |gene |tRNA |gene |tRNA |gene |tRNA |gene |tRNA |gene |tRNA |gene |tRNA |gene gen…
368	4392	6	NC_001135	11306	16725	NC_001224	44708	80962	|misc_feature |rep_origin note= ARS301 |gene |CDS(-,11503,12285) note= Ycl068cp; |gene gene= HMLALPHA2 note= synonym: ALPHA2 |CDS(-,12386,13018) gene= HMLALPHA2 note= Hmlalpha2p; |gene gene= HMLALPHA1 note= synonym: ALPHA1 |CDS(+,13282,13809) gene= HMLALPHA1 note= Hmlalpha1p; |rep_origin note= ARS302 |rep_origin note= ARS303 |rep_origin note= ARS320 |gene gene= CHA1 |CDS(-,15798,16880) gene= CHA1…	|gene gene= OLI1 |CDS(+,46723,46953) gene= OLI1 note= Oli1p |gene |tRNA |gene gene= VAR1 |CDS(+,48901,50097) gene= VAR1 note= Var1p |rRNA |gene gene= SCEI |CDS(+,61022,61729) gene= SCEI note= Sceip |gene |tRNA |gene |tRNA |gene |tRNA |gene |tRNA |gene |tRNA |gene |tRNA |gene |tRNA |gene |tRNA |gene |tRNA |gene |tRNA |gene |tRNA |gene |tRNA |gene |tRNA |gene |tRNA |gene |tRNA |gene |tRNA |gene gen…
369	4392	8	NC_001135	16726	17579	NC_001224	44708	80962	|gene gene= CHA1 |CDS(-,15798,16880) gene= CHA1 note= Cha1p; |gene gene= VAC17 note= synonym: YCL062W |CDS(+,17290,18561) gene= VAC17 note= Vac17p;	|gene gene= OLI1 |CDS(+,46723,46953) gene= OLI1 note= Oli1p |gene |tRNA |gene gene= VAR1 |CDS(+,48901,50097) gene= VAR1 note= Var1p |rRNA |gene gene= SCEI |CDS(+,61022,61729) gene= SCEI note= Sceip |gene |tRNA |gene |tRNA |gene |tRNA |gene |tRNA |gene |tRNA |gene |tRNA |gene |tRNA |gene |tRNA |gene |tRNA |gene |tRNA |gene |tRNA |gene |tRNA |gene |tRNA |gene |tRNA |gene |tRNA |gene |tRNA |gene gen…
369	4393	4	NC_001135	16726	17579	NC_001224	80963	81839	|gene gene= CHA1 |CDS(-,15798,16880) gene= CHA1 note= Cha1p; |gene gene= VAC17 note= synonym: YCL062W |CDS(+,17290,18561) gene= VAC17 note= Vac17p;	|neigh_up CDS[fcd=-2188](+,79213,80022) gene= COX3 note= Subunit III of cytochrome c oxidase, which is the |neigh_down NC_001224-end
372	4393	4	NC_001135	21849	33343	NC_001224	80963	81839	|gene gene= MRC1 note= synonym: YCL060C |CDS(-,18816,22106) gene= MRC1 note= Mrc1p; |gene gene= KRR1 |CDS(-,22429,23379) gene= KRR1 note= Krr1p; |gene |CDS(+,23584,23925) note= Ycl058w-ap; |gene |CDS(-,24032,24325) note= Ycl057c-ap; |gene gene= PRD1 |CDS(+,24768,26906) gene= PRD1 note= Prd1p; |gene |CDS(-,26925,27359) note= Ycl056cp; |gene gene= KAR4 |CDS(+,27929,28936) gene= KAR4 note= Kar4p; |r…	|neigh_up CDS[fcd=-2188](+,79213,80022) gene= COX3 note= Subunit III of cytochrome c oxidase, which is the |neigh_down NC_001224-end
374	4385	7	NC_001135	34109	36591	NC_001224	16726	17672	|gene gene= PBN1 |CDS(-,34143,35393) gene= PBN1 note= Pbn1p; |gene gene= LRE1 |CDS(+,35865,37616) gene= LRE1 note= Lre1p;	|gene gene= COX1 gene= COX1 note= Subunit I of cytochrome c oxidase, which is the |gene gene= AI5_ALPHA gene= AI5_ALPHA note= Endonuclease I-SceIV, involved in intron mobility; |gene gene= AI4 gene= AI4 note= Endonuclease I-SceII, encoded by a mobile group I |gene gene= AI3 gene= AI3 note= Endonuclease I-SceIII, encoded by a mobile group I |gene gene= AI2 gene= AI2 note= Reverse transcriptase req…
374	4392	4	NC_001135	34109	36591	NC_001224	44708	80962	|gene gene= PBN1 |CDS(-,34143,35393) gene= PBN1 note= Pbn1p; |gene gene= LRE1 |CDS(+,35865,37616) gene= LRE1 note= Lre1p;	|gene gene= OLI1 |CDS(+,46723,46953) gene= OLI1 note= Oli1p |gene |tRNA |gene gene= VAR1 |CDS(+,48901,50097) gene= VAR1 note= Var1p |rRNA |gene gene= SCEI |CDS(+,61022,61729) gene= SCEI note= Sceip |gene |tRNA |gene |tRNA |gene |tRNA |gene |tRNA |gene |tRNA |gene |tRNA |gene |tRNA |gene |tRNA |gene |tRNA |gene |tRNA |gene |tRNA |gene |tRNA |gene |tRNA |gene |tRNA |gene |tRNA |gene |tRNA |gene gen…
376	4385	4	NC_001135	42446	53138	NC_001224	16726	17672	|gene gene= SPS22 |CDS(+,42165,43556) gene= SPS22 note= Sps22p; |gene |CDS(-,43661,44437) note= Ycl047cp; |gene |CDS(-,44623,46905) note= Ycl045cp; |gene gene= MGR1 |CDS(-,47111,48364) gene= MGR1 note= Mgr1p; |gene gene= PDI1 note= synonyms: TRG1, MFP1 |CDS(-,48653,50221) gene= PDI1 note= Pdi1p; |gene |CDS(+,50584,50943) note= Ycl042wp; |gene gene= GLK1 note= synonym: HOR3 |CDS(+,50838,52340) gen…	|gene gene= COX1 gene= COX1 note= Subunit I of cytochrome c oxidase, which is the |gene gene= AI5_ALPHA gene= AI5_ALPHA note= Endonuclease I-SceIV, involved in intron mobility; |gene gene= AI4 gene= AI4 note= Endonuclease I-SceII, encoded by a mobile group I |gene gene= AI3 gene= AI3 note= Endonuclease I-SceIII, encoded by a mobile group I |gene gene= AI2 gene= AI2 note= Reverse transcriptase req…
376	4390	6	NC_001135	42446	53138	NC_001224	29185	40988	|gene gene= SPS22 |CDS(+,42165,43556) gene= SPS22 note= Sps22p; |gene |CDS(-,43661,44437) note= Ycl047cp; |gene |CDS(-,44623,46905) note= Ycl045cp; |gene gene= MGR1 |CDS(-,47111,48364) gene= MGR1 note= Mgr1p; |gene gene= PDI1 note= synonyms: TRG1, MFP1 |CDS(-,48653,50221) gene= PDI1 note= Pdi1p; |gene |CDS(+,50584,50943) note= Ycl042wp; |gene gene= GLK1 note= synonym: HOR3 |CDS(+,50838,52340) gen…	|gene gene= ATP6 |CDS[fcd=-6599](+,28487,29266) gene= ATP6 note= Mitochondrially encoded subunit 6 of the F0 sector |gene |tRNA |gene gene= COB gene= COB note= Cytochrome b, mitochondrially encoded subunit of |gene gene= BI4 gene= BI4 note= Mitochondrial mRNA maturase, forms a complex with |gene gene= BI3 gene= BI3 note= Mitochondrial mRNA maturase, forms a complex with |gene gene= BI2 gene= BI2 …
376	4392	5	NC_001135	42446	53138	NC_001224	44708	80962	|gene gene= SPS22 |CDS(+,42165,43556) gene= SPS22 note= Sps22p; |gene |CDS(-,43661,44437) note= Ycl047cp; |gene |CDS(-,44623,46905) note= Ycl045cp; |gene gene= MGR1 |CDS(-,47111,48364) gene= MGR1 note= Mgr1p; |gene gene= PDI1 note= synonyms: TRG1, MFP1 |CDS(-,48653,50221) gene= PDI1 note= Pdi1p; |gene |CDS(+,50584,50943) note= Ycl042wp; |gene gene= GLK1 note= synonym: HOR3 |CDS(+,50838,52340) gen…	|gene gene= OLI1 |CDS(+,46723,46953) gene= OLI1 note= Oli1p |gene |tRNA |gene gene= VAR1 |CDS(+,48901,50097) gene= VAR1 note= Var1p |rRNA |gene gene= SCEI |CDS(+,61022,61729) gene= SCEI note= Sceip |gene |tRNA |gene |tRNA |gene |tRNA |gene |tRNA |gene |tRNA |gene |tRNA |gene |tRNA |gene |tRNA |gene |tRNA |gene |tRNA |gene |tRNA |gene |tRNA |gene |tRNA |gene |tRNA |gene |tRNA |gene |tRNA |gene gen…
376	4393	4	NC_001135	42446	53138	NC_001224	80963	81839	|gene gene= SPS22 |CDS(+,42165,43556) gene= SPS22 note= Sps22p; |gene |CDS(-,43661,44437) note= Ycl047cp; |gene |CDS(-,44623,46905) note= Ycl045cp; |gene gene= MGR1 |CDS(-,47111,48364) gene= MGR1 note= Mgr1p; |gene gene= PDI1 note= synonyms: TRG1, MFP1 |CDS(-,48653,50221) gene= PDI1 note= Pdi1p; |gene |CDS(+,50584,50943) note= Ycl042wp; |gene gene= GLK1 note= synonym: HOR3 |CDS(+,50838,52340) gen…	|neigh_up CDS[fcd=-2188](+,79213,80022) gene= COX3 note= Subunit III of cytochrome c oxidase, which is the |neigh_down NC_001224-end
377	4392	6	NC_001135	53139	54001	NC_001224	44708	80962	|gene gene= GID7 note= synonym: MOH2 |CDS[fcd=-925](+,52645,54882) gene= GID7 note= Gid7p;	|gene gene= OLI1 |CDS(+,46723,46953) gene= OLI1 note= Oli1p |gene |tRNA |gene gene= VAR1 |CDS(+,48901,50097) gene= VAR1 note= Var1p |rRNA |gene gene= SCEI |CDS(+,61022,61729) gene= SCEI note= Sceip |gene |tRNA |gene |tRNA |gene |tRNA |gene |tRNA |gene |tRNA |gene |tRNA |gene |tRNA |gene |tRNA |gene |tRNA |gene |tRNA |gene |tRNA |gene |tRNA |gene |tRNA |gene |tRNA |gene |tRNA |gene |tRNA |gene gen…
378	4392	9	NC_001135	54002	55999	NC_001224	44708	80962	|gene gene= GID7 note= synonym: MOH2 |CDS(+,52645,54882) gene= GID7 note= Gid7p; |gene gene= ATG22 note= synonym: AUT4 |CDS(-,54941,56527) gene= ATG22 note= Atg22p;	|gene gene= OLI1 |CDS(+,46723,46953) gene= OLI1 note= Oli1p |gene |tRNA |gene gene= VAR1 |CDS(+,48901,50097) gene= VAR1 note= Var1p |rRNA |gene gene= SCEI |CDS(+,61022,61729) gene= SCEI note= Sceip |gene |tRNA |gene |tRNA |gene |tRNA |gene |tRNA |gene |tRNA |gene |tRNA |gene |tRNA |gene |tRNA |gene |tRNA |gene |tRNA |gene |tRNA |gene |tRNA |gene |tRNA |gene |tRNA |gene |tRNA |gene |tRNA |gene gen…
381	4385	4	NC_001135	57130	60659	NC_001224	16726	17672	|gene gene= SRO9 |CDS(-,57374,58678) gene= SRO9 note= Sro9p; |gene gene= GFD2 |CDS(+,59026,60726) gene= GFD2 note= Gfd2p;	|gene gene= COX1 gene= COX1 note= Subunit I of cytochrome c oxidase, which is the |gene gene= AI5_ALPHA gene= AI5_ALPHA note= Endonuclease I-SceIV, involved in intron mobility; |gene gene= AI4 gene= AI4 note= Endonuclease I-SceII, encoded by a mobile group I |gene gene= AI3 gene= AI3 note= Endonuclease I-SceIII, encoded by a mobile group I |gene gene= AI2 gene= AI2 note= Reverse transcriptase req…
381	4392	7	NC_001135	57130	60659	NC_001224	44708	80962	|gene gene= SRO9 |CDS(-,57374,58678) gene= SRO9 note= Sro9p; |gene gene= GFD2 |CDS(+,59026,60726) gene= GFD2 note= Gfd2p;	|gene gene= OLI1 |CDS(+,46723,46953) gene= OLI1 note= Oli1p |gene |tRNA |gene gene= VAR1 |CDS(+,48901,50097) gene= VAR1 note= Var1p |rRNA |gene gene= SCEI |CDS(+,61022,61729) gene= SCEI note= Sceip |gene |tRNA |gene |tRNA |gene |tRNA |gene |tRNA |gene |tRNA |gene |tRNA |gene |tRNA |gene |tRNA |gene |tRNA |gene |tRNA |gene |tRNA |gene |tRNA |gene |tRNA |gene |tRNA |gene |tRNA |gene |tRNA |gene gen…
382	4392	6	NC_001135	60660	64896	NC_001224	44708	80962	|gene gene= GFD2 |CDS(+,59026,60726) gene= GFD2 note= Gfd2p; |gene gene= GRX1 |CDS(-,60841,61173) gene= GRX1 note= Grx1p; |gene gene= LSB5 |CDS(+,61658,62722) gene= LSB5 note= Lsb5p; |gene |CDS(-,62776,63282) note= Ycl033cp; |gene gene= STE50 |CDS(+,63441,64481) gene= STE50 note= Ste50p; |gene gene= RRP7 |CDS(-,64675,65568) gene= RRP7 note= Rrp7p;	|gene gene= OLI1 |CDS(+,46723,46953) gene= OLI1 note= Oli1p |gene |tRNA |gene gene= VAR1 |CDS(+,48901,50097) gene= VAR1 note= Var1p |rRNA |gene gene= SCEI |CDS(+,61022,61729) gene= SCEI note= Sceip |gene |tRNA |gene |tRNA |gene |tRNA |gene |tRNA |gene |tRNA |gene |tRNA |gene |tRNA |gene |tRNA |gene |tRNA |gene |tRNA |gene |tRNA |gene |tRNA |gene |tRNA |gene |tRNA |gene |tRNA |gene |tRNA |gene gen…
383	4392	4	NC_001135	64897	67612	NC_001224	44708	80962	|gene gene= RRP7 |CDS(-,64675,65568) gene= RRP7 note= Rrp7p; |gene gene= HIS4 |CDS(-,65934,68333) gene= HIS4 note= His4p;	|gene gene= OLI1 |CDS(+,46723,46953) gene= OLI1 note= Oli1p |gene |tRNA |gene gene= VAR1 |CDS(+,48901,50097) gene= VAR1 note= Var1p |rRNA |gene gene= SCEI |CDS(+,61022,61729) gene= SCEI note= Sceip |gene |tRNA |gene |tRNA |gene |tRNA |gene |tRNA |gene |tRNA |gene |tRNA |gene |tRNA |gene |tRNA |gene |tRNA |gene |tRNA |gene |tRNA |gene |tRNA |gene |tRNA |gene |tRNA |gene |tRNA |gene |tRNA |gene gen…
384	4392	5	NC_001135	67613	70705	NC_001224	44708	80962	|gene gene= HIS4 |CDS(-,65934,68333) gene= HIS4 note= His4p; |gene gene= BIK1 note= synonyms: PAC14, ARM5 |CDS(-,68599,69921) gene= BIK1 note= Bik1p; |gene gene= RNQ1 |CDS(+,70150,71367) gene= RNQ1 note= Rnq1p;	|gene gene= OLI1 |CDS(+,46723,46953) gene= OLI1 note= Oli1p |gene |tRNA |gene gene= VAR1 |CDS(+,48901,50097) gene= VAR1 note= Var1p |rRNA |gene gene= SCEI |CDS(+,61022,61729) gene= SCEI note= Sceip |gene |tRNA |gene |tRNA |gene |tRNA |gene |tRNA |gene |tRNA |gene |tRNA |gene |tRNA |gene |tRNA |gene |tRNA |gene |tRNA |gene |tRNA |gene |tRNA |gene |tRNA |gene |tRNA |gene |tRNA |gene |tRNA |gene gen…
385	4393	4	NC_001135	70706	72097	NC_001224	80963	81839	|gene gene= RNQ1 |CDS(+,70150,71367) gene= RNQ1 note= Rnq1p; |gene gene= FUS1 |CDS(+,71803,73341) gene= FUS1 note= Fus1p;	|neigh_up CDS[fcd=-2188](+,79213,80022) gene= COX3 note= Subunit III of cytochrome c oxidase, which is the |neigh_down NC_001224-end
387	4392	4	NC_001135	72215	80417	NC_001224	44708	80962	|gene gene= FUS1 |CDS(+,71803,73341) gene= FUS1 note= Fus1p; |gene gene= HBN1 note= synonym: YCL027C-A |CDS(-,73405,73986) gene= HBN1 note= Hbn1p; |rep_origin note= ARS306 |gene gene= FRM2 note= synonym: YCLX08C |CDS(-,74704,75285) gene= FRM2 note= Frm2p; |gene gene= AGP1 note= synonym: YCC5 |CDS(-,76018,77919) gene= AGP1 note= Agp1p; |gene gene= KCC4 |CDS(+,79162,82275) gene= KCC4 note= Kcc4p;	|gene gene= OLI1 |CDS(+,46723,46953) gene= OLI1 note= Oli1p |gene |tRNA |gene gene= VAR1 |CDS(+,48901,50097) gene= VAR1 note= Var1p |rRNA |gene gene= SCEI |CDS(+,61022,61729) gene= SCEI note= Sceip |gene |tRNA |gene |tRNA |gene |tRNA |gene |tRNA |gene |tRNA |gene |tRNA |gene |tRNA |gene |tRNA |gene |tRNA |gene |tRNA |gene |tRNA |gene |tRNA |gene |tRNA |gene |tRNA |gene |tRNA |gene |tRNA |gene gen…
387	4393	5	NC_001135	72215	80417	NC_001224	80963	81839	|gene gene= FUS1 |CDS(+,71803,73341) gene= FUS1 note= Fus1p; |gene gene= HBN1 note= synonym: YCL027C-A |CDS(-,73405,73986) gene= HBN1 note= Hbn1p; |rep_origin note= ARS306 |gene gene= FRM2 note= synonym: YCLX08C |CDS(-,74704,75285) gene= FRM2 note= Frm2p; |gene gene= AGP1 note= synonym: YCC5 |CDS(-,76018,77919) gene= AGP1 note= Agp1p; |gene gene= KCC4 |CDS(+,79162,82275) gene= KCC4 note= Kcc4p;	|neigh_up CDS[fcd=-2188](+,79213,80022) gene= COX3 note= Subunit III of cytochrome c oxidase, which is the |neigh_down NC_001224-end
389	4385	5	NC_001135	83292	84703	NC_001224	16726	17672	|gene |CDS[fcd=-377](+,83620,83997) note= Ycl021w-ap; |LTR note= YCLWDELTA2A |LTR note= YCLWDELTA3 |LTR note= YCLWDELTA2B	|gene gene= COX1 gene= COX1 note= Subunit I of cytochrome c oxidase, which is the |gene gene= AI5_ALPHA gene= AI5_ALPHA note= Endonuclease I-SceIV, involved in intron mobility; |gene gene= AI4 gene= AI4 note= Endonuclease I-SceII, encoded by a mobile group I |gene gene= AI3 gene= AI3 note= Endonuclease I-SceIII, encoded by a mobile group I |gene gene= AI2 gene= AI2 note= Reverse transcriptase req…
389	4392	6	NC_001135	83292	84703	NC_001224	44708	80962	|gene |CDS[fcd=-377](+,83620,83997) note= Ycl021w-ap; |LTR note= YCLWDELTA2A |LTR note= YCLWDELTA3 |LTR note= YCLWDELTA2B	|gene gene= OLI1 |CDS(+,46723,46953) gene= OLI1 note= Oli1p |gene |tRNA |gene gene= VAR1 |CDS(+,48901,50097) gene= VAR1 note= Var1p |rRNA |gene gene= SCEI |CDS(+,61022,61729) gene= SCEI note= Sceip |gene |tRNA |gene |tRNA |gene |tRNA |gene |tRNA |gene |tRNA |gene |tRNA |gene |tRNA |gene |tRNA |gene |tRNA |gene |tRNA |gene |tRNA |gene |tRNA |gene |tRNA |gene |tRNA |gene |tRNA |gene |tRNA |gene gen…
392	4388	4	NC_001135	95404	99069	NC_001224	26414	26640	|gene gene= DCC1 |CDS(-,94621,95763) gene= DCC1 note= Dcc1p; |gene gene= BUD3 note= synonym: YCL012W |CDS(+,96281,101191) gene= BUD3 note= Bud3p;	|gene gene= COX1 gene= COX1 note= Subunit I of cytochrome c oxidase, which is the |neigh_up CDS[fcd=-12709](+,13818,16322) gene= AI1 note= Reverse transcriptase required for splicing of the |neigh_down CDS[fcd=1139](+,27666,27812) gene= ATP8 note= Subunit 8 of the F0 sector of mitochondrial inner
392	4391	4	NC_001135	95404	99069	NC_001224	40989	44707	|gene gene= DCC1 |CDS(-,94621,95763) gene= DCC1 note= Dcc1p; |gene gene= BUD3 note= synonym: YCL012W |CDS(+,96281,101191) gene= BUD3 note= Bud3p;	|gene gene= COB gene= COB note= Cytochrome b, mitochondrially encoded subunit of |gene gene= BI4 gene= BI4 note= Mitochondrial mRNA maturase, forms a complex with |neigh_up CDS[fcd=-14361](+,28487,29266) gene= ATP6 note= Mitochondrially encoded subunit 6 of the F0 sector |neigh_down CDS[fcd=3875](+,46723,46953) gene= OLI1 note= Oli1p
392	4392	8	NC_001135	95404	99069	NC_001224	44708	80962	|gene gene= DCC1 |CDS(-,94621,95763) gene= DCC1 note= Dcc1p; |gene gene= BUD3 note= synonym: YCL012W |CDS(+,96281,101191) gene= BUD3 note= Bud3p;	|gene gene= OLI1 |CDS(+,46723,46953) gene= OLI1 note= Oli1p |gene |tRNA |gene gene= VAR1 |CDS(+,48901,50097) gene= VAR1 note= Var1p |rRNA |gene gene= SCEI |CDS(+,61022,61729) gene= SCEI note= Sceip |gene |tRNA |gene |tRNA |gene |tRNA |gene |tRNA |gene |tRNA |gene |tRNA |gene |tRNA |gene |tRNA |gene |tRNA |gene |tRNA |gene |tRNA |gene |tRNA |gene |tRNA |gene |tRNA |gene |tRNA |gene |tRNA |gene gen…
392	4393	4	NC_001135	95404	99069	NC_001224	80963	81839	|gene gene= DCC1 |CDS(-,94621,95763) gene= DCC1 note= Dcc1p; |gene gene= BUD3 note= synonym: YCL012W |CDS(+,96281,101191) gene= BUD3 note= Bud3p;	|neigh_up CDS[fcd=-2188](+,79213,80022) gene= COX3 note= Subunit III of cytochrome c oxidase, which is the |neigh_down NC_001224-end
395	4392	4	NC_001135	100705	108780	NC_001224	44708	80962	|gene gene= BUD3 note= synonym: YCL012W |CDS(+,96281,101191) gene= BUD3 note= Bud3p; |gene note= synonym: YCL011C-A note= Ycl012cp; |gene gene= GBP2 note= synonym: RLF6 |CDS(-,102075,103358) gene= GBP2 note= Gbp2p; |gene gene= SGF29 |CDS(-,103571,104350) gene= SGF29 note= Sgf29p; |gene gene= ILV6 |CDS(-,104619,105548) gene= ILV6 note= Ilv6p; |gene gene= STP22 note= synonym: VPS23 |CDS(-,105696,10…	|gene gene= OLI1 |CDS(+,46723,46953) gene= OLI1 note= Oli1p |gene |tRNA |gene gene= VAR1 |CDS(+,48901,50097) gene= VAR1 note= Var1p |rRNA |gene gene= SCEI |CDS(+,61022,61729) gene= SCEI note= Sceip |gene |tRNA |gene |tRNA |gene |tRNA |gene |tRNA |gene |tRNA |gene |tRNA |gene |tRNA |gene |tRNA |gene |tRNA |gene |tRNA |gene |tRNA |gene |tRNA |gene |tRNA |gene |tRNA |gene |tRNA |gene |tRNA |gene gen…
399	4393	5	NC_001135	117749	118621	NC_001224	80963	81839	|gene gene= CDC10 |CDS(-,117378,118346) gene= CDC10 note= Cdc10p; |gene gene= MRPL32 |CDS(+,118618,119169) gene= MRPL32 note= Mrpl32p;	|neigh_up CDS[fcd=-2188](+,79213,80022) gene= COX3 note= Subunit III of cytochrome c oxidase, which is the |neigh_down NC_001224-end
401	4387	4	NC_001135	119876	132327	NC_001224	17762	26413	|gene gene= YCP4 |CDS(-,119573,120316) gene= YCP4 note= Ycp4p; |gene gene= CIT2 |CDS(-,120944,122326) gene= CIT2 note= Cit2p; |gene gene= SUF2 |tRNA gene= SUF2 note= GO_component: cytosol [goid 0005829] [evidence NAS] |LTR note= YCRCDELTA6 |gene |CDS(-,126009,126728) note= Ycr007cp; |gene |tRNA note= GO_component: cytosol [goid 0005829] [evidence NAS] |gene gene= SAT4 note= synonym: HAL4 |CDS(+,1…	|gene gene= COX1 gene= COX1 note= Subunit I of cytochrome c oxidase, which is the |gene gene= AI5_ALPHA gene= AI5_ALPHA note= Endonuclease I-SceIV, involved in intron mobility; |gene gene= AI4 gene= AI4 note= Endonuclease I-SceII, encoded by a mobile group I |gene gene= AI3 gene= AI3 note= Endonuclease I-SceIII, encoded by a mobile group I |gene gene= AI2 gene= AI2 note= Reverse transcriptase req…
401	4392	5	NC_001135	119876	132327	NC_001224	44708	80962	|gene gene= YCP4 |CDS(-,119573,120316) gene= YCP4 note= Ycp4p; |gene gene= CIT2 |CDS(-,120944,122326) gene= CIT2 note= Cit2p; |gene gene= SUF2 |tRNA gene= SUF2 note= GO_component: cytosol [goid 0005829] [evidence NAS] |LTR note= YCRCDELTA6 |gene |CDS(-,126009,126728) note= Ycr007cp; |gene |tRNA note= GO_component: cytosol [goid 0005829] [evidence NAS] |gene gene= SAT4 note= synonym: HAL4 |CDS(+,1…	|gene gene= OLI1 |CDS(+,46723,46953) gene= OLI1 note= Oli1p |gene |tRNA |gene gene= VAR1 |CDS(+,48901,50097) gene= VAR1 note= Var1p |rRNA |gene gene= SCEI |CDS(+,61022,61729) gene= SCEI note= Sceip |gene |tRNA |gene |tRNA |gene |tRNA |gene |tRNA |gene |tRNA |gene |tRNA |gene |tRNA |gene |tRNA |gene |tRNA |gene |tRNA |gene |tRNA |gene |tRNA |gene |tRNA |gene |tRNA |gene |tRNA |gene |tRNA |gene gen…
403	4391	4	NC_001135	134529	138768	NC_001224	40989	44707	|gene gene= ADP1 |CDS(-,133722,136871) gene= ADP1 note= Adp1p; |gene gene= PGK1 |CDS(+,137744,138994) gene= PGK1 note= Pgk1p;	|gene gene= COB gene= COB note= Cytochrome b, mitochondrially encoded subunit of |gene gene= BI4 gene= BI4 note= Mitochondrial mRNA maturase, forms a complex with |neigh_up CDS[fcd=-14361](+,28487,29266) gene= ATP6 note= Mitochondrially encoded subunit 6 of the F0 sector |neigh_down CDS[fcd=3875](+,46723,46953) gene= OLI1 note= Oli1p
403	4392	5	NC_001135	134529	138768	NC_001224	44708	80962	|gene gene= ADP1 |CDS(-,133722,136871) gene= ADP1 note= Adp1p; |gene gene= PGK1 |CDS(+,137744,138994) gene= PGK1 note= Pgk1p;	|gene gene= OLI1 |CDS(+,46723,46953) gene= OLI1 note= Oli1p |gene |tRNA |gene gene= VAR1 |CDS(+,48901,50097) gene= VAR1 note= Var1p |rRNA |gene gene= SCEI |CDS(+,61022,61729) gene= SCEI note= Sceip |gene |tRNA |gene |tRNA |gene |tRNA |gene |tRNA |gene |tRNA |gene |tRNA |gene |tRNA |gene |tRNA |gene |tRNA |gene |tRNA |gene |tRNA |gene |tRNA |gene |tRNA |gene |tRNA |gene |tRNA |gene |tRNA |gene gen…
405	4385	4	NC_001135	143900	145623	NC_001224	16726	17672	|gene |CDS(+,143632,144504) note= Ycr016wp; |gene gene= CWH43 |CDS(-,144771,147632) gene= CWH43 note= Cwh43p;	|gene gene= COX1 gene= COX1 note= Subunit I of cytochrome c oxidase, which is the |gene gene= AI5_ALPHA gene= AI5_ALPHA note= Endonuclease I-SceIV, involved in intron mobility; |gene gene= AI4 gene= AI4 note= Endonuclease I-SceII, encoded by a mobile group I |gene gene= AI3 gene= AI3 note= Endonuclease I-SceIII, encoded by a mobile group I |gene gene= AI2 gene= AI2 note= Reverse transcriptase req…
405	4392	6	NC_001135	143900	145623	NC_001224	44708	80962	|gene |CDS(+,143632,144504) note= Ycr016wp; |gene gene= CWH43 |CDS(-,144771,147632) gene= CWH43 note= Cwh43p;	|gene gene= OLI1 |CDS(+,46723,46953) gene= OLI1 note= Oli1p |gene |tRNA |gene gene= VAR1 |CDS(+,48901,50097) gene= VAR1 note= Var1p |rRNA |gene gene= SCEI |CDS(+,61022,61729) gene= SCEI note= Sceip |gene |tRNA |gene |tRNA |gene |tRNA |gene |tRNA |gene |tRNA |gene |tRNA |gene |tRNA |gene |tRNA |gene |tRNA |gene |tRNA |gene |tRNA |gene |tRNA |gene |tRNA |gene |tRNA |gene |tRNA |gene |tRNA |gene gen…
410	4391	4	NC_001135	152114	161734	NC_001224	40989	44707	|gene gene= MAK32 |CDS(+,152835,153926) gene= MAK32 note= Mak32p; |gene gene= PET18 note= synonym: HIT2 |CDS(-,154010,154657) gene= PET18 note= Pet18p; |gene gene= MAK31 note= synonyms: SMX1, LSM9 |CDS(-,154828,155094) gene= MAK31 note= Mak31p; |gene gene= HTL1 |CDS(+,155318,155554) gene= HTL1 note= Htl1p; |gene gene= HSP30 note= synonym: YRO1 |CDS(-,156105,157103) gene= HSP30 note= Hsp30p; |gene…	|gene gene= COB gene= COB note= Cytochrome b, mitochondrially encoded subunit of |gene gene= BI4 gene= BI4 note= Mitochondrial mRNA maturase, forms a complex with |neigh_up CDS[fcd=-14361](+,28487,29266) gene= ATP6 note= Mitochondrially encoded subunit 6 of the F0 sector |neigh_down CDS[fcd=3875](+,46723,46953) gene= OLI1 note= Oli1p
413	4388	4	NC_001135	163599	164453	NC_001224	26414	26640	|gene gene= NPP1 |CDS[fcd=2309](-,164107,166335) gene= NPP1 note= Npp1p;	|gene gene= COX1 gene= COX1 note= Subunit I of cytochrome c oxidase, which is the |neigh_up CDS[fcd=-12709](+,13818,16322) gene= AI1 note= Reverse transcriptase required for splicing of the |neigh_down CDS[fcd=1139](+,27666,27812) gene= ATP8 note= Subunit 8 of the F0 sector of mitochondrial inner
414	4392	5	NC_001135	164454	165362	NC_001224	44708	80962	|gene gene= NPP1 |CDS[fcd=1427](-,164107,166335) gene= NPP1 note= Npp1p;	|gene gene= OLI1 |CDS(+,46723,46953) gene= OLI1 note= Oli1p |gene |tRNA |gene gene= VAR1 |CDS(+,48901,50097) gene= VAR1 note= Var1p |rRNA |gene gene= SCEI |CDS(+,61022,61729) gene= SCEI note= Sceip |gene |tRNA |gene |tRNA |gene |tRNA |gene |tRNA |gene |tRNA |gene |tRNA |gene |tRNA |gene |tRNA |gene |tRNA |gene |tRNA |gene |tRNA |gene |tRNA |gene |tRNA |gene |tRNA |gene |tRNA |gene |tRNA |gene gen…
414	4393	4	NC_001135	164454	165362	NC_001224	80963	81839	|gene gene= NPP1 |CDS[fcd=1427](-,164107,166335) gene= NPP1 note= Npp1p;	|neigh_up CDS[fcd=-2188](+,79213,80022) gene= COX3 note= Subunit III of cytochrome c oxidase, which is the |neigh_down NC_001224-end
417	4393	5	NC_001135	173343	174384	NC_001224	80963	81839	|gene gene= RIM1 gene= RIM1 note= Rim1p; |gene gene= SYP1 note= synonym: YCR029C-A |CDS[fcd=2571](-,173822,176434) gene= SYP1 note= Syp1p;	|neigh_up CDS[fcd=-2188](+,79213,80022) gene= COX3 note= Subunit III of cytochrome c oxidase, which is the |neigh_down NC_001224-end
419	4392	6	NC_001135	174488	178086	NC_001224	44708	80962	|gene gene= SYP1 note= synonym: YCR029C-A |CDS[fcd=147](-,173822,176434) gene= SYP1 note= Syp1p; |misc_RNA |gene gene= RPS14A note= synonyms: RPL59, CRY1 gene= RPS14A note= Rps14ap;	|gene gene= OLI1 |CDS(+,46723,46953) gene= OLI1 note= Oli1p |gene |tRNA |gene gene= VAR1 |CDS(+,48901,50097) gene= VAR1 note= Var1p |rRNA |gene gene= SCEI |CDS(+,61022,61729) gene= SCEI note= Sceip |gene |tRNA |gene |tRNA |gene |tRNA |gene |tRNA |gene |tRNA |gene |tRNA |gene |tRNA |gene |tRNA |gene |tRNA |gene |tRNA |gene |tRNA |gene |tRNA |gene |tRNA |gene |tRNA |gene |tRNA |gene |tRNA |gene gen…
420	4385	4	NC_001135	178087	179519	NC_001224	16726	17672	|gene gene= RPS14A note= synonyms: RPL59, CRY1 gene= RPS14A note= Rps14ap; |misc_RNA |gene gene= BPH1 |CDS[fcd=713](+,179516,186019) gene= BPH1 note= Bph1p;	|gene gene= COX1 gene= COX1 note= Subunit I of cytochrome c oxidase, which is the |gene gene= AI5_ALPHA gene= AI5_ALPHA note= Endonuclease I-SceIV, involved in intron mobility; |gene gene= AI4 gene= AI4 note= Endonuclease I-SceII, encoded by a mobile group I |gene gene= AI3 gene= AI3 note= Endonuclease I-SceIII, encoded by a mobile group I |gene gene= AI2 gene= AI2 note= Reverse transcriptase req…
425	4392	4	NC_001135	185341	190591	NC_001224	44708	80962	|gene gene= BPH1 |CDS(+,179516,186019) gene= BPH1 note= Bph1p; |gene gene= SNT1 |CDS(+,186485,190165) gene= SNT1 note= Snt1p; |gene gene= FEN1 note= synonyms: VBM2, GNS1, ELO2 |CDS(+,190588,191631) gene= FEN1 note= Fen1p;	|gene gene= OLI1 |CDS(+,46723,46953) gene= OLI1 note= Oli1p |gene |tRNA |gene gene= VAR1 |CDS(+,48901,50097) gene= VAR1 note= Var1p |rRNA |gene gene= SCEI |CDS(+,61022,61729) gene= SCEI note= Sceip |gene |tRNA |gene |tRNA |gene |tRNA |gene |tRNA |gene |tRNA |gene |tRNA |gene |tRNA |gene |tRNA |gene |tRNA |gene |tRNA |gene |tRNA |gene |tRNA |gene |tRNA |gene |tRNA |gene |tRNA |gene |tRNA |gene gen…
428	4393	4	NC_001135	192319	198239	NC_001224	80963	81839	|gene gene= RRP43 |CDS(-,191830,193014) gene= RRP43 note= Rrp43p; |gene gene= RBK1 |CDS(+,193293,194294) gene= RBK1 note= Rbk1p; |rep_origin note= ARS313 |gene gene= PHO87 |CDS(-,194410,197181) gene= PHO87 note= Pho87p; |rep_origin note= ARS314 |gene gene= BUD5 |CDS(-,197617,199545) gene= BUD5 note= Bud5p;	|neigh_up CDS[fcd=-2188](+,79213,80022) gene= COX3 note= Subunit III of cytochrome c oxidase, which is the |neigh_down NC_001224-end
429	4392	5	NC_001135	198240	204678	NC_001224	44708	80962	|gene gene= BUD5 |CDS(-,197617,199545) gene= BUD5 note= Bud5p; |misc_feature |gene gene= MATALPHA2 note= synonym: ALPHA2 |CDS(-,199542,200174) gene= MATALPHA2 note= Matalpha2p; |gene gene= MATALPHA1 note= synonym: ALPHA1 |CDS(+,200438,200965) gene= MATALPHA1 note= Matalpha1p; |gene gene= TAF2 note= synonyms: TSM1, TAF150 |CDS(-,201170,205393) gene= TAF2 note= Taf2p;	|gene gene= OLI1 |CDS(+,46723,46953) gene= OLI1 note= Oli1p |gene |tRNA |gene gene= VAR1 |CDS(+,48901,50097) gene= VAR1 note= Var1p |rRNA |gene gene= SCEI |CDS(+,61022,61729) gene= SCEI note= Sceip |gene |tRNA |gene |tRNA |gene |tRNA |gene |tRNA |gene |tRNA |gene |tRNA |gene |tRNA |gene |tRNA |gene |tRNA |gene |tRNA |gene |tRNA |gene |tRNA |gene |tRNA |gene |tRNA |gene |tRNA |gene |tRNA |gene gen…
434	4385	4	NC_001135	207821	209056	NC_001224	16726	17672	|gene gene= PER1 note= synonym: COS16 |CDS(-,206873,207946) gene= PER1 note= Per1p; |gene |CDS(-,208131,209606) note= Ycr045cp;	|gene gene= COX1 gene= COX1 note= Subunit I of cytochrome c oxidase, which is the |gene gene= AI5_ALPHA gene= AI5_ALPHA note= Endonuclease I-SceIV, involved in intron mobility; |gene gene= AI4 gene= AI4 note= Endonuclease I-SceII, encoded by a mobile group I |gene gene= AI3 gene= AI3 note= Endonuclease I-SceIII, encoded by a mobile group I |gene gene= AI2 gene= AI2 note= Reverse transcriptase req…
434	4392	4	NC_001135	207821	209056	NC_001224	44708	80962	|gene gene= PER1 note= synonym: COS16 |CDS(-,206873,207946) gene= PER1 note= Per1p; |gene |CDS(-,208131,209606) note= Ycr045cp;	|gene gene= OLI1 |CDS(+,46723,46953) gene= OLI1 note= Oli1p |gene |tRNA |gene gene= VAR1 |CDS(+,48901,50097) gene= VAR1 note= Var1p |rRNA |gene gene= SCEI |CDS(+,61022,61729) gene= SCEI note= Sceip |gene |tRNA |gene |tRNA |gene |tRNA |gene |tRNA |gene |tRNA |gene |tRNA |gene |tRNA |gene |tRNA |gene |tRNA |gene |tRNA |gene |tRNA |gene |tRNA |gene |tRNA |gene |tRNA |gene |tRNA |gene |tRNA |gene gen…
436	4385	4	NC_001135	209499	217378	NC_001224	16726	17672	|gene |CDS(-,208131,209606) note= Ycr045cp; |gene gene= IMG1 |CDS(-,209910,210419) gene= IMG1 note= Img1p; |gene gene= BUD23 |CDS(-,210714,211541) gene= BUD23 note= Bud23p; |gene gene= ARE1 note= synonym: SAT2 |CDS(+,211925,213757) gene= ARE1 note= Are1p; |gene |CDS(-,213460,213768) note= Ycr050cp; |gene |CDS(+,214067,214735) note= Ycr051wp; |gene gene= RSC6 |CDS(+,214990,216441) gene= RSC6 note=…	|gene gene= COX1 gene= COX1 note= Subunit I of cytochrome c oxidase, which is the |gene gene= AI5_ALPHA gene= AI5_ALPHA note= Endonuclease I-SceIV, involved in intron mobility; |gene gene= AI4 gene= AI4 note= Endonuclease I-SceII, encoded by a mobile group I |gene gene= AI3 gene= AI3 note= Endonuclease I-SceIII, encoded by a mobile group I |gene gene= AI2 gene= AI2 note= Reverse transcriptase req…
436	4392	9	NC_001135	209499	217378	NC_001224	44708	80962	|gene |CDS(-,208131,209606) note= Ycr045cp; |gene gene= IMG1 |CDS(-,209910,210419) gene= IMG1 note= Img1p; |gene gene= BUD23 |CDS(-,210714,211541) gene= BUD23 note= Bud23p; |gene gene= ARE1 note= synonym: SAT2 |CDS(+,211925,213757) gene= ARE1 note= Are1p; |gene |CDS(-,213460,213768) note= Ycr050cp; |gene |CDS(+,214067,214735) note= Ycr051wp; |gene gene= RSC6 |CDS(+,214990,216441) gene= RSC6 note=…	|gene gene= OLI1 |CDS(+,46723,46953) gene= OLI1 note= Oli1p |gene |tRNA |gene gene= VAR1 |CDS(+,48901,50097) gene= VAR1 note= Var1p |rRNA |gene gene= SCEI |CDS(+,61022,61729) gene= SCEI note= Sceip |gene |tRNA |gene |tRNA |gene |tRNA |gene |tRNA |gene |tRNA |gene |tRNA |gene |tRNA |gene |tRNA |gene |tRNA |gene |tRNA |gene |tRNA |gene |tRNA |gene |tRNA |gene |tRNA |gene |tRNA |gene |tRNA |gene gen…
436	4393	4	NC_001135	209499	217378	NC_001224	80963	81839	|gene |CDS(-,208131,209606) note= Ycr045cp; |gene gene= IMG1 |CDS(-,209910,210419) gene= IMG1 note= Img1p; |gene gene= BUD23 |CDS(-,210714,211541) gene= BUD23 note= Bud23p; |gene gene= ARE1 note= synonym: SAT2 |CDS(+,211925,213757) gene= ARE1 note= Are1p; |gene |CDS(-,213460,213768) note= Ycr050cp; |gene |CDS(+,214067,214735) note= Ycr051wp; |gene gene= RSC6 |CDS(+,214990,216441) gene= RSC6 note=…	|neigh_up CDS[fcd=-2188](+,79213,80022) gene= COX3 note= Subunit III of cytochrome c oxidase, which is the |neigh_down NC_001224-end
437	4391	4	NC_001135	217379	218283	NC_001224	40989	44707	|gene gene= THR4 |CDS[fcd=-1138](+,216693,218237) gene= THR4 note= Thr4p;	|gene gene= COB gene= COB note= Cytochrome b, mitochondrially encoded subunit of |gene gene= BI4 gene= BI4 note= Mitochondrial mRNA maturase, forms a complex with |neigh_up CDS[fcd=-14361](+,28487,29266) gene= ATP6 note= Mitochondrially encoded subunit 6 of the F0 sector |neigh_down CDS[fcd=3875](+,46723,46953) gene= OLI1 note= Oli1p
437	4392	9	NC_001135	217379	218283	NC_001224	44708	80962	|gene gene= THR4 |CDS[fcd=-1138](+,216693,218237) gene= THR4 note= Thr4p;	|gene gene= OLI1 |CDS(+,46723,46953) gene= OLI1 note= Oli1p |gene |tRNA |gene gene= VAR1 |CDS(+,48901,50097) gene= VAR1 note= Var1p |rRNA |gene gene= SCEI |CDS(+,61022,61729) gene= SCEI note= Sceip |gene |tRNA |gene |tRNA |gene |tRNA |gene |tRNA |gene |tRNA |gene |tRNA |gene |tRNA |gene |tRNA |gene |tRNA |gene |tRNA |gene |tRNA |gene |tRNA |gene |tRNA |gene |tRNA |gene |tRNA |gene |tRNA |gene gen…
441	4392	5	NC_001135	220036	222374	NC_001224	44708	80962	|gene gene= CTR86 |CDS(-,218372,220063) gene= CTR86 note= Ctr86p; |gene gene= PWP2 note= synonyms: UTP1, YCR058C, YCR055C |CDS(-,220453,223224) gene= PWP2 note= Pwp2p;	|gene gene= OLI1 |CDS(+,46723,46953) gene= OLI1 note= Oli1p |gene |tRNA |gene gene= VAR1 |CDS(+,48901,50097) gene= VAR1 note= Var1p |rRNA |gene gene= SCEI |CDS(+,61022,61729) gene= SCEI note= Sceip |gene |tRNA |gene |tRNA |gene |tRNA |gene |tRNA |gene |tRNA |gene |tRNA |gene |tRNA |gene |tRNA |gene |tRNA |gene |tRNA |gene |tRNA |gene |tRNA |gene |tRNA |gene |tRNA |gene |tRNA |gene |tRNA |gene gen…
442	4391	5	NC_001135	222375	226808	NC_001224	40989	44707	|gene gene= PWP2 note= synonyms: UTP1, YCR058C, YCR055C |CDS(-,220453,223224) gene= PWP2 note= Pwp2p; |gene gene= YIH1 |CDS(-,223450,224226) gene= YIH1 note= Yih1p; |gene gene= TAH1 |CDS(+,224395,224730) gene= TAH1 note= Tah1p; |rep_origin note= ARS315 |gene note= synonym: YCR062W |CDS(+,225559,227454) note= Ycr061wp;	|gene gene= COB gene= COB note= Cytochrome b, mitochondrially encoded subunit of |gene gene= BI4 gene= BI4 note= Mitochondrial mRNA maturase, forms a complex with |neigh_up CDS[fcd=-14361](+,28487,29266) gene= ATP6 note= Mitochondrially encoded subunit 6 of the F0 sector |neigh_down CDS[fcd=3875](+,46723,46953) gene= OLI1 note= Oli1p
442	4392	6	NC_001135	222375	226808	NC_001224	44708	80962	|gene gene= PWP2 note= synonyms: UTP1, YCR058C, YCR055C |CDS(-,220453,223224) gene= PWP2 note= Pwp2p; |gene gene= YIH1 |CDS(-,223450,224226) gene= YIH1 note= Yih1p; |gene gene= TAH1 |CDS(+,224395,224730) gene= TAH1 note= Tah1p; |rep_origin note= ARS315 |gene note= synonym: YCR062W |CDS(+,225559,227454) note= Ycr061wp;	|gene gene= OLI1 |CDS(+,46723,46953) gene= OLI1 note= Oli1p |gene |tRNA |gene gene= VAR1 |CDS(+,48901,50097) gene= VAR1 note= Var1p |rRNA |gene gene= SCEI |CDS(+,61022,61729) gene= SCEI note= Sceip |gene |tRNA |gene |tRNA |gene |tRNA |gene |tRNA |gene |tRNA |gene |tRNA |gene |tRNA |gene |tRNA |gene |tRNA |gene |tRNA |gene |tRNA |gene |tRNA |gene |tRNA |gene |tRNA |gene |tRNA |gene |tRNA |gene gen…
443	4385	4	NC_001135	226809	230836	NC_001224	16726	17672	|gene note= synonym: YCR062W |CDS(+,225559,227454) note= Ycr061wp; |gene gene= SUP61 gene= SUP61 note= GO_component: cytosol [goid 0005829] [evidence NAS] |gene gene= BUD31 note= synonym: CWC14 |CDS(+,228314,228787) gene= BUD31 note= Bud31p; |gene gene= HCM1 |CDS(+,229306,231000) gene= HCM1 note= Hcm1p;	|gene gene= COX1 gene= COX1 note= Subunit I of cytochrome c oxidase, which is the |gene gene= AI5_ALPHA gene= AI5_ALPHA note= Endonuclease I-SceIV, involved in intron mobility; |gene gene= AI4 gene= AI4 note= Endonuclease I-SceII, encoded by a mobile group I |gene gene= AI3 gene= AI3 note= Endonuclease I-SceIII, encoded by a mobile group I |gene gene= AI2 gene= AI2 note= Reverse transcriptase req…
443	4387	7	NC_001135	226809	230836	NC_001224	17762	26413	|gene note= synonym: YCR062W |CDS(+,225559,227454) note= Ycr061wp; |gene gene= SUP61 gene= SUP61 note= GO_component: cytosol [goid 0005829] [evidence NAS] |gene gene= BUD31 note= synonym: CWC14 |CDS(+,228314,228787) gene= BUD31 note= Bud31p; |gene gene= HCM1 |CDS(+,229306,231000) gene= HCM1 note= Hcm1p;	|gene gene= COX1 gene= COX1 note= Subunit I of cytochrome c oxidase, which is the |gene gene= AI5_ALPHA gene= AI5_ALPHA note= Endonuclease I-SceIV, involved in intron mobility; |gene gene= AI4 gene= AI4 note= Endonuclease I-SceII, encoded by a mobile group I |gene gene= AI3 gene= AI3 note= Endonuclease I-SceIII, encoded by a mobile group I |gene gene= AI2 gene= AI2 note= Reverse transcriptase req…
443	4391	4	NC_001135	226809	230836	NC_001224	40989	44707	|gene note= synonym: YCR062W |CDS(+,225559,227454) note= Ycr061wp; |gene gene= SUP61 gene= SUP61 note= GO_component: cytosol [goid 0005829] [evidence NAS] |gene gene= BUD31 note= synonym: CWC14 |CDS(+,228314,228787) gene= BUD31 note= Bud31p; |gene gene= HCM1 |CDS(+,229306,231000) gene= HCM1 note= Hcm1p;	|gene gene= COB gene= COB note= Cytochrome b, mitochondrially encoded subunit of |gene gene= BI4 gene= BI4 note= Mitochondrial mRNA maturase, forms a complex with |neigh_up CDS[fcd=-14361](+,28487,29266) gene= ATP6 note= Mitochondrially encoded subunit 6 of the F0 sector |neigh_down CDS[fcd=3875](+,46723,46953) gene= OLI1 note= Oli1p
443	4392	13	NC_001135	226809	230836	NC_001224	44708	80962	|gene note= synonym: YCR062W |CDS(+,225559,227454) note= Ycr061wp; |gene gene= SUP61 gene= SUP61 note= GO_component: cytosol [goid 0005829] [evidence NAS] |gene gene= BUD31 note= synonym: CWC14 |CDS(+,228314,228787) gene= BUD31 note= Bud31p; |gene gene= HCM1 |CDS(+,229306,231000) gene= HCM1 note= Hcm1p;	|gene gene= OLI1 |CDS(+,46723,46953) gene= OLI1 note= Oli1p |gene |tRNA |gene gene= VAR1 |CDS(+,48901,50097) gene= VAR1 note= Var1p |rRNA |gene gene= SCEI |CDS(+,61022,61729) gene= SCEI note= Sceip |gene |tRNA |gene |tRNA |gene |tRNA |gene |tRNA |gene |tRNA |gene |tRNA |gene |tRNA |gene |tRNA |gene |tRNA |gene |tRNA |gene |tRNA |gene |tRNA |gene |tRNA |gene |tRNA |gene |tRNA |gene |tRNA |gene gen…
445	4392	7	NC_001135	232442	234770	NC_001224	44708	80962	|gene gene= RAD18 |CDS(+,231496,232959) gene= RAD18 note= Rad18p; |gene gene= SED4 |CDS(-,233121,236318) gene= SED4 note= Sed4p;	|gene gene= OLI1 |CDS(+,46723,46953) gene= OLI1 note= Oli1p |gene |tRNA |gene gene= VAR1 |CDS(+,48901,50097) gene= VAR1 note= Var1p |rRNA |gene gene= SCEI |CDS(+,61022,61729) gene= SCEI note= Sceip |gene |tRNA |gene |tRNA |gene |tRNA |gene |tRNA |gene |tRNA |gene |tRNA |gene |tRNA |gene |tRNA |gene |tRNA |gene |tRNA |gene |tRNA |gene |tRNA |gene |tRNA |gene |tRNA |gene |tRNA |gene |tRNA |gene gen…
446	4392	11	NC_001135	234771	237637	NC_001224	44708	80962	|gene gene= SED4 |CDS(-,233121,236318) gene= SED4 note= Sed4p; |gene gene= ATG15 note= synonyms: CVT17, AUT5 |CDS(+,237210,238772) gene= ATG15 note= Atg15p;	|gene gene= OLI1 |CDS(+,46723,46953) gene= OLI1 note= Oli1p |gene |tRNA |gene gene= VAR1 |CDS(+,48901,50097) gene= VAR1 note= Var1p |rRNA |gene gene= SCEI |CDS(+,61022,61729) gene= SCEI note= Sceip |gene |tRNA |gene |tRNA |gene |tRNA |gene |tRNA |gene |tRNA |gene |tRNA |gene |tRNA |gene |tRNA |gene |tRNA |gene |tRNA |gene |tRNA |gene |tRNA |gene |tRNA |gene |tRNA |gene |tRNA |gene |tRNA |gene gen…
446	4393	7	NC_001135	234771	237637	NC_001224	80963	81839	|gene gene= SED4 |CDS(-,233121,236318) gene= SED4 note= Sed4p; |gene gene= ATG15 note= synonyms: CVT17, AUT5 |CDS(+,237210,238772) gene= ATG15 note= Atg15p;	|neigh_up CDS[fcd=-2188](+,79213,80022) gene= COX3 note= Subunit III of cytochrome c oxidase, which is the |neigh_down NC_001224-end
447	4392	10	NC_001135	237638	239556	NC_001224	44708	80962	|gene gene= ATG15 note= synonyms: CVT17, AUT5 |CDS(+,237210,238772) gene= ATG15 note= Atg15p; |gene gene= CPR4 note= synonyms: SCC3, YCR070W, CYP4 |CDS(+,239051,240007) gene= CPR4 note= Cpr4p;	|gene gene= OLI1 |CDS(+,46723,46953) gene= OLI1 note= Oli1p |gene |tRNA |gene gene= VAR1 |CDS(+,48901,50097) gene= VAR1 note= Var1p |rRNA |gene gene= SCEI |CDS(+,61022,61729) gene= SCEI note= Sceip |gene |tRNA |gene |tRNA |gene |tRNA |gene |tRNA |gene |tRNA |gene |tRNA |gene |tRNA |gene |tRNA |gene |tRNA |gene |tRNA |gene |tRNA |gene |tRNA |gene |tRNA |gene |tRNA |gene |tRNA |gene |tRNA |gene gen…
455	4393	5	NC_001135	274346	275623	NC_001224	80963	81839	|gene gene= KIN82 |CDS[fcd=-583](+,274401,276563) gene= KIN82 note= Kin82p;	|neigh_up CDS[fcd=-2188](+,79213,80022) gene= COX3 note= Subunit III of cytochrome c oxidase, which is the |neigh_down NC_001224-end
460	4392	5	NC_001135	289261	290706	NC_001224	44708	80962	|gene |CDS[fcd=-347](+,289636,289794) note= Ycr095w-ap;	|gene gene= OLI1 |CDS(+,46723,46953) gene= OLI1 note= Oli1p |gene |tRNA |gene gene= VAR1 |CDS(+,48901,50097) gene= VAR1 note= Var1p |rRNA |gene gene= SCEI |CDS(+,61022,61729) gene= SCEI note= Sceip |gene |tRNA |gene |tRNA |gene |tRNA |gene |tRNA |gene |tRNA |gene |tRNA |gene |tRNA |gene |tRNA |gene |tRNA |gene |tRNA |gene |tRNA |gene |tRNA |gene |tRNA |gene |tRNA |gene |tRNA |gene |tRNA |gene gen…
463	4392	5	NC_001135	301657	304029	NC_001224	44708	80962	|gene |CDS(-,301268,302218) note= Ycr100cp; |gene |CDS(-,302479,303027) note= Ycr101cp;	|gene gene= OLI1 |CDS(+,46723,46953) gene= OLI1 note= Oli1p |gene |tRNA |gene gene= VAR1 |CDS(+,48901,50097) gene= VAR1 note= Var1p |rRNA |gene gene= SCEI |CDS(+,61022,61729) gene= SCEI note= Sceip |gene |tRNA |gene |tRNA |gene |tRNA |gene |tRNA |gene |tRNA |gene |tRNA |gene |tRNA |gene |tRNA |gene |tRNA |gene |tRNA |gene |tRNA |gene |tRNA |gene |tRNA |gene |tRNA |gene |tRNA |gene |tRNA |gene gen…
465	4385	4	NC_001135	304513	306698	NC_001224	16726	17672	|gene |CDS[fcd=-141](-,304358,305464) note= Ycr102cp;	|gene gene= COX1 gene= COX1 note= Subunit I of cytochrome c oxidase, which is the |gene gene= AI5_ALPHA gene= AI5_ALPHA note= Endonuclease I-SceIV, involved in intron mobility; |gene gene= AI4 gene= AI4 note= Endonuclease I-SceII, encoded by a mobile group I |gene gene= AI3 gene= AI3 note= Endonuclease I-SceIII, encoded by a mobile group I |gene gene= AI2 gene= AI2 note= Reverse transcriptase req…
467	4392	10	NC_001135	307296	316616	NC_001224	44708	80962	|gene gene= PAU3 |CDS(+,307798,308172) gene= PAU3 note= Pau3p; |gene gene= ADH7 note= synonym: ADHVII |CDS(+,309067,310152) gene= ADH7 note= Adh7p; |gene gene= RDS1 |CDS(+,310955,313453) gene= RDS1 note= Rds1p; |gene gene= AAD3 |CDS(+,313887,314978) gene= AAD3 note= Aad3p; |rep_origin note= ARS319 |repeat_region gene= TEL03R note= Telomeric region on the right arm of Chromosome |repeat_region gen…	|gene gene= OLI1 |CDS(+,46723,46953) gene= OLI1 note= Oli1p |gene |tRNA |gene gene= VAR1 |CDS(+,48901,50097) gene= VAR1 note= Var1p |rRNA |gene gene= SCEI |CDS(+,61022,61729) gene= SCEI note= Sceip |gene |tRNA |gene |tRNA |gene |tRNA |gene |tRNA |gene |tRNA |gene |tRNA |gene |tRNA |gene |tRNA |gene |tRNA |gene |tRNA |gene |tRNA |gene |tRNA |gene |tRNA |gene |tRNA |gene |tRNA |gene |tRNA |gene gen…
473	4392	4	NC_001136	32352	33664	NC_001224	44708	80962	|gene gene= PHO13 |CDS(+,32296,33234) gene= PHO13 note= Pho13p; |gene gene= YPD1 |CDS(-,33415,33918) gene= YPD1 note= Ypd1p;	|gene gene= OLI1 |CDS(+,46723,46953) gene= OLI1 note= Oli1p |gene |tRNA |gene gene= VAR1 |CDS(+,48901,50097) gene= VAR1 note= Var1p |rRNA |gene gene= SCEI |CDS(+,61022,61729) gene= SCEI note= Sceip |gene |tRNA |gene |tRNA |gene |tRNA |gene |tRNA |gene |tRNA |gene |tRNA |gene |tRNA |gene |tRNA |gene |tRNA |gene |tRNA |gene |tRNA |gene |tRNA |gene |tRNA |gene |tRNA |gene |tRNA |gene |tRNA |gene gen…
475	4390	4	NC_001136	35402	37390	NC_001224	29185	40988	|gene gene= GYP7 |CDS(-,34238,36478) gene= GYP7 note= Gyp7p; |gene |CDS(+,36798,38174) note= Ydl233wp;	|gene gene= ATP6 |CDS[fcd=-6599](+,28487,29266) gene= ATP6 note= Mitochondrially encoded subunit 6 of the F0 sector |gene |tRNA |gene gene= COB gene= COB note= Cytochrome b, mitochondrially encoded subunit of |gene gene= BI4 gene= BI4 note= Mitochondrial mRNA maturase, forms a complex with |gene gene= BI3 gene= BI3 note= Mitochondrial mRNA maturase, forms a complex with |gene gene= BI2 gene= BI2 …
479	4390	8	NC_001136	40638	40923	NC_001224	29185	40988	|gene gene= BRE4 |CDS[fcd=1465](-,38868,42245) gene= BRE4 note= Bre4p;	|gene gene= ATP6 |CDS[fcd=-6599](+,28487,29266) gene= ATP6 note= Mitochondrially encoded subunit 6 of the F0 sector |gene |tRNA |gene gene= COB gene= COB note= Cytochrome b, mitochondrially encoded subunit of |gene gene= BI4 gene= BI4 note= Mitochondrial mRNA maturase, forms a complex with |gene gene= BI3 gene= BI3 note= Mitochondrial mRNA maturase, forms a complex with |gene gene= BI2 gene= BI2 …
479	4392	5	NC_001136	40638	40923	NC_001224	44708	80962	|gene gene= BRE4 |CDS[fcd=1465](-,38868,42245) gene= BRE4 note= Bre4p;	|gene gene= OLI1 |CDS(+,46723,46953) gene= OLI1 note= Oli1p |gene |tRNA |gene gene= VAR1 |CDS(+,48901,50097) gene= VAR1 note= Var1p |rRNA |gene gene= SCEI |CDS(+,61022,61729) gene= SCEI note= Sceip |gene |tRNA |gene |tRNA |gene |tRNA |gene |tRNA |gene |tRNA |gene |tRNA |gene |tRNA |gene |tRNA |gene |tRNA |gene |tRNA |gene |tRNA |gene |tRNA |gene |tRNA |gene |tRNA |gene |tRNA |gene |tRNA |gene gen…
481	4385	4	NC_001136	42816	43424	NC_001224	16726	17672	|gene gene= PTP1 |CDS[fcd=-419](+,42701,43708) gene= PTP1 note= Ptp1p;	|gene gene= COX1 gene= COX1 note= Subunit I of cytochrome c oxidase, which is the |gene gene= AI5_ALPHA gene= AI5_ALPHA note= Endonuclease I-SceIV, involved in intron mobility; |gene gene= AI4 gene= AI4 note= Endonuclease I-SceII, encoded by a mobile group I |gene gene= AI3 gene= AI3 note= Endonuclease I-SceIII, encoded by a mobile group I |gene gene= AI2 gene= AI2 note= Reverse transcriptase req…
481	4391	4	NC_001136	42816	43424	NC_001224	40989	44707	|gene gene= PTP1 |CDS[fcd=-419](+,42701,43708) gene= PTP1 note= Ptp1p;	|gene gene= COB gene= COB note= Cytochrome b, mitochondrially encoded subunit of |gene gene= BI4 gene= BI4 note= Mitochondrial mRNA maturase, forms a complex with |neigh_up CDS[fcd=-14361](+,28487,29266) gene= ATP6 note= Mitochondrially encoded subunit 6 of the F0 sector |neigh_down CDS[fcd=3875](+,46723,46953) gene= OLI1 note= Oli1p
487	4392	5	NC_001136	53402	53924	NC_001224	44708	80962	|gene gene= SHS1 note= synonym: SEP7 |CDS[fcd=-1217](+,52446,54101) gene= SHS1 note= Shs1p;	|gene gene= OLI1 |CDS(+,46723,46953) gene= OLI1 note= Oli1p |gene |tRNA |gene gene= VAR1 |CDS(+,48901,50097) gene= VAR1 note= Var1p |rRNA |gene gene= SCEI |CDS(+,61022,61729) gene= SCEI note= Sceip |gene |tRNA |gene |tRNA |gene |tRNA |gene |tRNA |gene |tRNA |gene |tRNA |gene |tRNA |gene |tRNA |gene |tRNA |gene |tRNA |gene |tRNA |gene |tRNA |gene |tRNA |gene |tRNA |gene |tRNA |gene |tRNA |gene gen…
489	4392	5	NC_001136	57473	63491	NC_001224	44708	80962	|gene gene= HBT1 |CDS(-,57266,60406) gene= HBT1 note= Hbt1p; |gene gene= FMP45 |CDS(-,60873,61802) gene= FMP45 note= Fmp45p; |gene gene= CDC13 note= synonym: EST4 |CDS(-,62245,65019) gene= CDC13 note= Cdc13p;	|gene gene= OLI1 |CDS(+,46723,46953) gene= OLI1 note= Oli1p |gene |tRNA |gene gene= VAR1 |CDS(+,48901,50097) gene= VAR1 note= Var1p |rRNA |gene gene= SCEI |CDS(+,61022,61729) gene= SCEI note= Sceip |gene |tRNA |gene |tRNA |gene |tRNA |gene |tRNA |gene |tRNA |gene |tRNA |gene |tRNA |gene |tRNA |gene |tRNA |gene |tRNA |gene |tRNA |gene |tRNA |gene |tRNA |gene |tRNA |gene |tRNA |gene |tRNA |gene gen…
490	4385	4	NC_001136	63492	64262	NC_001224	16726	17672	|gene gene= CDC13 note= synonym: EST4 |CDS[fcd=1142](-,62245,65019) gene= CDC13 note= Cdc13p;	|gene gene= COX1 gene= COX1 note= Subunit I of cytochrome c oxidase, which is the |gene gene= AI5_ALPHA gene= AI5_ALPHA note= Endonuclease I-SceIV, involved in intron mobility; |gene gene= AI4 gene= AI4 note= Endonuclease I-SceII, encoded by a mobile group I |gene gene= AI3 gene= AI3 note= Endonuclease I-SceIII, encoded by a mobile group I |gene gene= AI2 gene= AI2 note= Reverse transcriptase req…
490	4392	5	NC_001136	63492	64262	NC_001224	44708	80962	|gene gene= CDC13 note= synonym: EST4 |CDS[fcd=1142](-,62245,65019) gene= CDC13 note= Cdc13p;	|gene gene= OLI1 |CDS(+,46723,46953) gene= OLI1 note= Oli1p |gene |tRNA |gene gene= VAR1 |CDS(+,48901,50097) gene= VAR1 note= Var1p |rRNA |gene gene= SCEI |CDS(+,61022,61729) gene= SCEI note= Sceip |gene |tRNA |gene |tRNA |gene |tRNA |gene |tRNA |gene |tRNA |gene |tRNA |gene |tRNA |gene |tRNA |gene |tRNA |gene |tRNA |gene |tRNA |gene |tRNA |gene |tRNA |gene |tRNA |gene |tRNA |gene |tRNA |gene gen…
494	4392	7	NC_001136	65944	67737	NC_001224	44708	80962	|gene |CDS[fcd=-346](+,66494,67447) note= Ydl218wp;	|gene gene= OLI1 |CDS(+,46723,46953) gene= OLI1 note= Oli1p |gene |tRNA |gene gene= VAR1 |CDS(+,48901,50097) gene= VAR1 note= Var1p |rRNA |gene gene= SCEI |CDS(+,61022,61729) gene= SCEI note= Sceip |gene |tRNA |gene |tRNA |gene |tRNA |gene |tRNA |gene |tRNA |gene |tRNA |gene |tRNA |gene |tRNA |gene |tRNA |gene |tRNA |gene |tRNA |gene |tRNA |gene |tRNA |gene |tRNA |gene |tRNA |gene |tRNA |gene gen…
497	4385	7	NC_001136	71020	72125	NC_001224	16726	17672	|gene gene= GDH2 |CDS[fcd=2347](-,70641,73919) gene= GDH2 note= Gdh2p;	|gene gene= COX1 gene= COX1 note= Subunit I of cytochrome c oxidase, which is the |gene gene= AI5_ALPHA gene= AI5_ALPHA note= Endonuclease I-SceIV, involved in intron mobility; |gene gene= AI4 gene= AI4 note= Endonuclease I-SceII, encoded by a mobile group I |gene gene= AI3 gene= AI3 note= Endonuclease I-SceIII, encoded by a mobile group I |gene gene= AI2 gene= AI2 note= Reverse transcriptase req…
497	4392	6	NC_001136	71020	72125	NC_001224	44708	80962	|gene gene= GDH2 |CDS[fcd=2347](-,70641,73919) gene= GDH2 note= Gdh2p;	|gene gene= OLI1 |CDS(+,46723,46953) gene= OLI1 note= Oli1p |gene |tRNA |gene gene= VAR1 |CDS(+,48901,50097) gene= VAR1 note= Var1p |rRNA |gene gene= SCEI |CDS(+,61022,61729) gene= SCEI note= Sceip |gene |tRNA |gene |tRNA |gene |tRNA |gene |tRNA |gene |tRNA |gene |tRNA |gene |tRNA |gene |tRNA |gene |tRNA |gene |tRNA |gene |tRNA |gene |tRNA |gene |tRNA |gene |tRNA |gene |tRNA |gene |tRNA |gene gen…
499	4389	5	NC_001136	73594	74052	NC_001224	26641	29184	|gene gene= GDH2 |CDS[fcd=96](-,70641,73919) gene= GDH2 note= Gdh2p;	|gene gene= COX1 gene= COX1 note= Subunit I of cytochrome c oxidase, which is the |gene gene= ATP8 |CDS(+,27666,27812) gene= ATP8 note= Subunit 8 of the F0 sector of mitochondrial inner |gene gene= ATP6 |CDS(+,28487,29266) gene= ATP6 note= Mitochondrially encoded subunit 6 of the F0 sector
501	4390	4	NC_001136	76711	77320	NC_001224	29185	40988	|gene gene= NOP6 |CDS[fcd=952](-,77290,77967) gene= NOP6 note= Nop6p;	|gene gene= ATP6 |CDS[fcd=-6599](+,28487,29266) gene= ATP6 note= Mitochondrially encoded subunit 6 of the F0 sector |gene |tRNA |gene gene= COB gene= COB note= Cytochrome b, mitochondrially encoded subunit of |gene gene= BI4 gene= BI4 note= Mitochondrial mRNA maturase, forms a complex with |gene gene= BI3 gene= BI3 note= Mitochondrial mRNA maturase, forms a complex with |gene gene= BI2 gene= BI2 …
502	4385	5	NC_001136	77321	77612	NC_001224	16726	17672	|gene gene= NOP6 |CDS[fcd=501](-,77290,77967) gene= NOP6 note= Nop6p;	|gene gene= COX1 gene= COX1 note= Subunit I of cytochrome c oxidase, which is the |gene gene= AI5_ALPHA gene= AI5_ALPHA note= Endonuclease I-SceIV, involved in intron mobility; |gene gene= AI4 gene= AI4 note= Endonuclease I-SceII, encoded by a mobile group I |gene gene= AI3 gene= AI3 note= Endonuclease I-SceIII, encoded by a mobile group I |gene gene= AI2 gene= AI2 note= Reverse transcriptase req…
502	4390	8	NC_001136	77321	77612	NC_001224	29185	40988	|gene gene= NOP6 |CDS[fcd=501](-,77290,77967) gene= NOP6 note= Nop6p;	|gene gene= ATP6 |CDS[fcd=-6599](+,28487,29266) gene= ATP6 note= Mitochondrially encoded subunit 6 of the F0 sector |gene |tRNA |gene gene= COB gene= COB note= Cytochrome b, mitochondrially encoded subunit of |gene gene= BI4 gene= BI4 note= Mitochondrial mRNA maturase, forms a complex with |gene gene= BI3 gene= BI3 note= Mitochondrial mRNA maturase, forms a complex with |gene gene= BI2 gene= BI2 …
502	4392	4	NC_001136	77321	77612	NC_001224	44708	80962	|gene gene= NOP6 |CDS[fcd=501](-,77290,77967) gene= NOP6 note= Nop6p;	|gene gene= OLI1 |CDS(+,46723,46953) gene= OLI1 note= Oli1p |gene |tRNA |gene gene= VAR1 |CDS(+,48901,50097) gene= VAR1 note= Var1p |rRNA |gene gene= SCEI |CDS(+,61022,61729) gene= SCEI note= Sceip |gene |tRNA |gene |tRNA |gene |tRNA |gene |tRNA |gene |tRNA |gene |tRNA |gene |tRNA |gene |tRNA |gene |tRNA |gene |tRNA |gene |tRNA |gene |tRNA |gene |tRNA |gene |tRNA |gene |tRNA |gene |tRNA |gene gen…
503	4387	4	NC_001136	77613	82677	NC_001224	17762	26413	|gene gene= NOP6 |CDS(-,77290,77967) gene= NOP6 note= Nop6p; |gene gene= SHR3 note= synonym: APF1 |CDS(+,78427,79059) gene= SHR3 note= Shr3p; |gene |CDS(-,79295,80413) note= Ydl211cp;	|gene gene= COX1 gene= COX1 note= Subunit I of cytochrome c oxidase, which is the |gene gene= AI5_ALPHA gene= AI5_ALPHA note= Endonuclease I-SceIV, involved in intron mobility; |gene gene= AI4 gene= AI4 note= Endonuclease I-SceII, encoded by a mobile group I |gene gene= AI3 gene= AI3 note= Endonuclease I-SceIII, encoded by a mobile group I |gene gene= AI2 gene= AI2 note= Reverse transcriptase req…
503	4392	4	NC_001136	77613	82677	NC_001224	44708	80962	|gene gene= NOP6 |CDS(-,77290,77967) gene= NOP6 note= Nop6p; |gene gene= SHR3 note= synonym: APF1 |CDS(+,78427,79059) gene= SHR3 note= Shr3p; |gene |CDS(-,79295,80413) note= Ydl211cp;	|gene gene= OLI1 |CDS(+,46723,46953) gene= OLI1 note= Oli1p |gene |tRNA |gene gene= VAR1 |CDS(+,48901,50097) gene= VAR1 note= Var1p |rRNA |gene gene= SCEI |CDS(+,61022,61729) gene= SCEI note= Sceip |gene |tRNA |gene |tRNA |gene |tRNA |gene |tRNA |gene |tRNA |gene |tRNA |gene |tRNA |gene |tRNA |gene |tRNA |gene |tRNA |gene |tRNA |gene |tRNA |gene |tRNA |gene |tRNA |gene |tRNA |gene |tRNA |gene gen…
505	4388	5	NC_001136	86749	91263	NC_001224	26414	26640	|gene gene= CWC2 note= synonym: NTC40 |CDS(-,86208,87227) gene= CWC2 note= Cwc2p; |gene gene= NHP2 |CDS(+,87513,87983) gene= NHP2 note= Nhp2p; |gene gene= GLE1 note= synonyms: BRR3, RSS1 |CDS(+,88249,89865) gene= GLE1 note= Gle1p; |gene |CDS(+,90177,92465) note= Ydl206wp;	|gene gene= COX1 gene= COX1 note= Subunit I of cytochrome c oxidase, which is the |neigh_up CDS[fcd=-12709](+,13818,16322) gene= AI1 note= Reverse transcriptase required for splicing of the |neigh_down CDS[fcd=1139](+,27666,27812) gene= ATP8 note= Subunit 8 of the F0 sector of mitochondrial inner
505	4391	4	NC_001136	86749	91263	NC_001224	40989	44707	|gene gene= CWC2 note= synonym: NTC40 |CDS(-,86208,87227) gene= CWC2 note= Cwc2p; |gene gene= NHP2 |CDS(+,87513,87983) gene= NHP2 note= Nhp2p; |gene gene= GLE1 note= synonyms: BRR3, RSS1 |CDS(+,88249,89865) gene= GLE1 note= Gle1p; |gene |CDS(+,90177,92465) note= Ydl206wp;	|gene gene= COB gene= COB note= Cytochrome b, mitochondrially encoded subunit of |gene gene= BI4 gene= BI4 note= Mitochondrial mRNA maturase, forms a complex with |neigh_up CDS[fcd=-14361](+,28487,29266) gene= ATP6 note= Mitochondrially encoded subunit 6 of the F0 sector |neigh_down CDS[fcd=3875](+,46723,46953) gene= OLI1 note= Oli1p
507	4385	4	NC_001136	92325	93909	NC_001224	16726	17672	|gene |CDS(+,90177,92465) note= Ydl206wp; |gene gene= HEM3 |CDS(-,92763,93746) gene= HEM3 note= Hem3p;	|gene gene= COX1 gene= COX1 note= Subunit I of cytochrome c oxidase, which is the |gene gene= AI5_ALPHA gene= AI5_ALPHA note= Endonuclease I-SceIV, involved in intron mobility; |gene gene= AI4 gene= AI4 note= Endonuclease I-SceII, encoded by a mobile group I |gene gene= AI3 gene= AI3 note= Endonuclease I-SceIII, encoded by a mobile group I |gene gene= AI2 gene= AI2 note= Reverse transcriptase req…
513	4387	4	NC_001136	103840	108674	NC_001224	17762	26413	|gene gene= GGC1 note= synonym: YHM1 |CDS(-,103650,104552) gene= GGC1 note= Ggc1p; |gene gene= ASF2 |CDS(-,104918,106495) gene= ASF2 note= Asf2p; |gene gene= SEC31 note= synonym: WEB1 |CDS(+,107209,111030) gene= SEC31 note= Sec31p;	|gene gene= COX1 gene= COX1 note= Subunit I of cytochrome c oxidase, which is the |gene gene= AI5_ALPHA gene= AI5_ALPHA note= Endonuclease I-SceIV, involved in intron mobility; |gene gene= AI4 gene= AI4 note= Endonuclease I-SceII, encoded by a mobile group I |gene gene= AI3 gene= AI3 note= Endonuclease I-SceIII, encoded by a mobile group I |gene gene= AI2 gene= AI2 note= Reverse transcriptase req…
513	4391	5	NC_001136	103840	108674	NC_001224	40989	44707	|gene gene= GGC1 note= synonym: YHM1 |CDS(-,103650,104552) gene= GGC1 note= Ggc1p; |gene gene= ASF2 |CDS(-,104918,106495) gene= ASF2 note= Asf2p; |gene gene= SEC31 note= synonym: WEB1 |CDS(+,107209,111030) gene= SEC31 note= Sec31p;	|gene gene= COB gene= COB note= Cytochrome b, mitochondrially encoded subunit of |gene gene= BI4 gene= BI4 note= Mitochondrial mRNA maturase, forms a complex with |neigh_up CDS[fcd=-14361](+,28487,29266) gene= ATP6 note= Mitochondrially encoded subunit 6 of the F0 sector |neigh_down CDS[fcd=3875](+,46723,46953) gene= OLI1 note= Oli1p
519	4385	4	NC_001136	122374	123506	NC_001224	16726	17672	|gene gene= RBS1 |CDS[fcd=-723](+,122217,123590) gene= RBS1 note= Rbs1p;	|gene gene= COX1 gene= COX1 note= Subunit I of cytochrome c oxidase, which is the |gene gene= AI5_ALPHA gene= AI5_ALPHA note= Endonuclease I-SceIV, involved in intron mobility; |gene gene= AI4 gene= AI4 note= Endonuclease I-SceII, encoded by a mobile group I |gene gene= AI3 gene= AI3 note= Endonuclease I-SceIII, encoded by a mobile group I |gene gene= AI2 gene= AI2 note= Reverse transcriptase req…
521	4392	4	NC_001136	127281	129039	NC_001224	44708	80962	|gene gene= TFP1 note= synonyms: VMA1, CLS8 |CDS[fcd=-1372](+,126788,130003) gene= TFP1 note= Tfp1p;	|gene gene= OLI1 |CDS(+,46723,46953) gene= OLI1 note= Oli1p |gene |tRNA |gene gene= VAR1 |CDS(+,48901,50097) gene= VAR1 note= Var1p |rRNA |gene gene= SCEI |CDS(+,61022,61729) gene= SCEI note= Sceip |gene |tRNA |gene |tRNA |gene |tRNA |gene |tRNA |gene |tRNA |gene |tRNA |gene |tRNA |gene |tRNA |gene |tRNA |gene |tRNA |gene |tRNA |gene |tRNA |gene |tRNA |gene |tRNA |gene |tRNA |gene |tRNA |gene gen…
522	4389	4	NC_001136	129040	129948	NC_001224	26641	29184	|gene gene= TFP1 note= synonyms: VMA1, CLS8 |CDS[fcd=-2706](+,126788,130003) gene= TFP1 note= Tfp1p;	|gene gene= COX1 gene= COX1 note= Subunit I of cytochrome c oxidase, which is the |gene gene= ATP8 |CDS(+,27666,27812) gene= ATP8 note= Subunit 8 of the F0 sector of mitochondrial inner |gene gene= ATP6 |CDS(+,28487,29266) gene= ATP6 note= Mitochondrially encoded subunit 6 of the F0 sector
522	4392	5	NC_001136	129040	129948	NC_001224	44708	80962	|gene gene= TFP1 note= synonyms: VMA1, CLS8 |CDS[fcd=-2706](+,126788,130003) gene= TFP1 note= Tfp1p;	|gene gene= OLI1 |CDS(+,46723,46953) gene= OLI1 note= Oli1p |gene |tRNA |gene gene= VAR1 |CDS(+,48901,50097) gene= VAR1 note= Var1p |rRNA |gene gene= SCEI |CDS(+,61022,61729) gene= SCEI note= Sceip |gene |tRNA |gene |tRNA |gene |tRNA |gene |tRNA |gene |tRNA |gene |tRNA |gene |tRNA |gene |tRNA |gene |tRNA |gene |tRNA |gene |tRNA |gene |tRNA |gene |tRNA |gene |tRNA |gene |tRNA |gene |tRNA |gene gen…
525	4393	4	NC_001136	132969	136345	NC_001224	80963	81839	|gene gene= LYS20 |CDS(+,133438,134724) gene= LYS20 note= Lys20p; |gene gene= INH1 |CDS(+,135180,135437) gene= INH1 note= Inh1p; |gene |CDS(+,135897,137540) note= Ydl180wp;	|neigh_up CDS[fcd=-2188](+,79213,80022) gene= COX3 note= Subunit III of cytochrome c oxidase, which is the |neigh_down NC_001224-end
526	4392	4	NC_001136	136346	137322	NC_001224	44708	80962	|gene |CDS[fcd=-937](+,135897,137540) note= Ydl180wp;	|gene gene= OLI1 |CDS(+,46723,46953) gene= OLI1 note= Oli1p |gene |tRNA |gene gene= VAR1 |CDS(+,48901,50097) gene= VAR1 note= Var1p |rRNA |gene gene= SCEI |CDS(+,61022,61729) gene= SCEI note= Sceip |gene |tRNA |gene |tRNA |gene |tRNA |gene |tRNA |gene |tRNA |gene |tRNA |gene |tRNA |gene |tRNA |gene |tRNA |gene |tRNA |gene |tRNA |gene |tRNA |gene |tRNA |gene |tRNA |gene |tRNA |gene |tRNA |gene gen…
531	4393	6	NC_001136	155311	162800	NC_001224	80963	81839	|gene gene= GLT1 |CDS(-,149204,155641) gene= GLT1 note= Glt1p; |gene gene= UGA3 |CDS(+,156319,157905) gene= UGA3 note= Uga3p; |gene gene= UGX2 |CDS(-,158065,158736) gene= UGX2 note= Ugx2p; |gene gene= SFA1 note= synonym: ADH5 |CDS(+,159605,160765) gene= SFA1 note= Sfa1p; |gene gene= NRP1 |CDS(-,160996,163155) gene= NRP1 note= Nrp1p;	|neigh_up CDS[fcd=-2188](+,79213,80022) gene= COX3 note= Subunit III of cytochrome c oxidase, which is the |neigh_down NC_001224-end
534	4392	4	NC_001136	166090	167491	NC_001224	44708	80962	|gene gene= CDC9 note= synonym: MMS8 |CDS[fcd=465](-,164988,167255) gene= CDC9 note= Cdc9p;	|gene gene= OLI1 |CDS(+,46723,46953) gene= OLI1 note= Oli1p |gene |tRNA |gene gene= VAR1 |CDS(+,48901,50097) gene= VAR1 note= Var1p |rRNA |gene gene= SCEI |CDS(+,61022,61729) gene= SCEI note= Sceip |gene |tRNA |gene |tRNA |gene |tRNA |gene |tRNA |gene |tRNA |gene |tRNA |gene |tRNA |gene |tRNA |gene |tRNA |gene |tRNA |gene |tRNA |gene |tRNA |gene |tRNA |gene |tRNA |gene |tRNA |gene |tRNA |gene gen…
534	4393	4	NC_001136	166090	167491	NC_001224	80963	81839	|gene gene= CDC9 note= synonym: MMS8 |CDS[fcd=465](-,164988,167255) gene= CDC9 note= Cdc9p;	|neigh_up CDS[fcd=-2188](+,79213,80022) gene= COX3 note= Subunit III of cytochrome c oxidase, which is the |neigh_down NC_001224-end
535	4391	4	NC_001136	167492	171225	NC_001224	40989	44707	|gene gene= ENT1 |CDS(+,167715,169079) gene= ENT1 note= Ent1p; |gene |CDS(-,169367,169609) note= Ydl160c-ap; |gene gene= DHH1 |CDS(-,170411,171931) gene= DHH1 note= Dhh1p;	|gene gene= COB gene= COB note= Cytochrome b, mitochondrially encoded subunit of |gene gene= BI4 gene= BI4 note= Mitochondrial mRNA maturase, forms a complex with |neigh_up CDS[fcd=-14361](+,28487,29266) gene= ATP6 note= Mitochondrially encoded subunit 6 of the F0 sector |neigh_down CDS[fcd=3875](+,46723,46953) gene= OLI1 note= Oli1p
536	4392	4	NC_001136	171226	172884	NC_001224	44708	80962	|gene gene= DHH1 |CDS(-,170411,171931) gene= DHH1 note= Dhh1p; |gene note= synonym: YDL159W-B |CDS(+,172183,172314) note= Ydl159w-ap; |gene gene= STE7 |CDS(+,172482,174029) gene= STE7 note= Ste7p;	|gene gene= OLI1 |CDS(+,46723,46953) gene= OLI1 note= Oli1p |gene |tRNA |gene gene= VAR1 |CDS(+,48901,50097) gene= VAR1 note= Var1p |rRNA |gene gene= SCEI |CDS(+,61022,61729) gene= SCEI note= Sceip |gene |tRNA |gene |tRNA |gene |tRNA |gene |tRNA |gene |tRNA |gene |tRNA |gene |tRNA |gene |tRNA |gene |tRNA |gene |tRNA |gene |tRNA |gene |tRNA |gene |tRNA |gene |tRNA |gene |tRNA |gene |tRNA |gene gen…
541	4391	4	NC_001136	183832	186499	NC_001224	40989	44707	|gene gene= RPC53 note= synonym: RPC4 |CDS(+,183344,184612) gene= RPC53 note= Rpc53p; |gene gene= ATG9 note= synonyms: APG9, CVT7, AUT9 |CDS(+,184926,187919) gene= ATG9 note= Atg9p;	|gene gene= COB gene= COB note= Cytochrome b, mitochondrially encoded subunit of |gene gene= BI4 gene= BI4 note= Mitochondrial mRNA maturase, forms a complex with |neigh_up CDS[fcd=-14361](+,28487,29266) gene= ATP6 note= Mitochondrially encoded subunit 6 of the F0 sector |neigh_down CDS[fcd=3875](+,46723,46953) gene= OLI1 note= Oli1p
541	4392	4	NC_001136	183832	186499	NC_001224	44708	80962	|gene gene= RPC53 note= synonym: RPC4 |CDS(+,183344,184612) gene= RPC53 note= Rpc53p; |gene gene= ATG9 note= synonyms: APG9, CVT7, AUT9 |CDS(+,184926,187919) gene= ATG9 note= Atg9p;	|gene gene= OLI1 |CDS(+,46723,46953) gene= OLI1 note= Oli1p |gene |tRNA |gene gene= VAR1 |CDS(+,48901,50097) gene= VAR1 note= Var1p |rRNA |gene gene= SCEI |CDS(+,61022,61729) gene= SCEI note= Sceip |gene |tRNA |gene |tRNA |gene |tRNA |gene |tRNA |gene |tRNA |gene |tRNA |gene |tRNA |gene |tRNA |gene |tRNA |gene |tRNA |gene |tRNA |gene |tRNA |gene |tRNA |gene |tRNA |gene |tRNA |gene |tRNA |gene gen…
546	4392	5	NC_001136	201999	203689	NC_001224	44708	80962	|gene gene= CRD1 note= synonym: CLS1 |CDS(-,201720,202571) gene= CRD1 note= Crd1p; |gene gene= BPL1 note= synonym: ACC2 |CDS(+,203040,205112) gene= BPL1 note= Bpl1p;	|gene gene= OLI1 |CDS(+,46723,46953) gene= OLI1 note= Oli1p |gene |tRNA |gene gene= VAR1 |CDS(+,48901,50097) gene= VAR1 note= Var1p |rRNA |gene gene= SCEI |CDS(+,61022,61729) gene= SCEI note= Sceip |gene |tRNA |gene |tRNA |gene |tRNA |gene |tRNA |gene |tRNA |gene |tRNA |gene |tRNA |gene |tRNA |gene |tRNA |gene |tRNA |gene |tRNA |gene |tRNA |gene |tRNA |gene |tRNA |gene |tRNA |gene |tRNA |gene gen…
546	4393	4	NC_001136	201999	203689	NC_001224	80963	81839	|gene gene= CRD1 note= synonym: CLS1 |CDS(-,201720,202571) gene= CRD1 note= Crd1p; |gene gene= BPL1 note= synonym: ACC2 |CDS(+,203040,205112) gene= BPL1 note= Bpl1p;	|neigh_up CDS[fcd=-2188](+,79213,80022) gene= COX3 note= Subunit III of cytochrome c oxidase, which is the |neigh_down NC_001224-end
548	4385	4	NC_001136	210873	220656	NC_001224	16726	17672	|gene gene= SCM3 |CDS(-,211376,212047) gene= SCM3 note= Scm3p; |rep_origin note= ARS409 |gene gene= RGT2 |CDS(+,213352,215643) gene= RGT2 note= Rgt2p; |gene gene= ARF2 |CDS(+,216529,217074) gene= ARF2 note= Arf2p; |gene gene= RPL35B note= synonym: SOS2 gene= RPL35B note= Rpl35bp; |gene gene= RDI1 |CDS(-,218680,219288) gene= RDI1 note= Rdi1p; |gene gene= PPH21 note= synonym: PPH1 |CDS(-,219662,220…	|gene gene= COX1 gene= COX1 note= Subunit I of cytochrome c oxidase, which is the |gene gene= AI5_ALPHA gene= AI5_ALPHA note= Endonuclease I-SceIV, involved in intron mobility; |gene gene= AI4 gene= AI4 note= Endonuclease I-SceII, encoded by a mobile group I |gene gene= AI3 gene= AI3 note= Endonuclease I-SceIII, encoded by a mobile group I |gene gene= AI2 gene= AI2 note= Reverse transcriptase req…
548	4392	4	NC_001136	210873	220656	NC_001224	44708	80962	|gene gene= SCM3 |CDS(-,211376,212047) gene= SCM3 note= Scm3p; |rep_origin note= ARS409 |gene gene= RGT2 |CDS(+,213352,215643) gene= RGT2 note= Rgt2p; |gene gene= ARF2 |CDS(+,216529,217074) gene= ARF2 note= Arf2p; |gene gene= RPL35B note= synonym: SOS2 gene= RPL35B note= Rpl35bp; |gene gene= RDI1 |CDS(-,218680,219288) gene= RDI1 note= Rdi1p; |gene gene= PPH21 note= synonym: PPH1 |CDS(-,219662,220…	|gene gene= OLI1 |CDS(+,46723,46953) gene= OLI1 note= Oli1p |gene |tRNA |gene gene= VAR1 |CDS(+,48901,50097) gene= VAR1 note= Var1p |rRNA |gene gene= SCEI |CDS(+,61022,61729) gene= SCEI note= Sceip |gene |tRNA |gene |tRNA |gene |tRNA |gene |tRNA |gene |tRNA |gene |tRNA |gene |tRNA |gene |tRNA |gene |tRNA |gene |tRNA |gene |tRNA |gene |tRNA |gene |tRNA |gene |tRNA |gene |tRNA |gene |tRNA |gene gen…
550	4385	4	NC_001136	223767	227409	NC_001224	16726	17672	|gene gene= CDC53 |CDS(+,224304,226751) gene= CDC53 note= Cdc53p; |gene gene= LYS21 |CDS(+,227393,228715) gene= LYS21 note= Lys21p;	|gene gene= COX1 gene= COX1 note= Subunit I of cytochrome c oxidase, which is the |gene gene= AI5_ALPHA gene= AI5_ALPHA note= Endonuclease I-SceIV, involved in intron mobility; |gene gene= AI4 gene= AI4 note= Endonuclease I-SceII, encoded by a mobile group I |gene gene= AI3 gene= AI3 note= Endonuclease I-SceIII, encoded by a mobile group I |gene gene= AI2 gene= AI2 note= Reverse transcriptase req…
550	4391	4	NC_001136	223767	227409	NC_001224	40989	44707	|gene gene= CDC53 |CDS(+,224304,226751) gene= CDC53 note= Cdc53p; |gene gene= LYS21 |CDS(+,227393,228715) gene= LYS21 note= Lys21p;	|gene gene= COB gene= COB note= Cytochrome b, mitochondrially encoded subunit of |gene gene= BI4 gene= BI4 note= Mitochondrial mRNA maturase, forms a complex with |neigh_up CDS[fcd=-14361](+,28487,29266) gene= ATP6 note= Mitochondrially encoded subunit 6 of the F0 sector |neigh_down CDS[fcd=3875](+,46723,46953) gene= OLI1 note= Oli1p
551	4385	4	NC_001136	227410	238147	NC_001224	16726	17672	|gene gene= LYS21 |CDS(+,227393,228715) gene= LYS21 note= Lys21p; |gene gene= STF1 note= synonym: AIS2 |CDS(+,229171,229431) gene= STF1 note= Stf1p; |gene gene= RPP1B note= synonyms: RPLA3, RPL44' gene= RPP1B note= Rpp1bp; |gene |CDS(+,231024,231899) note= Ydl129wp; |gene gene= VCX1 note= synonyms: MNR1, HUM1 |CDS(+,232652,233887) gene= VCX1 note= Vcx1p; |gene gene= PCL2 note= synonym: CLN4 |CDS(…	|gene gene= COX1 gene= COX1 note= Subunit I of cytochrome c oxidase, which is the |gene gene= AI5_ALPHA gene= AI5_ALPHA note= Endonuclease I-SceIV, involved in intron mobility; |gene gene= AI4 gene= AI4 note= Endonuclease I-SceII, encoded by a mobile group I |gene gene= AI3 gene= AI3 note= Endonuclease I-SceIII, encoded by a mobile group I |gene gene= AI2 gene= AI2 note= Reverse transcriptase req…
551	4392	12	NC_001136	227410	238147	NC_001224	44708	80962	|gene gene= LYS21 |CDS(+,227393,228715) gene= LYS21 note= Lys21p; |gene gene= STF1 note= synonym: AIS2 |CDS(+,229171,229431) gene= STF1 note= Stf1p; |gene gene= RPP1B note= synonyms: RPLA3, RPL44' gene= RPP1B note= Rpp1bp; |gene |CDS(+,231024,231899) note= Ydl129wp; |gene gene= VCX1 note= synonyms: MNR1, HUM1 |CDS(+,232652,233887) gene= VCX1 note= Vcx1p; |gene gene= PCL2 note= synonym: CLN4 |CDS(…	|gene gene= OLI1 |CDS(+,46723,46953) gene= OLI1 note= Oli1p |gene |tRNA |gene gene= VAR1 |CDS(+,48901,50097) gene= VAR1 note= Var1p |rRNA |gene gene= SCEI |CDS(+,61022,61729) gene= SCEI note= Sceip |gene |tRNA |gene |tRNA |gene |tRNA |gene |tRNA |gene |tRNA |gene |tRNA |gene |tRNA |gene |tRNA |gene |tRNA |gene |tRNA |gene |tRNA |gene |tRNA |gene |tRNA |gene |tRNA |gene |tRNA |gene |tRNA |gene gen…
551	4393	4	NC_001136	227410	238147	NC_001224	80963	81839	|gene gene= LYS21 |CDS(+,227393,228715) gene= LYS21 note= Lys21p; |gene gene= STF1 note= synonym: AIS2 |CDS(+,229171,229431) gene= STF1 note= Stf1p; |gene gene= RPP1B note= synonyms: RPLA3, RPL44' gene= RPP1B note= Rpp1bp; |gene |CDS(+,231024,231899) note= Ydl129wp; |gene gene= VCX1 note= synonyms: MNR1, HUM1 |CDS(+,232652,233887) gene= VCX1 note= Vcx1p; |gene gene= PCL2 note= synonym: CLN4 |CDS(…	|neigh_up CDS[fcd=-2188](+,79213,80022) gene= COX3 note= Subunit III of cytochrome c oxidase, which is the |neigh_down NC_001224-end
557	4392	4	NC_001136	245624	251627	NC_001224	44708	80962	|gene gene= YFH1 |CDS(+,245923,246447) gene= YFH1 note= Yfh1p; |gene |CDS(-,246689,247612) note= Ydl119cp; |gene |CDS(+,247302,247682) note= Ydl118wp; |gene gene= CYK3 |CDS(+,248581,251238) gene= CYK3 note= Cyk3p; |gene gene= NUP84 |CDS(+,251566,253746) gene= NUP84 note= Nup84p;	|gene gene= OLI1 |CDS(+,46723,46953) gene= OLI1 note= Oli1p |gene |tRNA |gene gene= VAR1 |CDS(+,48901,50097) gene= VAR1 note= Var1p |rRNA |gene gene= SCEI |CDS(+,61022,61729) gene= SCEI note= Sceip |gene |tRNA |gene |tRNA |gene |tRNA |gene |tRNA |gene |tRNA |gene |tRNA |gene |tRNA |gene |tRNA |gene |tRNA |gene |tRNA |gene |tRNA |gene |tRNA |gene |tRNA |gene |tRNA |gene |tRNA |gene |tRNA |gene gen…
560	4392	4	NC_001136	257101	257560	NC_001224	44708	80962	|gene gene= ATG20 note= synonyms: CVT20, SNX42 |CDS[fcd=1225](-,256633,258555) gene= ATG20 note= Atg20p;	|gene gene= OLI1 |CDS(+,46723,46953) gene= OLI1 note= Oli1p |gene |tRNA |gene gene= VAR1 |CDS(+,48901,50097) gene= VAR1 note= Var1p |rRNA |gene gene= SCEI |CDS(+,61022,61729) gene= SCEI note= Sceip |gene |tRNA |gene |tRNA |gene |tRNA |gene |tRNA |gene |tRNA |gene |tRNA |gene |tRNA |gene |tRNA |gene |tRNA |gene |tRNA |gene |tRNA |gene |tRNA |gene |tRNA |gene |tRNA |gene |tRNA |gene |tRNA |gene gen…
560	4393	5	NC_001136	257101	257560	NC_001224	80963	81839	|gene gene= ATG20 note= synonyms: CVT20, SNX42 |CDS[fcd=1225](-,256633,258555) gene= ATG20 note= Atg20p;	|neigh_up CDS[fcd=-2188](+,79213,80022) gene= COX3 note= Subunit III of cytochrome c oxidase, which is the |neigh_down NC_001224-end
561	4393	5	NC_001136	257561	258513	NC_001224	80963	81839	|gene gene= ATG20 note= synonyms: CVT20, SNX42 |CDS[fcd=518](-,256633,258555) gene= ATG20 note= Atg20p;	|neigh_up CDS[fcd=-2188](+,79213,80022) gene= COX3 note= Subunit III of cytochrome c oxidase, which is the |neigh_down NC_001224-end
571	4393	6	NC_001136	288410	298548	NC_001224	80963	81839	|gene gene= PMT1 |CDS(+,287059,289512) gene= PMT1 note= Pmt1p; |gene gene= PMT5 |CDS(+,289909,292140) gene= PMT5 note= Pmt5p; |gene gene= SRP14 |CDS(+,292781,293221) gene= SRP14 note= Srp14p; |gene gene= UBX3 |CDS(-,293392,294759) gene= UBX3 note= Ubx3p; |gene gene= RAM1 note= synonyms: STE16, SGP2, SCG2, FUS8, DPR1 |CDS(-,295034,296329) gene= RAM1 note= Ram1p; |gene |CDS(+,296820,298274) note= Y…	|neigh_up CDS[fcd=-2188](+,79213,80022) gene= COX3 note= Subunit III of cytochrome c oxidase, which is the |neigh_down NC_001224-end
572	4385	4	NC_001136	298549	298778	NC_001224	16726	17672	|gene gene= ASM4 note= synonym: NUP59 |CDS[fcd=1340](-,298417,300003) gene= ASM4 note= Asm4p;	|gene gene= COX1 gene= COX1 note= Subunit I of cytochrome c oxidase, which is the |gene gene= AI5_ALPHA gene= AI5_ALPHA note= Endonuclease I-SceIV, involved in intron mobility; |gene gene= AI4 gene= AI4 note= Endonuclease I-SceII, encoded by a mobile group I |gene gene= AI3 gene= AI3 note= Endonuclease I-SceIII, encoded by a mobile group I |gene gene= AI2 gene= AI2 note= Reverse transcriptase req…
572	4392	8	NC_001136	298549	298778	NC_001224	44708	80962	|gene gene= ASM4 note= synonym: NUP59 |CDS[fcd=1340](-,298417,300003) gene= ASM4 note= Asm4p;	|gene gene= OLI1 |CDS(+,46723,46953) gene= OLI1 note= Oli1p |gene |tRNA |gene gene= VAR1 |CDS(+,48901,50097) gene= VAR1 note= Var1p |rRNA |gene gene= SCEI |CDS(+,61022,61729) gene= SCEI note= Sceip |gene |tRNA |gene |tRNA |gene |tRNA |gene |tRNA |gene |tRNA |gene |tRNA |gene |tRNA |gene |tRNA |gene |tRNA |gene |tRNA |gene |tRNA |gene |tRNA |gene |tRNA |gene |tRNA |gene |tRNA |gene |tRNA |gene gen…
572	4393	4	NC_001136	298549	298778	NC_001224	80963	81839	|gene gene= ASM4 note= synonym: NUP59 |CDS[fcd=1340](-,298417,300003) gene= ASM4 note= Asm4p;	|neigh_up CDS[fcd=-2188](+,79213,80022) gene= COX3 note= Subunit III of cytochrome c oxidase, which is the |neigh_down NC_001224-end
575	4385	5	NC_001136	300723	304417	NC_001224	16726	17672	|gene gene= LUC7 note= synonyms: EPE1, EXM2 |CDS(-,300214,300999) gene= LUC7 note= Luc7p; |gene |CDS(+,301413,302234) note= Ydl086wp; |gene |CDS(-,302464,302670) note= Ydl085c-ap; |gene gene= NDE2 note= synonym: NDH2 |CDS(+,303211,304848) gene= NDE2 note= Nde2p;	|gene gene= COX1 gene= COX1 note= Subunit I of cytochrome c oxidase, which is the |gene gene= AI5_ALPHA gene= AI5_ALPHA note= Endonuclease I-SceIV, involved in intron mobility; |gene gene= AI4 gene= AI4 note= Endonuclease I-SceII, encoded by a mobile group I |gene gene= AI3 gene= AI3 note= Endonuclease I-SceIII, encoded by a mobile group I |gene gene= AI2 gene= AI2 note= Reverse transcriptase req…
576	4392	6	NC_001136	304418	306531	NC_001224	44708	80962	|gene gene= NDE2 note= synonym: NDH2 |CDS(+,303211,304848) gene= NDE2 note= Nde2p; |gene gene= SUB2 |CDS(+,305237,306577) gene= SUB2 note= Sub2p;	|gene gene= OLI1 |CDS(+,46723,46953) gene= OLI1 note= Oli1p |gene |tRNA |gene gene= VAR1 |CDS(+,48901,50097) gene= VAR1 note= Var1p |rRNA |gene gene= SCEI |CDS(+,61022,61729) gene= SCEI note= Sceip |gene |tRNA |gene |tRNA |gene |tRNA |gene |tRNA |gene |tRNA |gene |tRNA |gene |tRNA |gene |tRNA |gene |tRNA |gene |tRNA |gene |tRNA |gene |tRNA |gene |tRNA |gene |tRNA |gene |tRNA |gene |tRNA |gene gen…
577	4391	5	NC_001136	306532	310679	NC_001224	40989	44707	|gene gene= SUB2 |CDS(+,305237,306577) gene= SUB2 note= Sub2p; |gene gene= RPS16B gene= RPS16B note= Rps16bp; |gene gene= RPL13A gene= RPL13A note= Rpl13ap; |gene gene= RPP1A note= synonym: RPLA1 |CDS(-,309802,310122) gene= RPP1A note= Rpp1ap; |gene gene= THI3 note= synonym: KID1 |CDS(-,310642,312471) gene= THI3 note= Thi3p;	|gene gene= COB gene= COB note= Cytochrome b, mitochondrially encoded subunit of |gene gene= BI4 gene= BI4 note= Mitochondrial mRNA maturase, forms a complex with |neigh_up CDS[fcd=-14361](+,28487,29266) gene= ATP6 note= Mitochondrially encoded subunit 6 of the F0 sector |neigh_down CDS[fcd=3875](+,46723,46953) gene= OLI1 note= Oli1p
577	4392	5	NC_001136	306532	310679	NC_001224	44708	80962	|gene gene= SUB2 |CDS(+,305237,306577) gene= SUB2 note= Sub2p; |gene gene= RPS16B gene= RPS16B note= Rps16bp; |gene gene= RPL13A gene= RPL13A note= Rpl13ap; |gene gene= RPP1A note= synonym: RPLA1 |CDS(-,309802,310122) gene= RPP1A note= Rpp1ap; |gene gene= THI3 note= synonym: KID1 |CDS(-,310642,312471) gene= THI3 note= Thi3p;	|gene gene= OLI1 |CDS(+,46723,46953) gene= OLI1 note= Oli1p |gene |tRNA |gene gene= VAR1 |CDS(+,48901,50097) gene= VAR1 note= Var1p |rRNA |gene gene= SCEI |CDS(+,61022,61729) gene= SCEI note= Sceip |gene |tRNA |gene |tRNA |gene |tRNA |gene |tRNA |gene |tRNA |gene |tRNA |gene |tRNA |gene |tRNA |gene |tRNA |gene |tRNA |gene |tRNA |gene |tRNA |gene |tRNA |gene |tRNA |gene |tRNA |gene |tRNA |gene gen…
578	4388	4	NC_001136	310680	310865	NC_001224	26414	26640	|gene gene= THI3 note= synonym: KID1 |CDS[fcd=1699](-,310642,312471) gene= THI3 note= Thi3p;	|gene gene= COX1 gene= COX1 note= Subunit I of cytochrome c oxidase, which is the |neigh_up CDS[fcd=-12709](+,13818,16322) gene= AI1 note= Reverse transcriptase required for splicing of the |neigh_down CDS[fcd=1139](+,27666,27812) gene= ATP8 note= Subunit 8 of the F0 sector of mitochondrial inner
579	4392	4	NC_001136	310866	311564	NC_001224	44708	80962	|gene gene= THI3 note= synonym: KID1 |CDS[fcd=1256](-,310642,312471) gene= THI3 note= Thi3p;	|gene gene= OLI1 |CDS(+,46723,46953) gene= OLI1 note= Oli1p |gene |tRNA |gene gene= VAR1 |CDS(+,48901,50097) gene= VAR1 note= Var1p |rRNA |gene gene= SCEI |CDS(+,61022,61729) gene= SCEI note= Sceip |gene |tRNA |gene |tRNA |gene |tRNA |gene |tRNA |gene |tRNA |gene |tRNA |gene |tRNA |gene |tRNA |gene |tRNA |gene |tRNA |gene |tRNA |gene |tRNA |gene |tRNA |gene |tRNA |gene |tRNA |gene |tRNA |gene gen…
580	4387	4	NC_001136	311565	312465	NC_001224	17762	26413	|gene gene= THI3 note= synonym: KID1 |CDS[fcd=456](-,310642,312471) gene= THI3 note= Thi3p;	|gene gene= COX1 gene= COX1 note= Subunit I of cytochrome c oxidase, which is the |gene gene= AI5_ALPHA gene= AI5_ALPHA note= Endonuclease I-SceIV, involved in intron mobility; |gene gene= AI4 gene= AI4 note= Endonuclease I-SceII, encoded by a mobile group I |gene gene= AI3 gene= AI3 note= Endonuclease I-SceIII, encoded by a mobile group I |gene gene= AI2 gene= AI2 note= Reverse transcriptase req…
580	4392	12	NC_001136	311565	312465	NC_001224	44708	80962	|gene gene= THI3 note= synonym: KID1 |CDS[fcd=456](-,310642,312471) gene= THI3 note= Thi3p;	|gene gene= OLI1 |CDS(+,46723,46953) gene= OLI1 note= Oli1p |gene |tRNA |gene gene= VAR1 |CDS(+,48901,50097) gene= VAR1 note= Var1p |rRNA |gene gene= SCEI |CDS(+,61022,61729) gene= SCEI note= Sceip |gene |tRNA |gene |tRNA |gene |tRNA |gene |tRNA |gene |tRNA |gene |tRNA |gene |tRNA |gene |tRNA |gene |tRNA |gene |tRNA |gene |tRNA |gene |tRNA |gene |tRNA |gene |tRNA |gene |tRNA |gene |tRNA |gene gen…
581	4390	6	NC_001136	312466	316477	NC_001224	29185	40988	|gene gene= THI3 note= synonym: KID1 |CDS(-,310642,312471) gene= THI3 note= Thi3p; |gene gene= MRK1 gene= MRK1 note= Mrk1p; |gene gene= MDH3 |CDS(-,315357,316388) gene= MDH3 note= Mdh3p;	|gene gene= ATP6 |CDS[fcd=-6599](+,28487,29266) gene= ATP6 note= Mitochondrially encoded subunit 6 of the F0 sector |gene |tRNA |gene gene= COB gene= COB note= Cytochrome b, mitochondrially encoded subunit of |gene gene= BI4 gene= BI4 note= Mitochondrial mRNA maturase, forms a complex with |gene gene= BI3 gene= BI3 note= Mitochondrial mRNA maturase, forms a complex with |gene gene= BI2 gene= BI2 …
581	4393	4	NC_001136	312466	316477	NC_001224	80963	81839	|gene gene= THI3 note= synonym: KID1 |CDS(-,310642,312471) gene= THI3 note= Thi3p; |gene gene= MRK1 gene= MRK1 note= Mrk1p; |gene gene= MDH3 |CDS(-,315357,316388) gene= MDH3 note= Mdh3p;	|neigh_up CDS[fcd=-2188](+,79213,80022) gene= COX3 note= Subunit III of cytochrome c oxidase, which is the |neigh_down NC_001224-end
584	4387	4	NC_001136	319175	321658	NC_001224	17762	26413	|gene gene= VAM6 note= synonyms: VPS39, VPL22, VPL18, CVT4 |CDS(-,316971,320120) gene= VAM6 note= Vam6p; |gene gene= RXT3 |CDS(-,320668,321552) gene= RXT3 note= Rxt3p;	|gene gene= COX1 gene= COX1 note= Subunit I of cytochrome c oxidase, which is the |gene gene= AI5_ALPHA gene= AI5_ALPHA note= Endonuclease I-SceIV, involved in intron mobility; |gene gene= AI4 gene= AI4 note= Endonuclease I-SceII, encoded by a mobile group I |gene gene= AI3 gene= AI3 note= Endonuclease I-SceIII, encoded by a mobile group I |gene gene= AI2 gene= AI2 note= Reverse transcriptase req…
584	4394	4	NC_001136	319175	321658	NC_001224	81840	85778	|gene gene= VAM6 note= synonyms: VPS39, VPL22, VPL18, CVT4 |CDS(-,316971,320120) gene= VAM6 note= Vam6p; |gene gene= RXT3 |CDS(-,320668,321552) gene= RXT3 note= Rxt3p;	|gene |tRNA |misc_RNA |neigh_up CDS[fcd=-4596](+,79213,80022) gene= COX3 note= Subunit III of cytochrome c oxidase, which is the |neigh_down NC_001224-end
589	4393	4	NC_001136	331284	333354	NC_001224	80963	81839	|gene gene= BDF2 |CDS(+,331025,332941) gene= BDF2 note= Bdf2p; |gene gene= CBS1 |CDS(-,333121,333810) gene= CBS1 note= Cbs1p;	|neigh_up CDS[fcd=-2188](+,79213,80022) gene= COX3 note= Subunit III of cytochrome c oxidase, which is the |neigh_down NC_001224-end
592	4393	4	NC_001136	335231	347380	NC_001224	80963	81839	|gene gene= IDP1 |CDS(+,334835,336121) gene= IDP1 note= Idp1p; |gene gene= PEX19 note= synonym: PAS12 |CDS(-,336249,337277) gene= PEX19 note= Pex19p; |gene gene= UBC9 gene= UBC9 note= Ubc9p; |gene |CDS(-,338272,340134) note= Ydl063cp; |gene gene= RPS29B |CDS(-,340628,340798) gene= RPS29B note= Rps29bp; |gene gene= TSR1 |CDS(+,341619,343985) gene= TSR1 note= Tsr1p; |gene gene= RAD59 |CDS(-,344237,…	|neigh_up CDS[fcd=-2188](+,79213,80022) gene= COX3 note= Subunit III of cytochrome c oxidase, which is the |neigh_down NC_001224-end
596	4392	6	NC_001136	351715	352926	NC_001224	44708	80962	|gene |CDS(+,351434,352420) note= Ydl057wp; |gene gene= MBP1 |CDS(+,352877,355378) gene= MBP1 note= Mbp1p;	|gene gene= OLI1 |CDS(+,46723,46953) gene= OLI1 note= Oli1p |gene |tRNA |gene gene= VAR1 |CDS(+,48901,50097) gene= VAR1 note= Var1p |rRNA |gene gene= SCEI |CDS(+,61022,61729) gene= SCEI note= Sceip |gene |tRNA |gene |tRNA |gene |tRNA |gene |tRNA |gene |tRNA |gene |tRNA |gene |tRNA |gene |tRNA |gene |tRNA |gene |tRNA |gene |tRNA |gene |tRNA |gene |tRNA |gene |tRNA |gene |tRNA |gene |tRNA |gene gen…
606	4392	6	NC_001136	367993	374931	NC_001224	44708	80962	|gene gene= STP4 |CDS(-,366739,368211) gene= STP4 note= Stp4p; |gene gene= SIT4 note= synonym: LGN4 |CDS(+,369769,370704) gene= SIT4 note= Sit4p; |gene gene= NPC2 |CDS(+,371237,371758) gene= NPC2 note= Npc2p; |gene gene= MRP10 |CDS(+,372245,372532) gene= MRP10 note= Mrp10p; |gene gene= FAD1 |CDS(-,372685,373605) gene= FAD1 note= Fad1p; |gene gene= MTF2 note= synonym: NAM1 |CDS(-,373964,375286) ge…	|gene gene= OLI1 |CDS(+,46723,46953) gene= OLI1 note= Oli1p |gene |tRNA |gene gene= VAR1 |CDS(+,48901,50097) gene= VAR1 note= Var1p |rRNA |gene gene= SCEI |CDS(+,61022,61729) gene= SCEI note= Sceip |gene |tRNA |gene |tRNA |gene |tRNA |gene |tRNA |gene |tRNA |gene |tRNA |gene |tRNA |gene |tRNA |gene |tRNA |gene |tRNA |gene |tRNA |gene |tRNA |gene |tRNA |gene |tRNA |gene |tRNA |gene |tRNA |gene gen…
608	4392	4	NC_001136	397606	403756	NC_001224	44708	80962	|gene gene= PRP9 |CDS(+,397534,399126) gene= PRP9 note= Prp9p; |gene gene= ARP2 note= synonym: ACT2 gene= ARP2 note= Arp2p; |gene gene= MPS1 note= synonym: RPK1 |CDS(-,400994,403288) gene= MPS1 note= Mps1p; |gene |CDS(-,403692,404954) note= Ydl027cp;	|gene gene= OLI1 |CDS(+,46723,46953) gene= OLI1 note= Oli1p |gene |tRNA |gene gene= VAR1 |CDS(+,48901,50097) gene= VAR1 note= Var1p |rRNA |gene gene= SCEI |CDS(+,61022,61729) gene= SCEI note= Sceip |gene |tRNA |gene |tRNA |gene |tRNA |gene |tRNA |gene |tRNA |gene |tRNA |gene |tRNA |gene |tRNA |gene |tRNA |gene |tRNA |gene |tRNA |gene |tRNA |gene |tRNA |gene |tRNA |gene |tRNA |gene |tRNA |gene gen…
610	4392	7	NC_001136	404293	409194	NC_001224	44708	80962	|gene |CDS(-,403692,404954) note= Ydl027cp; |gene |CDS(-,405341,407203) note= Ydl025cp; |rep_origin note= ARS414 |gene gene= DIA3 |CDS(-,408448,409854) gene= DIA3 note= Dia3p;	|gene gene= OLI1 |CDS(+,46723,46953) gene= OLI1 note= Oli1p |gene |tRNA |gene gene= VAR1 |CDS(+,48901,50097) gene= VAR1 note= Var1p |rRNA |gene gene= SCEI |CDS(+,61022,61729) gene= SCEI note= Sceip |gene |tRNA |gene |tRNA |gene |tRNA |gene |tRNA |gene |tRNA |gene |tRNA |gene |tRNA |gene |tRNA |gene |tRNA |gene |tRNA |gene |tRNA |gene |tRNA |gene |tRNA |gene |tRNA |gene |tRNA |gene |tRNA |gene gen…
614	4392	7	NC_001136	426715	429274	NC_001224	44708	80962	|gene gene= TSC13 |CDS(-,425999,426931) gene= TSC13 note= Tsc13p; |gene gene= NOP1 note= synonym: LOT3 |CDS(+,427361,428344) gene= NOP1 note= Nop1p; |gene gene= SLX5 note= synonym: HEX3 |CDS(+,429064,430923) gene= SLX5 note= Slx5p;	|gene gene= OLI1 |CDS(+,46723,46953) gene= OLI1 note= Oli1p |gene |tRNA |gene gene= VAR1 |CDS(+,48901,50097) gene= VAR1 note= Var1p |rRNA |gene gene= SCEI |CDS(+,61022,61729) gene= SCEI note= Sceip |gene |tRNA |gene |tRNA |gene |tRNA |gene |tRNA |gene |tRNA |gene |tRNA |gene |tRNA |gene |tRNA |gene |tRNA |gene |tRNA |gene |tRNA |gene |tRNA |gene |tRNA |gene |tRNA |gene |tRNA |gene |tRNA |gene gen…
614	4393	4	NC_001136	426715	429274	NC_001224	80963	81839	|gene gene= TSC13 |CDS(-,425999,426931) gene= TSC13 note= Tsc13p; |gene gene= NOP1 note= synonym: LOT3 |CDS(+,427361,428344) gene= NOP1 note= Nop1p; |gene gene= SLX5 note= synonym: HEX3 |CDS(+,429064,430923) gene= SLX5 note= Slx5p;	|neigh_up CDS[fcd=-2188](+,79213,80022) gene= COX3 note= Subunit III of cytochrome c oxidase, which is the |neigh_down NC_001224-end
616	4385	5	NC_001136	429642	429974	NC_001224	16726	17672	|gene gene= SLX5 note= synonym: HEX3 |CDS[fcd=-744](+,429064,430923) gene= SLX5 note= Slx5p;	|gene gene= COX1 gene= COX1 note= Subunit I of cytochrome c oxidase, which is the |gene gene= AI5_ALPHA gene= AI5_ALPHA note= Endonuclease I-SceIV, involved in intron mobility; |gene gene= AI4 gene= AI4 note= Endonuclease I-SceII, encoded by a mobile group I |gene gene= AI3 gene= AI3 note= Endonuclease I-SceIII, encoded by a mobile group I |gene gene= AI2 gene= AI2 note= Reverse transcriptase req…
616	4391	6	NC_001136	429642	429974	NC_001224	40989	44707	|gene gene= SLX5 note= synonym: HEX3 |CDS[fcd=-744](+,429064,430923) gene= SLX5 note= Slx5p;	|gene gene= COB gene= COB note= Cytochrome b, mitochondrially encoded subunit of |gene gene= BI4 gene= BI4 note= Mitochondrial mRNA maturase, forms a complex with |neigh_up CDS[fcd=-14361](+,28487,29266) gene= ATP6 note= Mitochondrially encoded subunit 6 of the F0 sector |neigh_down CDS[fcd=3875](+,46723,46953) gene= OLI1 note= Oli1p
616	4392	9	NC_001136	429642	429974	NC_001224	44708	80962	|gene gene= SLX5 note= synonym: HEX3 |CDS[fcd=-744](+,429064,430923) gene= SLX5 note= Slx5p;	|gene gene= OLI1 |CDS(+,46723,46953) gene= OLI1 note= Oli1p |gene |tRNA |gene gene= VAR1 |CDS(+,48901,50097) gene= VAR1 note= Var1p |rRNA |gene gene= SCEI |CDS(+,61022,61729) gene= SCEI note= Sceip |gene |tRNA |gene |tRNA |gene |tRNA |gene |tRNA |gene |tRNA |gene |tRNA |gene |tRNA |gene |tRNA |gene |tRNA |gene |tRNA |gene |tRNA |gene |tRNA |gene |tRNA |gene |tRNA |gene |tRNA |gene |tRNA |gene gen…
616	4393	4	NC_001136	429642	429974	NC_001224	80963	81839	|gene gene= SLX5 note= synonym: HEX3 |CDS[fcd=-744](+,429064,430923) gene= SLX5 note= Slx5p;	|neigh_up CDS[fcd=-2188](+,79213,80022) gene= COX3 note= Subunit III of cytochrome c oxidase, which is the |neigh_down NC_001224-end
618	4392	5	NC_001136	430389	437531	NC_001224	44708	80962	|gene gene= SLX5 note= synonym: HEX3 |CDS(+,429064,430923) gene= SLX5 note= Slx5p; |gene note= Ydl012cp; |gene gene= GRX6 |CDS(+,432327,433022) gene= GRX6 note= Grx6p; |gene gene= APC11 |CDS(+,433494,433991) gene= APC11 note= Apc11p; |gene |tRNA note= GO_component: cytosol [goid 0005829] [evidence NAS] |LTR note= YDLCDELTA1 |gene |CDS(-,436564,436821) note= Ydl007c-ap; |LTR note= YDLWTAU1	|gene gene= OLI1 |CDS(+,46723,46953) gene= OLI1 note= Oli1p |gene |tRNA |gene gene= VAR1 |CDS(+,48901,50097) gene= VAR1 note= Var1p |rRNA |gene gene= SCEI |CDS(+,61022,61729) gene= SCEI note= Sceip |gene |tRNA |gene |tRNA |gene |tRNA |gene |tRNA |gene |tRNA |gene |tRNA |gene |tRNA |gene |tRNA |gene |tRNA |gene |tRNA |gene |tRNA |gene |tRNA |gene |tRNA |gene |tRNA |gene |tRNA |gene |tRNA |gene gen…
619	4391	4	NC_001136	437532	439496	NC_001224	40989	44707	|gene |tRNA note= GO_component: cytosol [goid 0005829] [evidence NAS] |gene gene= RPT2 note= synonyms: YTA5, YHS4 |CDS[fcd=-470](+,438044,439357) gene= RPT2 note= Rpt2p;	|gene gene= COB gene= COB note= Cytochrome b, mitochondrially encoded subunit of |gene gene= BI4 gene= BI4 note= Mitochondrial mRNA maturase, forms a complex with |neigh_up CDS[fcd=-14361](+,28487,29266) gene= ATP6 note= Mitochondrially encoded subunit 6 of the F0 sector |neigh_down CDS[fcd=3875](+,46723,46953) gene= OLI1 note= Oli1p
620	4390	8	NC_001136	439497	445157	NC_001224	29185	40988	|gene gene= PTC1 note= synonyms: TPD1, KCS2, CWH47 |CDS(+,439906,440751) gene= PTC1 note= Ptc1p; |gene gene= MED2 |CDS(-,441011,442306) gene= MED2 note= Med2p; |gene gene= ATP16 |CDS(+,443026,443508) gene= ATP16 note= Atp16p; |gene gene= MCD1 note= synonyms: SCC1, RHC21, PDS3 |CDS(+,444680,446380) gene= MCD1 note= Mcd1p;	|gene gene= ATP6 |CDS[fcd=-6599](+,28487,29266) gene= ATP6 note= Mitochondrially encoded subunit 6 of the F0 sector |gene |tRNA |gene gene= COB gene= COB note= Cytochrome b, mitochondrially encoded subunit of |gene gene= BI4 gene= BI4 note= Mitochondrial mRNA maturase, forms a complex with |gene gene= BI3 gene= BI3 note= Mitochondrial mRNA maturase, forms a complex with |gene gene= BI2 gene= BI2 …
623	4387	5	NC_001136	450985	452399	NC_001224	17762	26413	|gene gene= NTH1 |CDS[fcd=780](-,450217,452472) gene= NTH1 note= Nth1p;	|gene gene= COX1 gene= COX1 note= Subunit I of cytochrome c oxidase, which is the |gene gene= AI5_ALPHA gene= AI5_ALPHA note= Endonuclease I-SceIV, involved in intron mobility; |gene gene= AI4 gene= AI4 note= Endonuclease I-SceII, encoded by a mobile group I |gene gene= AI3 gene= AI3 note= Endonuclease I-SceIII, encoded by a mobile group I |gene gene= AI2 gene= AI2 note= Reverse transcriptase req…
623	4390	4	NC_001136	450985	452399	NC_001224	29185	40988	|gene gene= NTH1 |CDS[fcd=780](-,450217,452472) gene= NTH1 note= Nth1p;	|gene gene= ATP6 |CDS[fcd=-6599](+,28487,29266) gene= ATP6 note= Mitochondrially encoded subunit 6 of the F0 sector |gene |tRNA |gene gene= COB gene= COB note= Cytochrome b, mitochondrially encoded subunit of |gene gene= BI4 gene= BI4 note= Mitochondrial mRNA maturase, forms a complex with |gene gene= BI3 gene= BI3 note= Mitochondrial mRNA maturase, forms a complex with |gene gene= BI2 gene= BI2 …
623	4392	11	NC_001136	450985	452399	NC_001224	44708	80962	|gene gene= NTH1 |CDS[fcd=780](-,450217,452472) gene= NTH1 note= Nth1p;	|gene gene= OLI1 |CDS(+,46723,46953) gene= OLI1 note= Oli1p |gene |tRNA |gene gene= VAR1 |CDS(+,48901,50097) gene= VAR1 note= Var1p |rRNA |gene gene= SCEI |CDS(+,61022,61729) gene= SCEI note= Sceip |gene |tRNA |gene |tRNA |gene |tRNA |gene |tRNA |gene |tRNA |gene |tRNA |gene |tRNA |gene |tRNA |gene |tRNA |gene |tRNA |gene |tRNA |gene |tRNA |gene |tRNA |gene |tRNA |gene |tRNA |gene |tRNA |gene gen…
623	4393	6	NC_001136	450985	452399	NC_001224	80963	81839	|gene gene= NTH1 |CDS[fcd=780](-,450217,452472) gene= NTH1 note= Nth1p;	|neigh_up CDS[fcd=-2188](+,79213,80022) gene= COX3 note= Subunit III of cytochrome c oxidase, which is the |neigh_down NC_001224-end
624	4393	7	NC_001136	452400	454592	NC_001224	80963	81839	|gene gene= NTH1 |CDS(-,450217,452472) gene= NTH1 note= Nth1p; |gene gene= YRB1 note= synonyms: SFO1, HTN1, CST20 |CDS(+,453042,453647) gene= YRB1 note= Yrb1p; |gene gene= RCR2 |CDS(+,454119,454751) gene= RCR2 note= Rcr2p;	|neigh_up CDS[fcd=-2188](+,79213,80022) gene= COX3 note= Subunit III of cytochrome c oxidase, which is the |neigh_down NC_001224-end
626	4392	5	NC_001136	454610	455095	NC_001224	44708	80962	|gene gene= RCR2 |CDS(+,454119,454751) gene= RCR2 note= Rcr2p; |gene |CDS(+,454779,454901) note= Ydr003w-ap;	|gene gene= OLI1 |CDS(+,46723,46953) gene= OLI1 note= Oli1p |gene |tRNA |gene gene= VAR1 |CDS(+,48901,50097) gene= VAR1 note= Var1p |rRNA |gene gene= SCEI |CDS(+,61022,61729) gene= SCEI note= Sceip |gene |tRNA |gene |tRNA |gene |tRNA |gene |tRNA |gene |tRNA |gene |tRNA |gene |tRNA |gene |tRNA |gene |tRNA |gene |tRNA |gene |tRNA |gene |tRNA |gene |tRNA |gene |tRNA |gene |tRNA |gene |tRNA |gene gen…
631	4392	5	NC_001136	458649	461737	NC_001224	44708	80962	|gene gene= SOK1 |CDS[fcd=1051](-,458539,461244) gene= SOK1 note= Sok1p;	|gene gene= OLI1 |CDS(+,46723,46953) gene= OLI1 note= Oli1p |gene |tRNA |gene gene= VAR1 |CDS(+,48901,50097) gene= VAR1 note= Var1p |rRNA |gene gene= SCEI |CDS(+,61022,61729) gene= SCEI note= Sceip |gene |tRNA |gene |tRNA |gene |tRNA |gene |tRNA |gene |tRNA |gene |tRNA |gene |tRNA |gene |tRNA |gene |tRNA |gene |tRNA |gene |tRNA |gene |tRNA |gene |tRNA |gene |tRNA |gene |tRNA |gene |tRNA |gene gen…
632	4385	7	NC_001136	461738	463190	NC_001224	16726	17672	|gene gene= TRP1 |CDS[fcd=-625](+,461839,462513) gene= TRP1 note= Trp1p; |rep_origin note= ARS1	|gene gene= COX1 gene= COX1 note= Subunit I of cytochrome c oxidase, which is the |gene gene= AI5_ALPHA gene= AI5_ALPHA note= Endonuclease I-SceIV, involved in intron mobility; |gene gene= AI4 gene= AI4 note= Endonuclease I-SceII, encoded by a mobile group I |gene gene= AI3 gene= AI3 note= Endonuclease I-SceIII, encoded by a mobile group I |gene gene= AI2 gene= AI2 note= Reverse transcriptase req…
632	4391	5	NC_001136	461738	463190	NC_001224	40989	44707	|gene gene= TRP1 |CDS[fcd=-625](+,461839,462513) gene= TRP1 note= Trp1p; |rep_origin note= ARS1	|gene gene= COB gene= COB note= Cytochrome b, mitochondrially encoded subunit of |gene gene= BI4 gene= BI4 note= Mitochondrial mRNA maturase, forms a complex with |neigh_up CDS[fcd=-14361](+,28487,29266) gene= ATP6 note= Mitochondrially encoded subunit 6 of the F0 sector |neigh_down CDS[fcd=3875](+,46723,46953) gene= OLI1 note= Oli1p
632	4392	9	NC_001136	461738	463190	NC_001224	44708	80962	|gene gene= TRP1 |CDS[fcd=-625](+,461839,462513) gene= TRP1 note= Trp1p; |rep_origin note= ARS1	|gene gene= OLI1 |CDS(+,46723,46953) gene= OLI1 note= Oli1p |gene |tRNA |gene gene= VAR1 |CDS(+,48901,50097) gene= VAR1 note= Var1p |rRNA |gene gene= SCEI |CDS(+,61022,61729) gene= SCEI note= Sceip |gene |tRNA |gene |tRNA |gene |tRNA |gene |tRNA |gene |tRNA |gene |tRNA |gene |tRNA |gene |tRNA |gene |tRNA |gene |tRNA |gene |tRNA |gene |tRNA |gene |tRNA |gene |tRNA |gene |tRNA |gene |tRNA |gene gen…
632	4393	4	NC_001136	461738	463190	NC_001224	80963	81839	|gene gene= TRP1 |CDS[fcd=-625](+,461839,462513) gene= TRP1 note= Trp1p; |rep_origin note= ARS1	|neigh_up CDS[fcd=-2188](+,79213,80022) gene= COX3 note= Subunit III of cytochrome c oxidase, which is the |neigh_down NC_001224-end
633	4388	6	NC_001136	463191	465910	NC_001224	26414	26640	|gene gene= GAL3 |CDS[fcd=-1119](+,463431,464993) gene= GAL3 note= Gal3p;	|gene gene= COX1 gene= COX1 note= Subunit I of cytochrome c oxidase, which is the |neigh_up CDS[fcd=-12709](+,13818,16322) gene= AI1 note= Reverse transcriptase required for splicing of the |neigh_down CDS[fcd=1139](+,27666,27812) gene= ATP8 note= Subunit 8 of the F0 sector of mitochondrial inner
633	4392	4	NC_001136	463191	465910	NC_001224	44708	80962	|gene gene= GAL3 |CDS[fcd=-1119](+,463431,464993) gene= GAL3 note= Gal3p;	|gene gene= OLI1 |CDS(+,46723,46953) gene= OLI1 note= Oli1p |gene |tRNA |gene gene= VAR1 |CDS(+,48901,50097) gene= VAR1 note= Var1p |rRNA |gene gene= SCEI |CDS(+,61022,61729) gene= SCEI note= Sceip |gene |tRNA |gene |tRNA |gene |tRNA |gene |tRNA |gene |tRNA |gene |tRNA |gene |tRNA |gene |tRNA |gene |tRNA |gene |tRNA |gene |tRNA |gene |tRNA |gene |tRNA |gene |tRNA |gene |tRNA |gene |tRNA |gene gen…
634	4391	4	NC_001136	465911	467246	NC_001224	40989	44707	|gene gene= SNQ2 |CDS[fcd=-662](+,465916,470421) gene= SNQ2 note= Snq2p;	|gene gene= COB gene= COB note= Cytochrome b, mitochondrially encoded subunit of |gene gene= BI4 gene= BI4 note= Mitochondrial mRNA maturase, forms a complex with |neigh_up CDS[fcd=-14361](+,28487,29266) gene= ATP6 note= Mitochondrially encoded subunit 6 of the F0 sector |neigh_down CDS[fcd=3875](+,46723,46953) gene= OLI1 note= Oli1p
634	4392	6	NC_001136	465911	467246	NC_001224	44708	80962	|gene gene= SNQ2 |CDS[fcd=-662](+,465916,470421) gene= SNQ2 note= Snq2p;	|gene gene= OLI1 |CDS(+,46723,46953) gene= OLI1 note= Oli1p |gene |tRNA |gene gene= VAR1 |CDS(+,48901,50097) gene= VAR1 note= Var1p |rRNA |gene gene= SCEI |CDS(+,61022,61729) gene= SCEI note= Sceip |gene |tRNA |gene |tRNA |gene |tRNA |gene |tRNA |gene |tRNA |gene |tRNA |gene |tRNA |gene |tRNA |gene |tRNA |gene |tRNA |gene |tRNA |gene |tRNA |gene |tRNA |gene |tRNA |gene |tRNA |gene |tRNA |gene gen…
634	4394	5	NC_001136	465911	467246	NC_001224	81840	85778	|gene gene= SNQ2 |CDS[fcd=-662](+,465916,470421) gene= SNQ2 note= Snq2p;	|gene |tRNA |misc_RNA |neigh_up CDS[fcd=-4596](+,79213,80022) gene= COX3 note= Subunit III of cytochrome c oxidase, which is the |neigh_down NC_001224-end
639	4392	4	NC_001136	490182	490708	NC_001224	44708	80962	|gene gene= SES1 |CDS[fcd=-940](+,489505,490893) gene= SES1 note= Ses1p;	|gene gene= OLI1 |CDS(+,46723,46953) gene= OLI1 note= Oli1p |gene |tRNA |gene gene= VAR1 |CDS(+,48901,50097) gene= VAR1 note= Var1p |rRNA |gene gene= SCEI |CDS(+,61022,61729) gene= SCEI note= Sceip |gene |tRNA |gene |tRNA |gene |tRNA |gene |tRNA |gene |tRNA |gene |tRNA |gene |tRNA |gene |tRNA |gene |tRNA |gene |tRNA |gene |tRNA |gene |tRNA |gene |tRNA |gene |tRNA |gene |tRNA |gene |tRNA |gene gen…
641	4393	4	NC_001136	490856	491678	NC_001224	80963	81839	|gene gene= SES1 |CDS[fcd=-1762](+,489505,490893) gene= SES1 note= Ses1p; |gene gene= RPS11A gene= RPS11A note= Rps11ap;	|neigh_up CDS[fcd=-2188](+,79213,80022) gene= COX3 note= Subunit III of cytochrome c oxidase, which is the |neigh_down NC_001224-end
642	4393	4	NC_001136	491679	501827	NC_001224	80963	81839	|gene gene= RPS11A gene= RPS11A note= Rps11ap; |gene |CDS(-,492553,494265) note= Ydr026cp; |gene gene= VPS54 note= synonyms: TCS3, CGP1, LUV1 |CDS(-,494646,497315) gene= VPS54 note= Vps54p; |gene gene= REG1 note= synonyms: SRN1, SPP43, PZF240, HEX2 |CDS(-,497832,500876) gene= REG1 note= Reg1p; |gene gene= RAD28 |CDS(-,501750,503270) gene= RAD28 note= Rad28p;	|neigh_up CDS[fcd=-2188](+,79213,80022) gene= COX3 note= Subunit III of cytochrome c oxidase, which is the |neigh_down NC_001224-end
644	4392	4	NC_001136	502455	507023	NC_001224	44708	80962	|gene gene= RAD28 |CDS(-,501750,503270) gene= RAD28 note= Rad28p; |gene gene= MIC14 |CDS(+,503495,503860) gene= MIC14 note= Mic14p; |gene gene= PST2 |CDS(-,504096,504692) gene= PST2 note= Pst2p; |rep_origin note= ARS450	|gene gene= OLI1 |CDS(+,46723,46953) gene= OLI1 note= Oli1p |gene |tRNA |gene gene= VAR1 |CDS(+,48901,50097) gene= VAR1 note= Var1p |rRNA |gene gene= SCEI |CDS(+,61022,61729) gene= SCEI note= Sceip |gene |tRNA |gene |tRNA |gene |tRNA |gene |tRNA |gene |tRNA |gene |tRNA |gene |tRNA |gene |tRNA |gene |tRNA |gene |tRNA |gene |tRNA |gene |tRNA |gene |tRNA |gene |tRNA |gene |tRNA |gene |tRNA |gene gen…
645	4393	6	NC_001136	507024	508592	NC_001224	80963	81839	|gene gene= MRH1 |CDS[fcd=336](+,508144,509106) gene= MRH1 note= Mrh1p;	|neigh_up CDS[fcd=-2188](+,79213,80022) gene= COX3 note= Subunit III of cytochrome c oxidase, which is the |neigh_down NC_001224-end
648	4387	6	NC_001136	510712	512399	NC_001224	17762	26413	|gene gene= LYS14 |CDS[fcd=551](-,509734,512106) gene= LYS14 note= Lys14p;	|gene gene= COX1 gene= COX1 note= Subunit I of cytochrome c oxidase, which is the |gene gene= AI5_ALPHA gene= AI5_ALPHA note= Endonuclease I-SceIV, involved in intron mobility; |gene gene= AI4 gene= AI4 note= Endonuclease I-SceII, encoded by a mobile group I |gene gene= AI3 gene= AI3 note= Endonuclease I-SceIII, encoded by a mobile group I |gene gene= AI2 gene= AI2 note= Reverse transcriptase req…
648	4392	6	NC_001136	510712	512399	NC_001224	44708	80962	|gene gene= LYS14 |CDS[fcd=551](-,509734,512106) gene= LYS14 note= Lys14p;	|gene gene= OLI1 |CDS(+,46723,46953) gene= OLI1 note= Oli1p |gene |tRNA |gene gene= VAR1 |CDS(+,48901,50097) gene= VAR1 note= Var1p |rRNA |gene gene= SCEI |CDS(+,61022,61729) gene= SCEI note= Sceip |gene |tRNA |gene |tRNA |gene |tRNA |gene |tRNA |gene |tRNA |gene |tRNA |gene |tRNA |gene |tRNA |gene |tRNA |gene |tRNA |gene |tRNA |gene |tRNA |gene |tRNA |gene |tRNA |gene |tRNA |gene |tRNA |gene gen…
654	4385	7	NC_001136	525048	525823	NC_001224	16726	17672	|gene gene= KRS1 note= synonym: GCD5 |CDS[fcd=2](+,525437,527212) gene= KRS1 note= Krs1p;	|gene gene= COX1 gene= COX1 note= Subunit I of cytochrome c oxidase, which is the |gene gene= AI5_ALPHA gene= AI5_ALPHA note= Endonuclease I-SceIV, involved in intron mobility; |gene gene= AI4 gene= AI4 note= Endonuclease I-SceII, encoded by a mobile group I |gene gene= AI3 gene= AI3 note= Endonuclease I-SceIII, encoded by a mobile group I |gene gene= AI2 gene= AI2 note= Reverse transcriptase req…
664	4391	5	NC_001136	537277	538382	NC_001224	40989	44707	|gene gene= ENA1 note= synonyms: PMR2, HOR6 |CDS[fcd=635](-,535189,538464) gene= ENA1 note= Ena1p;	|gene gene= COB gene= COB note= Cytochrome b, mitochondrially encoded subunit of |gene gene= BI4 gene= BI4 note= Mitochondrial mRNA maturase, forms a complex with |neigh_up CDS[fcd=-14361](+,28487,29266) gene= ATP6 note= Mitochondrially encoded subunit 6 of the F0 sector |neigh_down CDS[fcd=3875](+,46723,46953) gene= OLI1 note= Oli1p
669	4390	5	NC_001136	542784	543524	NC_001224	29185	40988	|gene gene= NRG1 |CDS[fcd=213](-,542672,543367) gene= NRG1 note= Nrg1p;	|gene gene= ATP6 |CDS[fcd=-6599](+,28487,29266) gene= ATP6 note= Mitochondrially encoded subunit 6 of the F0 sector |gene |tRNA |gene gene= COB gene= COB note= Cytochrome b, mitochondrially encoded subunit of |gene gene= BI4 gene= BI4 note= Mitochondrial mRNA maturase, forms a complex with |gene gene= BI3 gene= BI3 note= Mitochondrial mRNA maturase, forms a complex with |gene gene= BI2 gene= BI2 …
671	4387	4	NC_001136	544315	547442	NC_001224	17762	26413	|gene gene= HEM13 |CDS[fcd=762](+,546640,547626) gene= HEM13 note= Hem13p;	|gene gene= COX1 gene= COX1 note= Subunit I of cytochrome c oxidase, which is the |gene gene= AI5_ALPHA gene= AI5_ALPHA note= Endonuclease I-SceIV, involved in intron mobility; |gene gene= AI4 gene= AI4 note= Endonuclease I-SceII, encoded by a mobile group I |gene gene= AI3 gene= AI3 note= Endonuclease I-SceIII, encoded by a mobile group I |gene gene= AI2 gene= AI2 note= Reverse transcriptase req…
671	4389	4	NC_001136	544315	547442	NC_001224	26641	29184	|gene gene= HEM13 |CDS[fcd=762](+,546640,547626) gene= HEM13 note= Hem13p;	|gene gene= COX1 gene= COX1 note= Subunit I of cytochrome c oxidase, which is the |gene gene= ATP8 |CDS(+,27666,27812) gene= ATP8 note= Subunit 8 of the F0 sector of mitochondrial inner |gene gene= ATP6 |CDS(+,28487,29266) gene= ATP6 note= Mitochondrially encoded subunit 6 of the F0 sector
671	4391	6	NC_001136	544315	547442	NC_001224	40989	44707	|gene gene= HEM13 |CDS[fcd=762](+,546640,547626) gene= HEM13 note= Hem13p;	|gene gene= COB gene= COB note= Cytochrome b, mitochondrially encoded subunit of |gene gene= BI4 gene= BI4 note= Mitochondrial mRNA maturase, forms a complex with |neigh_up CDS[fcd=-14361](+,28487,29266) gene= ATP6 note= Mitochondrially encoded subunit 6 of the F0 sector |neigh_down CDS[fcd=3875](+,46723,46953) gene= OLI1 note= Oli1p
671	4392	6	NC_001136	544315	547442	NC_001224	44708	80962	|gene gene= HEM13 |CDS[fcd=762](+,546640,547626) gene= HEM13 note= Hem13p;	|gene gene= OLI1 |CDS(+,46723,46953) gene= OLI1 note= Oli1p |gene |tRNA |gene gene= VAR1 |CDS(+,48901,50097) gene= VAR1 note= Var1p |rRNA |gene gene= SCEI |CDS(+,61022,61729) gene= SCEI note= Sceip |gene |tRNA |gene |tRNA |gene |tRNA |gene |tRNA |gene |tRNA |gene |tRNA |gene |tRNA |gene |tRNA |gene |tRNA |gene |tRNA |gene |tRNA |gene |tRNA |gene |tRNA |gene |tRNA |gene |tRNA |gene |tRNA |gene gen…
675	4385	5	NC_001136	553593	553930	NC_001224	16726	17672	|gene |CDS[fcd=-509](+,553252,555150) note= Ydr049wp;	|gene gene= COX1 gene= COX1 note= Subunit I of cytochrome c oxidase, which is the |gene gene= AI5_ALPHA gene= AI5_ALPHA note= Endonuclease I-SceIV, involved in intron mobility; |gene gene= AI4 gene= AI4 note= Endonuclease I-SceII, encoded by a mobile group I |gene gene= AI3 gene= AI3 note= Endonuclease I-SceIII, encoded by a mobile group I |gene gene= AI2 gene= AI2 note= Reverse transcriptase req…
675	4390	5	NC_001136	553593	553930	NC_001224	29185	40988	|gene |CDS[fcd=-509](+,553252,555150) note= Ydr049wp;	|gene gene= ATP6 |CDS[fcd=-6599](+,28487,29266) gene= ATP6 note= Mitochondrially encoded subunit 6 of the F0 sector |gene |tRNA |gene gene= COB gene= COB note= Cytochrome b, mitochondrially encoded subunit of |gene gene= BI4 gene= BI4 note= Mitochondrial mRNA maturase, forms a complex with |gene gene= BI3 gene= BI3 note= Mitochondrial mRNA maturase, forms a complex with |gene gene= BI2 gene= BI2 …
675	4392	5	NC_001136	553593	553930	NC_001224	44708	80962	|gene |CDS[fcd=-509](+,553252,555150) note= Ydr049wp;	|gene gene= OLI1 |CDS(+,46723,46953) gene= OLI1 note= Oli1p |gene |tRNA |gene gene= VAR1 |CDS(+,48901,50097) gene= VAR1 note= Var1p |rRNA |gene gene= SCEI |CDS(+,61022,61729) gene= SCEI note= Sceip |gene |tRNA |gene |tRNA |gene |tRNA |gene |tRNA |gene |tRNA |gene |tRNA |gene |tRNA |gene |tRNA |gene |tRNA |gene |tRNA |gene |tRNA |gene |tRNA |gene |tRNA |gene |tRNA |gene |tRNA |gene |tRNA |gene gen…
676	4392	10	NC_001136	553931	555064	NC_001224	44708	80962	|gene |CDS[fcd=-1245](+,553252,555150) note= Ydr049wp;	|gene gene= OLI1 |CDS(+,46723,46953) gene= OLI1 note= Oli1p |gene |tRNA |gene gene= VAR1 |CDS(+,48901,50097) gene= VAR1 note= Var1p |rRNA |gene gene= SCEI |CDS(+,61022,61729) gene= SCEI note= Sceip |gene |tRNA |gene |tRNA |gene |tRNA |gene |tRNA |gene |tRNA |gene |tRNA |gene |tRNA |gene |tRNA |gene |tRNA |gene |tRNA |gene |tRNA |gene |tRNA |gene |tRNA |gene |tRNA |gene |tRNA |gene |tRNA |gene gen…
681	4393	4	NC_001136	561569	572637	NC_001224	80963	81839	|gene gene= CDC34 note= synonyms: UBC3, DNA6 |CDS(-,561438,562325) gene= CDC34 note= Cdc34p; |gene gene= PST1 note= synonym: HPF2 |CDS(+,563525,564859) gene= PST1 note= Pst1p; |gene |CDS(-,565021,565638) note= Ydr056cp; |gene gene= YOS9 |CDS(+,565925,567553) gene= YOS9 note= Yos9p; |rep_origin note= ARS419 |gene gene= TGL2 |CDS(-,567721,568701) gene= TGL2 note= Tgl2p; |gene |tRNA note= GO_compone…	|neigh_up CDS[fcd=-2188](+,79213,80022) gene= COX3 note= Subunit III of cytochrome c oxidase, which is the |neigh_down NC_001224-end
682	4392	6	NC_001136	572638	575241	NC_001224	44708	80962	|gene gene= MAK21 note= synonym: NOC1 |CDS(+,570646,573723) gene= MAK21 note= Mak21p; |gene |CDS(+,574161,575780) note= Ydr061wp;	|gene gene= OLI1 |CDS(+,46723,46953) gene= OLI1 note= Oli1p |gene |tRNA |gene gene= VAR1 |CDS(+,48901,50097) gene= VAR1 note= Var1p |rRNA |gene gene= SCEI |CDS(+,61022,61729) gene= SCEI note= Sceip |gene |tRNA |gene |tRNA |gene |tRNA |gene |tRNA |gene |tRNA |gene |tRNA |gene |tRNA |gene |tRNA |gene |tRNA |gene |tRNA |gene |tRNA |gene |tRNA |gene |tRNA |gene |tRNA |gene |tRNA |gene |tRNA |gene gen…
691	4388	4	NC_001136	587378	587608	NC_001224	26414	26640	|gene gene= DOA4 note= synonyms: UBP4, SSV7, NPI2, MUT4, DOS1 |CDS[fcd=224](-,584937,587717) gene= DOA4 note= Doa4p;	|gene gene= COX1 gene= COX1 note= Subunit I of cytochrome c oxidase, which is the |neigh_up CDS[fcd=-12709](+,13818,16322) gene= AI1 note= Reverse transcriptase required for splicing of the |neigh_down CDS[fcd=1139](+,27666,27812) gene= ATP8 note= Subunit 8 of the F0 sector of mitochondrial inner
692	4391	4	NC_001136	587609	596000	NC_001224	40989	44707	|gene gene= DOA4 note= synonyms: UBP4, SSV7, NPI2, MUT4, DOS1 |CDS(-,584937,587717) gene= DOA4 note= Doa4p; |gene gene= FMP16 |CDS(-,588096,588377) gene= FMP16 note= Fmp16p; |gene gene= PAA1 |CDS(-,588825,589400) gene= PAA1 note= Paa1p; |gene gene= IPT1 note= synonyms: KTI6, SYR4 |CDS(-,589759,591342) gene= IPT1 note= Ipt1p; |gene gene= SNF11 |CDS(+,592436,592945) gene= SNF11 note= Snf11p; |gene …	|gene gene= COB gene= COB note= Cytochrome b, mitochondrially encoded subunit of |gene gene= BI4 gene= BI4 note= Mitochondrial mRNA maturase, forms a complex with |neigh_up CDS[fcd=-14361](+,28487,29266) gene= ATP6 note= Mitochondrially encoded subunit 6 of the F0 sector |neigh_down CDS[fcd=3875](+,46723,46953) gene= OLI1 note= Oli1p
693	4385	5	NC_001136	596001	599066	NC_001224	16726	17672	|gene gene= TPS2 note= synonyms: PFK3, HOG2 |CDS(+,593890,596580) gene= TPS2 note= Tps2p; |gene gene= PPH3 |CDS(+,597153,598079) gene= PPH3 note= Pph3p; |gene gene= RAD55 |CDS(+,598465,599685) gene= RAD55 note= Rad55p;	|gene gene= COX1 gene= COX1 note= Subunit I of cytochrome c oxidase, which is the |gene gene= AI5_ALPHA gene= AI5_ALPHA note= Endonuclease I-SceIV, involved in intron mobility; |gene gene= AI4 gene= AI4 note= Endonuclease I-SceII, encoded by a mobile group I |gene gene= AI3 gene= AI3 note= Endonuclease I-SceIII, encoded by a mobile group I |gene gene= AI2 gene= AI2 note= Reverse transcriptase req…
696	4392	4	NC_001136	606896	609087	NC_001224	44708	80962	|gene gene= VPS41 note= synonyms: VPL20, VAM2, SVL2, FET2, CVT8 |CDS(+,604005,606983) gene= VPS41 note= Vps41p; |gene gene= PDC2 |CDS(-,607301,610078) gene= PDC2 note= Pdc2p;	|gene gene= OLI1 |CDS(+,46723,46953) gene= OLI1 note= Oli1p |gene |tRNA |gene gene= VAR1 |CDS(+,48901,50097) gene= VAR1 note= Var1p |rRNA |gene gene= SCEI |CDS(+,61022,61729) gene= SCEI note= Sceip |gene |tRNA |gene |tRNA |gene |tRNA |gene |tRNA |gene |tRNA |gene |tRNA |gene |tRNA |gene |tRNA |gene |tRNA |gene |tRNA |gene |tRNA |gene |tRNA |gene |tRNA |gene |tRNA |gene |tRNA |gene |tRNA |gene gen…
700	4385	4	NC_001136	614440	614572	NC_001224	16726	17672	|gene gene= AFR1 |CDS[fcd=1641](-,614285,616147) gene= AFR1 note= Afr1p;	|gene gene= COX1 gene= COX1 note= Subunit I of cytochrome c oxidase, which is the |gene gene= AI5_ALPHA gene= AI5_ALPHA note= Endonuclease I-SceIV, involved in intron mobility; |gene gene= AI4 gene= AI4 note= Endonuclease I-SceII, encoded by a mobile group I |gene gene= AI3 gene= AI3 note= Endonuclease I-SceIII, encoded by a mobile group I |gene gene= AI2 gene= AI2 note= Reverse transcriptase req…
707	4392	7	NC_001136	627409	628579	NC_001224	44708	80962	|gene gene= RLI1 |CDS[fcd=537](-,626705,628531) gene= RLI1 note= Rli1p;	|gene gene= OLI1 |CDS(+,46723,46953) gene= OLI1 note= Oli1p |gene |tRNA |gene gene= VAR1 |CDS(+,48901,50097) gene= VAR1 note= Var1p |rRNA |gene gene= SCEI |CDS(+,61022,61729) gene= SCEI note= Sceip |gene |tRNA |gene |tRNA |gene |tRNA |gene |tRNA |gene |tRNA |gene |tRNA |gene |tRNA |gene |tRNA |gene |tRNA |gene |tRNA |gene |tRNA |gene |tRNA |gene |tRNA |gene |tRNA |gene |tRNA |gene |tRNA |gene gen…
709	4392	5	NC_001136	630112	631239	NC_001224	44708	80962	|gene gene= UBC13 gene= UBC13 note= Ubc13p; |neigh_up CDS[fcd=-2144](-,626705,628531) gene= RLI1 note= Rli1p; |neigh_down CDS[fcd=604](+,631279,636117) gene= DNF2 note= Dnf2p;	|gene gene= OLI1 |CDS(+,46723,46953) gene= OLI1 note= Oli1p |gene |tRNA |gene gene= VAR1 |CDS(+,48901,50097) gene= VAR1 note= Var1p |rRNA |gene gene= SCEI |CDS(+,61022,61729) gene= SCEI note= Sceip |gene |tRNA |gene |tRNA |gene |tRNA |gene |tRNA |gene |tRNA |gene |tRNA |gene |tRNA |gene |tRNA |gene |tRNA |gene |tRNA |gene |tRNA |gene |tRNA |gene |tRNA |gene |tRNA |gene |tRNA |gene |tRNA |gene gen…
710	4393	5	NC_001136	631240	631832	NC_001224	80963	81839	|gene gene= DNF2 |CDS[fcd=-257](+,631279,636117) gene= DNF2 note= Dnf2p;	|neigh_up CDS[fcd=-2188](+,79213,80022) gene= COX3 note= Subunit III of cytochrome c oxidase, which is the |neigh_down NC_001224-end
714	4385	4	NC_001136	637981	639322	NC_001224	16726	17672	|gene gene= GIS1 |CDS[fcd=-1515](+,637136,639820) gene= GIS1 note= Gis1p;	|gene gene= COX1 gene= COX1 note= Subunit I of cytochrome c oxidase, which is the |gene gene= AI5_ALPHA gene= AI5_ALPHA note= Endonuclease I-SceIV, involved in intron mobility; |gene gene= AI4 gene= AI4 note= Endonuclease I-SceII, encoded by a mobile group I |gene gene= AI3 gene= AI3 note= Endonuclease I-SceIII, encoded by a mobile group I |gene gene= AI2 gene= AI2 note= Reverse transcriptase req…
714	4393	4	NC_001136	637981	639322	NC_001224	80963	81839	|gene gene= GIS1 |CDS[fcd=-1515](+,637136,639820) gene= GIS1 note= Gis1p;	|neigh_up CDS[fcd=-2188](+,79213,80022) gene= COX3 note= Subunit III of cytochrome c oxidase, which is the |neigh_down NC_001224-end
715	4392	5	NC_001136	639323	647484	NC_001224	44708	80962	|gene gene= GIS1 |CDS(+,637136,639820) gene= GIS1 note= Gis1p; |rep_origin note= ARS421 |gene gene= MSH6 note= synonym: PMS3 |CDS(-,640106,643834) gene= MSH6 note= Msh6p; |gene gene= GRX3 |CDS(-,644175,645032) gene= GRX3 note= Grx3p; |gene |tRNA note= GO_component: cytosol [goid 0005829] [evidence NAS] |repeat_region note= Transposon YDRCTY1-1; Long Terminal Repeat (LTR) |LTR note= YDRCDELTA7 |ge…	|gene gene= OLI1 |CDS(+,46723,46953) gene= OLI1 note= Oli1p |gene |tRNA |gene gene= VAR1 |CDS(+,48901,50097) gene= VAR1 note= Var1p |rRNA |gene gene= SCEI |CDS(+,61022,61729) gene= SCEI note= Sceip |gene |tRNA |gene |tRNA |gene |tRNA |gene |tRNA |gene |tRNA |gene |tRNA |gene |tRNA |gene |tRNA |gene |tRNA |gene |tRNA |gene |tRNA |gene |tRNA |gene |tRNA |gene |tRNA |gene |tRNA |gene |tRNA |gene gen…
720	4387	4	NC_001136	659352	666413	NC_001224	17762	26413	|gene gene= STE5 note= synonyms: NUL3, HMD3 |CDS(+,658347,661100) gene= STE5 note= Ste5p; |gene gene= SPO71 |CDS(-,661170,664907) gene= SPO71 note= Spo71p; |gene gene= TMS1 |CDS(-,665346,666767) gene= TMS1 note= Tms1p;	|gene gene= COX1 gene= COX1 note= Subunit I of cytochrome c oxidase, which is the |gene gene= AI5_ALPHA gene= AI5_ALPHA note= Endonuclease I-SceIV, involved in intron mobility; |gene gene= AI4 gene= AI4 note= Endonuclease I-SceII, encoded by a mobile group I |gene gene= AI3 gene= AI3 note= Endonuclease I-SceIII, encoded by a mobile group I |gene gene= AI2 gene= AI2 note= Reverse transcriptase req…
722	4390	4	NC_001136	667451	669980	NC_001224	29185	40988	|gene gene= ARP10 |CDS(+,667001,667855) gene= ARP10 note= Arp10p; |gene |tRNA note= GO_component: cytosol [goid 0005829] [evidence NAS] |LTR note= YDRWSIGMA2 |LTR note= YDRWDELTA10 |gene gene= TMN2 |CDS(-,669013,671031) gene= TMN2 note= Tmn2p;	|gene gene= ATP6 |CDS[fcd=-6599](+,28487,29266) gene= ATP6 note= Mitochondrially encoded subunit 6 of the F0 sector |gene |tRNA |gene gene= COB gene= COB note= Cytochrome b, mitochondrially encoded subunit of |gene gene= BI4 gene= BI4 note= Mitochondrial mRNA maturase, forms a complex with |gene gene= BI3 gene= BI3 note= Mitochondrial mRNA maturase, forms a complex with |gene gene= BI2 gene= BI2 …
722	4391	4	NC_001136	667451	669980	NC_001224	40989	44707	|gene gene= ARP10 |CDS(+,667001,667855) gene= ARP10 note= Arp10p; |gene |tRNA note= GO_component: cytosol [goid 0005829] [evidence NAS] |LTR note= YDRWSIGMA2 |LTR note= YDRWDELTA10 |gene gene= TMN2 |CDS(-,669013,671031) gene= TMN2 note= Tmn2p;	|gene gene= COB gene= COB note= Cytochrome b, mitochondrially encoded subunit of |gene gene= BI4 gene= BI4 note= Mitochondrial mRNA maturase, forms a complex with |neigh_up CDS[fcd=-14361](+,28487,29266) gene= ATP6 note= Mitochondrially encoded subunit 6 of the F0 sector |neigh_down CDS[fcd=3875](+,46723,46953) gene= OLI1 note= Oli1p
726	4390	6	NC_001136	674218	674937	NC_001224	29185	40988	|gene |CDS[fcd=1087](-,673517,675664) note= Ydr109cp;	|gene gene= ATP6 |CDS[fcd=-6599](+,28487,29266) gene= ATP6 note= Mitochondrially encoded subunit 6 of the F0 sector |gene |tRNA |gene gene= COB gene= COB note= Cytochrome b, mitochondrially encoded subunit of |gene gene= BI4 gene= BI4 note= Mitochondrial mRNA maturase, forms a complex with |gene gene= BI3 gene= BI3 note= Mitochondrial mRNA maturase, forms a complex with |gene gene= BI2 gene= BI2 …
726	4391	5	NC_001136	674218	674937	NC_001224	40989	44707	|gene |CDS[fcd=1087](-,673517,675664) note= Ydr109cp;	|gene gene= COB gene= COB note= Cytochrome b, mitochondrially encoded subunit of |gene gene= BI4 gene= BI4 note= Mitochondrial mRNA maturase, forms a complex with |neigh_up CDS[fcd=-14361](+,28487,29266) gene= ATP6 note= Mitochondrially encoded subunit 6 of the F0 sector |neigh_down CDS[fcd=3875](+,46723,46953) gene= OLI1 note= Oli1p
728	4390	4	NC_001136	677386	685592	NC_001224	29185	40988	|gene gene= FOB1 note= synonym: HRM1 |CDS(+,676099,677799) gene= FOB1 note= Fob1p; |gene gene= ALT2 |CDS(-,678238,679761) gene= ALT2 note= Alt2p; |gene gene= PDS1 |CDS(-,680493,681614) gene= PDS1 note= Pds1p; |gene |CDS(-,681921,682223) note= Ydr114cp; |gene |CDS(+,682172,682489) note= Ydr115wp; |gene gene= MRPL1 |CDS(-,682721,683578) gene= MRPL1 note= Mrpl1p; |gene gene= TMA64 |CDS(-,683943,6856…	|gene gene= ATP6 |CDS[fcd=-6599](+,28487,29266) gene= ATP6 note= Mitochondrially encoded subunit 6 of the F0 sector |gene |tRNA |gene gene= COB gene= COB note= Cytochrome b, mitochondrially encoded subunit of |gene gene= BI4 gene= BI4 note= Mitochondrial mRNA maturase, forms a complex with |gene gene= BI3 gene= BI3 note= Mitochondrial mRNA maturase, forms a complex with |gene gene= BI2 gene= BI2 …
736	4392	5	NC_001136	708899	711040	NC_001224	44708	80962	|gene gene= ARO1 |CDS(+,704481,709247) gene= ARO1 note= Aro1p; |gene |CDS(+,709546,712992) note= Ydr128wp;	|gene gene= OLI1 |CDS(+,46723,46953) gene= OLI1 note= Oli1p |gene |tRNA |gene gene= VAR1 |CDS(+,48901,50097) gene= VAR1 note= Var1p |rRNA |gene gene= SCEI |CDS(+,61022,61729) gene= SCEI note= Sceip |gene |tRNA |gene |tRNA |gene |tRNA |gene |tRNA |gene |tRNA |gene |tRNA |gene |tRNA |gene |tRNA |gene |tRNA |gene |tRNA |gene |tRNA |gene |tRNA |gene |tRNA |gene |tRNA |gene |tRNA |gene |tRNA |gene gen…
738	4392	6	NC_001136	715335	715953	NC_001224	44708	80962	|gene gene= SAC6 note= synonym: ABP67 gene= SAC6 note= Sac6p; |gene gene= FIN1 |CDS[fcd=975](-,715744,716619) gene= FIN1 note= Fin1p;	|gene gene= OLI1 |CDS(+,46723,46953) gene= OLI1 note= Oli1p |gene |tRNA |gene gene= VAR1 |CDS(+,48901,50097) gene= VAR1 note= Var1p |rRNA |gene gene= SCEI |CDS(+,61022,61729) gene= SCEI note= Sceip |gene |tRNA |gene |tRNA |gene |tRNA |gene |tRNA |gene |tRNA |gene |tRNA |gene |tRNA |gene |tRNA |gene |tRNA |gene |tRNA |gene |tRNA |gene |tRNA |gene |tRNA |gene |tRNA |gene |tRNA |gene |tRNA |gene gen…
743	4392	4	NC_001136	728326	729681	NC_001224	44708	80962	|gene gene= RGP1 |CDS[fcd=-747](+,728256,730247) gene= RGP1 note= Rgp1p;	|gene gene= OLI1 |CDS(+,46723,46953) gene= OLI1 note= Oli1p |gene |tRNA |gene gene= VAR1 |CDS(+,48901,50097) gene= VAR1 note= Var1p |rRNA |gene gene= SCEI |CDS(+,61022,61729) gene= SCEI note= Sceip |gene |tRNA |gene |tRNA |gene |tRNA |gene |tRNA |gene |tRNA |gene |tRNA |gene |tRNA |gene |tRNA |gene |tRNA |gene |tRNA |gene |tRNA |gene |tRNA |gene |tRNA |gene |tRNA |gene |tRNA |gene |tRNA |gene gen…
748	4392	4	NC_001136	737924	740567	NC_001224	44708	80962	|gene gene= DOP1 |CDS(-,734898,739994) gene= DOP1 note= Dop1p; |gene gene= PEX7 note= synonyms: PEB1, PAS7 |CDS(-,740470,741597) gene= PEX7 note= Pex7p;	|gene gene= OLI1 |CDS(+,46723,46953) gene= OLI1 note= Oli1p |gene |tRNA |gene gene= VAR1 |CDS(+,48901,50097) gene= VAR1 note= Var1p |rRNA |gene gene= SCEI |CDS(+,61022,61729) gene= SCEI note= Sceip |gene |tRNA |gene |tRNA |gene |tRNA |gene |tRNA |gene |tRNA |gene |tRNA |gene |tRNA |gene |tRNA |gene |tRNA |gene |tRNA |gene |tRNA |gene |tRNA |gene |tRNA |gene |tRNA |gene |tRNA |gene |tRNA |gene gen…
749	4392	5	NC_001136	740568	741009	NC_001224	44708	80962	|gene gene= PEX7 note= synonyms: PEB1, PAS7 |CDS[fcd=809](-,740470,741597) gene= PEX7 note= Pex7p;	|gene gene= OLI1 |CDS(+,46723,46953) gene= OLI1 note= Oli1p |gene |tRNA |gene gene= VAR1 |CDS(+,48901,50097) gene= VAR1 note= Var1p |rRNA |gene gene= SCEI |CDS(+,61022,61729) gene= SCEI note= Sceip |gene |tRNA |gene |tRNA |gene |tRNA |gene |tRNA |gene |tRNA |gene |tRNA |gene |tRNA |gene |tRNA |gene |tRNA |gene |tRNA |gene |tRNA |gene |tRNA |gene |tRNA |gene |tRNA |gene |tRNA |gene |tRNA |gene gen…
749	4393	4	NC_001136	740568	741009	NC_001224	80963	81839	|gene gene= PEX7 note= synonyms: PEB1, PAS7 |CDS[fcd=809](-,740470,741597) gene= PEX7 note= Pex7p;	|neigh_up CDS[fcd=-2188](+,79213,80022) gene= COX3 note= Subunit III of cytochrome c oxidase, which is the |neigh_down NC_001224-end
751	4392	4	NC_001136	741672	745282	NC_001224	44708	80962	|gene gene= SAN1 |CDS(-,742039,743871) gene= SAN1 note= San1p; |gene gene= MKC7 note= synonym: YPS2 |CDS(-,744308,746098) gene= MKC7 note= Mkc7p;	|gene gene= OLI1 |CDS(+,46723,46953) gene= OLI1 note= Oli1p |gene |tRNA |gene gene= VAR1 |CDS(+,48901,50097) gene= VAR1 note= Var1p |rRNA |gene gene= SCEI |CDS(+,61022,61729) gene= SCEI note= Sceip |gene |tRNA |gene |tRNA |gene |tRNA |gene |tRNA |gene |tRNA |gene |tRNA |gene |tRNA |gene |tRNA |gene |tRNA |gene |tRNA |gene |tRNA |gene |tRNA |gene |tRNA |gene |tRNA |gene |tRNA |gene |tRNA |gene gen…
752	4390	5	NC_001136	745283	755898	NC_001224	29185	40988	|gene gene= MKC7 note= synonym: YPS2 |CDS(-,744308,746098) gene= MKC7 note= Mkc7p; |gene gene= TAF12 note= synonyms: TAF68, TAF61 |CDS(+,746735,748354) gene= TAF12 note= Taf12p; |rep_origin note= ARS451 |gene gene= SWI5 |CDS(-,748610,750739) gene= SWI5 note= Swi5p; |gene gene= EKI1 |CDS(+,751628,753232) gene= EKI1 note= Eki1p; |rep_origin note= ARS423 |gene gene= KGD2 |CDS(-,753672,755063) gene= …	|gene gene= ATP6 |CDS[fcd=-6599](+,28487,29266) gene= ATP6 note= Mitochondrially encoded subunit 6 of the F0 sector |gene |tRNA |gene gene= COB gene= COB note= Cytochrome b, mitochondrially encoded subunit of |gene gene= BI4 gene= BI4 note= Mitochondrial mRNA maturase, forms a complex with |gene gene= BI3 gene= BI3 note= Mitochondrial mRNA maturase, forms a complex with |gene gene= BI2 gene= BI2 …
752	4392	7	NC_001136	745283	755898	NC_001224	44708	80962	|gene gene= MKC7 note= synonym: YPS2 |CDS(-,744308,746098) gene= MKC7 note= Mkc7p; |gene gene= TAF12 note= synonyms: TAF68, TAF61 |CDS(+,746735,748354) gene= TAF12 note= Taf12p; |rep_origin note= ARS451 |gene gene= SWI5 |CDS(-,748610,750739) gene= SWI5 note= Swi5p; |gene gene= EKI1 |CDS(+,751628,753232) gene= EKI1 note= Eki1p; |rep_origin note= ARS423 |gene gene= KGD2 |CDS(-,753672,755063) gene= …	|gene gene= OLI1 |CDS(+,46723,46953) gene= OLI1 note= Oli1p |gene |tRNA |gene gene= VAR1 |CDS(+,48901,50097) gene= VAR1 note= Var1p |rRNA |gene gene= SCEI |CDS(+,61022,61729) gene= SCEI note= Sceip |gene |tRNA |gene |tRNA |gene |tRNA |gene |tRNA |gene |tRNA |gene |tRNA |gene |tRNA |gene |tRNA |gene |tRNA |gene |tRNA |gene |tRNA |gene |tRNA |gene |tRNA |gene |tRNA |gene |tRNA |gene |tRNA |gene gen…
766	4391	8	NC_001136	762169	763176	NC_001224	40989	44707	|gene gene= NUM1 note= synonym: PAC12 |CDS[fcd=-7047](+,755625,763871) gene= NUM1 note= Num1p;	|gene gene= COB gene= COB note= Cytochrome b, mitochondrially encoded subunit of |gene gene= BI4 gene= BI4 note= Mitochondrial mRNA maturase, forms a complex with |neigh_up CDS[fcd=-14361](+,28487,29266) gene= ATP6 note= Mitochondrially encoded subunit 6 of the F0 sector |neigh_down CDS[fcd=3875](+,46723,46953) gene= OLI1 note= Oli1p
769	4392	4	NC_001136	765882	767628	NC_001224	44708	80962	|gene gene= GIR2 |CDS(+,765703,766500) gene= GIR2 note= Gir2p; |gene gene= ENT5 |CDS(-,766733,767968) gene= ENT5 note= Ent5p;	|gene gene= OLI1 |CDS(+,46723,46953) gene= OLI1 note= Oli1p |gene |tRNA |gene gene= VAR1 |CDS(+,48901,50097) gene= VAR1 note= Var1p |rRNA |gene gene= SCEI |CDS(+,61022,61729) gene= SCEI note= Sceip |gene |tRNA |gene |tRNA |gene |tRNA |gene |tRNA |gene |tRNA |gene |tRNA |gene |tRNA |gene |tRNA |gene |tRNA |gene |tRNA |gene |tRNA |gene |tRNA |gene |tRNA |gene |tRNA |gene |tRNA |gene |tRNA |gene gen…
771	4393	5	NC_001136	770030	770571	NC_001224	80963	81839	|gene gene= HOM2 |CDS[fcd=54](+,770354,771451) gene= HOM2 note= Hom2p;	|neigh_up CDS[fcd=-2188](+,79213,80022) gene= COX3 note= Subunit III of cytochrome c oxidase, which is the |neigh_down NC_001224-end
772	4390	6	NC_001136	770572	770640	NC_001224	29185	40988	|gene gene= HOM2 |CDS[fcd=-252](+,770354,771451) gene= HOM2 note= Hom2p;	|gene gene= ATP6 |CDS[fcd=-6599](+,28487,29266) gene= ATP6 note= Mitochondrially encoded subunit 6 of the F0 sector |gene |tRNA |gene gene= COB gene= COB note= Cytochrome b, mitochondrially encoded subunit of |gene gene= BI4 gene= BI4 note= Mitochondrial mRNA maturase, forms a complex with |gene gene= BI3 gene= BI3 note= Mitochondrial mRNA maturase, forms a complex with |gene gene= BI2 gene= BI2 …
772	4393	4	NC_001136	770572	770640	NC_001224	80963	81839	|gene gene= HOM2 |CDS[fcd=-252](+,770354,771451) gene= HOM2 note= Hom2p;	|neigh_up CDS[fcd=-2188](+,79213,80022) gene= COX3 note= Subunit III of cytochrome c oxidase, which is the |neigh_down NC_001224-end
776	4390	7	NC_001136	774245	776545	NC_001224	29185	40988	|gene gene= SAC3 note= synonym: LEP1 |CDS(+,771874,775779) gene= SAC3 note= Sac3p; |gene gene= SSY1 note= synonym: SHR10 |CDS(+,776160,778718) gene= SSY1 note= Ssy1p;	|gene gene= ATP6 |CDS[fcd=-6599](+,28487,29266) gene= ATP6 note= Mitochondrially encoded subunit 6 of the F0 sector |gene |tRNA |gene gene= COB gene= COB note= Cytochrome b, mitochondrially encoded subunit of |gene gene= BI4 gene= BI4 note= Mitochondrial mRNA maturase, forms a complex with |gene gene= BI3 gene= BI3 note= Mitochondrial mRNA maturase, forms a complex with |gene gene= BI2 gene= BI2 …
779	4385	4	NC_001136	781270	782558	NC_001224	16726	17672	|gene gene= CWC15 |CDS(+,781420,781947) gene= CWC15 note= Cwc15p; |gene gene= SEC1 |CDS(-,782038,784212) gene= SEC1 note= Sec1p;	|gene gene= COX1 gene= COX1 note= Subunit I of cytochrome c oxidase, which is the |gene gene= AI5_ALPHA gene= AI5_ALPHA note= Endonuclease I-SceIV, involved in intron mobility; |gene gene= AI4 gene= AI4 note= Endonuclease I-SceII, encoded by a mobile group I |gene gene= AI3 gene= AI3 note= Endonuclease I-SceIII, encoded by a mobile group I |gene gene= AI2 gene= AI2 note= Reverse transcriptase req…
794	4392	4	NC_001136	811937	819541	NC_001224	44708	80962	|gene gene= HMO1 note= synonym: HSM2 |CDS(+,812107,812847) gene= HMO1 note= Hmo1p; |gene gene= RSM24 |CDS(-,813190,814149) gene= RSM24 note= Rsm24p; |gene gene= NGG1 note= synonyms: SWI7, ADA3 |CDS(+,814449,816557) gene= NGG1 note= Ngg1p; |gene gene= UBC1 |CDS(+,816875,817522) gene= UBC1 note= Ubc1p; |gene gene= SDH4 note= synonym: ACN18 |CDS(+,817947,818492) gene= SDH4 note= Sdh4p; |gene gene= C…	|gene gene= OLI1 |CDS(+,46723,46953) gene= OLI1 note= Oli1p |gene |tRNA |gene gene= VAR1 |CDS(+,48901,50097) gene= VAR1 note= Var1p |rRNA |gene gene= SCEI |CDS(+,61022,61729) gene= SCEI note= Sceip |gene |tRNA |gene |tRNA |gene |tRNA |gene |tRNA |gene |tRNA |gene |tRNA |gene |tRNA |gene |tRNA |gene |tRNA |gene |tRNA |gene |tRNA |gene |tRNA |gene |tRNA |gene |tRNA |gene |tRNA |gene |tRNA |gene gen…
796	4392	4	NC_001136	824065	824970	NC_001224	44708	80962	|gene gene= SCC2 |CDS[fcd=-3225](+,821292,825773) gene= SCC2 note= Scc2p;	|gene gene= OLI1 |CDS(+,46723,46953) gene= OLI1 note= Oli1p |gene |tRNA |gene gene= VAR1 |CDS(+,48901,50097) gene= VAR1 note= Var1p |rRNA |gene gene= SCEI |CDS(+,61022,61729) gene= SCEI note= Sceip |gene |tRNA |gene |tRNA |gene |tRNA |gene |tRNA |gene |tRNA |gene |tRNA |gene |tRNA |gene |tRNA |gene |tRNA |gene |tRNA |gene |tRNA |gene |tRNA |gene |tRNA |gene |tRNA |gene |tRNA |gene |tRNA |gene gen…
804	4392	5	NC_001136	850044	856015	NC_001224	44708	80962	|gene gene= REF2 |CDS(+,848596,850197) gene= REF2 note= Ref2p; |gene |CDS(-,850271,850996) note= Ydr196cp; |gene gene= CBS2 note= synonym: CBP7 |CDS(+,851225,852394) gene= CBS2 note= Cbs2p; |gene gene= RKM2 |CDS(-,852530,853969) gene= RKM2 note= Rkm2p; |gene gene= VPS64 note= synonym: FAR9 |CDS(-,854276,856090) gene= VPS64 note= Vps64p;	|gene gene= OLI1 |CDS(+,46723,46953) gene= OLI1 note= Oli1p |gene |tRNA |gene gene= VAR1 |CDS(+,48901,50097) gene= VAR1 note= Var1p |rRNA |gene gene= SCEI |CDS(+,61022,61729) gene= SCEI note= Sceip |gene |tRNA |gene |tRNA |gene |tRNA |gene |tRNA |gene |tRNA |gene |tRNA |gene |tRNA |gene |tRNA |gene |tRNA |gene |tRNA |gene |tRNA |gene |tRNA |gene |tRNA |gene |tRNA |gene |tRNA |gene |tRNA |gene gen…
805	4392	5	NC_001136	856016	857502	NC_001224	44708	80962	|gene gene= VPS64 note= synonym: FAR9 |CDS(-,854276,856090) gene= VPS64 note= Vps64p; |gene gene= SPC19 |CDS(+,856314,856811) gene= SPC19 note= Spc19p; |gene gene= RAV2 |CDS(-,856895,857950) gene= RAV2 note= Rav2p;	|gene gene= OLI1 |CDS(+,46723,46953) gene= OLI1 note= Oli1p |gene |tRNA |gene gene= VAR1 |CDS(+,48901,50097) gene= VAR1 note= Var1p |rRNA |gene gene= SCEI |CDS(+,61022,61729) gene= SCEI note= Sceip |gene |tRNA |gene |tRNA |gene |tRNA |gene |tRNA |gene |tRNA |gene |tRNA |gene |tRNA |gene |tRNA |gene |tRNA |gene |tRNA |gene |tRNA |gene |tRNA |gene |tRNA |gene |tRNA |gene |tRNA |gene |tRNA |gene gen…
807	4385	5	NC_001136	858447	861350	NC_001224	16726	17672	|gene gene= COQ4 |CDS(+,858134,859141) gene= COQ4 note= Coq4p; |gene gene= MSC2 |CDS(+,859343,861517) gene= MSC2 note= Msc2p;	|gene gene= COX1 gene= COX1 note= Subunit I of cytochrome c oxidase, which is the |gene gene= AI5_ALPHA gene= AI5_ALPHA note= Endonuclease I-SceIV, involved in intron mobility; |gene gene= AI4 gene= AI4 note= Endonuclease I-SceII, encoded by a mobile group I |gene gene= AI3 gene= AI3 note= Endonuclease I-SceIII, encoded by a mobile group I |gene gene= AI2 gene= AI2 note= Reverse transcriptase req…
807	4390	5	NC_001136	858447	861350	NC_001224	29185	40988	|gene gene= COQ4 |CDS(+,858134,859141) gene= COQ4 note= Coq4p; |gene gene= MSC2 |CDS(+,859343,861517) gene= MSC2 note= Msc2p;	|gene gene= ATP6 |CDS[fcd=-6599](+,28487,29266) gene= ATP6 note= Mitochondrially encoded subunit 6 of the F0 sector |gene |tRNA |gene gene= COB gene= COB note= Cytochrome b, mitochondrially encoded subunit of |gene gene= BI4 gene= BI4 note= Mitochondrial mRNA maturase, forms a complex with |gene gene= BI3 gene= BI3 note= Mitochondrial mRNA maturase, forms a complex with |gene gene= BI2 gene= BI2 …
807	4391	6	NC_001136	858447	861350	NC_001224	40989	44707	|gene gene= COQ4 |CDS(+,858134,859141) gene= COQ4 note= Coq4p; |gene gene= MSC2 |CDS(+,859343,861517) gene= MSC2 note= Msc2p;	|gene gene= COB gene= COB note= Cytochrome b, mitochondrially encoded subunit of |gene gene= BI4 gene= BI4 note= Mitochondrial mRNA maturase, forms a complex with |neigh_up CDS[fcd=-14361](+,28487,29266) gene= ATP6 note= Mitochondrially encoded subunit 6 of the F0 sector |neigh_down CDS[fcd=3875](+,46723,46953) gene= OLI1 note= Oli1p
807	4392	6	NC_001136	858447	861350	NC_001224	44708	80962	|gene gene= COQ4 |CDS(+,858134,859141) gene= COQ4 note= Coq4p; |gene gene= MSC2 |CDS(+,859343,861517) gene= MSC2 note= Msc2p;	|gene gene= OLI1 |CDS(+,46723,46953) gene= OLI1 note= Oli1p |gene |tRNA |gene gene= VAR1 |CDS(+,48901,50097) gene= VAR1 note= Var1p |rRNA |gene gene= SCEI |CDS(+,61022,61729) gene= SCEI note= Sceip |gene |tRNA |gene |tRNA |gene |tRNA |gene |tRNA |gene |tRNA |gene |tRNA |gene |tRNA |gene |tRNA |gene |tRNA |gene |tRNA |gene |tRNA |gene |tRNA |gene |tRNA |gene |tRNA |gene |tRNA |gene |tRNA |gene gen…
807	4393	4	NC_001136	858447	861350	NC_001224	80963	81839	|gene gene= COQ4 |CDS(+,858134,859141) gene= COQ4 note= Coq4p; |gene gene= MSC2 |CDS(+,859343,861517) gene= MSC2 note= Msc2p;	|neigh_up CDS[fcd=-2188](+,79213,80022) gene= COX3 note= Subunit III of cytochrome c oxidase, which is the |neigh_down NC_001224-end
808	4389	7	NC_001136	861351	861485	NC_001224	26641	29184	|gene gene= MSC2 |CDS[fcd=-2075](+,859343,861517) gene= MSC2 note= Msc2p;	|gene gene= COX1 gene= COX1 note= Subunit I of cytochrome c oxidase, which is the |gene gene= ATP8 |CDS(+,27666,27812) gene= ATP8 note= Subunit 8 of the F0 sector of mitochondrial inner |gene gene= ATP6 |CDS(+,28487,29266) gene= ATP6 note= Mitochondrially encoded subunit 6 of the F0 sector
808	4393	8	NC_001136	861351	861485	NC_001224	80963	81839	|gene gene= MSC2 |CDS[fcd=-2075](+,859343,861517) gene= MSC2 note= Msc2p;	|neigh_up CDS[fcd=-2188](+,79213,80022) gene= COX3 note= Subunit III of cytochrome c oxidase, which is the |neigh_down NC_001224-end
811	4392	8	NC_001136	865996	868356	NC_001224	44708	80962	|gene gene= UME6 note= synonyms: RIM16, NIM2, CAR80 |CDS(-,865009,867519) gene= UME6 note= Ume6p; |gene gene= MSS4 |CDS(+,868221,870560) gene= MSS4 note= Mss4p;	|gene gene= OLI1 |CDS(+,46723,46953) gene= OLI1 note= Oli1p |gene |tRNA |gene gene= VAR1 |CDS(+,48901,50097) gene= VAR1 note= Var1p |rRNA |gene gene= SCEI |CDS(+,61022,61729) gene= SCEI note= Sceip |gene |tRNA |gene |tRNA |gene |tRNA |gene |tRNA |gene |tRNA |gene |tRNA |gene |tRNA |gene |tRNA |gene |tRNA |gene |tRNA |gene |tRNA |gene |tRNA |gene |tRNA |gene |tRNA |gene |tRNA |gene |tRNA |gene gen…
821	4393	5	NC_001136	885799	889259	NC_001224	80963	81839	|gene gene= GCD6 |CDS(+,884724,886862) gene= GCD6 note= Gcd6p; |gene gene= TCP1 note= synonym: CCT1 |CDS(+,887229,888908) gene= TCP1 note= Tcp1p;	|neigh_up CDS[fcd=-2188](+,79213,80022) gene= COX3 note= Subunit III of cytochrome c oxidase, which is the |neigh_down NC_001224-end
822	4388	4	NC_001136	889260	890351	NC_001224	26414	26640	|gene gene= UPC2 note= synonym: MOX4 |CDS[fcd=-57](+,889748,892489) gene= UPC2 note= Upc2p;	|gene gene= COX1 gene= COX1 note= Subunit I of cytochrome c oxidase, which is the |neigh_up CDS[fcd=-12709](+,13818,16322) gene= AI1 note= Reverse transcriptase required for splicing of the |neigh_down CDS[fcd=1139](+,27666,27812) gene= ATP8 note= Subunit 8 of the F0 sector of mitochondrial inner
822	4392	8	NC_001136	889260	890351	NC_001224	44708	80962	|gene gene= UPC2 note= synonym: MOX4 |CDS[fcd=-57](+,889748,892489) gene= UPC2 note= Upc2p;	|gene gene= OLI1 |CDS(+,46723,46953) gene= OLI1 note= Oli1p |gene |tRNA |gene gene= VAR1 |CDS(+,48901,50097) gene= VAR1 note= Var1p |rRNA |gene gene= SCEI |CDS(+,61022,61729) gene= SCEI note= Sceip |gene |tRNA |gene |tRNA |gene |tRNA |gene |tRNA |gene |tRNA |gene |tRNA |gene |tRNA |gene |tRNA |gene |tRNA |gene |tRNA |gene |tRNA |gene |tRNA |gene |tRNA |gene |tRNA |gene |tRNA |gene |tRNA |gene gen…
822	4393	7	NC_001136	889260	890351	NC_001224	80963	81839	|gene gene= UPC2 note= synonym: MOX4 |CDS[fcd=-57](+,889748,892489) gene= UPC2 note= Upc2p;	|neigh_up CDS[fcd=-2188](+,79213,80022) gene= COX3 note= Subunit III of cytochrome c oxidase, which is the |neigh_down NC_001224-end
823	4391	6	NC_001136	890352	893791	NC_001224	40989	44707	|gene gene= UPC2 note= synonym: MOX4 |CDS(+,889748,892489) gene= UPC2 note= Upc2p; |gene gene= AHA1 |CDS(+,892872,893924) gene= AHA1 note= Aha1p;	|gene gene= COB gene= COB note= Cytochrome b, mitochondrially encoded subunit of |gene gene= BI4 gene= BI4 note= Mitochondrial mRNA maturase, forms a complex with |neigh_up CDS[fcd=-14361](+,28487,29266) gene= ATP6 note= Mitochondrially encoded subunit 6 of the F0 sector |neigh_down CDS[fcd=3875](+,46723,46953) gene= OLI1 note= Oli1p
823	4392	11	NC_001136	890352	893791	NC_001224	44708	80962	|gene gene= UPC2 note= synonym: MOX4 |CDS(+,889748,892489) gene= UPC2 note= Upc2p; |gene gene= AHA1 |CDS(+,892872,893924) gene= AHA1 note= Aha1p;	|gene gene= OLI1 |CDS(+,46723,46953) gene= OLI1 note= Oli1p |gene |tRNA |gene gene= VAR1 |CDS(+,48901,50097) gene= VAR1 note= Var1p |rRNA |gene gene= SCEI |CDS(+,61022,61729) gene= SCEI note= Sceip |gene |tRNA |gene |tRNA |gene |tRNA |gene |tRNA |gene |tRNA |gene |tRNA |gene |tRNA |gene |tRNA |gene |tRNA |gene |tRNA |gene |tRNA |gene |tRNA |gene |tRNA |gene |tRNA |gene |tRNA |gene |tRNA |gene gen…
823	4393	4	NC_001136	890352	893791	NC_001224	80963	81839	|gene gene= UPC2 note= synonym: MOX4 |CDS(+,889748,892489) gene= UPC2 note= Upc2p; |gene gene= AHA1 |CDS(+,892872,893924) gene= AHA1 note= Aha1p;	|neigh_up CDS[fcd=-2188](+,79213,80022) gene= COX3 note= Subunit III of cytochrome c oxidase, which is the |neigh_down NC_001224-end
824	4391	4	NC_001136	893792	895085	NC_001224	40989	44707	|gene gene= AHA1 |CDS(+,892872,893924) gene= AHA1 note= Aha1p; |gene gene= ADR1 |CDS(+,895031,899002) gene= ADR1 note= Adr1p;	|gene gene= COB gene= COB note= Cytochrome b, mitochondrially encoded subunit of |gene gene= BI4 gene= BI4 note= Mitochondrial mRNA maturase, forms a complex with |neigh_up CDS[fcd=-14361](+,28487,29266) gene= ATP6 note= Mitochondrially encoded subunit 6 of the F0 sector |neigh_down CDS[fcd=3875](+,46723,46953) gene= OLI1 note= Oli1p
824	4392	13	NC_001136	893792	895085	NC_001224	44708	80962	|gene gene= AHA1 |CDS(+,892872,893924) gene= AHA1 note= Aha1p; |gene gene= ADR1 |CDS(+,895031,899002) gene= ADR1 note= Adr1p;	|gene gene= OLI1 |CDS(+,46723,46953) gene= OLI1 note= Oli1p |gene |tRNA |gene gene= VAR1 |CDS(+,48901,50097) gene= VAR1 note= Var1p |rRNA |gene gene= SCEI |CDS(+,61022,61729) gene= SCEI note= Sceip |gene |tRNA |gene |tRNA |gene |tRNA |gene |tRNA |gene |tRNA |gene |tRNA |gene |tRNA |gene |tRNA |gene |tRNA |gene |tRNA |gene |tRNA |gene |tRNA |gene |tRNA |gene |tRNA |gene |tRNA |gene |tRNA |gene gen…
829	4393	4	NC_001136	898380	901961	NC_001224	80963	81839	|gene gene= ADR1 |CDS(+,895031,899002) gene= ADR1 note= Adr1p; |gene gene= RAD9 |CDS(-,899547,903476) gene= RAD9 note= Rad9p;	|neigh_up CDS[fcd=-2188](+,79213,80022) gene= COX3 note= Subunit III of cytochrome c oxidase, which is the |neigh_down NC_001224-end
832	4392	5	NC_001136	909794	910693	NC_001224	44708	80962	|gene |CDS[fcd=-193](+,910050,911297) note= Ydr222wp;	|gene gene= OLI1 |CDS(+,46723,46953) gene= OLI1 note= Oli1p |gene |tRNA |gene gene= VAR1 |CDS(+,48901,50097) gene= VAR1 note= Var1p |rRNA |gene gene= SCEI |CDS(+,61022,61729) gene= SCEI note= Sceip |gene |tRNA |gene |tRNA |gene |tRNA |gene |tRNA |gene |tRNA |gene |tRNA |gene |tRNA |gene |tRNA |gene |tRNA |gene |tRNA |gene |tRNA |gene |tRNA |gene |tRNA |gene |tRNA |gene |tRNA |gene |tRNA |gene gen…
834	4392	4	NC_001136	910931	912512	NC_001224	44708	80962	|gene |CDS(+,910050,911297) note= Ydr222wp; |gene gene= CRF1 |CDS(+,912095,913498) gene= CRF1 note= Crf1p;	|gene gene= OLI1 |CDS(+,46723,46953) gene= OLI1 note= Oli1p |gene |tRNA |gene gene= VAR1 |CDS(+,48901,50097) gene= VAR1 note= Var1p |rRNA |gene gene= SCEI |CDS(+,61022,61729) gene= SCEI note= Sceip |gene |tRNA |gene |tRNA |gene |tRNA |gene |tRNA |gene |tRNA |gene |tRNA |gene |tRNA |gene |tRNA |gene |tRNA |gene |tRNA |gene |tRNA |gene |tRNA |gene |tRNA |gene |tRNA |gene |tRNA |gene |tRNA |gene gen…
837	4392	4	NC_001136	925356	930142	NC_001224	44708	80962	|gene gene= IVY1 |CDS(+,924781,926142) gene= IVY1 note= Ivy1p; |gene gene= COX20 |CDS(-,926289,926906) gene= COX20 note= Cox20p; |gene gene= HEM1 note= synonym: CYD1 |CDS(+,927448,929094) gene= HEM1 note= Hem1p; |gene gene= RTN1 |CDS(-,929466,930353) gene= RTN1 note= Rtn1p;	|gene gene= OLI1 |CDS(+,46723,46953) gene= OLI1 note= Oli1p |gene |tRNA |gene gene= VAR1 |CDS(+,48901,50097) gene= VAR1 note= Var1p |rRNA |gene gene= SCEI |CDS(+,61022,61729) gene= SCEI note= Sceip |gene |tRNA |gene |tRNA |gene |tRNA |gene |tRNA |gene |tRNA |gene |tRNA |gene |tRNA |gene |tRNA |gene |tRNA |gene |tRNA |gene |tRNA |gene |tRNA |gene |tRNA |gene |tRNA |gene |tRNA |gene |tRNA |gene gen…
838	4393	6	NC_001136	930143	931771	NC_001224	80963	81839	|gene gene= RTN1 |CDS(-,929466,930353) gene= RTN1 note= Rtn1p; |gene gene= LYS4 note= synonym: LYS3 |CDS(+,931125,933206) gene= LYS4 note= Lys4p;	|neigh_up CDS[fcd=-2188](+,79213,80022) gene= COX3 note= Subunit III of cytochrome c oxidase, which is the |neigh_down NC_001224-end
839	4392	4	NC_001136	931772	933933	NC_001224	44708	80962	|gene gene= LYS4 note= synonym: LYS3 |CDS(+,931125,933206) gene= LYS4 note= Lys4p; |gene gene= PRP42 note= synonyms: SNU65, MUD16 |CDS(+,933500,935134) gene= PRP42 note= Prp42p;	|gene gene= OLI1 |CDS(+,46723,46953) gene= OLI1 note= Oli1p |gene |tRNA |gene gene= VAR1 |CDS(+,48901,50097) gene= VAR1 note= Var1p |rRNA |gene gene= SCEI |CDS(+,61022,61729) gene= SCEI note= Sceip |gene |tRNA |gene |tRNA |gene |tRNA |gene |tRNA |gene |tRNA |gene |tRNA |gene |tRNA |gene |tRNA |gene |tRNA |gene |tRNA |gene |tRNA |gene |tRNA |gene |tRNA |gene |tRNA |gene |tRNA |gene |tRNA |gene gen…
849	4391	5	NC_001136	950407	962581	NC_001224	40989	44707	|gene gene= PEX5 note= synonym: PAS10 |CDS(+,950559,952397) gene= PEX5 note= Pex5p; |gene gene= MNN10 note= synonyms: REC41, SLC2, BED1 |CDS(+,952796,953977) gene= MNN10 note= Mnn10p; |gene gene= TRS23 |CDS(+,954284,954943) gene= TRS23 note= Trs23p; |gene |CDS(+,955129,955329) note= Ydr246w-ap; |gene gene= VHS1 |CDS(+,956009,957394) gene= VHS1 note= Vhs1p; |gene |CDS(-,957754,958335) note= Ydr248…	|gene gene= COB gene= COB note= Cytochrome b, mitochondrially encoded subunit of |gene gene= BI4 gene= BI4 note= Mitochondrial mRNA maturase, forms a complex with |neigh_up CDS[fcd=-14361](+,28487,29266) gene= ATP6 note= Mitochondrially encoded subunit 6 of the F0 sector |neigh_down CDS[fcd=3875](+,46723,46953) gene= OLI1 note= Oli1p
856	4392	9	NC_001136	973666	977030	NC_001224	44708	80962	|gene gene= HSP78 |CDS(-,971804,974239) gene= HSP78 note= Hsp78p; |gene gene= YAP6 note= synonym: HAL7 |CDS(-,974627,975778) gene= YAP6 note= Yap6p; |gene gene= SWM1 |CDS(-,976713,977225) gene= SWM1 note= Swm1p;	|gene gene= OLI1 |CDS(+,46723,46953) gene= OLI1 note= Oli1p |gene |tRNA |gene gene= VAR1 |CDS(+,48901,50097) gene= VAR1 note= Var1p |rRNA |gene gene= SCEI |CDS(+,61022,61729) gene= SCEI note= Sceip |gene |tRNA |gene |tRNA |gene |tRNA |gene |tRNA |gene |tRNA |gene |tRNA |gene |tRNA |gene |tRNA |gene |tRNA |gene |tRNA |gene |tRNA |gene |tRNA |gene |tRNA |gene |tRNA |gene |tRNA |gene |tRNA |gene gen…
857	4390	5	NC_001136	977031	978362	NC_001224	29185	40988	|gene gene= SWM1 |CDS(-,976713,977225) gene= SWM1 note= Swm1p; |gene gene= EXG2 |CDS(-,977517,979205) gene= EXG2 note= Exg2p;	|gene gene= ATP6 |CDS[fcd=-6599](+,28487,29266) gene= ATP6 note= Mitochondrially encoded subunit 6 of the F0 sector |gene |tRNA |gene gene= COB gene= COB note= Cytochrome b, mitochondrially encoded subunit of |gene gene= BI4 gene= BI4 note= Mitochondrial mRNA maturase, forms a complex with |gene gene= BI3 gene= BI3 note= Mitochondrial mRNA maturase, forms a complex with |gene gene= BI2 gene= BI2 …
862	4392	4	NC_001136	994319	995492	NC_001224	44708	80962	|gene gene= DIN7 note= synonym: DIN3 |CDS[fcd=625](-,994238,995530) gene= DIN7 note= Din7p;	|gene gene= OLI1 |CDS(+,46723,46953) gene= OLI1 note= Oli1p |gene |tRNA |gene gene= VAR1 |CDS(+,48901,50097) gene= VAR1 note= Var1p |rRNA |gene gene= SCEI |CDS(+,61022,61729) gene= SCEI note= Sceip |gene |tRNA |gene |tRNA |gene |tRNA |gene |tRNA |gene |tRNA |gene |tRNA |gene |tRNA |gene |tRNA |gene |tRNA |gene |tRNA |gene |tRNA |gene |tRNA |gene |tRNA |gene |tRNA |gene |tRNA |gene |tRNA |gene gen…
862	4393	5	NC_001136	994319	995492	NC_001224	80963	81839	|gene gene= DIN7 note= synonym: DIN3 |CDS[fcd=625](-,994238,995530) gene= DIN7 note= Din7p;	|neigh_up CDS[fcd=-2188](+,79213,80022) gene= COX3 note= Subunit III of cytochrome c oxidase, which is the |neigh_down NC_001224-end
863	4388	6	NC_001136	995493	996503	NC_001224	26414	26640	|gene gene= DIN7 note= synonym: DIN3 |CDS(-,994238,995530) gene= DIN7 note= Din7p; |gene gene= AKR1 |CDS(-,996025,998319) gene= AKR1 note= Akr1p;	|gene gene= COX1 gene= COX1 note= Subunit I of cytochrome c oxidase, which is the |neigh_up CDS[fcd=-12709](+,13818,16322) gene= AI1 note= Reverse transcriptase required for splicing of the |neigh_down CDS[fcd=1139](+,27666,27812) gene= ATP8 note= Subunit 8 of the F0 sector of mitochondrial inner
864	4389	4	NC_001136	996504	1002448	NC_001224	26641	29184	|gene gene= AKR1 |CDS(-,996025,998319) gene= AKR1 note= Akr1p; |gene gene= PEX10 note= synonym: PAS4 |CDS(+,998860,999873) gene= PEX10 note= Pex10p; |gene |CDS(-,1000100,1002019) note= Ydr266cp;	|gene gene= COX1 gene= COX1 note= Subunit I of cytochrome c oxidase, which is the |gene gene= ATP8 |CDS(+,27666,27812) gene= ATP8 note= Subunit 8 of the F0 sector of mitochondrial inner |gene gene= ATP6 |CDS(+,28487,29266) gene= ATP6 note= Mitochondrially encoded subunit 6 of the F0 sector
865	4388	4	NC_001136	1002449	1004078	NC_001224	26414	26640	|gene gene= CIA1 |CDS(-,1002506,1003498) gene= CIA1 note= Cia1p; |gene gene= MSW1 |CDS(+,1004000,1005139) gene= MSW1 note= Msw1p;	|gene gene= COX1 gene= COX1 note= Subunit I of cytochrome c oxidase, which is the |neigh_up CDS[fcd=-12709](+,13818,16322) gene= AI1 note= Reverse transcriptase required for splicing of the |neigh_down CDS[fcd=1139](+,27666,27812) gene= ATP8 note= Subunit 8 of the F0 sector of mitochondrial inner
865	4391	5	NC_001136	1002449	1004078	NC_001224	40989	44707	|gene gene= CIA1 |CDS(-,1002506,1003498) gene= CIA1 note= Cia1p; |gene gene= MSW1 |CDS(+,1004000,1005139) gene= MSW1 note= Msw1p;	|gene gene= COB gene= COB note= Cytochrome b, mitochondrially encoded subunit of |gene gene= BI4 gene= BI4 note= Mitochondrial mRNA maturase, forms a complex with |neigh_up CDS[fcd=-14361](+,28487,29266) gene= ATP6 note= Mitochondrially encoded subunit 6 of the F0 sector |neigh_down CDS[fcd=3875](+,46723,46953) gene= OLI1 note= Oli1p
867	4390	4	NC_001136	1012774	1014890	NC_001224	29185	40988	|gene gene= BSC2 |CDS(+,1012248,1012955) gene= BSC2 note= Bsc2p; |gene gene= PMP3 note= synonym: SNA1 |CDS(-,1013472,1013639) gene= PMP3 note= Pmp3p; |gene gene= MTH1 note= synonyms: HTR1, DGT1, BPC1 |CDS(-,1014397,1015698) gene= MTH1 note= Mth1p;	|gene gene= ATP6 |CDS[fcd=-6599](+,28487,29266) gene= ATP6 note= Mitochondrially encoded subunit 6 of the F0 sector |gene |tRNA |gene gene= COB gene= COB note= Cytochrome b, mitochondrially encoded subunit of |gene gene= BI4 gene= BI4 note= Mitochondrial mRNA maturase, forms a complex with |gene gene= BI3 gene= BI3 note= Mitochondrial mRNA maturase, forms a complex with |gene gene= BI2 gene= BI2 …
867	4393	4	NC_001136	1012774	1014890	NC_001224	80963	81839	|gene gene= BSC2 |CDS(+,1012248,1012955) gene= BSC2 note= Bsc2p; |gene gene= PMP3 note= synonym: SNA1 |CDS(-,1013472,1013639) gene= PMP3 note= Pmp3p; |gene gene= MTH1 note= synonyms: HTR1, DGT1, BPC1 |CDS(-,1014397,1015698) gene= MTH1 note= Mth1p;	|neigh_up CDS[fcd=-2188](+,79213,80022) gene= COX3 note= Subunit III of cytochrome c oxidase, which is the |neigh_down NC_001224-end
871	4392	4	NC_001136	1020538	1024541	NC_001224	44708	80962	|gene gene= RRP45 |CDS(+,1020743,1021660) gene= RRP45 note= Rrp45p; |gene gene= PHM6 |CDS(-,1022003,1022317) gene= PHM6 note= Phm6p; |LTR note= YDRWSIGMA5 |gene |CDS(-,1023507,1024751) note= Ydr282cp;	|gene gene= OLI1 |CDS(+,46723,46953) gene= OLI1 note= Oli1p |gene |tRNA |gene gene= VAR1 |CDS(+,48901,50097) gene= VAR1 note= Var1p |rRNA |gene gene= SCEI |CDS(+,61022,61729) gene= SCEI note= Sceip |gene |tRNA |gene |tRNA |gene |tRNA |gene |tRNA |gene |tRNA |gene |tRNA |gene |tRNA |gene |tRNA |gene |tRNA |gene |tRNA |gene |tRNA |gene |tRNA |gene |tRNA |gene |tRNA |gene |tRNA |gene |tRNA |gene gen…
872	4387	4	NC_001136	1024542	1028577	NC_001224	17762	26413	|gene |CDS(-,1023507,1024751) note= Ydr282cp; |gene gene= GCN2 note= synonym: AAS1 |CDS(-,1025066,1030045) gene= GCN2 note= Gcn2p;	|gene gene= COX1 gene= COX1 note= Subunit I of cytochrome c oxidase, which is the |gene gene= AI5_ALPHA gene= AI5_ALPHA note= Endonuclease I-SceIV, involved in intron mobility; |gene gene= AI4 gene= AI4 note= Endonuclease I-SceII, encoded by a mobile group I |gene gene= AI3 gene= AI3 note= Endonuclease I-SceIII, encoded by a mobile group I |gene gene= AI2 gene= AI2 note= Reverse transcriptase req…
872	4390	4	NC_001136	1024542	1028577	NC_001224	29185	40988	|gene |CDS(-,1023507,1024751) note= Ydr282cp; |gene gene= GCN2 note= synonym: AAS1 |CDS(-,1025066,1030045) gene= GCN2 note= Gcn2p;	|gene gene= ATP6 |CDS[fcd=-6599](+,28487,29266) gene= ATP6 note= Mitochondrially encoded subunit 6 of the F0 sector |gene |tRNA |gene gene= COB gene= COB note= Cytochrome b, mitochondrially encoded subunit of |gene gene= BI4 gene= BI4 note= Mitochondrial mRNA maturase, forms a complex with |gene gene= BI3 gene= BI3 note= Mitochondrial mRNA maturase, forms a complex with |gene gene= BI2 gene= BI2 …
877	4385	7	NC_001136	1038330	1038787	NC_001224	16726	17672	|gene gene= RTT103 |CDS[fcd=947](-,1038276,1039505) gene= RTT103 note= Rtt103p;	|gene gene= COX1 gene= COX1 note= Subunit I of cytochrome c oxidase, which is the |gene gene= AI5_ALPHA gene= AI5_ALPHA note= Endonuclease I-SceIV, involved in intron mobility; |gene gene= AI4 gene= AI4 note= Endonuclease I-SceII, encoded by a mobile group I |gene gene= AI3 gene= AI3 note= Endonuclease I-SceIII, encoded by a mobile group I |gene gene= AI2 gene= AI2 note= Reverse transcriptase req…
877	4391	4	NC_001136	1038330	1038787	NC_001224	40989	44707	|gene gene= RTT103 |CDS[fcd=947](-,1038276,1039505) gene= RTT103 note= Rtt103p;	|gene gene= COB gene= COB note= Cytochrome b, mitochondrially encoded subunit of |gene gene= BI4 gene= BI4 note= Mitochondrial mRNA maturase, forms a complex with |neigh_up CDS[fcd=-14361](+,28487,29266) gene= ATP6 note= Mitochondrially encoded subunit 6 of the F0 sector |neigh_down CDS[fcd=3875](+,46723,46953) gene= OLI1 note= Oli1p
877	4392	5	NC_001136	1038330	1038787	NC_001224	44708	80962	|gene gene= RTT103 |CDS[fcd=947](-,1038276,1039505) gene= RTT103 note= Rtt103p;	|gene gene= OLI1 |CDS(+,46723,46953) gene= OLI1 note= Oli1p |gene |tRNA |gene gene= VAR1 |CDS(+,48901,50097) gene= VAR1 note= Var1p |rRNA |gene gene= SCEI |CDS(+,61022,61729) gene= SCEI note= Sceip |gene |tRNA |gene |tRNA |gene |tRNA |gene |tRNA |gene |tRNA |gene |tRNA |gene |tRNA |gene |tRNA |gene |tRNA |gene |tRNA |gene |tRNA |gene |tRNA |gene |tRNA |gene |tRNA |gene |tRNA |gene |tRNA |gene gen…
877	4393	4	NC_001136	1038330	1038787	NC_001224	80963	81839	|gene gene= RTT103 |CDS[fcd=947](-,1038276,1039505) gene= RTT103 note= Rtt103p;	|neigh_up CDS[fcd=-2188](+,79213,80022) gene= COX3 note= Subunit III of cytochrome c oxidase, which is the |neigh_down NC_001224-end
880	4392	7	NC_001136	1048644	1053257	NC_001224	44708	80962	|gene gene= SSD1 note= synonyms: SRK1, RLT1, MCS1, CLA1 |CDS(-,1045636,1049388) gene= SSD1 note= Ssd1p; |gene gene= DPL1 note= synonym: BST1 |CDS(-,1050455,1052224) gene= DPL1 note= Dpl1p; |gene gene= HDA2 note= synonym: PLO2 |CDS(-,1052619,1054643) gene= HDA2 note= Hda2p;	|gene gene= OLI1 |CDS(+,46723,46953) gene= OLI1 note= Oli1p |gene |tRNA |gene gene= VAR1 |CDS(+,48901,50097) gene= VAR1 note= Var1p |rRNA |gene gene= SCEI |CDS(+,61022,61729) gene= SCEI note= Sceip |gene |tRNA |gene |tRNA |gene |tRNA |gene |tRNA |gene |tRNA |gene |tRNA |gene |tRNA |gene |tRNA |gene |tRNA |gene |tRNA |gene |tRNA |gene |tRNA |gene |tRNA |gene |tRNA |gene |tRNA |gene |tRNA |gene gen…
882	4393	4	NC_001136	1053720	1056786	NC_001224	80963	81839	|gene gene= HDA2 note= synonym: PLO2 |CDS(-,1052619,1054643) gene= HDA2 note= Hda2p; |gene gene= MHR1 note= synonym: XTC1 |CDS(+,1055208,1055888) gene= MHR1 note= Mhr1p; |gene gene= SUR2 note= synonym: SYR2 |CDS(+,1056547,1057596) gene= SUR2 note= Sur2p;	|neigh_up CDS[fcd=-2188](+,79213,80022) gene= COX3 note= Subunit III of cytochrome c oxidase, which is the |neigh_down NC_001224-end
883	4385	5	NC_001136	1056787	1057858	NC_001224	16726	17672	|gene gene= SUR2 note= synonym: SYR2 |CDS[fcd=-775](+,1056547,1057596) gene= SUR2 note= Sur2p; |rep_origin note= ARS431	|gene gene= COX1 gene= COX1 note= Subunit I of cytochrome c oxidase, which is the |gene gene= AI5_ALPHA gene= AI5_ALPHA note= Endonuclease I-SceIV, involved in intron mobility; |gene gene= AI4 gene= AI4 note= Endonuclease I-SceII, encoded by a mobile group I |gene gene= AI3 gene= AI3 note= Endonuclease I-SceIII, encoded by a mobile group I |gene gene= AI2 gene= AI2 note= Reverse transcriptase req…
886	4392	5	NC_001136	1061098	1066381	NC_001224	44708	80962	|gene gene= BFR2 |CDS(+,1059623,1061227) gene= BFR2 note= Bfr2p; |gene gene= PRO1 |CDS(-,1061501,1062787) gene= PRO1 note= Pro1p; |gene gene= CFT1 note= synonym: YHH1 |CDS(+,1063348,1067421) gene= CFT1 note= Cft1p;	|gene gene= OLI1 |CDS(+,46723,46953) gene= OLI1 note= Oli1p |gene |tRNA |gene gene= VAR1 |CDS(+,48901,50097) gene= VAR1 note= Var1p |rRNA |gene gene= SCEI |CDS(+,61022,61729) gene= SCEI note= Sceip |gene |tRNA |gene |tRNA |gene |tRNA |gene |tRNA |gene |tRNA |gene |tRNA |gene |tRNA |gene |tRNA |gene |tRNA |gene |tRNA |gene |tRNA |gene |tRNA |gene |tRNA |gene |tRNA |gene |tRNA |gene |tRNA |gene gen…
894	4392	5	NC_001136	1075065	1076194	NC_001224	44708	80962	|gene |CDS(-,1073731,1075167) note= Ydr306cp; |gene |tRNA note= GO_component: cytosol [goid 0005829] [evidence NAS] |gene |CDS(+,1075861,1077849) note= Ydr307wp;	|gene gene= OLI1 |CDS(+,46723,46953) gene= OLI1 note= Oli1p |gene |tRNA |gene gene= VAR1 |CDS(+,48901,50097) gene= VAR1 note= Var1p |rRNA |gene gene= SCEI |CDS(+,61022,61729) gene= SCEI note= Sceip |gene |tRNA |gene |tRNA |gene |tRNA |gene |tRNA |gene |tRNA |gene |tRNA |gene |tRNA |gene |tRNA |gene |tRNA |gene |tRNA |gene |tRNA |gene |tRNA |gene |tRNA |gene |tRNA |gene |tRNA |gene |tRNA |gene gen…
898	4388	4	NC_001136	1081573	1085700	NC_001224	26414	26640	|gene gene= SUM1 |CDS(-,1081124,1084312) gene= SUM1 note= Sum1p; |gene gene= TFB1 |CDS(+,1085062,1086990) gene= TFB1 note= Tfb1p;	|gene gene= COX1 gene= COX1 note= Subunit I of cytochrome c oxidase, which is the |neigh_up CDS[fcd=-12709](+,13818,16322) gene= AI1 note= Reverse transcriptase required for splicing of the |neigh_down CDS[fcd=1139](+,27666,27812) gene= ATP8 note= Subunit 8 of the F0 sector of mitochondrial inner
898	4390	4	NC_001136	1081573	1085700	NC_001224	29185	40988	|gene gene= SUM1 |CDS(-,1081124,1084312) gene= SUM1 note= Sum1p; |gene gene= TFB1 |CDS(+,1085062,1086990) gene= TFB1 note= Tfb1p;	|gene gene= ATP6 |CDS[fcd=-6599](+,28487,29266) gene= ATP6 note= Mitochondrially encoded subunit 6 of the F0 sector |gene |tRNA |gene gene= COB gene= COB note= Cytochrome b, mitochondrially encoded subunit of |gene gene= BI4 gene= BI4 note= Mitochondrial mRNA maturase, forms a complex with |gene gene= BI3 gene= BI3 note= Mitochondrial mRNA maturase, forms a complex with |gene gene= BI2 gene= BI2 …
902	4393	4	NC_001136	1099698	1102929	NC_001224	80963	81839	|repeat_region note= Transposon YDRWTY1-4; Long Terminal Repeat (LTR) |gene note= Ydr316w-bp; |LTR note= YDRWDELTA24 |gene gene= HIM1 |CDS[fcd=868](+,1102181,1103425) gene= HIM1 note= Him1p;	|neigh_up CDS[fcd=-2188](+,79213,80022) gene= COX3 note= Subunit III of cytochrome c oxidase, which is the |neigh_down NC_001224-end
910	4392	4	NC_001136	1124234	1125646	NC_001224	44708	80962	|gene gene= YSP2 |CDS(-,1120604,1124920) gene= YSP2 note= Ysp2p; |gene gene= SKP1 note= synonym: MGO1 |CDS(-,1125429,1126013) gene= SKP1 note= Skp1p;	|gene gene= OLI1 |CDS(+,46723,46953) gene= OLI1 note= Oli1p |gene |tRNA |gene gene= VAR1 |CDS(+,48901,50097) gene= VAR1 note= Var1p |rRNA |gene gene= SCEI |CDS(+,61022,61729) gene= SCEI note= Sceip |gene |tRNA |gene |tRNA |gene |tRNA |gene |tRNA |gene |tRNA |gene |tRNA |gene |tRNA |gene |tRNA |gene |tRNA |gene |tRNA |gene |tRNA |gene |tRNA |gene |tRNA |gene |tRNA |gene |tRNA |gene |tRNA |gene gen…
914	4392	7	NC_001136	1131132	1134798	NC_001224	44708	80962	|gene gene= IRC3 |CDS(+,1130996,1133065) gene= IRC3 note= Irc3p; |gene |CDS(-,1133255,1135426) note= Ydr333cp;	|gene gene= OLI1 |CDS(+,46723,46953) gene= OLI1 note= Oli1p |gene |tRNA |gene gene= VAR1 |CDS(+,48901,50097) gene= VAR1 note= Var1p |rRNA |gene gene= SCEI |CDS(+,61022,61729) gene= SCEI note= Sceip |gene |tRNA |gene |tRNA |gene |tRNA |gene |tRNA |gene |tRNA |gene |tRNA |gene |tRNA |gene |tRNA |gene |tRNA |gene |tRNA |gene |tRNA |gene |tRNA |gene |tRNA |gene |tRNA |gene |tRNA |gene |tRNA |gene gen…
914	4393	5	NC_001136	1131132	1134798	NC_001224	80963	81839	|gene gene= IRC3 |CDS(+,1130996,1133065) gene= IRC3 note= Irc3p; |gene |CDS(-,1133255,1135426) note= Ydr333cp;	|neigh_up CDS[fcd=-2188](+,79213,80022) gene= COX3 note= Subunit III of cytochrome c oxidase, which is the |neigh_down NC_001224-end
915	4390	5	NC_001136	1134799	1135044	NC_001224	29185	40988	|gene |CDS[fcd=505](-,1133255,1135426) note= Ydr333cp;	|gene gene= ATP6 |CDS[fcd=-6599](+,28487,29266) gene= ATP6 note= Mitochondrially encoded subunit 6 of the F0 sector |gene |tRNA |gene gene= COB gene= COB note= Cytochrome b, mitochondrially encoded subunit of |gene gene= BI4 gene= BI4 note= Mitochondrial mRNA maturase, forms a complex with |gene gene= BI3 gene= BI3 note= Mitochondrial mRNA maturase, forms a complex with |gene gene= BI2 gene= BI2 …
915	4392	4	NC_001136	1134799	1135044	NC_001224	44708	80962	|gene |CDS[fcd=505](-,1133255,1135426) note= Ydr333cp;	|gene gene= OLI1 |CDS(+,46723,46953) gene= OLI1 note= Oli1p |gene |tRNA |gene gene= VAR1 |CDS(+,48901,50097) gene= VAR1 note= Var1p |rRNA |gene gene= SCEI |CDS(+,61022,61729) gene= SCEI note= Sceip |gene |tRNA |gene |tRNA |gene |tRNA |gene |tRNA |gene |tRNA |gene |tRNA |gene |tRNA |gene |tRNA |gene |tRNA |gene |tRNA |gene |tRNA |gene |tRNA |gene |tRNA |gene |tRNA |gene |tRNA |gene |tRNA |gene gen…
920	4385	6	NC_001136	1143477	1147043	NC_001224	16726	17672	|gene gene= MSN5 note= synonyms: STE21, KAP142 |CDS(+,1141162,1144836) gene= MSN5 note= Msn5p; |gene |CDS(+,1145086,1146030) note= Ydr336wp; |gene gene= MRPS28 |CDS(+,1146313,1147173) gene= MRPS28 note= Mrps28p;	|gene gene= COX1 gene= COX1 note= Subunit I of cytochrome c oxidase, which is the |gene gene= AI5_ALPHA gene= AI5_ALPHA note= Endonuclease I-SceIV, involved in intron mobility; |gene gene= AI4 gene= AI4 note= Endonuclease I-SceII, encoded by a mobile group I |gene gene= AI3 gene= AI3 note= Endonuclease I-SceIII, encoded by a mobile group I |gene gene= AI2 gene= AI2 note= Reverse transcriptase req…
920	4391	4	NC_001136	1143477	1147043	NC_001224	40989	44707	|gene gene= MSN5 note= synonyms: STE21, KAP142 |CDS(+,1141162,1144836) gene= MSN5 note= Msn5p; |gene |CDS(+,1145086,1146030) note= Ydr336wp; |gene gene= MRPS28 |CDS(+,1146313,1147173) gene= MRPS28 note= Mrps28p;	|gene gene= COB gene= COB note= Cytochrome b, mitochondrially encoded subunit of |gene gene= BI4 gene= BI4 note= Mitochondrial mRNA maturase, forms a complex with |neigh_up CDS[fcd=-14361](+,28487,29266) gene= ATP6 note= Mitochondrially encoded subunit 6 of the F0 sector |neigh_down CDS[fcd=3875](+,46723,46953) gene= OLI1 note= Oli1p
920	4392	8	NC_001136	1143477	1147043	NC_001224	44708	80962	|gene gene= MSN5 note= synonyms: STE21, KAP142 |CDS(+,1141162,1144836) gene= MSN5 note= Msn5p; |gene |CDS(+,1145086,1146030) note= Ydr336wp; |gene gene= MRPS28 |CDS(+,1146313,1147173) gene= MRPS28 note= Mrps28p;	|gene gene= OLI1 |CDS(+,46723,46953) gene= OLI1 note= Oli1p |gene |tRNA |gene gene= VAR1 |CDS(+,48901,50097) gene= VAR1 note= Var1p |rRNA |gene gene= SCEI |CDS(+,61022,61729) gene= SCEI note= Sceip |gene |tRNA |gene |tRNA |gene |tRNA |gene |tRNA |gene |tRNA |gene |tRNA |gene |tRNA |gene |tRNA |gene |tRNA |gene |tRNA |gene |tRNA |gene |tRNA |gene |tRNA |gene |tRNA |gene |tRNA |gene |tRNA |gene gen…
924	4392	4	NC_001136	1153176	1158336	NC_001224	44708	80962	|gene note= synonym: RRS1 |CDS(-,1151797,1153620) note= Ydr341cp; |gene gene= HXT7 |CDS(-,1154210,1155922) gene= HXT7 note= Hxt7p;	|gene gene= OLI1 |CDS(+,46723,46953) gene= OLI1 note= Oli1p |gene |tRNA |gene gene= VAR1 |CDS(+,48901,50097) gene= VAR1 note= Var1p |rRNA |gene gene= SCEI |CDS(+,61022,61729) gene= SCEI note= Sceip |gene |tRNA |gene |tRNA |gene |tRNA |gene |tRNA |gene |tRNA |gene |tRNA |gene |tRNA |gene |tRNA |gene |tRNA |gene |tRNA |gene |tRNA |gene |tRNA |gene |tRNA |gene |tRNA |gene |tRNA |gene |tRNA |gene gen…
925	4392	4	NC_001136	1158337	1164606	NC_001224	44708	80962	|rep_origin note= ARS432 |gene gene= HXT6 |CDS(-,1159602,1161314) gene= HXT6 note= Hxt6p; |gene gene= HXT3 |CDS(-,1162951,1164654) gene= HXT3 note= Hxt3p;	|gene gene= OLI1 |CDS(+,46723,46953) gene= OLI1 note= Oli1p |gene |tRNA |gene gene= VAR1 |CDS(+,48901,50097) gene= VAR1 note= Var1p |rRNA |gene gene= SCEI |CDS(+,61022,61729) gene= SCEI note= Sceip |gene |tRNA |gene |tRNA |gene |tRNA |gene |tRNA |gene |tRNA |gene |tRNA |gene |tRNA |gene |tRNA |gene |tRNA |gene |tRNA |gene |tRNA |gene |tRNA |gene |tRNA |gene |tRNA |gene |tRNA |gene |tRNA |gene gen…
927	4392	4	NC_001136	1164649	1168765	NC_001224	44708	80962	|gene gene= HXT3 |CDS(-,1162951,1164654) gene= HXT3 note= Hxt3p; |rep_origin note= ARS453 |gene gene= SVF1 note= synonym: SGI1 |CDS(-,1167208,1168653) gene= SVF1 note= Svf1p;	|gene gene= OLI1 |CDS(+,46723,46953) gene= OLI1 note= Oli1p |gene |tRNA |gene gene= VAR1 |CDS(+,48901,50097) gene= VAR1 note= Var1p |rRNA |gene gene= SCEI |CDS(+,61022,61729) gene= SCEI note= Sceip |gene |tRNA |gene |tRNA |gene |tRNA |gene |tRNA |gene |tRNA |gene |tRNA |gene |tRNA |gene |tRNA |gene |tRNA |gene |tRNA |gene |tRNA |gene |tRNA |gene |tRNA |gene |tRNA |gene |tRNA |gene |tRNA |gene gen…
928	4390	4	NC_001136	1168766	1180865	NC_001224	29185	40988	|gene gene= MRP1 |CDS(+,1169172,1170137) gene= MRP1 note= Mrp1p; |gene |CDS(-,1170320,1171819) note= Ydr348cp; |gene gene= YPS7 |CDS(-,1172380,1174170) gene= YPS7 note= Yps7p; |LTR note= YDRCSIGMA6 |LTR note= YDRWDELTA26 |gene gene= EMT1 |tRNA gene= EMT1 note= GO_component: cytosol [goid 0005829] [evidence NAS] |gene gene= ATP22 note= synonym: TCM10 |CDS(-,1176332,1178167) gene= ATP22 note= Atp22…	|gene gene= ATP6 |CDS[fcd=-6599](+,28487,29266) gene= ATP6 note= Mitochondrially encoded subunit 6 of the F0 sector |gene |tRNA |gene gene= COB gene= COB note= Cytochrome b, mitochondrially encoded subunit of |gene gene= BI4 gene= BI4 note= Mitochondrial mRNA maturase, forms a complex with |gene gene= BI3 gene= BI3 note= Mitochondrial mRNA maturase, forms a complex with |gene gene= BI2 gene= BI2 …
929	4392	5	NC_001136	1180866	1182539	NC_001224	44708	80962	|gene gene= SBE2 |CDS(+,1178659,1181253) gene= SBE2 note= Sbe2p; |gene |CDS(+,1181794,1182747) note= Ydr352wp;	|gene gene= OLI1 |CDS(+,46723,46953) gene= OLI1 note= Oli1p |gene |tRNA |gene gene= VAR1 |CDS(+,48901,50097) gene= VAR1 note= Var1p |rRNA |gene gene= SCEI |CDS(+,61022,61729) gene= SCEI note= Sceip |gene |tRNA |gene |tRNA |gene |tRNA |gene |tRNA |gene |tRNA |gene |tRNA |gene |tRNA |gene |tRNA |gene |tRNA |gene |tRNA |gene |tRNA |gene |tRNA |gene |tRNA |gene |tRNA |gene |tRNA |gene |tRNA |gene gen…
936	4385	5	NC_001136	1190357	1198281	NC_001224	16726	17672	|gene gene= GGA1 |CDS(+,1190052,1191725) gene= GGA1 note= Gga1p; |gene gene= EAF1 note= synonym: VID21 |CDS(-,1191929,1194877) gene= EAF1 note= Eaf1p; |gene gene= BCP1 |CDS(-,1195404,1196255) gene= BCP1 note= Bcp1p; |gene gene= TFC6 |CDS(-,1196671,1198689) gene= TFC6 note= Tfc6p;	|gene gene= COX1 gene= COX1 note= Subunit I of cytochrome c oxidase, which is the |gene gene= AI5_ALPHA gene= AI5_ALPHA note= Endonuclease I-SceIV, involved in intron mobility; |gene gene= AI4 gene= AI4 note= Endonuclease I-SceII, encoded by a mobile group I |gene gene= AI3 gene= AI3 note= Endonuclease I-SceIII, encoded by a mobile group I |gene gene= AI2 gene= AI2 note= Reverse transcriptase req…
937	4385	6	NC_001136	1198282	1199011	NC_001224	16726	17672	|gene gene= TFC6 |CDS[fcd=43](-,1196671,1198689) gene= TFC6 note= Tfc6p;	|gene gene= COX1 gene= COX1 note= Subunit I of cytochrome c oxidase, which is the |gene gene= AI5_ALPHA gene= AI5_ALPHA note= Endonuclease I-SceIV, involved in intron mobility; |gene gene= AI4 gene= AI4 note= Endonuclease I-SceII, encoded by a mobile group I |gene gene= AI3 gene= AI3 note= Endonuclease I-SceIII, encoded by a mobile group I |gene gene= AI2 gene= AI2 note= Reverse transcriptase req…
937	4387	4	NC_001136	1198282	1199011	NC_001224	17762	26413	|gene gene= TFC6 |CDS[fcd=43](-,1196671,1198689) gene= TFC6 note= Tfc6p;	|gene gene= COX1 gene= COX1 note= Subunit I of cytochrome c oxidase, which is the |gene gene= AI5_ALPHA gene= AI5_ALPHA note= Endonuclease I-SceIV, involved in intron mobility; |gene gene= AI4 gene= AI4 note= Endonuclease I-SceII, encoded by a mobile group I |gene gene= AI3 gene= AI3 note= Endonuclease I-SceIII, encoded by a mobile group I |gene gene= AI2 gene= AI2 note= Reverse transcriptase req…
937	4392	6	NC_001136	1198282	1199011	NC_001224	44708	80962	|gene gene= TFC6 |CDS[fcd=43](-,1196671,1198689) gene= TFC6 note= Tfc6p;	|gene gene= OLI1 |CDS(+,46723,46953) gene= OLI1 note= Oli1p |gene |tRNA |gene gene= VAR1 |CDS(+,48901,50097) gene= VAR1 note= Var1p |rRNA |gene gene= SCEI |CDS(+,61022,61729) gene= SCEI note= Sceip |gene |tRNA |gene |tRNA |gene |tRNA |gene |tRNA |gene |tRNA |gene |tRNA |gene |tRNA |gene |tRNA |gene |tRNA |gene |tRNA |gene |tRNA |gene |tRNA |gene |tRNA |gene |tRNA |gene |tRNA |gene |tRNA |gene gen…
941	4392	4	NC_001136	1203396	1204673	NC_001224	44708	80962	|gene gene= CDC40 note= synonyms: SLU4, SLT15, PRP17 |CDS(-,1202835,1204202) gene= CDC40 note= Cdc40p; |gene gene= ESF1 |CDS(-,1204489,1206375) gene= ESF1 note= Esf1p;	|gene gene= OLI1 |CDS(+,46723,46953) gene= OLI1 note= Oli1p |gene |tRNA |gene gene= VAR1 |CDS(+,48901,50097) gene= VAR1 note= Var1p |rRNA |gene gene= SCEI |CDS(+,61022,61729) gene= SCEI note= Sceip |gene |tRNA |gene |tRNA |gene |tRNA |gene |tRNA |gene |tRNA |gene |tRNA |gene |tRNA |gene |tRNA |gene |tRNA |gene |tRNA |gene |tRNA |gene |tRNA |gene |tRNA |gene |tRNA |gene |tRNA |gene |tRNA |gene gen…
942	4392	4	NC_001136	1204674	1206041	NC_001224	44708	80962	|gene gene= ESF1 |CDS[fcd=1018](-,1204489,1206375) gene= ESF1 note= Esf1p;	|gene gene= OLI1 |CDS(+,46723,46953) gene= OLI1 note= Oli1p |gene |tRNA |gene gene= VAR1 |CDS(+,48901,50097) gene= VAR1 note= Var1p |rRNA |gene gene= SCEI |CDS(+,61022,61729) gene= SCEI note= Sceip |gene |tRNA |gene |tRNA |gene |tRNA |gene |tRNA |gene |tRNA |gene |tRNA |gene |tRNA |gene |tRNA |gene |tRNA |gene |tRNA |gene |tRNA |gene |tRNA |gene |tRNA |gene |tRNA |gene |tRNA |gene |tRNA |gene gen…
946	4389	4	NC_001136	1213915	1216084	NC_001224	26641	29184	|gene gene= YPR1 |CDS(+,1213896,1214834) gene= YPR1 note= Ypr1p; |gene gene= XRS2 |CDS(-,1215008,1217572) gene= XRS2 note= Xrs2p;	|gene gene= COX1 gene= COX1 note= Subunit I of cytochrome c oxidase, which is the |gene gene= ATP8 |CDS(+,27666,27812) gene= ATP8 note= Subunit 8 of the F0 sector of mitochondrial inner |gene gene= ATP6 |CDS(+,28487,29266) gene= ATP6 note= Mitochondrially encoded subunit 6 of the F0 sector
955	4392	5	NC_001136	1240882	1242808	NC_001224	44708	80962	|rep_origin note= ARS433 |gene gene= ATO3 |CDS[fcd=178](-,1241196,1242023) gene= ATO3 note= Ato3p;	|gene gene= OLI1 |CDS(+,46723,46953) gene= OLI1 note= Oli1p |gene |tRNA |gene gene= VAR1 |CDS(+,48901,50097) gene= VAR1 note= Var1p |rRNA |gene gene= SCEI |CDS(+,61022,61729) gene= SCEI note= Sceip |gene |tRNA |gene |tRNA |gene |tRNA |gene |tRNA |gene |tRNA |gene |tRNA |gene |tRNA |gene |tRNA |gene |tRNA |gene |tRNA |gene |tRNA |gene |tRNA |gene |tRNA |gene |tRNA |gene |tRNA |gene |tRNA |gene gen…
965	4390	4	NC_001136	1267770	1271572	NC_001224	29185	40988	|gene gene= UTP5 |CDS(+,1267463,1269394) gene= UTP5 note= Utp5p; |gene gene= HPT1 note= synonym: BRA6 |CDS(+,1270060,1270725) gene= HPT1 note= Hpt1p; |gene gene= URH1 |CDS(+,1271055,1272077) gene= URH1 note= Urh1p;	|gene gene= ATP6 |CDS[fcd=-6599](+,28487,29266) gene= ATP6 note= Mitochondrially encoded subunit 6 of the F0 sector |gene |tRNA |gene gene= COB gene= COB note= Cytochrome b, mitochondrially encoded subunit of |gene gene= BI4 gene= BI4 note= Mitochondrial mRNA maturase, forms a complex with |gene gene= BI3 gene= BI3 note= Mitochondrial mRNA maturase, forms a complex with |gene gene= BI2 gene= BI2 …
965	4392	5	NC_001136	1267770	1271572	NC_001224	44708	80962	|gene gene= UTP5 |CDS(+,1267463,1269394) gene= UTP5 note= Utp5p; |gene gene= HPT1 note= synonym: BRA6 |CDS(+,1270060,1270725) gene= HPT1 note= Hpt1p; |gene gene= URH1 |CDS(+,1271055,1272077) gene= URH1 note= Urh1p;	|gene gene= OLI1 |CDS(+,46723,46953) gene= OLI1 note= Oli1p |gene |tRNA |gene gene= VAR1 |CDS(+,48901,50097) gene= VAR1 note= Var1p |rRNA |gene gene= SCEI |CDS(+,61022,61729) gene= SCEI note= Sceip |gene |tRNA |gene |tRNA |gene |tRNA |gene |tRNA |gene |tRNA |gene |tRNA |gene |tRNA |gene |tRNA |gene |tRNA |gene |tRNA |gene |tRNA |gene |tRNA |gene |tRNA |gene |tRNA |gene |tRNA |gene |tRNA |gene gen…
966	4390	4	NC_001136	1271573	1280268	NC_001224	29185	40988	|gene gene= URH1 |CDS(+,1271055,1272077) gene= URH1 note= Urh1p; |gene gene= DIT2 note= synonym: CYP56 |CDS(-,1272226,1273695) gene= DIT2 note= Dit2p; |gene gene= DIT1 |CDS(+,1274594,1276204) gene= DIT1 note= Dit1p; |rep_origin note= ARS434 |gene gene= RPB7 |CDS(-,1276646,1277161) gene= RPB7 note= Rpb7p; |gene gene= MRP20 |CDS(+,1277638,1278429) gene= MRP20 note= Mrp20p; |gene gene= PDR15 |CDS(+,…	|gene gene= ATP6 |CDS[fcd=-6599](+,28487,29266) gene= ATP6 note= Mitochondrially encoded subunit 6 of the F0 sector |gene |tRNA |gene gene= COB gene= COB note= Cytochrome b, mitochondrially encoded subunit of |gene gene= BI4 gene= BI4 note= Mitochondrial mRNA maturase, forms a complex with |gene gene= BI3 gene= BI3 note= Mitochondrial mRNA maturase, forms a complex with |gene gene= BI2 gene= BI2 …
966	4392	6	NC_001136	1271573	1280268	NC_001224	44708	80962	|gene gene= URH1 |CDS(+,1271055,1272077) gene= URH1 note= Urh1p; |gene gene= DIT2 note= synonym: CYP56 |CDS(-,1272226,1273695) gene= DIT2 note= Dit2p; |gene gene= DIT1 |CDS(+,1274594,1276204) gene= DIT1 note= Dit1p; |rep_origin note= ARS434 |gene gene= RPB7 |CDS(-,1276646,1277161) gene= RPB7 note= Rpb7p; |gene gene= MRP20 |CDS(+,1277638,1278429) gene= MRP20 note= Mrp20p; |gene gene= PDR15 |CDS(+,…	|gene gene= OLI1 |CDS(+,46723,46953) gene= OLI1 note= Oli1p |gene |tRNA |gene gene= VAR1 |CDS(+,48901,50097) gene= VAR1 note= Var1p |rRNA |gene gene= SCEI |CDS(+,61022,61729) gene= SCEI note= Sceip |gene |tRNA |gene |tRNA |gene |tRNA |gene |tRNA |gene |tRNA |gene |tRNA |gene |tRNA |gene |tRNA |gene |tRNA |gene |tRNA |gene |tRNA |gene |tRNA |gene |tRNA |gene |tRNA |gene |tRNA |gene |tRNA |gene gen…
968	4392	4	NC_001136	1281373	1285739	NC_001224	44708	80962	|gene gene= PDR15 |CDS(+,1279202,1283791) gene= PDR15 note= Pdr15p; |gene gene= TRS120 |CDS(-,1284061,1287930) gene= TRS120 note= Trs120p;	|gene gene= OLI1 |CDS(+,46723,46953) gene= OLI1 note= Oli1p |gene |tRNA |gene gene= VAR1 |CDS(+,48901,50097) gene= VAR1 note= Var1p |rRNA |gene gene= SCEI |CDS(+,61022,61729) gene= SCEI note= Sceip |gene |tRNA |gene |tRNA |gene |tRNA |gene |tRNA |gene |tRNA |gene |tRNA |gene |tRNA |gene |tRNA |gene |tRNA |gene |tRNA |gene |tRNA |gene |tRNA |gene |tRNA |gene |tRNA |gene |tRNA |gene |tRNA |gene gen…
969	4392	4	NC_001136	1285740	1287809	NC_001224	44708	80962	|gene gene= TRS120 |CDS[fcd=1156](-,1284061,1287930) gene= TRS120 note= Trs120p;	|gene gene= OLI1 |CDS(+,46723,46953) gene= OLI1 note= Oli1p |gene |tRNA |gene gene= VAR1 |CDS(+,48901,50097) gene= VAR1 note= Var1p |rRNA |gene gene= SCEI |CDS(+,61022,61729) gene= SCEI note= Sceip |gene |tRNA |gene |tRNA |gene |tRNA |gene |tRNA |gene |tRNA |gene |tRNA |gene |tRNA |gene |tRNA |gene |tRNA |gene |tRNA |gene |tRNA |gene |tRNA |gene |tRNA |gene |tRNA |gene |tRNA |gene |tRNA |gene gen…
970	4392	4	NC_001136	1287810	1292454	NC_001224	44708	80962	|gene gene= TRS120 |CDS(-,1284061,1287930) gene= TRS120 note= Trs120p; |gene gene= ADE8 |CDS(-,1288207,1288851) gene= ADE8 note= Ade8p; |gene gene= SIZ1 note= synonym: ULL1 |CDS(+,1289398,1292112) gene= SIZ1 note= Siz1p; |gene gene= STE14 |CDS(-,1292364,1293083) gene= STE14 note= Ste14p;	|gene gene= OLI1 |CDS(+,46723,46953) gene= OLI1 note= Oli1p |gene |tRNA |gene gene= VAR1 |CDS(+,48901,50097) gene= VAR1 note= Var1p |rRNA |gene gene= SCEI |CDS(+,61022,61729) gene= SCEI note= Sceip |gene |tRNA |gene |tRNA |gene |tRNA |gene |tRNA |gene |tRNA |gene |tRNA |gene |tRNA |gene |tRNA |gene |tRNA |gene |tRNA |gene |tRNA |gene |tRNA |gene |tRNA |gene |tRNA |gene |tRNA |gene |tRNA |gene gen…
975	4392	6	NC_001136	1303335	1309562	NC_001224	44708	80962	|gene gene= RAD30 note= synonym: DBH1 |CDS(+,1303166,1305064) gene= RAD30 note= Rad30p; |gene |tRNA note= GO_component: cytosol [goid 0005829] [evidence NAS] |gene gene= HKR1 |CDS(+,1306259,1311667) gene= HKR1 note= Hkr1p;	|gene gene= OLI1 |CDS(+,46723,46953) gene= OLI1 note= Oli1p |gene |tRNA |gene gene= VAR1 |CDS(+,48901,50097) gene= VAR1 note= Var1p |rRNA |gene gene= SCEI |CDS(+,61022,61729) gene= SCEI note= Sceip |gene |tRNA |gene |tRNA |gene |tRNA |gene |tRNA |gene |tRNA |gene |tRNA |gene |tRNA |gene |tRNA |gene |tRNA |gene |tRNA |gene |tRNA |gene |tRNA |gene |tRNA |gene |tRNA |gene |tRNA |gene |tRNA |gene gen…
976	4391	4	NC_001136	1309563	1314573	NC_001224	40989	44707	|gene gene= HKR1 |CDS(+,1306259,1311667) gene= HKR1 note= Hkr1p; |gene gene= ARO80 |CDS(+,1312032,1314884) gene= ARO80 note= Aro80p;	|gene gene= COB gene= COB note= Cytochrome b, mitochondrially encoded subunit of |gene gene= BI4 gene= BI4 note= Mitochondrial mRNA maturase, forms a complex with |neigh_up CDS[fcd=-14361](+,28487,29266) gene= ATP6 note= Mitochondrially encoded subunit 6 of the F0 sector |neigh_down CDS[fcd=3875](+,46723,46953) gene= OLI1 note= Oli1p
980	4392	4	NC_001136	1316872	1318937	NC_001224	44708	80962	|gene gene= SIP1 |CDS(-,1315318,1317765) gene= SIP1 note= Sip1p; |gene gene= CAD1 note= synonym: YAP2 |CDS(-,1318038,1319267) gene= CAD1 note= Cad1p;	|gene gene= OLI1 |CDS(+,46723,46953) gene= OLI1 note= Oli1p |gene |tRNA |gene gene= VAR1 |CDS(+,48901,50097) gene= VAR1 note= Var1p |rRNA |gene gene= SCEI |CDS(+,61022,61729) gene= SCEI note= Sceip |gene |tRNA |gene |tRNA |gene |tRNA |gene |tRNA |gene |tRNA |gene |tRNA |gene |tRNA |gene |tRNA |gene |tRNA |gene |tRNA |gene |tRNA |gene |tRNA |gene |tRNA |gene |tRNA |gene |tRNA |gene |tRNA |gene gen…
989	4392	4	NC_001136	1336807	1346372	NC_001224	44708	80962	|gene gene= PPZ2 |CDS(+,1334813,1336945) gene= PPZ2 note= Ppz2p; |gene gene= GPI19 |CDS(+,1337344,1337766) gene= GPI19 note= Gpi19p; |gene gene= THI74 |CDS(+,1338266,1339378) gene= THI74 note= Thi74p; |gene gene= LRS4 |CDS(+,1339668,1340711) gene= LRS4 note= Lrs4p; |gene gene= DOT1 note= synonym: PCH1 |CDS(+,1342485,1344233) gene= DOT1 note= Dot1p; |gene gene= APT2 |CDS(-,1344509,1345054) gene= A…	|gene gene= OLI1 |CDS(+,46723,46953) gene= OLI1 note= Oli1p |gene |tRNA |gene gene= VAR1 |CDS(+,48901,50097) gene= VAR1 note= Var1p |rRNA |gene gene= SCEI |CDS(+,61022,61729) gene= SCEI note= Sceip |gene |tRNA |gene |tRNA |gene |tRNA |gene |tRNA |gene |tRNA |gene |tRNA |gene |tRNA |gene |tRNA |gene |tRNA |gene |tRNA |gene |tRNA |gene |tRNA |gene |tRNA |gene |tRNA |gene |tRNA |gene |tRNA |gene gen…
990	4392	11	NC_001136	1346373	1347526	NC_001224	44708	80962	|gene gene= SSN2 note= synonyms: MED13, RYE3, UME2, SRB9, SCA1, NUT8 |CDS[fcd=2981](-,1345668,1349930) gene= SSN2 note= Ssn2p;	|gene gene= OLI1 |CDS(+,46723,46953) gene= OLI1 note= Oli1p |gene |tRNA |gene gene= VAR1 |CDS(+,48901,50097) gene= VAR1 note= Var1p |rRNA |gene gene= SCEI |CDS(+,61022,61729) gene= SCEI note= Sceip |gene |tRNA |gene |tRNA |gene |tRNA |gene |tRNA |gene |tRNA |gene |tRNA |gene |tRNA |gene |tRNA |gene |tRNA |gene |tRNA |gene |tRNA |gene |tRNA |gene |tRNA |gene |tRNA |gene |tRNA |gene |tRNA |gene gen…
999	4392	5	NC_001136	1366645	1368301	NC_001224	44708	80962	|gene gene= GUK1 note= synonym: PUR5 |CDS(-,1366256,1366819) gene= GUK1 note= Guk1p; |gene gene= NHX1 note= synonyms: VPL27, NHA2, VPS44 |CDS(+,1367477,1369378) gene= NHX1 note= Nhx1p;	|gene gene= OLI1 |CDS(+,46723,46953) gene= OLI1 note= Oli1p |gene |tRNA |gene gene= VAR1 |CDS(+,48901,50097) gene= VAR1 note= Var1p |rRNA |gene gene= SCEI |CDS(+,61022,61729) gene= SCEI note= Sceip |gene |tRNA |gene |tRNA |gene |tRNA |gene |tRNA |gene |tRNA |gene |tRNA |gene |tRNA |gene |tRNA |gene |tRNA |gene |tRNA |gene |tRNA |gene |tRNA |gene |tRNA |gene |tRNA |gene |tRNA |gene |tRNA |gene gen…
1000	4385	6	NC_001136	1368302	1368829	NC_001224	16726	17672	|gene gene= NHX1 note= synonyms: VPL27, NHA2, VPS44 |CDS[fcd=-1088](+,1367477,1369378) gene= NHX1 note= Nhx1p;	|gene gene= COX1 gene= COX1 note= Subunit I of cytochrome c oxidase, which is the |gene gene= AI5_ALPHA gene= AI5_ALPHA note= Endonuclease I-SceIV, involved in intron mobility; |gene gene= AI4 gene= AI4 note= Endonuclease I-SceII, encoded by a mobile group I |gene gene= AI3 gene= AI3 note= Endonuclease I-SceIII, encoded by a mobile group I |gene gene= AI2 gene= AI2 note= Reverse transcriptase req…
1000	4392	7	NC_001136	1368302	1368829	NC_001224	44708	80962	|gene gene= NHX1 note= synonyms: VPL27, NHA2, VPS44 |CDS[fcd=-1088](+,1367477,1369378) gene= NHX1 note= Nhx1p;	|gene gene= OLI1 |CDS(+,46723,46953) gene= OLI1 note= Oli1p |gene |tRNA |gene gene= VAR1 |CDS(+,48901,50097) gene= VAR1 note= Var1p |rRNA |gene gene= SCEI |CDS(+,61022,61729) gene= SCEI note= Sceip |gene |tRNA |gene |tRNA |gene |tRNA |gene |tRNA |gene |tRNA |gene |tRNA |gene |tRNA |gene |tRNA |gene |tRNA |gene |tRNA |gene |tRNA |gene |tRNA |gene |tRNA |gene |tRNA |gene |tRNA |gene |tRNA |gene gen…
1000	4393	4	NC_001136	1368302	1368829	NC_001224	80963	81839	|gene gene= NHX1 note= synonyms: VPL27, NHA2, VPS44 |CDS[fcd=-1088](+,1367477,1369378) gene= NHX1 note= Nhx1p;	|neigh_up CDS[fcd=-2188](+,79213,80022) gene= COX3 note= Subunit III of cytochrome c oxidase, which is the |neigh_down NC_001224-end
1001	4392	6	NC_001136	1368830	1376788	NC_001224	44708	80962	|gene gene= NHX1 note= synonyms: VPL27, NHA2, VPS44 |CDS(+,1367477,1369378) gene= NHX1 note= Nhx1p; |gene gene= TOM1 |CDS(+,1369782,1379588) gene= TOM1 note= Tom1p;	|gene gene= OLI1 |CDS(+,46723,46953) gene= OLI1 note= Oli1p |gene |tRNA |gene gene= VAR1 |CDS(+,48901,50097) gene= VAR1 note= Var1p |rRNA |gene gene= SCEI |CDS(+,61022,61729) gene= SCEI note= Sceip |gene |tRNA |gene |tRNA |gene |tRNA |gene |tRNA |gene |tRNA |gene |tRNA |gene |tRNA |gene |tRNA |gene |tRNA |gene |tRNA |gene |tRNA |gene |tRNA |gene |tRNA |gene |tRNA |gene |tRNA |gene |tRNA |gene gen…
1002	4392	8	NC_001136	1376789	1378593	NC_001224	44708	80962	|gene gene= TOM1 |CDS[fcd=-7909](+,1369782,1379588) gene= TOM1 note= Tom1p;	|gene gene= OLI1 |CDS(+,46723,46953) gene= OLI1 note= Oli1p |gene |tRNA |gene gene= VAR1 |CDS(+,48901,50097) gene= VAR1 note= Var1p |rRNA |gene gene= SCEI |CDS(+,61022,61729) gene= SCEI note= Sceip |gene |tRNA |gene |tRNA |gene |tRNA |gene |tRNA |gene |tRNA |gene |tRNA |gene |tRNA |gene |tRNA |gene |tRNA |gene |tRNA |gene |tRNA |gene |tRNA |gene |tRNA |gene |tRNA |gene |tRNA |gene |tRNA |gene gen…
1005	4393	4	NC_001136	1381005	1384544	NC_001224	80963	81839	|gene gene= HEH2 |CDS(-,1380047,1382038) gene= HEH2 note= Heh2p; |gene gene= PFA5 |CDS(-,1382311,1383435) gene= PFA5 note= Pfa5p; |gene gene= TFB3 note= synonym: RIG2 |CDS(+,1383803,1384768) gene= TFB3 note= Tfb3p;	|neigh_up CDS[fcd=-2188](+,79213,80022) gene= COX3 note= Subunit III of cytochrome c oxidase, which is the |neigh_down NC_001224-end
1008	4387	6	NC_001136	1394398	1396911	NC_001224	17762	26413	|gene gene= RMT2 |CDS(-,1393328,1394566) gene= RMT2 note= Rmt2p; |gene gene= PKH3 |CDS(+,1395113,1397809) gene= PKH3 note= Pkh3p;	|gene gene= COX1 gene= COX1 note= Subunit I of cytochrome c oxidase, which is the |gene gene= AI5_ALPHA gene= AI5_ALPHA note= Endonuclease I-SceIV, involved in intron mobility; |gene gene= AI4 gene= AI4 note= Endonuclease I-SceII, encoded by a mobile group I |gene gene= AI3 gene= AI3 note= Endonuclease I-SceIII, encoded by a mobile group I |gene gene= AI2 gene= AI2 note= Reverse transcriptase req…
1008	4391	4	NC_001136	1394398	1396911	NC_001224	40989	44707	|gene gene= RMT2 |CDS(-,1393328,1394566) gene= RMT2 note= Rmt2p; |gene gene= PKH3 |CDS(+,1395113,1397809) gene= PKH3 note= Pkh3p;	|gene gene= COB gene= COB note= Cytochrome b, mitochondrially encoded subunit of |gene gene= BI4 gene= BI4 note= Mitochondrial mRNA maturase, forms a complex with |neigh_up CDS[fcd=-14361](+,28487,29266) gene= ATP6 note= Mitochondrially encoded subunit 6 of the F0 sector |neigh_down CDS[fcd=3875](+,46723,46953) gene= OLI1 note= Oli1p
1008	4392	5	NC_001136	1394398	1396911	NC_001224	44708	80962	|gene gene= RMT2 |CDS(-,1393328,1394566) gene= RMT2 note= Rmt2p; |gene gene= PKH3 |CDS(+,1395113,1397809) gene= PKH3 note= Pkh3p;	|gene gene= OLI1 |CDS(+,46723,46953) gene= OLI1 note= Oli1p |gene |tRNA |gene gene= VAR1 |CDS(+,48901,50097) gene= VAR1 note= Var1p |rRNA |gene gene= SCEI |CDS(+,61022,61729) gene= SCEI note= Sceip |gene |tRNA |gene |tRNA |gene |tRNA |gene |tRNA |gene |tRNA |gene |tRNA |gene |tRNA |gene |tRNA |gene |tRNA |gene |tRNA |gene |tRNA |gene |tRNA |gene |tRNA |gene |tRNA |gene |tRNA |gene |tRNA |gene gen…
1011	4385	4	NC_001136	1403599	1411345	NC_001224	16726	17672	|gene gene= TRS31 |CDS(+,1403314,1404165) gene= TRS31 note= Trs31p; |rep_origin note= ARS440 |gene gene= PRP3 note= synonym: RNA3 |CDS(-,1404437,1405846) gene= PRP3 note= Prp3p; |gene gene= JIP4 note= synonym: YDR474C |CDS(-,1407456,1410086) gene= JIP4 note= Jip4p; |gene |CDS(-,1410445,1411119) note= Ydr476cp;	|gene gene= COX1 gene= COX1 note= Subunit I of cytochrome c oxidase, which is the |gene gene= AI5_ALPHA gene= AI5_ALPHA note= Endonuclease I-SceIV, involved in intron mobility; |gene gene= AI4 gene= AI4 note= Endonuclease I-SceII, encoded by a mobile group I |gene gene= AI3 gene= AI3 note= Endonuclease I-SceIII, encoded by a mobile group I |gene gene= AI2 gene= AI2 note= Reverse transcriptase req…
1011	4392	5	NC_001136	1403599	1411345	NC_001224	44708	80962	|gene gene= TRS31 |CDS(+,1403314,1404165) gene= TRS31 note= Trs31p; |rep_origin note= ARS440 |gene gene= PRP3 note= synonym: RNA3 |CDS(-,1404437,1405846) gene= PRP3 note= Prp3p; |gene gene= JIP4 note= synonym: YDR474C |CDS(-,1407456,1410086) gene= JIP4 note= Jip4p; |gene |CDS(-,1410445,1411119) note= Ydr476cp;	|gene gene= OLI1 |CDS(+,46723,46953) gene= OLI1 note= Oli1p |gene |tRNA |gene gene= VAR1 |CDS(+,48901,50097) gene= VAR1 note= Var1p |rRNA |gene gene= SCEI |CDS(+,61022,61729) gene= SCEI note= Sceip |gene |tRNA |gene |tRNA |gene |tRNA |gene |tRNA |gene |tRNA |gene |tRNA |gene |tRNA |gene |tRNA |gene |tRNA |gene |tRNA |gene |tRNA |gene |tRNA |gene |tRNA |gene |tRNA |gene |tRNA |gene |tRNA |gene gen…
1022	4393	4	NC_001136	1442129	1444397	NC_001224	80963	81839	|gene gene= PUF6 |CDS(-,1441425,1443395) gene= PUF6 note= Puf6p; |gene gene= ITR1 |CDS(-,1443705,1445459) gene= ITR1 note= Itr1p;	|neigh_up CDS[fcd=-2188](+,79213,80022) gene= COX3 note= Subunit III of cytochrome c oxidase, which is the |neigh_down NC_001224-end
1027	4391	4	NC_001136	1457874	1460354	NC_001224	40989	44707	|gene gene= PSP1 note= synonym: GIN5 |CDS(-,1456687,1459212) gene= PSP1 note= Psp1p; |gene |CDS(-,1459720,1461546) note= Ydr506cp;	|gene gene= COB gene= COB note= Cytochrome b, mitochondrially encoded subunit of |gene gene= BI4 gene= BI4 note= Mitochondrial mRNA maturase, forms a complex with |neigh_up CDS[fcd=-14361](+,28487,29266) gene= ATP6 note= Mitochondrially encoded subunit 6 of the F0 sector |neigh_down CDS[fcd=3875](+,46723,46953) gene= OLI1 note= Oli1p
1027	4393	4	NC_001136	1457874	1460354	NC_001224	80963	81839	|gene gene= PSP1 note= synonym: GIN5 |CDS(-,1456687,1459212) gene= PSP1 note= Psp1p; |gene |CDS(-,1459720,1461546) note= Ydr506cp;	|neigh_up CDS[fcd=-2188](+,79213,80022) gene= COX3 note= Subunit III of cytochrome c oxidase, which is the |neigh_down NC_001224-end
1028	4392	7	NC_001136	1460355	1461205	NC_001224	44708	80962	|gene |CDS[fcd=766](-,1459720,1461546) note= Ydr506cp;	|gene gene= OLI1 |CDS(+,46723,46953) gene= OLI1 note= Oli1p |gene |tRNA |gene gene= VAR1 |CDS(+,48901,50097) gene= VAR1 note= Var1p |rRNA |gene gene= SCEI |CDS(+,61022,61729) gene= SCEI note= Sceip |gene |tRNA |gene |tRNA |gene |tRNA |gene |tRNA |gene |tRNA |gene |tRNA |gene |tRNA |gene |tRNA |gene |tRNA |gene |tRNA |gene |tRNA |gene |tRNA |gene |tRNA |gene |tRNA |gene |tRNA |gene |tRNA |gene gen…
1028	4393	4	NC_001136	1460355	1461205	NC_001224	80963	81839	|gene |CDS[fcd=766](-,1459720,1461546) note= Ydr506cp;	|neigh_up CDS[fcd=-2188](+,79213,80022) gene= COX3 note= Subunit III of cytochrome c oxidase, which is the |neigh_down NC_001224-end
1029	4392	8	NC_001136	1461206	1461443	NC_001224	44708	80962	|gene |CDS[fcd=222](-,1459720,1461546) note= Ydr506cp;	|gene gene= OLI1 |CDS(+,46723,46953) gene= OLI1 note= Oli1p |gene |tRNA |gene gene= VAR1 |CDS(+,48901,50097) gene= VAR1 note= Var1p |rRNA |gene gene= SCEI |CDS(+,61022,61729) gene= SCEI note= Sceip |gene |tRNA |gene |tRNA |gene |tRNA |gene |tRNA |gene |tRNA |gene |tRNA |gene |tRNA |gene |tRNA |gene |tRNA |gene |tRNA |gene |tRNA |gene |tRNA |gene |tRNA |gene |tRNA |gene |tRNA |gene |tRNA |gene gen…
1029	4393	4	NC_001136	1461206	1461443	NC_001224	80963	81839	|gene |CDS[fcd=222](-,1459720,1461546) note= Ydr506cp;	|neigh_up CDS[fcd=-2188](+,79213,80022) gene= COX3 note= Subunit III of cytochrome c oxidase, which is the |neigh_down NC_001224-end
1036	4391	6	NC_001136	1476661	1493577	NC_001224	40989	44707	|gene gene= GRH1 |CDS(+,1477231,1478349) gene= GRH1 note= Grh1p; |gene gene= EUG1 |CDS(+,1478600,1480153) gene= EUG1 note= Eug1p; |gene gene= FPR2 note= synonym: FKB2 |CDS(+,1480417,1480824) gene= FPR2 note= Fpr2p; |gene |CDS(-,1481077,1483395) note= Ydr520cp; |gene gene= SPS2 |CDS(-,1483787,1485295) gene= SPS2 note= Sps2p; |gene gene= SPS1 |CDS(-,1485558,1487030) gene= SPS1 note= Sps1p; |rep_ori…	|gene gene= COB gene= COB note= Cytochrome b, mitochondrially encoded subunit of |gene gene= BI4 gene= BI4 note= Mitochondrial mRNA maturase, forms a complex with |neigh_up CDS[fcd=-14361](+,28487,29266) gene= ATP6 note= Mitochondrially encoded subunit 6 of the F0 sector |neigh_down CDS[fcd=3875](+,46723,46953) gene= OLI1 note= Oli1p
1036	4392	5	NC_001136	1476661	1493577	NC_001224	44708	80962	|gene gene= GRH1 |CDS(+,1477231,1478349) gene= GRH1 note= Grh1p; |gene gene= EUG1 |CDS(+,1478600,1480153) gene= EUG1 note= Eug1p; |gene gene= FPR2 note= synonym: FKB2 |CDS(+,1480417,1480824) gene= FPR2 note= Fpr2p; |gene |CDS(-,1481077,1483395) note= Ydr520cp; |gene gene= SPS2 |CDS(-,1483787,1485295) gene= SPS2 note= Sps2p; |gene gene= SPS1 |CDS(-,1485558,1487030) gene= SPS1 note= Sps1p; |rep_ori…	|gene gene= OLI1 |CDS(+,46723,46953) gene= OLI1 note= Oli1p |gene |tRNA |gene gene= VAR1 |CDS(+,48901,50097) gene= VAR1 note= Var1p |rRNA |gene gene= SCEI |CDS(+,61022,61729) gene= SCEI note= Sceip |gene |tRNA |gene |tRNA |gene |tRNA |gene |tRNA |gene |tRNA |gene |tRNA |gene |tRNA |gene |tRNA |gene |tRNA |gene |tRNA |gene |tRNA |gene |tRNA |gene |tRNA |gene |tRNA |gene |tRNA |gene |tRNA |gene gen…
1043	4392	4	NC_001136	1522992	1528659	NC_001224	44708	80962	|gene gene= PAU10 |CDS(+,1523234,1523596) gene= PAU10 note= Pau10p; |repeat_region gene= TEL04R note= Telomeric region on the right arm of Chromosome IV; |repeat_region gene= TEL04R-XC note= Telomeric X element Core sequence on the right arm |repeat_region gene= TEL04R-XR note= Telomeric X element combinatorial Repeat region on |repeat_region gene= TEL04R-TR note= Internal stretch of telomeric re…	|gene gene= OLI1 |CDS(+,46723,46953) gene= OLI1 note= Oli1p |gene |tRNA |gene gene= VAR1 |CDS(+,48901,50097) gene= VAR1 note= Var1p |rRNA |gene gene= SCEI |CDS(+,61022,61729) gene= SCEI note= Sceip |gene |tRNA |gene |tRNA |gene |tRNA |gene |tRNA |gene |tRNA |gene |tRNA |gene |tRNA |gene |tRNA |gene |tRNA |gene |tRNA |gene |tRNA |gene |tRNA |gene |tRNA |gene |tRNA |gene |tRNA |gene |tRNA |gene gen…
1046	4393	4	NC_001137	3467	11523	NC_001224	80963	81839	|repeat_region gene= TEL05L note= Telomeric region on the left arm of Chromosome V; |repeat_region gene= TEL05L-YP note= Telomeric long Y' element on the left arm of |gene |CDS(-,264,4097) note= Yel077cp; |rep_origin note= ARS502 |gene note= Yel076c-ap; |gene |CDS(-,4464,5114) note= Yel076cp; |gene |CDS(-,5345,5713) note= Yel075cp; |repeat_region gene= TEL05L-XC note= Telomeric X element Core seq…	|neigh_up CDS[fcd=-2188](+,79213,80022) gene= COX3 note= Subunit III of cytochrome c oxidase, which is the |neigh_down NC_001224-end
1053	4387	4	NC_001137	24160	32790	NC_001224	17762	26413	|gene |CDS(-,26189,26776) note= Yel067cp; |gene gene= HPA3 |CDS(+,26667,27206) gene= HPA3 note= Hpa3p; |gene gene= SIT1 note= synonym: ARN3 |CDS(+,27657,29543) gene= SIT1 note= Sit1p; |gene gene= AVT2 |CDS(-,29797,31239) gene= AVT2 note= Avt2p; |gene gene= CAN1 |CDS(-,31694,33466) gene= CAN1 note= Can1p;	|gene gene= COX1 gene= COX1 note= Subunit I of cytochrome c oxidase, which is the |gene gene= AI5_ALPHA gene= AI5_ALPHA note= Endonuclease I-SceIV, involved in intron mobility; |gene gene= AI4 gene= AI4 note= Endonuclease I-SceII, encoded by a mobile group I |gene gene= AI3 gene= AI3 note= Endonuclease I-SceIII, encoded by a mobile group I |gene gene= AI2 gene= AI2 note= Reverse transcriptase req…
1053	4392	5	NC_001137	24160	32790	NC_001224	44708	80962	|gene |CDS(-,26189,26776) note= Yel067cp; |gene gene= HPA3 |CDS(+,26667,27206) gene= HPA3 note= Hpa3p; |gene gene= SIT1 note= synonym: ARN3 |CDS(+,27657,29543) gene= SIT1 note= Sit1p; |gene gene= AVT2 |CDS(-,29797,31239) gene= AVT2 note= Avt2p; |gene gene= CAN1 |CDS(-,31694,33466) gene= CAN1 note= Can1p;	|gene gene= OLI1 |CDS(+,46723,46953) gene= OLI1 note= Oli1p |gene |tRNA |gene gene= VAR1 |CDS(+,48901,50097) gene= VAR1 note= Var1p |rRNA |gene gene= SCEI |CDS(+,61022,61729) gene= SCEI note= Sceip |gene |tRNA |gene |tRNA |gene |tRNA |gene |tRNA |gene |tRNA |gene |tRNA |gene |tRNA |gene |tRNA |gene |tRNA |gene |tRNA |gene |tRNA |gene |tRNA |gene |tRNA |gene |tRNA |gene |tRNA |gene |tRNA |gene gen…
1054	4392	4	NC_001137	32791	37037	NC_001224	44708	80962	|gene gene= CAN1 |CDS(-,31694,33466) gene= CAN1 note= Can1p; |gene gene= NPR2 |CDS(+,34407,36254) gene= NPR2 note= Npr2p; |gene gene= CIN8 note= synonyms: SDS15, KSL2 |CDS(-,36535,39537) gene= CIN8 note= Cin8p;	|gene gene= OLI1 |CDS(+,46723,46953) gene= OLI1 note= Oli1p |gene |tRNA |gene gene= VAR1 |CDS(+,48901,50097) gene= VAR1 note= Var1p |rRNA |gene gene= SCEI |CDS(+,61022,61729) gene= SCEI note= Sceip |gene |tRNA |gene |tRNA |gene |tRNA |gene |tRNA |gene |tRNA |gene |tRNA |gene |tRNA |gene |tRNA |gene |tRNA |gene |tRNA |gene |tRNA |gene |tRNA |gene |tRNA |gene |tRNA |gene |tRNA |gene |tRNA |gene gen…
1054	4393	4	NC_001137	32791	37037	NC_001224	80963	81839	|gene gene= CAN1 |CDS(-,31694,33466) gene= CAN1 note= Can1p; |gene gene= NPR2 |CDS(+,34407,36254) gene= NPR2 note= Npr2p; |gene gene= CIN8 note= synonyms: SDS15, KSL2 |CDS(-,36535,39537) gene= CIN8 note= Cin8p;	|neigh_up CDS[fcd=-2188](+,79213,80022) gene= COX3 note= Subunit III of cytochrome c oxidase, which is the |neigh_down NC_001224-end
1057	4391	4	NC_001137	40117	41706	NC_001224	40989	44707	|gene gene= PRB1 note= synonym: CVT1 |CDS[fcd=1042](-,40046,41953) gene= PRB1 note= Prb1p;	|gene gene= COB gene= COB note= Cytochrome b, mitochondrially encoded subunit of |gene gene= BI4 gene= BI4 note= Mitochondrial mRNA maturase, forms a complex with |neigh_up CDS[fcd=-14361](+,28487,29266) gene= ATP6 note= Mitochondrially encoded subunit 6 of the F0 sector |neigh_down CDS[fcd=3875](+,46723,46953) gene= OLI1 note= Oli1p
1057	4392	5	NC_001137	40117	41706	NC_001224	44708	80962	|gene gene= PRB1 note= synonym: CVT1 |CDS[fcd=1042](-,40046,41953) gene= PRB1 note= Prb1p;	|gene gene= OLI1 |CDS(+,46723,46953) gene= OLI1 note= Oli1p |gene |tRNA |gene gene= VAR1 |CDS(+,48901,50097) gene= VAR1 note= Var1p |rRNA |gene gene= SCEI |CDS(+,61022,61729) gene= SCEI note= Sceip |gene |tRNA |gene |tRNA |gene |tRNA |gene |tRNA |gene |tRNA |gene |tRNA |gene |tRNA |gene |tRNA |gene |tRNA |gene |tRNA |gene |tRNA |gene |tRNA |gene |tRNA |gene |tRNA |gene |tRNA |gene |tRNA |gene gen…
1058	4391	4	NC_001137	41707	41808	NC_001224	40989	44707	|gene gene= PRB1 note= synonym: CVT1 |CDS[fcd=196](-,40046,41953) gene= PRB1 note= Prb1p;	|gene gene= COB gene= COB note= Cytochrome b, mitochondrially encoded subunit of |gene gene= BI4 gene= BI4 note= Mitochondrial mRNA maturase, forms a complex with |neigh_up CDS[fcd=-14361](+,28487,29266) gene= ATP6 note= Mitochondrially encoded subunit 6 of the F0 sector |neigh_down CDS[fcd=3875](+,46723,46953) gene= OLI1 note= Oli1p
1059	4392	7	NC_001137	41809	45329	NC_001224	44708	80962	|gene gene= PRB1 note= synonym: CVT1 |CDS(-,40046,41953) gene= PRB1 note= Prb1p; |gene gene= SOM1 |CDS(-,42400,42624) gene= SOM1 note= Som1p; |gene gene= PCM1 note= synonym: AGM1 |CDS(+,43252,44925) gene= PCM1 note= Pcm1p; |gene |CDS(-,45020,45721) note= Yel057cp;	|gene gene= OLI1 |CDS(+,46723,46953) gene= OLI1 note= Oli1p |gene |tRNA |gene gene= VAR1 |CDS(+,48901,50097) gene= VAR1 note= Var1p |rRNA |gene gene= SCEI |CDS(+,61022,61729) gene= SCEI note= Sceip |gene |tRNA |gene |tRNA |gene |tRNA |gene |tRNA |gene |tRNA |gene |tRNA |gene |tRNA |gene |tRNA |gene |tRNA |gene |tRNA |gene |tRNA |gene |tRNA |gene |tRNA |gene |tRNA |gene |tRNA |gene |tRNA |gene gen…
1060	4391	5	NC_001137	45330	46172	NC_001224	40989	44707	|gene |CDS[fcd=-30](-,45020,45721) note= Yel057cp;	|gene gene= COB gene= COB note= Cytochrome b, mitochondrially encoded subunit of |gene gene= BI4 gene= BI4 note= Mitochondrial mRNA maturase, forms a complex with |neigh_up CDS[fcd=-14361](+,28487,29266) gene= ATP6 note= Mitochondrially encoded subunit 6 of the F0 sector |neigh_down CDS[fcd=3875](+,46723,46953) gene= OLI1 note= Oli1p
1060	4392	5	NC_001137	45330	46172	NC_001224	44708	80962	|gene |CDS[fcd=-30](-,45020,45721) note= Yel057cp;	|gene gene= OLI1 |CDS(+,46723,46953) gene= OLI1 note= Oli1p |gene |tRNA |gene gene= VAR1 |CDS(+,48901,50097) gene= VAR1 note= Var1p |rRNA |gene gene= SCEI |CDS(+,61022,61729) gene= SCEI note= Sceip |gene |tRNA |gene |tRNA |gene |tRNA |gene |tRNA |gene |tRNA |gene |tRNA |gene |tRNA |gene |tRNA |gene |tRNA |gene |tRNA |gene |tRNA |gene |tRNA |gene |tRNA |gene |tRNA |gene |tRNA |gene |tRNA |gene gen…
1060	4393	6	NC_001137	45330	46172	NC_001224	80963	81839	|gene |CDS[fcd=-30](-,45020,45721) note= Yel057cp;	|neigh_up CDS[fcd=-2188](+,79213,80022) gene= COX3 note= Subunit III of cytochrome c oxidase, which is the |neigh_down NC_001224-end
1064	4392	7	NC_001137	53062	54760	NC_001224	44708	80962	|gene gene= RPL12A |CDS(-,52721,53218) gene= RPL12A note= Rpl12ap; |gene gene= MAK10 |CDS(-,53901,56102) gene= MAK10 note= Mak10p;	|gene gene= OLI1 |CDS(+,46723,46953) gene= OLI1 note= Oli1p |gene |tRNA |gene gene= VAR1 |CDS(+,48901,50097) gene= VAR1 note= Var1p |rRNA |gene gene= SCEI |CDS(+,61022,61729) gene= SCEI note= Sceip |gene |tRNA |gene |tRNA |gene |tRNA |gene |tRNA |gene |tRNA |gene |tRNA |gene |tRNA |gene |tRNA |gene |tRNA |gene |tRNA |gene |tRNA |gene |tRNA |gene |tRNA |gene |tRNA |gene |tRNA |gene |tRNA |gene gen…
1067	4388	7	NC_001137	68783	69575	NC_001224	26414	26640	|gene gene= GLY1 |CDS[fcd=-387](-,67629,68792) gene= GLY1 note= Gly1p;	|gene gene= COX1 gene= COX1 note= Subunit I of cytochrome c oxidase, which is the |neigh_up CDS[fcd=-12709](+,13818,16322) gene= AI1 note= Reverse transcriptase required for splicing of the |neigh_down CDS[fcd=1139](+,27666,27812) gene= ATP8 note= Subunit 8 of the F0 sector of mitochondrial inner
1067	4390	7	NC_001137	68783	69575	NC_001224	29185	40988	|gene gene= GLY1 |CDS[fcd=-387](-,67629,68792) gene= GLY1 note= Gly1p;	|gene gene= ATP6 |CDS[fcd=-6599](+,28487,29266) gene= ATP6 note= Mitochondrially encoded subunit 6 of the F0 sector |gene |tRNA |gene gene= COB gene= COB note= Cytochrome b, mitochondrially encoded subunit of |gene gene= BI4 gene= BI4 note= Mitochondrial mRNA maturase, forms a complex with |gene gene= BI3 gene= BI3 note= Mitochondrial mRNA maturase, forms a complex with |gene gene= BI2 gene= BI2 …
1067	4392	5	NC_001137	68783	69575	NC_001224	44708	80962	|gene gene= GLY1 |CDS[fcd=-387](-,67629,68792) gene= GLY1 note= Gly1p;	|gene gene= OLI1 |CDS(+,46723,46953) gene= OLI1 note= Oli1p |gene |tRNA |gene gene= VAR1 |CDS(+,48901,50097) gene= VAR1 note= Var1p |rRNA |gene gene= SCEI |CDS(+,61022,61729) gene= SCEI note= Sceip |gene |tRNA |gene |tRNA |gene |tRNA |gene |tRNA |gene |tRNA |gene |tRNA |gene |tRNA |gene |tRNA |gene |tRNA |gene |tRNA |gene |tRNA |gene |tRNA |gene |tRNA |gene |tRNA |gene |tRNA |gene |tRNA |gene gen…
1067	4393	8	NC_001137	68783	69575	NC_001224	80963	81839	|gene gene= GLY1 |CDS[fcd=-387](-,67629,68792) gene= GLY1 note= Gly1p;	|neigh_up CDS[fcd=-2188](+,79213,80022) gene= COX3 note= Subunit III of cytochrome c oxidase, which is the |neigh_down NC_001224-end
1068	4392	6	NC_001137	69576	71324	NC_001224	44708	80962	|gene gene= IES6 |CDS(+,69757,70257) gene= IES6 note= Ies6p; |gene |CDS(+,70478,73348) note= Yel043wp;	|gene gene= OLI1 |CDS(+,46723,46953) gene= OLI1 note= Oli1p |gene |tRNA |gene gene= VAR1 |CDS(+,48901,50097) gene= VAR1 note= Var1p |rRNA |gene gene= SCEI |CDS(+,61022,61729) gene= SCEI note= Sceip |gene |tRNA |gene |tRNA |gene |tRNA |gene |tRNA |gene |tRNA |gene |tRNA |gene |tRNA |gene |tRNA |gene |tRNA |gene |tRNA |gene |tRNA |gene |tRNA |gene |tRNA |gene |tRNA |gene |tRNA |gene |tRNA |gene gen…
1070	4385	6	NC_001137	73041	78561	NC_001224	16726	17672	|gene |CDS(+,70478,73348) note= Yel043wp; |gene gene= GDA1 |CDS(+,73771,75327) gene= GDA1 note= Gda1p; |gene gene= YEF1 |CDS(+,75944,77431) gene= YEF1 note= Yef1p; |gene gene= UTR2 note= synonym: CRH2 |CDS(+,78053,79456) gene= UTR2 note= Utr2p;	|gene gene= COX1 gene= COX1 note= Subunit I of cytochrome c oxidase, which is the |gene gene= AI5_ALPHA gene= AI5_ALPHA note= Endonuclease I-SceIV, involved in intron mobility; |gene gene= AI4 gene= AI4 note= Endonuclease I-SceII, encoded by a mobile group I |gene gene= AI3 gene= AI3 note= Endonuclease I-SceIII, encoded by a mobile group I |gene gene= AI2 gene= AI2 note= Reverse transcriptase req…
1070	4391	4	NC_001137	73041	78561	NC_001224	40989	44707	|gene |CDS(+,70478,73348) note= Yel043wp; |gene gene= GDA1 |CDS(+,73771,75327) gene= GDA1 note= Gda1p; |gene gene= YEF1 |CDS(+,75944,77431) gene= YEF1 note= Yef1p; |gene gene= UTR2 note= synonym: CRH2 |CDS(+,78053,79456) gene= UTR2 note= Utr2p;	|gene gene= COB gene= COB note= Cytochrome b, mitochondrially encoded subunit of |gene gene= BI4 gene= BI4 note= Mitochondrial mRNA maturase, forms a complex with |neigh_up CDS[fcd=-14361](+,28487,29266) gene= ATP6 note= Mitochondrially encoded subunit 6 of the F0 sector |neigh_down CDS[fcd=3875](+,46723,46953) gene= OLI1 note= Oli1p
1072	4392	4	NC_001137	78630	80897	NC_001224	44708	80962	|gene gene= UTR2 note= synonym: CRH2 |CDS(+,78053,79456) gene= UTR2 note= Utr2p; |gene gene= CYC7 |CDS(-,79636,79977) gene= CYC7 note= Cyc7p; |gene gene= UTR4 |CDS(+,80462,81145) gene= UTR4 note= Utr4p;	|gene gene= OLI1 |CDS(+,46723,46953) gene= OLI1 note= Oli1p |gene |tRNA |gene gene= VAR1 |CDS(+,48901,50097) gene= VAR1 note= Var1p |rRNA |gene gene= SCEI |CDS(+,61022,61729) gene= SCEI note= Sceip |gene |tRNA |gene |tRNA |gene |tRNA |gene |tRNA |gene |tRNA |gene |tRNA |gene |tRNA |gene |tRNA |gene |tRNA |gene |tRNA |gene |tRNA |gene |tRNA |gene |tRNA |gene |tRNA |gene |tRNA |gene |tRNA |gene gen…
1078	4385	6	NC_001137	91680	96358	NC_001224	16726	17672	|gene gene= SPF1 note= synonyms: PER9, PIO1, COD1 |CDS(+,90258,93905) gene= SPF1 note= Spf1p; |rep_origin note= ARS508 |gene gene= ECM10 note= synonym: SSC3 |CDS(+,94644,96578) gene= ECM10 note= Ecm10p;	|gene gene= COX1 gene= COX1 note= Subunit I of cytochrome c oxidase, which is the |gene gene= AI5_ALPHA gene= AI5_ALPHA note= Endonuclease I-SceIV, involved in intron mobility; |gene gene= AI4 gene= AI4 note= Endonuclease I-SceII, encoded by a mobile group I |gene gene= AI3 gene= AI3 note= Endonuclease I-SceIII, encoded by a mobile group I |gene gene= AI2 gene= AI2 note= Reverse transcriptase req…
1078	4389	4	NC_001137	91680	96358	NC_001224	26641	29184	|gene gene= SPF1 note= synonyms: PER9, PIO1, COD1 |CDS(+,90258,93905) gene= SPF1 note= Spf1p; |rep_origin note= ARS508 |gene gene= ECM10 note= synonym: SSC3 |CDS(+,94644,96578) gene= ECM10 note= Ecm10p;	|gene gene= COX1 gene= COX1 note= Subunit I of cytochrome c oxidase, which is the |gene gene= ATP8 |CDS(+,27666,27812) gene= ATP8 note= Subunit 8 of the F0 sector of mitochondrial inner |gene gene= ATP6 |CDS(+,28487,29266) gene= ATP6 note= Mitochondrially encoded subunit 6 of the F0 sector
1080	4388	4	NC_001137	97533	97985	NC_001224	26414	26640	|gene gene= BUD16 |CDS[fcd=37](-,96858,97796) gene= BUD16 note= Bud16p;	|gene gene= COX1 gene= COX1 note= Subunit I of cytochrome c oxidase, which is the |neigh_up CDS[fcd=-12709](+,13818,16322) gene= AI1 note= Reverse transcriptase required for splicing of the |neigh_down CDS[fcd=1139](+,27666,27812) gene= ATP8 note= Subunit 8 of the F0 sector of mitochondrial inner
1081	4390	5	NC_001137	97986	100467	NC_001224	29185	40988	|LTR note= YELCDELTA3 |gene gene= IMT4 |tRNA gene= IMT4 note= GO_component: cytosol [goid 0005829] [evidence NAS] |neigh_up CDS[fcd=-1430](-,96858,97796) gene= BUD16 note= Bud16p; |neigh_down CDS[fcd=1543](+,100769,101251) gene= CUP5 note= Cup5p;	|gene gene= ATP6 |CDS[fcd=-6599](+,28487,29266) gene= ATP6 note= Mitochondrially encoded subunit 6 of the F0 sector |gene |tRNA |gene gene= COB gene= COB note= Cytochrome b, mitochondrially encoded subunit of |gene gene= BI4 gene= BI4 note= Mitochondrial mRNA maturase, forms a complex with |gene gene= BI3 gene= BI3 note= Mitochondrial mRNA maturase, forms a complex with |gene gene= BI2 gene= BI2 …
1082	4385	10	NC_001137	100468	102091	NC_001224	16726	17672	|gene gene= CUP5 note= synonyms: VMA3, GEF2, CLS7 |CDS(+,100769,101251) gene= CUP5 note= Cup5p; |gene gene= SNU13 |CDS(+,101943,102323) gene= SNU13 note= Snu13p;	|gene gene= COX1 gene= COX1 note= Subunit I of cytochrome c oxidase, which is the |gene gene= AI5_ALPHA gene= AI5_ALPHA note= Endonuclease I-SceIV, involved in intron mobility; |gene gene= AI4 gene= AI4 note= Endonuclease I-SceII, encoded by a mobile group I |gene gene= AI3 gene= AI3 note= Endonuclease I-SceIII, encoded by a mobile group I |gene gene= AI2 gene= AI2 note= Reverse transcriptase req…
1082	4390	4	NC_001137	100468	102091	NC_001224	29185	40988	|gene gene= CUP5 note= synonyms: VMA3, GEF2, CLS7 |CDS(+,100769,101251) gene= CUP5 note= Cup5p; |gene gene= SNU13 |CDS(+,101943,102323) gene= SNU13 note= Snu13p;	|gene gene= ATP6 |CDS[fcd=-6599](+,28487,29266) gene= ATP6 note= Mitochondrially encoded subunit 6 of the F0 sector |gene |tRNA |gene gene= COB gene= COB note= Cytochrome b, mitochondrially encoded subunit of |gene gene= BI4 gene= BI4 note= Mitochondrial mRNA maturase, forms a complex with |gene gene= BI3 gene= BI3 note= Mitochondrial mRNA maturase, forms a complex with |gene gene= BI2 gene= BI2 …
1082	4392	6	NC_001137	100468	102091	NC_001224	44708	80962	|gene gene= CUP5 note= synonyms: VMA3, GEF2, CLS7 |CDS(+,100769,101251) gene= CUP5 note= Cup5p; |gene gene= SNU13 |CDS(+,101943,102323) gene= SNU13 note= Snu13p;	|gene gene= OLI1 |CDS(+,46723,46953) gene= OLI1 note= Oli1p |gene |tRNA |gene gene= VAR1 |CDS(+,48901,50097) gene= VAR1 note= Var1p |rRNA |gene gene= SCEI |CDS(+,61022,61729) gene= SCEI note= Sceip |gene |tRNA |gene |tRNA |gene |tRNA |gene |tRNA |gene |tRNA |gene |tRNA |gene |tRNA |gene |tRNA |gene |tRNA |gene |tRNA |gene |tRNA |gene |tRNA |gene |tRNA |gene |tRNA |gene |tRNA |gene |tRNA |gene gen…
1085	4390	4	NC_001137	104007	107876	NC_001224	29185	40988	|gene |CDS(-,102581,106147) note= Yel025cp; |gene gene= RIP1 |CDS(+,107260,107907) gene= RIP1 note= Rip1p;	|gene gene= ATP6 |CDS[fcd=-6599](+,28487,29266) gene= ATP6 note= Mitochondrially encoded subunit 6 of the F0 sector |gene |tRNA |gene gene= COB gene= COB note= Cytochrome b, mitochondrially encoded subunit of |gene gene= BI4 gene= BI4 note= Mitochondrial mRNA maturase, forms a complex with |gene gene= BI3 gene= BI3 note= Mitochondrial mRNA maturase, forms a complex with |gene gene= BI2 gene= BI2 …
1086	4390	4	NC_001137	107877	109981	NC_001224	29185	40988	|gene gene= RIP1 |CDS(+,107260,107907) gene= RIP1 note= Rip1p; |gene |CDS(-,108504,110552) note= Yel023cp;	|gene gene= ATP6 |CDS[fcd=-6599](+,28487,29266) gene= ATP6 note= Mitochondrially encoded subunit 6 of the F0 sector |gene |tRNA |gene gene= COB gene= COB note= Cytochrome b, mitochondrially encoded subunit of |gene gene= BI4 gene= BI4 note= Mitochondrial mRNA maturase, forms a complex with |gene gene= BI3 gene= BI3 note= Mitochondrial mRNA maturase, forms a complex with |gene gene= BI2 gene= BI2 …
1086	4393	5	NC_001137	107877	109981	NC_001224	80963	81839	|gene gene= RIP1 |CDS(+,107260,107907) gene= RIP1 note= Rip1p; |gene |CDS(-,108504,110552) note= Yel023cp;	|neigh_up CDS[fcd=-2188](+,79213,80022) gene= COX3 note= Subunit III of cytochrome c oxidase, which is the |neigh_down NC_001224-end
1088	4385	4	NC_001137	111435	124249	NC_001224	16726	17672	|gene gene= GEA2 |CDS(+,111421,115800) gene= GEA2 note= Gea2p; |gene gene= URA3 |CDS(+,116167,116970) gene= URA3 note= Ura3p; |gene gene= TIM9 |CDS(+,117211,117474) gene= TIM9 note= Tim9p; |misc_RNA note= RPR1; |LTR note= YELCTAU1 |gene |CDS(-,118617,120299) note= Yel020cp; |gene gene= MMS21 |CDS(-,120498,121301) gene= MMS21 note= Mms21p; |gene gene= EAF5 |CDS(+,121471,122310) gene= EAF5 note= Ea…	|gene gene= COX1 gene= COX1 note= Subunit I of cytochrome c oxidase, which is the |gene gene= AI5_ALPHA gene= AI5_ALPHA note= Endonuclease I-SceIV, involved in intron mobility; |gene gene= AI4 gene= AI4 note= Endonuclease I-SceII, encoded by a mobile group I |gene gene= AI3 gene= AI3 note= Endonuclease I-SceIII, encoded by a mobile group I |gene gene= AI2 gene= AI2 note= Reverse transcriptase req…
1088	4393	5	NC_001137	111435	124249	NC_001224	80963	81839	|gene gene= GEA2 |CDS(+,111421,115800) gene= GEA2 note= Gea2p; |gene gene= URA3 |CDS(+,116167,116970) gene= URA3 note= Ura3p; |gene gene= TIM9 |CDS(+,117211,117474) gene= TIM9 note= Tim9p; |misc_RNA note= RPR1; |LTR note= YELCTAU1 |gene |CDS(-,118617,120299) note= Yel020cp; |gene gene= MMS21 |CDS(-,120498,121301) gene= MMS21 note= Mms21p; |gene gene= EAF5 |CDS(+,121471,122310) gene= EAF5 note= Ea…	|neigh_up CDS[fcd=-2188](+,79213,80022) gene= COX3 note= Subunit III of cytochrome c oxidase, which is the |neigh_down NC_001224-end
1089	4390	5	NC_001137	124250	131421	NC_001224	29185	40988	|gene gene= GTT3 |CDS(+,123657,124670) gene= GTT3 note= Gtt3p; |gene gene= NPP2 |CDS(-,124737,126218) gene= NPP2 note= Npp2p; |gene gene= EDC3 note= synonyms: LSM16, DCP3 |CDS(+,126629,128284) gene= EDC3 note= Edc3p; |gene gene= VAC8 note= synonym: YEB3 |CDS(+,128825,130561) gene= VAC8 note= Vac8p; |gene |tRNA note= GO_component: cytosol [goid 0005829] [evidence NAS]	|gene gene= ATP6 |CDS[fcd=-6599](+,28487,29266) gene= ATP6 note= Mitochondrially encoded subunit 6 of the F0 sector |gene |tRNA |gene gene= COB gene= COB note= Cytochrome b, mitochondrially encoded subunit of |gene gene= BI4 gene= BI4 note= Mitochondrial mRNA maturase, forms a complex with |gene gene= BI3 gene= BI3 note= Mitochondrial mRNA maturase, forms a complex with |gene gene= BI2 gene= BI2 …
1089	4393	4	NC_001137	124250	131421	NC_001224	80963	81839	|gene gene= GTT3 |CDS(+,123657,124670) gene= GTT3 note= Gtt3p; |gene gene= NPP2 |CDS(-,124737,126218) gene= NPP2 note= Npp2p; |gene gene= EDC3 note= synonyms: LSM16, DCP3 |CDS(+,126629,128284) gene= EDC3 note= Edc3p; |gene gene= VAC8 note= synonym: YEB3 |CDS(+,128825,130561) gene= VAC8 note= Vac8p; |gene |tRNA note= GO_component: cytosol [goid 0005829] [evidence NAS]	|neigh_up CDS[fcd=-2188](+,79213,80022) gene= COX3 note= Subunit III of cytochrome c oxidase, which is the |neigh_down NC_001224-end
1091	4392	8	NC_001137	132727	135137	NC_001224	44708	80962	|gene gene= GLC3 note= synonym: GHA1 |CDS[fcd=-812](+,133120,135234) gene= GLC3 note= Glc3p;	|gene gene= OLI1 |CDS(+,46723,46953) gene= OLI1 note= Oli1p |gene |tRNA |gene gene= VAR1 |CDS(+,48901,50097) gene= VAR1 note= Var1p |rRNA |gene gene= SCEI |CDS(+,61022,61729) gene= SCEI note= Sceip |gene |tRNA |gene |tRNA |gene |tRNA |gene |tRNA |gene |tRNA |gene |tRNA |gene |tRNA |gene |tRNA |gene |tRNA |gene |tRNA |gene |tRNA |gene |tRNA |gene |tRNA |gene |tRNA |gene |tRNA |gene |tRNA |gene gen…
1094	4392	5	NC_001137	137772	141359	NC_001224	44708	80962	|LTR note= YELWDELTA6 |gene |tRNA note= GO_component: cytosol [goid 0005829] [evidence NAS] |gene gene= GCN4 note= synonyms: ARG9, AAS3 |CDS[fcd=198](-,138918,139763) gene= GCN4 note= Gcn4p;	|gene gene= OLI1 |CDS(+,46723,46953) gene= OLI1 note= Oli1p |gene |tRNA |gene gene= VAR1 |CDS(+,48901,50097) gene= VAR1 note= Var1p |rRNA |gene gene= SCEI |CDS(+,61022,61729) gene= SCEI note= Sceip |gene |tRNA |gene |tRNA |gene |tRNA |gene |tRNA |gene |tRNA |gene |tRNA |gene |tRNA |gene |tRNA |gene |tRNA |gene |tRNA |gene |tRNA |gene |tRNA |gene |tRNA |gene |tRNA |gene |tRNA |gene |tRNA |gene gen…
1104	4392	4	NC_001137	167288	168457	NC_001224	44708	80962	|misc_RNA |gene gene= SEC3 note= synonym: PSL1 |CDS[fcd=3945](-,167807,171817) gene= SEC3 note= Sec3p;	|gene gene= OLI1 |CDS(+,46723,46953) gene= OLI1 note= Oli1p |gene |tRNA |gene gene= VAR1 |CDS(+,48901,50097) gene= VAR1 note= Var1p |rRNA |gene gene= SCEI |CDS(+,61022,61729) gene= SCEI note= Sceip |gene |tRNA |gene |tRNA |gene |tRNA |gene |tRNA |gene |tRNA |gene |tRNA |gene |tRNA |gene |tRNA |gene |tRNA |gene |tRNA |gene |tRNA |gene |tRNA |gene |tRNA |gene |tRNA |gene |tRNA |gene |tRNA |gene gen…
1106	4392	4	NC_001137	168542	171214	NC_001224	44708	80962	|gene gene= SEC3 note= synonym: PSL1 |CDS[fcd=1939](-,167807,171817) gene= SEC3 note= Sec3p;	|gene gene= OLI1 |CDS(+,46723,46953) gene= OLI1 note= Oli1p |gene |tRNA |gene gene= VAR1 |CDS(+,48901,50097) gene= VAR1 note= Var1p |rRNA |gene gene= SCEI |CDS(+,61022,61729) gene= SCEI note= Sceip |gene |tRNA |gene |tRNA |gene |tRNA |gene |tRNA |gene |tRNA |gene |tRNA |gene |tRNA |gene |tRNA |gene |tRNA |gene |tRNA |gene |tRNA |gene |tRNA |gene |tRNA |gene |tRNA |gene |tRNA |gene |tRNA |gene gen…
1108	4390	4	NC_001137	176354	177567	NC_001224	29185	40988	|LTR note= YERWDELTA7 |gene |tRNA note= GO_component: cytosol [goid 0005829] [evidence NAS] |neigh_up CDS[fcd=-1713](+,175247,176011) gene= TIR1 note= Tir1p; |neigh_down CDS[fcd=874](+,177834,178430) gene= PRE1 note= Pre1p;	|gene gene= ATP6 |CDS[fcd=-6599](+,28487,29266) gene= ATP6 note= Mitochondrially encoded subunit 6 of the F0 sector |gene |tRNA |gene gene= COB gene= COB note= Cytochrome b, mitochondrially encoded subunit of |gene gene= BI4 gene= BI4 note= Mitochondrial mRNA maturase, forms a complex with |gene gene= BI3 gene= BI3 note= Mitochondrial mRNA maturase, forms a complex with |gene gene= BI2 gene= BI2 …
1110	4392	7	NC_001137	179133	184025	NC_001224	44708	80962	|gene gene= PRP22 |CDS(+,178840,182277) gene= PRP22 note= Prp22p; |gene gene= HEM14 |CDS(+,182599,184218) gene= HEM14 note= Hem14p; |gene gene= BUD25 gene= BUD25 note= Bud25p;	|gene gene= OLI1 |CDS(+,46723,46953) gene= OLI1 note= Oli1p |gene |tRNA |gene gene= VAR1 |CDS(+,48901,50097) gene= VAR1 note= Var1p |rRNA |gene gene= SCEI |CDS(+,61022,61729) gene= SCEI note= Sceip |gene |tRNA |gene |tRNA |gene |tRNA |gene |tRNA |gene |tRNA |gene |tRNA |gene |tRNA |gene |tRNA |gene |tRNA |gene |tRNA |gene |tRNA |gene |tRNA |gene |tRNA |gene |tRNA |gene |tRNA |gene |tRNA |gene gen…
1110	4393	4	NC_001137	179133	184025	NC_001224	80963	81839	|gene gene= PRP22 |CDS(+,178840,182277) gene= PRP22 note= Prp22p; |gene gene= HEM14 |CDS(+,182599,184218) gene= HEM14 note= Hem14p; |gene gene= BUD25 gene= BUD25 note= Bud25p;	|neigh_up CDS[fcd=-2188](+,79213,80022) gene= COX3 note= Subunit III of cytochrome c oxidase, which is the |neigh_down NC_001224-end
1112	4390	4	NC_001137	199479	208436	NC_001224	29185	40988	|gene gene= SRB4 note= synonym: MED17 |CDS(+,198811,200874) gene= SRB4 note= Srb4p; |gene gene= PRO3 note= synonym: ORE2 |CDS(+,201075,201935) gene= PRO3 note= Pro3p; |gene gene= YAT2 |CDS(+,202191,204962) gene= YAT2 note= Yat2p; |gene gene= GCD11 note= synonym: SUI4 |CDS(+,205250,206833) gene= GCD11 note= Gcd11p; |gene |tRNA note= GO_component: cytosol [goid 0005829] [evidence NAS] |gene gene= C…	|gene gene= ATP6 |CDS[fcd=-6599](+,28487,29266) gene= ATP6 note= Mitochondrially encoded subunit 6 of the F0 sector |gene |tRNA |gene gene= COB gene= COB note= Cytochrome b, mitochondrially encoded subunit of |gene gene= BI4 gene= BI4 note= Mitochondrial mRNA maturase, forms a complex with |gene gene= BI3 gene= BI3 note= Mitochondrial mRNA maturase, forms a complex with |gene gene= BI2 gene= BI2 …
1114	4385	5	NC_001137	214635	217621	NC_001224	16726	17672	|gene gene= YPT31 note= synonym: YPT8 |CDS(-,214075,214746) gene= YPT31 note= Ypt31p; |gene gene= FIR1 note= synonym: PIP1 |CDS(+,215062,217692) gene= FIR1 note= Fir1p;	|gene gene= COX1 gene= COX1 note= Subunit I of cytochrome c oxidase, which is the |gene gene= AI5_ALPHA gene= AI5_ALPHA note= Endonuclease I-SceIV, involved in intron mobility; |gene gene= AI4 gene= AI4 note= Endonuclease I-SceII, encoded by a mobile group I |gene gene= AI3 gene= AI3 note= Endonuclease I-SceIII, encoded by a mobile group I |gene gene= AI2 gene= AI2 note= Reverse transcriptase req…
1118	4390	4	NC_001137	227336	228866	NC_001224	29185	40988	|gene gene= KRE29 |CDS(-,226857,228251) gene= KRE29 note= Kre29p; |gene gene= HVG1 note= synonym: YEM9 |CDS(-,228455,229204) gene= HVG1 note= Hvg1p;	|gene gene= ATP6 |CDS[fcd=-6599](+,28487,29266) gene= ATP6 note= Mitochondrially encoded subunit 6 of the F0 sector |gene |tRNA |gene gene= COB gene= COB note= Cytochrome b, mitochondrially encoded subunit of |gene gene= BI4 gene= BI4 note= Mitochondrial mRNA maturase, forms a complex with |gene gene= BI3 gene= BI3 note= Mitochondrial mRNA maturase, forms a complex with |gene gene= BI2 gene= BI2 …
1118	4392	6	NC_001137	227336	228866	NC_001224	44708	80962	|gene gene= KRE29 |CDS(-,226857,228251) gene= KRE29 note= Kre29p; |gene gene= HVG1 note= synonym: YEM9 |CDS(-,228455,229204) gene= HVG1 note= Hvg1p;	|gene gene= OLI1 |CDS(+,46723,46953) gene= OLI1 note= Oli1p |gene |tRNA |gene gene= VAR1 |CDS(+,48901,50097) gene= VAR1 note= Var1p |rRNA |gene gene= SCEI |CDS(+,61022,61729) gene= SCEI note= Sceip |gene |tRNA |gene |tRNA |gene |tRNA |gene |tRNA |gene |tRNA |gene |tRNA |gene |tRNA |gene |tRNA |gene |tRNA |gene |tRNA |gene |tRNA |gene |tRNA |gene |tRNA |gene |tRNA |gene |tRNA |gene |tRNA |gene gen…
1127	4392	4	NC_001137	234437	235950	NC_001224	44708	80962	|gene gene= YEN1 |CDS(+,232460,234739) gene= YEN1 note= Yen1p; |gene gene= MXR1 note= synonym: MSRA |CDS(+,234936,235490) gene= MXR1 note= Mxr1p; |gene gene= SAH1 |CDS(-,235769,237118) gene= SAH1 note= Sah1p;	|gene gene= OLI1 |CDS(+,46723,46953) gene= OLI1 note= Oli1p |gene |tRNA |gene gene= VAR1 |CDS(+,48901,50097) gene= VAR1 note= Var1p |rRNA |gene gene= SCEI |CDS(+,61022,61729) gene= SCEI note= Sceip |gene |tRNA |gene |tRNA |gene |tRNA |gene |tRNA |gene |tRNA |gene |tRNA |gene |tRNA |gene |tRNA |gene |tRNA |gene |tRNA |gene |tRNA |gene |tRNA |gene |tRNA |gene |tRNA |gene |tRNA |gene |tRNA |gene gen…
1128	4388	4	NC_001137	235951	249212	NC_001224	26414	26640	|gene gene= SAH1 |CDS(-,235769,237118) gene= SAH1 note= Sah1p; |gene gene= ERG28 note= synonym: BUD18 |CDS(-,237569,238015) gene= ERG28 note= Erg28p; |gene gene= MEI4 gene= MEI4 note= Mei4p; |gene gene= ACA1 |CDS(-,240031,241500) gene= ACA1 note= Aca1p; |gene gene= SPO73 |CDS(+,243179,243610) gene= SPO73 note= Spo73p; |gene gene= SAP1 |CDS(-,243809,246502) gene= SAP1 note= Sap1p; |gene gene= CAJ1…	|gene gene= COX1 gene= COX1 note= Subunit I of cytochrome c oxidase, which is the |neigh_up CDS[fcd=-12709](+,13818,16322) gene= AI1 note= Reverse transcriptase required for splicing of the |neigh_down CDS[fcd=1139](+,27666,27812) gene= ATP8 note= Subunit 8 of the F0 sector of mitochondrial inner
1130	4392	8	NC_001137	250770	259277	NC_001224	44708	80962	|gene gene= ISD11 |CDS(+,250717,251001) gene= ISD11 note= Isd11p; |gene gene= TPA1 |CDS(+,251727,253661) gene= TPA1 note= Tpa1p; |gene gene= RSM18 |CDS(-,253970,254386) gene= RSM18 note= Rsm18p; |gene gene= JHD1 |CDS(+,254655,256133) gene= JHD1 note= Jhd1p; |gene gene= HOM3 note= synonyms: SIL4, BOR1 |CDS(-,256374,257957) gene= HOM3 note= Hom3p; |rep_origin note= ARS513 |gene gene= PIC2 |CDS(-,25…	|gene gene= OLI1 |CDS(+,46723,46953) gene= OLI1 note= Oli1p |gene |tRNA |gene gene= VAR1 |CDS(+,48901,50097) gene= VAR1 note= Var1p |rRNA |gene gene= SCEI |CDS(+,61022,61729) gene= SCEI note= Sceip |gene |tRNA |gene |tRNA |gene |tRNA |gene |tRNA |gene |tRNA |gene |tRNA |gene |tRNA |gene |tRNA |gene |tRNA |gene |tRNA |gene |tRNA |gene |tRNA |gene |tRNA |gene |tRNA |gene |tRNA |gene |tRNA |gene gen…
1134	4393	5	NC_001137	272513	274671	NC_001224	80963	81839	|gene gene= PCL6 |CDS(+,272622,273884) gene= PCL6 note= Pcl6p; |gene gene= FCY21 |CDS(+,274565,276151) gene= FCY21 note= Fcy21p;	|neigh_up CDS[fcd=-2188](+,79213,80022) gene= COX3 note= Subunit III of cytochrome c oxidase, which is the |neigh_down NC_001224-end
1136	4388	5	NC_001137	276713	279977	NC_001224	26414	26640	|gene gene= FCY22 |CDS(+,276570,278162) gene= FCY22 note= Fcy22p; |gene gene= CEM1 |CDS(-,278296,279624) gene= CEM1 note= Cem1p; |gene gene= HOR2 note= synonym: GPP2 |CDS(-,279928,280680) gene= HOR2 note= Hor2p;	|gene gene= COX1 gene= COX1 note= Subunit I of cytochrome c oxidase, which is the |neigh_up CDS[fcd=-12709](+,13818,16322) gene= AI1 note= Reverse transcriptase required for splicing of the |neigh_down CDS[fcd=1139](+,27666,27812) gene= ATP8 note= Subunit 8 of the F0 sector of mitochondrial inner
1137	4392	4	NC_001137	279978	287077	NC_001224	44708	80962	|gene gene= HOR2 note= synonym: GPP2 |CDS(-,279928,280680) gene= HOR2 note= Hor2p; |gene gene= THO1 |CDS(+,281708,282364) gene= THO1 note= Tho1p; |gene |CDS(-,282703,284220) note= Yer064cp; |gene gene= ICL1 |CDS(-,285239,286912) gene= ICL1 note= Icl1p;	|gene gene= OLI1 |CDS(+,46723,46953) gene= OLI1 note= Oli1p |gene |tRNA |gene gene= VAR1 |CDS(+,48901,50097) gene= VAR1 note= Var1p |rRNA |gene gene= SCEI |CDS(+,61022,61729) gene= SCEI note= Sceip |gene |tRNA |gene |tRNA |gene |tRNA |gene |tRNA |gene |tRNA |gene |tRNA |gene |tRNA |gene |tRNA |gene |tRNA |gene |tRNA |gene |tRNA |gene |tRNA |gene |tRNA |gene |tRNA |gene |tRNA |gene |tRNA |gene gen…
1138	4390	7	NC_001137	287078	295171	NC_001224	29185	40988	|rep_origin note= ARS514 |LTR note= YERCDELTA10 |gene gene= SUP19 note= synonym: SUP20 |tRNA gene= SUP19 note= GO_component: cytosol [goid 0005829] [evidence NAS] |gene |CDS(+,290240,290797) note= Yer066wp; |gene |CDS(+,292064,292549) note= Yer067wp; |gene gene= MOT2 note= synonyms: SIG1, NOT4 |CDS(+,293048,294811) gene= MOT2 note= Mot2p;	|gene gene= ATP6 |CDS[fcd=-6599](+,28487,29266) gene= ATP6 note= Mitochondrially encoded subunit 6 of the F0 sector |gene |tRNA |gene gene= COB gene= COB note= Cytochrome b, mitochondrially encoded subunit of |gene gene= BI4 gene= BI4 note= Mitochondrial mRNA maturase, forms a complex with |gene gene= BI3 gene= BI3 note= Mitochondrial mRNA maturase, forms a complex with |gene gene= BI2 gene= BI2 …
1138	4392	4	NC_001137	287078	295171	NC_001224	44708	80962	|rep_origin note= ARS514 |LTR note= YERCDELTA10 |gene gene= SUP19 note= synonym: SUP20 |tRNA gene= SUP19 note= GO_component: cytosol [goid 0005829] [evidence NAS] |gene |CDS(+,290240,290797) note= Yer066wp; |gene |CDS(+,292064,292549) note= Yer067wp; |gene gene= MOT2 note= synonyms: SIG1, NOT4 |CDS(+,293048,294811) gene= MOT2 note= Mot2p;	|gene gene= OLI1 |CDS(+,46723,46953) gene= OLI1 note= Oli1p |gene |tRNA |gene gene= VAR1 |CDS(+,48901,50097) gene= VAR1 note= Var1p |rRNA |gene gene= SCEI |CDS(+,61022,61729) gene= SCEI note= Sceip |gene |tRNA |gene |tRNA |gene |tRNA |gene |tRNA |gene |tRNA |gene |tRNA |gene |tRNA |gene |tRNA |gene |tRNA |gene |tRNA |gene |tRNA |gene |tRNA |gene |tRNA |gene |tRNA |gene |tRNA |gene |tRNA |gene gen…
1138	4393	6	NC_001137	287078	295171	NC_001224	80963	81839	|rep_origin note= ARS514 |LTR note= YERCDELTA10 |gene gene= SUP19 note= synonym: SUP20 |tRNA gene= SUP19 note= GO_component: cytosol [goid 0005829] [evidence NAS] |gene |CDS(+,290240,290797) note= Yer066wp; |gene |CDS(+,292064,292549) note= Yer067wp; |gene gene= MOT2 note= synonyms: SIG1, NOT4 |CDS(+,293048,294811) gene= MOT2 note= Mot2p;	|neigh_up CDS[fcd=-2188](+,79213,80022) gene= COX3 note= Subunit III of cytochrome c oxidase, which is the |neigh_down NC_001224-end
1139	4392	4	NC_001137	295172	298328	NC_001224	44708	80962	|gene gene= ARG5,6 |CDS[fcd=-1342](+,295408,297999) gene= ARG5,6 note= Arg5,6p;	|gene gene= OLI1 |CDS(+,46723,46953) gene= OLI1 note= Oli1p |gene |tRNA |gene gene= VAR1 |CDS(+,48901,50097) gene= VAR1 note= Var1p |rRNA |gene gene= SCEI |CDS(+,61022,61729) gene= SCEI note= Sceip |gene |tRNA |gene |tRNA |gene |tRNA |gene |tRNA |gene |tRNA |gene |tRNA |gene |tRNA |gene |tRNA |gene |tRNA |gene |tRNA |gene |tRNA |gene |tRNA |gene |tRNA |gene |tRNA |gene |tRNA |gene |tRNA |gene gen…
1142	4391	6	NC_001137	304058	314794	NC_001224	40989	44707	|gene gene= ALD5 |CDS(+,304027,305589) gene= ALD5 note= Ald5p; |gene gene= RPS24A note= synonym: RPS24EA gene= RPS24A note= Rps24ap; |gene gene= YOS1 gene= YOS1 note= Yos1p; |gene gene= PTP3 |CDS(-,308409,311195) gene= PTP3 note= Ptp3p; |gene |tRNA note= GO_component: cytosol [goid 0005829] [evidence NAS] |LTR note= YERWDELTA11 |gene |CDS(-,312586,313494) note= Yer076cp; |gene |CDS(-,314530,31659…	|gene gene= COB gene= COB note= Cytochrome b, mitochondrially encoded subunit of |gene gene= BI4 gene= BI4 note= Mitochondrial mRNA maturase, forms a complex with |neigh_up CDS[fcd=-14361](+,28487,29266) gene= ATP6 note= Mitochondrially encoded subunit 6 of the F0 sector |neigh_down CDS[fcd=3875](+,46723,46953) gene= OLI1 note= Oli1p
1144	4387	4	NC_001137	317424	317666	NC_001224	17762	26413	|gene |CDS[fcd=793](-,316803,318338) note= Yer078cp;	|gene gene= COX1 gene= COX1 note= Subunit I of cytochrome c oxidase, which is the |gene gene= AI5_ALPHA gene= AI5_ALPHA note= Endonuclease I-SceIV, involved in intron mobility; |gene gene= AI4 gene= AI4 note= Endonuclease I-SceII, encoded by a mobile group I |gene gene= AI3 gene= AI3 note= Endonuclease I-SceIII, encoded by a mobile group I |gene gene= AI2 gene= AI2 note= Reverse transcriptase req…
1144	4391	7	NC_001137	317424	317666	NC_001224	40989	44707	|gene |CDS[fcd=793](-,316803,318338) note= Yer078cp;	|gene gene= COB gene= COB note= Cytochrome b, mitochondrially encoded subunit of |gene gene= BI4 gene= BI4 note= Mitochondrial mRNA maturase, forms a complex with |neigh_up CDS[fcd=-14361](+,28487,29266) gene= ATP6 note= Mitochondrially encoded subunit 6 of the F0 sector |neigh_down CDS[fcd=3875](+,46723,46953) gene= OLI1 note= Oli1p
1144	4392	5	NC_001137	317424	317666	NC_001224	44708	80962	|gene |CDS[fcd=793](-,316803,318338) note= Yer078cp;	|gene gene= OLI1 |CDS(+,46723,46953) gene= OLI1 note= Oli1p |gene |tRNA |gene gene= VAR1 |CDS(+,48901,50097) gene= VAR1 note= Var1p |rRNA |gene gene= SCEI |CDS(+,61022,61729) gene= SCEI note= Sceip |gene |tRNA |gene |tRNA |gene |tRNA |gene |tRNA |gene |tRNA |gene |tRNA |gene |tRNA |gene |tRNA |gene |tRNA |gene |tRNA |gene |tRNA |gene |tRNA |gene |tRNA |gene |tRNA |gene |tRNA |gene |tRNA |gene gen…
1146	4391	4	NC_001137	319193	321303	NC_001224	40989	44707	|gene |CDS(+,318916,319548) note= Yer079wp; |gene gene= AIM9 |CDS(+,319959,321842) gene= AIM9 note= Aim9p;	|gene gene= COB gene= COB note= Cytochrome b, mitochondrially encoded subunit of |gene gene= BI4 gene= BI4 note= Mitochondrial mRNA maturase, forms a complex with |neigh_up CDS[fcd=-14361](+,28487,29266) gene= ATP6 note= Mitochondrially encoded subunit 6 of the F0 sector |neigh_down CDS[fcd=3875](+,46723,46953) gene= OLI1 note= Oli1p
1151	4390	4	NC_001137	324592	325601	NC_001224	29185	40988	|gene gene= UTP7 note= synonym: KRE31 |CDS[fcd=836](-,324268,325932) gene= UTP7 note= Utp7p;	|gene gene= ATP6 |CDS[fcd=-6599](+,28487,29266) gene= ATP6 note= Mitochondrially encoded subunit 6 of the F0 sector |gene |tRNA |gene gene= COB gene= COB note= Cytochrome b, mitochondrially encoded subunit of |gene gene= BI4 gene= BI4 note= Mitochondrial mRNA maturase, forms a complex with |gene gene= BI3 gene= BI3 note= Mitochondrial mRNA maturase, forms a complex with |gene gene= BI2 gene= BI2 …
1152	4392	6	NC_001137	325602	327697	NC_001224	44708	80962	|gene gene= UTP7 note= synonym: KRE31 |CDS(-,324268,325932) gene= UTP7 note= Utp7p; |gene gene= GET2 note= synonyms: RMD7, HUR2 |CDS(-,326170,327027) gene= GET2 note= Get2p; |gene |CDS(-,327615,328136) note= Yer085cp;	|gene gene= OLI1 |CDS(+,46723,46953) gene= OLI1 note= Oli1p |gene |tRNA |gene gene= VAR1 |CDS(+,48901,50097) gene= VAR1 note= Var1p |rRNA |gene gene= SCEI |CDS(+,61022,61729) gene= SCEI note= Sceip |gene |tRNA |gene |tRNA |gene |tRNA |gene |tRNA |gene |tRNA |gene |tRNA |gene |tRNA |gene |tRNA |gene |tRNA |gene |tRNA |gene |tRNA |gene |tRNA |gene |tRNA |gene |tRNA |gene |tRNA |gene |tRNA |gene gen…
1153	4392	4	NC_001137	327698	329731	NC_001224	44708	80962	|gene |CDS(-,327615,328136) note= Yer085cp; |gene gene= ILV1 note= synonym: ISO1 |CDS(+,328473,330203) gene= ILV1 note= Ilv1p;	|gene gene= OLI1 |CDS(+,46723,46953) gene= OLI1 note= Oli1p |gene |tRNA |gene gene= VAR1 |CDS(+,48901,50097) gene= VAR1 note= Var1p |rRNA |gene gene= SCEI |CDS(+,61022,61729) gene= SCEI note= Sceip |gene |tRNA |gene |tRNA |gene |tRNA |gene |tRNA |gene |tRNA |gene |tRNA |gene |tRNA |gene |tRNA |gene |tRNA |gene |tRNA |gene |tRNA |gene |tRNA |gene |tRNA |gene |tRNA |gene |tRNA |gene |tRNA |gene gen…
1156	4392	6	NC_001137	331560	334983	NC_001224	44708	80962	|gene gene= AIM10 |CDS(+,330572,332302) gene= AIM10 note= Aim10p; |gene gene= SBH1 note= synonyms: YER087C-A, SEB1 |CDS(-,332578,332826) gene= SBH1 note= Sbh1p; |gene gene= DOT6 |CDS(-,333172,335184) gene= DOT6 note= Dot6p;	|gene gene= OLI1 |CDS(+,46723,46953) gene= OLI1 note= Oli1p |gene |tRNA |gene gene= VAR1 |CDS(+,48901,50097) gene= VAR1 note= Var1p |rRNA |gene gene= SCEI |CDS(+,61022,61729) gene= SCEI note= Sceip |gene |tRNA |gene |tRNA |gene |tRNA |gene |tRNA |gene |tRNA |gene |tRNA |gene |tRNA |gene |tRNA |gene |tRNA |gene |tRNA |gene |tRNA |gene |tRNA |gene |tRNA |gene |tRNA |gene |tRNA |gene |tRNA |gene gen…
1160	4391	4	NC_001137	340132	344379	NC_001224	40989	44707	|gene gene= MET6 |CDS(-,339860,342163) gene= MET6 note= Met6p; |gene gene= IES5 |CDS(+,342851,343228) gene= IES5 note= Ies5p; |gene gene= TSC11 note= synonym: AVO3 |CDS(-,343316,347608) gene= TSC11 note= Tsc11p;	|gene gene= COB gene= COB note= Cytochrome b, mitochondrially encoded subunit of |gene gene= BI4 gene= BI4 note= Mitochondrial mRNA maturase, forms a complex with |neigh_up CDS[fcd=-14361](+,28487,29266) gene= ATP6 note= Mitochondrially encoded subunit 6 of the F0 sector |neigh_down CDS[fcd=3875](+,46723,46953) gene= OLI1 note= Oli1p
1160	4392	10	NC_001137	340132	344379	NC_001224	44708	80962	|gene gene= MET6 |CDS(-,339860,342163) gene= MET6 note= Met6p; |gene gene= IES5 |CDS(+,342851,343228) gene= IES5 note= Ies5p; |gene gene= TSC11 note= synonym: AVO3 |CDS(-,343316,347608) gene= TSC11 note= Tsc11p;	|gene gene= OLI1 |CDS(+,46723,46953) gene= OLI1 note= Oli1p |gene |tRNA |gene gene= VAR1 |CDS(+,48901,50097) gene= VAR1 note= Var1p |rRNA |gene gene= SCEI |CDS(+,61022,61729) gene= SCEI note= Sceip |gene |tRNA |gene |tRNA |gene |tRNA |gene |tRNA |gene |tRNA |gene |tRNA |gene |tRNA |gene |tRNA |gene |tRNA |gene |tRNA |gene |tRNA |gene |tRNA |gene |tRNA |gene |tRNA |gene |tRNA |gene |tRNA |gene gen…
1161	4385	4	NC_001137	344380	350532	NC_001224	16726	17672	|gene gene= TSC11 note= synonym: AVO3 |CDS(-,343316,347608) gene= TSC11 note= Tsc11p; |gene gene= AIM11 gene= AIM11 note= Aim11p; |gene gene= PUP3 note= synonym: SCS32 |CDS(-,348725,349342) gene= PUP3 note= Pup3p; |gene gene= RAD51 note= synonym: MUT5 |CDS(+,349976,351178) gene= RAD51 note= Rad51p;	|gene gene= COX1 gene= COX1 note= Subunit I of cytochrome c oxidase, which is the |gene gene= AI5_ALPHA gene= AI5_ALPHA note= Endonuclease I-SceIV, involved in intron mobility; |gene gene= AI4 gene= AI4 note= Endonuclease I-SceII, encoded by a mobile group I |gene gene= AI3 gene= AI3 note= Endonuclease I-SceIII, encoded by a mobile group I |gene gene= AI2 gene= AI2 note= Reverse transcriptase req…
1161	4392	5	NC_001137	344380	350532	NC_001224	44708	80962	|gene gene= TSC11 note= synonym: AVO3 |CDS(-,343316,347608) gene= TSC11 note= Tsc11p; |gene gene= AIM11 gene= AIM11 note= Aim11p; |gene gene= PUP3 note= synonym: SCS32 |CDS(-,348725,349342) gene= PUP3 note= Pup3p; |gene gene= RAD51 note= synonym: MUT5 |CDS(+,349976,351178) gene= RAD51 note= Rad51p;	|gene gene= OLI1 |CDS(+,46723,46953) gene= OLI1 note= Oli1p |gene |tRNA |gene gene= VAR1 |CDS(+,48901,50097) gene= VAR1 note= Var1p |rRNA |gene gene= SCEI |CDS(+,61022,61729) gene= SCEI note= Sceip |gene |tRNA |gene |tRNA |gene |tRNA |gene |tRNA |gene |tRNA |gene |tRNA |gene |tRNA |gene |tRNA |gene |tRNA |gene |tRNA |gene |tRNA |gene |tRNA |gene |tRNA |gene |tRNA |gene |tRNA |gene |tRNA |gene gen…
1162	4385	6	NC_001137	350533	365604	NC_001224	16726	17672	|gene gene= RAD51 note= synonym: MUT5 |CDS(+,349976,351178) gene= RAD51 note= Rad51p; |gene gene= SHC1 |CDS(+,351694,353232) gene= SHC1 note= Shc1p; |LTR note= YERWDELTA12 |rep_origin note= ARS516 |LTR note= YERWDELTA13 |LTR note= YERCTAU2 |LTR note= YERCSIGMA2 |gene |tRNA note= GO_component: cytosol [goid 0005829] [evidence NAS] |gene gene= UBP9 |CDS(+,355462,357726) gene= UBP9 note= Ubp9p; |gen…	|gene gene= COX1 gene= COX1 note= Subunit I of cytochrome c oxidase, which is the |gene gene= AI5_ALPHA gene= AI5_ALPHA note= Endonuclease I-SceIV, involved in intron mobility; |gene gene= AI4 gene= AI4 note= Endonuclease I-SceII, encoded by a mobile group I |gene gene= AI3 gene= AI3 note= Endonuclease I-SceIII, encoded by a mobile group I |gene gene= AI2 gene= AI2 note= Reverse transcriptase req…
1162	4387	4	NC_001137	350533	365604	NC_001224	17762	26413	|gene gene= RAD51 note= synonym: MUT5 |CDS(+,349976,351178) gene= RAD51 note= Rad51p; |gene gene= SHC1 |CDS(+,351694,353232) gene= SHC1 note= Shc1p; |LTR note= YERWDELTA12 |rep_origin note= ARS516 |LTR note= YERWDELTA13 |LTR note= YERCTAU2 |LTR note= YERCSIGMA2 |gene |tRNA note= GO_component: cytosol [goid 0005829] [evidence NAS] |gene gene= UBP9 |CDS(+,355462,357726) gene= UBP9 note= Ubp9p; |gen…	|gene gene= COX1 gene= COX1 note= Subunit I of cytochrome c oxidase, which is the |gene gene= AI5_ALPHA gene= AI5_ALPHA note= Endonuclease I-SceIV, involved in intron mobility; |gene gene= AI4 gene= AI4 note= Endonuclease I-SceII, encoded by a mobile group I |gene gene= AI3 gene= AI3 note= Endonuclease I-SceIII, encoded by a mobile group I |gene gene= AI2 gene= AI2 note= Reverse transcriptase req…
1162	4390	6	NC_001137	350533	365604	NC_001224	29185	40988	|gene gene= RAD51 note= synonym: MUT5 |CDS(+,349976,351178) gene= RAD51 note= Rad51p; |gene gene= SHC1 |CDS(+,351694,353232) gene= SHC1 note= Shc1p; |LTR note= YERWDELTA12 |rep_origin note= ARS516 |LTR note= YERWDELTA13 |LTR note= YERCTAU2 |LTR note= YERCSIGMA2 |gene |tRNA note= GO_component: cytosol [goid 0005829] [evidence NAS] |gene gene= UBP9 |CDS(+,355462,357726) gene= UBP9 note= Ubp9p; |gen…	|gene gene= ATP6 |CDS[fcd=-6599](+,28487,29266) gene= ATP6 note= Mitochondrially encoded subunit 6 of the F0 sector |gene |tRNA |gene gene= COB gene= COB note= Cytochrome b, mitochondrially encoded subunit of |gene gene= BI4 gene= BI4 note= Mitochondrial mRNA maturase, forms a complex with |gene gene= BI3 gene= BI3 note= Mitochondrial mRNA maturase, forms a complex with |gene gene= BI2 gene= BI2 …
1162	4391	6	NC_001137	350533	365604	NC_001224	40989	44707	|gene gene= RAD51 note= synonym: MUT5 |CDS(+,349976,351178) gene= RAD51 note= Rad51p; |gene gene= SHC1 |CDS(+,351694,353232) gene= SHC1 note= Shc1p; |LTR note= YERWDELTA12 |rep_origin note= ARS516 |LTR note= YERWDELTA13 |LTR note= YERCTAU2 |LTR note= YERCSIGMA2 |gene |tRNA note= GO_component: cytosol [goid 0005829] [evidence NAS] |gene gene= UBP9 |CDS(+,355462,357726) gene= UBP9 note= Ubp9p; |gen…	|gene gene= COB gene= COB note= Cytochrome b, mitochondrially encoded subunit of |gene gene= BI4 gene= BI4 note= Mitochondrial mRNA maturase, forms a complex with |neigh_up CDS[fcd=-14361](+,28487,29266) gene= ATP6 note= Mitochondrially encoded subunit 6 of the F0 sector |neigh_down CDS[fcd=3875](+,46723,46953) gene= OLI1 note= Oli1p
1162	4392	5	NC_001137	350533	365604	NC_001224	44708	80962	|gene gene= RAD51 note= synonym: MUT5 |CDS(+,349976,351178) gene= RAD51 note= Rad51p; |gene gene= SHC1 |CDS(+,351694,353232) gene= SHC1 note= Shc1p; |LTR note= YERWDELTA12 |rep_origin note= ARS516 |LTR note= YERWDELTA13 |LTR note= YERCTAU2 |LTR note= YERCSIGMA2 |gene |tRNA note= GO_component: cytosol [goid 0005829] [evidence NAS] |gene gene= UBP9 |CDS(+,355462,357726) gene= UBP9 note= Ubp9p; |gen…	|gene gene= OLI1 |CDS(+,46723,46953) gene= OLI1 note= Oli1p |gene |tRNA |gene gene= VAR1 |CDS(+,48901,50097) gene= VAR1 note= Var1p |rRNA |gene gene= SCEI |CDS(+,61022,61729) gene= SCEI note= Sceip |gene |tRNA |gene |tRNA |gene |tRNA |gene |tRNA |gene |tRNA |gene |tRNA |gene |tRNA |gene |tRNA |gene |tRNA |gene |tRNA |gene |tRNA |gene |tRNA |gene |tRNA |gene |tRNA |gene |tRNA |gene |tRNA |gene gen…
1162	4393	6	NC_001137	350533	365604	NC_001224	80963	81839	|gene gene= RAD51 note= synonym: MUT5 |CDS(+,349976,351178) gene= RAD51 note= Rad51p; |gene gene= SHC1 |CDS(+,351694,353232) gene= SHC1 note= Shc1p; |LTR note= YERWDELTA12 |rep_origin note= ARS516 |LTR note= YERWDELTA13 |LTR note= YERCTAU2 |LTR note= YERCSIGMA2 |gene |tRNA note= GO_component: cytosol [goid 0005829] [evidence NAS] |gene gene= UBP9 |CDS(+,355462,357726) gene= UBP9 note= Ubp9p; |gen…	|neigh_up CDS[fcd=-2188](+,79213,80022) gene= COX3 note= Subunit III of cytochrome c oxidase, which is the |neigh_down NC_001224-end
1163	4385	5	NC_001137	365605	375462	NC_001224	16726	17672	|gene gene= SSA4 note= synonym: YG107 |CDS(+,364585,366513) gene= SSA4 note= Ssa4p; |gene gene= RTT105 |CDS(+,366798,367424) gene= RTT105 note= Rtt105p; |gene gene= NUP157 |CDS(-,367834,372009) gene= NUP157 note= Nup157p; |gene gene= MAM1 |CDS(+,372322,373230) gene= MAM1 note= Mam1p; |gene gene= GLE2 note= synonym: RAE1 |CDS(-,373444,374541) gene= GLE2 note= Gle2p; |gene gene= FLO8 note= synonyms…	|gene gene= COX1 gene= COX1 note= Subunit I of cytochrome c oxidase, which is the |gene gene= AI5_ALPHA gene= AI5_ALPHA note= Endonuclease I-SceIV, involved in intron mobility; |gene gene= AI4 gene= AI4 note= Endonuclease I-SceII, encoded by a mobile group I |gene gene= AI3 gene= AI3 note= Endonuclease I-SceIII, encoded by a mobile group I |gene gene= AI2 gene= AI2 note= Reverse transcriptase req…
1163	4391	4	NC_001137	365605	375462	NC_001224	40989	44707	|gene gene= SSA4 note= synonym: YG107 |CDS(+,364585,366513) gene= SSA4 note= Ssa4p; |gene gene= RTT105 |CDS(+,366798,367424) gene= RTT105 note= Rtt105p; |gene gene= NUP157 |CDS(-,367834,372009) gene= NUP157 note= Nup157p; |gene gene= MAM1 |CDS(+,372322,373230) gene= MAM1 note= Mam1p; |gene gene= GLE2 note= synonym: RAE1 |CDS(-,373444,374541) gene= GLE2 note= Gle2p; |gene gene= FLO8 note= synonyms…	|gene gene= COB gene= COB note= Cytochrome b, mitochondrially encoded subunit of |gene gene= BI4 gene= BI4 note= Mitochondrial mRNA maturase, forms a complex with |neigh_up CDS[fcd=-14361](+,28487,29266) gene= ATP6 note= Mitochondrially encoded subunit 6 of the F0 sector |neigh_down CDS[fcd=3875](+,46723,46953) gene= OLI1 note= Oli1p
1163	4392	13	NC_001137	365605	375462	NC_001224	44708	80962	|gene gene= SSA4 note= synonym: YG107 |CDS(+,364585,366513) gene= SSA4 note= Ssa4p; |gene gene= RTT105 |CDS(+,366798,367424) gene= RTT105 note= Rtt105p; |gene gene= NUP157 |CDS(-,367834,372009) gene= NUP157 note= Nup157p; |gene gene= MAM1 |CDS(+,372322,373230) gene= MAM1 note= Mam1p; |gene gene= GLE2 note= synonym: RAE1 |CDS(-,373444,374541) gene= GLE2 note= Gle2p; |gene gene= FLO8 note= synonyms…	|gene gene= OLI1 |CDS(+,46723,46953) gene= OLI1 note= Oli1p |gene |tRNA |gene gene= VAR1 |CDS(+,48901,50097) gene= VAR1 note= Var1p |rRNA |gene gene= SCEI |CDS(+,61022,61729) gene= SCEI note= Sceip |gene |tRNA |gene |tRNA |gene |tRNA |gene |tRNA |gene |tRNA |gene |tRNA |gene |tRNA |gene |tRNA |gene |tRNA |gene |tRNA |gene |tRNA |gene |tRNA |gene |tRNA |gene |tRNA |gene |tRNA |gene |tRNA |gene gen…
1164	4388	4	NC_001137	375463	376002	NC_001224	26414	26640	|gene gene= FLO8 note= synonyms: YER108C, PHD5 |CDS[fcd=1878](-,375211,377610) gene= FLO8 note= Flo8p;	|gene gene= COX1 gene= COX1 note= Subunit I of cytochrome c oxidase, which is the |neigh_up CDS[fcd=-12709](+,13818,16322) gene= AI1 note= Reverse transcriptase required for splicing of the |neigh_down CDS[fcd=1139](+,27666,27812) gene= ATP8 note= Subunit 8 of the F0 sector of mitochondrial inner
1164	4391	4	NC_001137	375463	376002	NC_001224	40989	44707	|gene gene= FLO8 note= synonyms: YER108C, PHD5 |CDS[fcd=1878](-,375211,377610) gene= FLO8 note= Flo8p;	|gene gene= COB gene= COB note= Cytochrome b, mitochondrially encoded subunit of |gene gene= BI4 gene= BI4 note= Mitochondrial mRNA maturase, forms a complex with |neigh_up CDS[fcd=-14361](+,28487,29266) gene= ATP6 note= Mitochondrially encoded subunit 6 of the F0 sector |neigh_down CDS[fcd=3875](+,46723,46953) gene= OLI1 note= Oli1p
1165	4385	4	NC_001137	376003	379809	NC_001224	16726	17672	|gene gene= FLO8 note= synonyms: YER108C, PHD5 |CDS(-,375211,377610) gene= FLO8 note= Flo8p; |gene gene= KAP123 note= synonym: YRB4 |CDS(-,378758,382099) gene= KAP123 note= Kap123p;	|gene gene= COX1 gene= COX1 note= Subunit I of cytochrome c oxidase, which is the |gene gene= AI5_ALPHA gene= AI5_ALPHA note= Endonuclease I-SceIV, involved in intron mobility; |gene gene= AI4 gene= AI4 note= Endonuclease I-SceII, encoded by a mobile group I |gene gene= AI3 gene= AI3 note= Endonuclease I-SceIII, encoded by a mobile group I |gene gene= AI2 gene= AI2 note= Reverse transcriptase req…
1165	4390	4	NC_001137	376003	379809	NC_001224	29185	40988	|gene gene= FLO8 note= synonyms: YER108C, PHD5 |CDS(-,375211,377610) gene= FLO8 note= Flo8p; |gene gene= KAP123 note= synonym: YRB4 |CDS(-,378758,382099) gene= KAP123 note= Kap123p;	|gene gene= ATP6 |CDS[fcd=-6599](+,28487,29266) gene= ATP6 note= Mitochondrially encoded subunit 6 of the F0 sector |gene |tRNA |gene gene= COB gene= COB note= Cytochrome b, mitochondrially encoded subunit of |gene gene= BI4 gene= BI4 note= Mitochondrial mRNA maturase, forms a complex with |gene gene= BI3 gene= BI3 note= Mitochondrial mRNA maturase, forms a complex with |gene gene= BI2 gene= BI2 …
1165	4391	4	NC_001137	376003	379809	NC_001224	40989	44707	|gene gene= FLO8 note= synonyms: YER108C, PHD5 |CDS(-,375211,377610) gene= FLO8 note= Flo8p; |gene gene= KAP123 note= synonym: YRB4 |CDS(-,378758,382099) gene= KAP123 note= Kap123p;	|gene gene= COB gene= COB note= Cytochrome b, mitochondrially encoded subunit of |gene gene= BI4 gene= BI4 note= Mitochondrial mRNA maturase, forms a complex with |neigh_up CDS[fcd=-14361](+,28487,29266) gene= ATP6 note= Mitochondrially encoded subunit 6 of the F0 sector |neigh_down CDS[fcd=3875](+,46723,46953) gene= OLI1 note= Oli1p
1165	4392	10	NC_001137	376003	379809	NC_001224	44708	80962	|gene gene= FLO8 note= synonyms: YER108C, PHD5 |CDS(-,375211,377610) gene= FLO8 note= Flo8p; |gene gene= KAP123 note= synonym: YRB4 |CDS(-,378758,382099) gene= KAP123 note= Kap123p;	|gene gene= OLI1 |CDS(+,46723,46953) gene= OLI1 note= Oli1p |gene |tRNA |gene gene= VAR1 |CDS(+,48901,50097) gene= VAR1 note= Var1p |rRNA |gene gene= SCEI |CDS(+,61022,61729) gene= SCEI note= Sceip |gene |tRNA |gene |tRNA |gene |tRNA |gene |tRNA |gene |tRNA |gene |tRNA |gene |tRNA |gene |tRNA |gene |tRNA |gene |tRNA |gene |tRNA |gene |tRNA |gene |tRNA |gene |tRNA |gene |tRNA |gene |tRNA |gene gen…
1167	4391	4	NC_001137	383023	392073	NC_001224	40989	44707	|gene gene= SWI4 note= synonym: ART1 |CDS(-,382591,385872) gene= SWI4 note= Swi4p; |gene gene= LSM4 note= synonyms: USS1, SDB23 |CDS(+,387228,387791) gene= LSM4 note= Lsm4p; |gene gene= TMN3 |CDS(-,387928,390048) gene= TMN3 note= Tmn3p; |gene gene= BOI2 note= synonym: BEB1 |CDS(-,390586,393708) gene= BOI2 note= Boi2p;	|gene gene= COB gene= COB note= Cytochrome b, mitochondrially encoded subunit of |gene gene= BI4 gene= BI4 note= Mitochondrial mRNA maturase, forms a complex with |neigh_up CDS[fcd=-14361](+,28487,29266) gene= ATP6 note= Mitochondrially encoded subunit 6 of the F0 sector |neigh_down CDS[fcd=3875](+,46723,46953) gene= OLI1 note= Oli1p
1172	4385	5	NC_001137	403400	405066	NC_001224	16726	17672	|gene gene= GLO3 |CDS(-,402867,404348) gene= GLO3 note= Glo3p; |gene gene= YCK3 note= synonym: CKI3 |CDS(+,404809,406383) gene= YCK3 note= Yck3p;	|gene gene= COX1 gene= COX1 note= Subunit I of cytochrome c oxidase, which is the |gene gene= AI5_ALPHA gene= AI5_ALPHA note= Endonuclease I-SceIV, involved in intron mobility; |gene gene= AI4 gene= AI4 note= Endonuclease I-SceII, encoded by a mobile group I |gene gene= AI3 gene= AI3 note= Endonuclease I-SceIII, encoded by a mobile group I |gene gene= AI2 gene= AI2 note= Reverse transcriptase req…
1172	4390	7	NC_001137	403400	405066	NC_001224	29185	40988	|gene gene= GLO3 |CDS(-,402867,404348) gene= GLO3 note= Glo3p; |gene gene= YCK3 note= synonym: CKI3 |CDS(+,404809,406383) gene= YCK3 note= Yck3p;	|gene gene= ATP6 |CDS[fcd=-6599](+,28487,29266) gene= ATP6 note= Mitochondrially encoded subunit 6 of the F0 sector |gene |tRNA |gene gene= COB gene= COB note= Cytochrome b, mitochondrially encoded subunit of |gene gene= BI4 gene= BI4 note= Mitochondrial mRNA maturase, forms a complex with |gene gene= BI3 gene= BI3 note= Mitochondrial mRNA maturase, forms a complex with |gene gene= BI2 gene= BI2 …
1172	4391	4	NC_001137	403400	405066	NC_001224	40989	44707	|gene gene= GLO3 |CDS(-,402867,404348) gene= GLO3 note= Glo3p; |gene gene= YCK3 note= synonym: CKI3 |CDS(+,404809,406383) gene= YCK3 note= Yck3p;	|gene gene= COB gene= COB note= Cytochrome b, mitochondrially encoded subunit of |gene gene= BI4 gene= BI4 note= Mitochondrial mRNA maturase, forms a complex with |neigh_up CDS[fcd=-14361](+,28487,29266) gene= ATP6 note= Mitochondrially encoded subunit 6 of the F0 sector |neigh_down CDS[fcd=3875](+,46723,46953) gene= OLI1 note= Oli1p
1172	4392	8	NC_001137	403400	405066	NC_001224	44708	80962	|gene gene= GLO3 |CDS(-,402867,404348) gene= GLO3 note= Glo3p; |gene gene= YCK3 note= synonym: CKI3 |CDS(+,404809,406383) gene= YCK3 note= Yck3p;	|gene gene= OLI1 |CDS(+,46723,46953) gene= OLI1 note= Oli1p |gene |tRNA |gene gene= VAR1 |CDS(+,48901,50097) gene= VAR1 note= Var1p |rRNA |gene gene= SCEI |CDS(+,61022,61729) gene= SCEI note= Sceip |gene |tRNA |gene |tRNA |gene |tRNA |gene |tRNA |gene |tRNA |gene |tRNA |gene |tRNA |gene |tRNA |gene |tRNA |gene |tRNA |gene |tRNA |gene |tRNA |gene |tRNA |gene |tRNA |gene |tRNA |gene |tRNA |gene gen…
1172	4393	4	NC_001137	403400	405066	NC_001224	80963	81839	|gene gene= GLO3 |CDS(-,402867,404348) gene= GLO3 note= Glo3p; |gene gene= YCK3 note= synonym: CKI3 |CDS(+,404809,406383) gene= YCK3 note= Yck3p;	|neigh_up CDS[fcd=-2188](+,79213,80022) gene= COX3 note= Subunit III of cytochrome c oxidase, which is the |neigh_down NC_001224-end
1173	4392	5	NC_001137	405067	405925	NC_001224	44708	80962	|gene gene= YCK3 note= synonym: CKI3 |CDS[fcd=-687](+,404809,406383) gene= YCK3 note= Yck3p;	|gene gene= OLI1 |CDS(+,46723,46953) gene= OLI1 note= Oli1p |gene |tRNA |gene gene= VAR1 |CDS(+,48901,50097) gene= VAR1 note= Var1p |rRNA |gene gene= SCEI |CDS(+,61022,61729) gene= SCEI note= Sceip |gene |tRNA |gene |tRNA |gene |tRNA |gene |tRNA |gene |tRNA |gene |tRNA |gene |tRNA |gene |tRNA |gene |tRNA |gene |tRNA |gene |tRNA |gene |tRNA |gene |tRNA |gene |tRNA |gene |tRNA |gene |tRNA |gene gen…
1177	4391	5	NC_001137	408907	419434	NC_001224	40989	44707	|gene gene= DSE1 |CDS(-,407338,409059) gene= DSE1 note= Dse1p; |gene gene= RSP5 note= synonyms: SMM1, UBY1, NPI1, MUT2, MDP1 |CDS(+,410185,412614) gene= RSP5 note= Rsp5p; |gene gene= NSA2 |CDS(-,413390,414175) gene= NSA2 note= Nsa2p; |gene gene= LCP5 |CDS(+,414477,415550) gene= LCP5 note= Lcp5p; |gene |CDS(+,415855,416466) note= Yer128wp; |gene gene= SAK1 note= synonym: PAK1 |CDS(+,417277,420705)…	|gene gene= COB gene= COB note= Cytochrome b, mitochondrially encoded subunit of |gene gene= BI4 gene= BI4 note= Mitochondrial mRNA maturase, forms a complex with |neigh_up CDS[fcd=-14361](+,28487,29266) gene= ATP6 note= Mitochondrially encoded subunit 6 of the F0 sector |neigh_down CDS[fcd=3875](+,46723,46953) gene= OLI1 note= Oli1p
1179	4391	5	NC_001137	422380	422935	NC_001224	40989	44707	|gene |CDS[fcd=-215](-,421111,422442) note= Yer130cp;	|gene gene= COB gene= COB note= Cytochrome b, mitochondrially encoded subunit of |gene gene= BI4 gene= BI4 note= Mitochondrial mRNA maturase, forms a complex with |neigh_up CDS[fcd=-14361](+,28487,29266) gene= ATP6 note= Mitochondrially encoded subunit 6 of the F0 sector |neigh_down CDS[fcd=3875](+,46723,46953) gene= OLI1 note= Oli1p
1179	4392	6	NC_001137	422380	422935	NC_001224	44708	80962	|gene |CDS[fcd=-215](-,421111,422442) note= Yer130cp;	|gene gene= OLI1 |CDS(+,46723,46953) gene= OLI1 note= Oli1p |gene |tRNA |gene gene= VAR1 |CDS(+,48901,50097) gene= VAR1 note= Var1p |rRNA |gene gene= SCEI |CDS(+,61022,61729) gene= SCEI note= Sceip |gene |tRNA |gene |tRNA |gene |tRNA |gene |tRNA |gene |tRNA |gene |tRNA |gene |tRNA |gene |tRNA |gene |tRNA |gene |tRNA |gene |tRNA |gene |tRNA |gene |tRNA |gene |tRNA |gene |tRNA |gene |tRNA |gene gen…
1180	4392	4	NC_001137	422936	424887	NC_001224	44708	80962	|gene gene= RPS26B |CDS[fcd=37](+,423948,424307) gene= RPS26B note= Rps26bp; |misc_RNA	|gene gene= OLI1 |CDS(+,46723,46953) gene= OLI1 note= Oli1p |gene |tRNA |gene gene= VAR1 |CDS(+,48901,50097) gene= VAR1 note= Var1p |rRNA |gene gene= SCEI |CDS(+,61022,61729) gene= SCEI note= Sceip |gene |tRNA |gene |tRNA |gene |tRNA |gene |tRNA |gene |tRNA |gene |tRNA |gene |tRNA |gene |tRNA |gene |tRNA |gene |tRNA |gene |tRNA |gene |tRNA |gene |tRNA |gene |tRNA |gene |tRNA |gene |tRNA |gene gen…
1185	4392	4	NC_001137	442023	445381	NC_001224	44708	80962	|misc_RNA note= SCR1; |rep_origin note= ARS519 |LTR note= YERWDELTA17 |gene |tRNA note= GO_component: cytosol [goid 0005829] [evidence NAS] |repeat_region note= Transposon YERCTY1-1; Long Terminal Repeat (LTR) |LTR note= YERCDELTA19 |gene note= Yer138cp; |LTR note= YERWDELTA21 |neigh_up CDS[fcd=-1887](-,441369,441815) note= Yer137cp; |neigh_down CDS[fcd=5318](-,447698,449020) note= Yer137c-ap;	|gene gene= OLI1 |CDS(+,46723,46953) gene= OLI1 note= Oli1p |gene |tRNA |gene gene= VAR1 |CDS(+,48901,50097) gene= VAR1 note= Var1p |rRNA |gene gene= SCEI |CDS(+,61022,61729) gene= SCEI note= Sceip |gene |tRNA |gene |tRNA |gene |tRNA |gene |tRNA |gene |tRNA |gene |tRNA |gene |tRNA |gene |tRNA |gene |tRNA |gene |tRNA |gene |tRNA |gene |tRNA |gene |tRNA |gene |tRNA |gene |tRNA |gene |tRNA |gene gen…
1189	4385	5	NC_001137	453905	456165	NC_001224	16726	17672	|gene gene= COX15 |CDS(+,453454,454914) gene= COX15 note= Cox15p; |gene gene= MAG1 note= synonym: MMS5 |CDS(-,455141,456031) gene= MAG1 note= Mag1p;	|gene gene= COX1 gene= COX1 note= Subunit I of cytochrome c oxidase, which is the |gene gene= AI5_ALPHA gene= AI5_ALPHA note= Endonuclease I-SceIV, involved in intron mobility; |gene gene= AI4 gene= AI4 note= Endonuclease I-SceII, encoded by a mobile group I |gene gene= AI3 gene= AI3 note= Endonuclease I-SceIII, encoded by a mobile group I |gene gene= AI2 gene= AI2 note= Reverse transcriptase req…
1189	4391	5	NC_001137	453905	456165	NC_001224	40989	44707	|gene gene= COX15 |CDS(+,453454,454914) gene= COX15 note= Cox15p; |gene gene= MAG1 note= synonym: MMS5 |CDS(-,455141,456031) gene= MAG1 note= Mag1p;	|gene gene= COB gene= COB note= Cytochrome b, mitochondrially encoded subunit of |gene gene= BI4 gene= BI4 note= Mitochondrial mRNA maturase, forms a complex with |neigh_up CDS[fcd=-14361](+,28487,29266) gene= ATP6 note= Mitochondrially encoded subunit 6 of the F0 sector |neigh_down CDS[fcd=3875](+,46723,46953) gene= OLI1 note= Oli1p
1189	4393	4	NC_001137	453905	456165	NC_001224	80963	81839	|gene gene= COX15 |CDS(+,453454,454914) gene= COX15 note= Cox15p; |gene gene= MAG1 note= synonym: MMS5 |CDS(-,455141,456031) gene= MAG1 note= Mag1p;	|neigh_up CDS[fcd=-2188](+,79213,80022) gene= COX3 note= Subunit III of cytochrome c oxidase, which is the |neigh_down NC_001224-end
1191	4385	4	NC_001137	457097	458258	NC_001224	16726	17672	|gene gene= DDI1 note= synonym: VSM1 |CDS(+,456314,457600) gene= DDI1 note= Ddi1p; |gene gene= UBP5 |CDS(-,457801,460218) gene= UBP5 note= Ubp5p;	|gene gene= COX1 gene= COX1 note= Subunit I of cytochrome c oxidase, which is the |gene gene= AI5_ALPHA gene= AI5_ALPHA note= Endonuclease I-SceIV, involved in intron mobility; |gene gene= AI4 gene= AI4 note= Endonuclease I-SceII, encoded by a mobile group I |gene gene= AI3 gene= AI3 note= Endonuclease I-SceIII, encoded by a mobile group I |gene gene= AI2 gene= AI2 note= Reverse transcriptase req…
1191	4392	4	NC_001137	457097	458258	NC_001224	44708	80962	|gene gene= DDI1 note= synonym: VSM1 |CDS(+,456314,457600) gene= DDI1 note= Ddi1p; |gene gene= UBP5 |CDS(-,457801,460218) gene= UBP5 note= Ubp5p;	|gene gene= OLI1 |CDS(+,46723,46953) gene= OLI1 note= Oli1p |gene |tRNA |gene gene= VAR1 |CDS(+,48901,50097) gene= VAR1 note= Var1p |rRNA |gene gene= SCEI |CDS(+,61022,61729) gene= SCEI note= Sceip |gene |tRNA |gene |tRNA |gene |tRNA |gene |tRNA |gene |tRNA |gene |tRNA |gene |tRNA |gene |tRNA |gene |tRNA |gene |tRNA |gene |tRNA |gene |tRNA |gene |tRNA |gene |tRNA |gene |tRNA |gene |tRNA |gene gen…
1193	4392	6	NC_001137	459699	463741	NC_001224	44708	80962	|gene gene= UBP5 |CDS(-,457801,460218) gene= UBP5 note= Ubp5p; |gene gene= FTR1 |CDS(-,460521,461735) gene= FTR1 note= Ftr1p; |gene gene= LSM5 |CDS(+,462580,462861) gene= LSM5 note= Lsm5p; |gene gene= SCC4 |CDS(-,462963,464837) gene= SCC4 note= Scc4p;	|gene gene= OLI1 |CDS(+,46723,46953) gene= OLI1 note= Oli1p |gene |tRNA |gene gene= VAR1 |CDS(+,48901,50097) gene= VAR1 note= Var1p |rRNA |gene gene= SCEI |CDS(+,61022,61729) gene= SCEI note= Sceip |gene |tRNA |gene |tRNA |gene |tRNA |gene |tRNA |gene |tRNA |gene |tRNA |gene |tRNA |gene |tRNA |gene |tRNA |gene |tRNA |gene |tRNA |gene |tRNA |gene |tRNA |gene |tRNA |gene |tRNA |gene |tRNA |gene gen…
1196	4385	4	NC_001137	466497	468579	NC_001224	16726	17672	|gene gene= PEA2 note= synonyms: PPF2, DFG9 |CDS(-,466203,467465) gene= PEA2 note= Pea2p; |gene gene= SPI1 |CDS(+,468365,468811) gene= SPI1 note= Spi1p;	|gene gene= COX1 gene= COX1 note= Subunit I of cytochrome c oxidase, which is the |gene gene= AI5_ALPHA gene= AI5_ALPHA note= Endonuclease I-SceIV, involved in intron mobility; |gene gene= AI4 gene= AI4 note= Endonuclease I-SceII, encoded by a mobile group I |gene gene= AI3 gene= AI3 note= Endonuclease I-SceIII, encoded by a mobile group I |gene gene= AI2 gene= AI2 note= Reverse transcriptase req…
1196	4390	8	NC_001137	466497	468579	NC_001224	29185	40988	|gene gene= PEA2 note= synonyms: PPF2, DFG9 |CDS(-,466203,467465) gene= PEA2 note= Pea2p; |gene gene= SPI1 |CDS(+,468365,468811) gene= SPI1 note= Spi1p;	|gene gene= ATP6 |CDS[fcd=-6599](+,28487,29266) gene= ATP6 note= Mitochondrially encoded subunit 6 of the F0 sector |gene |tRNA |gene gene= COB gene= COB note= Cytochrome b, mitochondrially encoded subunit of |gene gene= BI4 gene= BI4 note= Mitochondrial mRNA maturase, forms a complex with |gene gene= BI3 gene= BI3 note= Mitochondrial mRNA maturase, forms a complex with |gene gene= BI2 gene= BI2 …
1197	4387	4	NC_001137	468580	476170	NC_001224	17762	26413	|gene gene= SPI1 |CDS(+,468365,468811) gene= SPI1 note= Spi1p; |gene |tRNA note= GO_component: cytosol [goid 0005829] [evidence NAS] |gene gene= UBP3 |CDS(-,469681,472419) gene= UBP3 note= Ubp3p; |gene |CDS(-,472652,473983) note= Yer152cp; |gene gene= PET122 |CDS(-,474036,474800) gene= PET122 note= Pet122p; |gene gene= OXA1 |CDS(+,475015,476223) gene= OXA1 note= Oxa1p;	|gene gene= COX1 gene= COX1 note= Subunit I of cytochrome c oxidase, which is the |gene gene= AI5_ALPHA gene= AI5_ALPHA note= Endonuclease I-SceIV, involved in intron mobility; |gene gene= AI4 gene= AI4 note= Endonuclease I-SceII, encoded by a mobile group I |gene gene= AI3 gene= AI3 note= Endonuclease I-SceIII, encoded by a mobile group I |gene gene= AI2 gene= AI2 note= Reverse transcriptase req…
1202	4393	4	NC_001137	485660	487600	NC_001224	80963	81839	|gene gene= COG3 note= synonyms: SEC34, GRD20 |CDS[fcd=-1847](+,484783,487188) gene= COG3 note= Cog3p; |gene |tRNA note= GO_component: cytosol [goid 0005829] [evidence NAS]	|neigh_up CDS[fcd=-2188](+,79213,80022) gene= COX3 note= Subunit III of cytochrome c oxidase, which is the |neigh_down NC_001224-end
1205	4392	4	NC_001137	506022	512941	NC_001224	44708	80962	|gene gene= CHD1 |CDS(+,505387,509793) gene= CHD1 note= Chd1p; |gene gene= PAB1 |CDS(+,510368,512101) gene= PAB1 note= Pab1p; |gene gene= DNF1 |CDS(+,512739,517454) gene= DNF1 note= Dnf1p;	|gene gene= OLI1 |CDS(+,46723,46953) gene= OLI1 note= Oli1p |gene |tRNA |gene gene= VAR1 |CDS(+,48901,50097) gene= VAR1 note= Var1p |rRNA |gene gene= SCEI |CDS(+,61022,61729) gene= SCEI note= Sceip |gene |tRNA |gene |tRNA |gene |tRNA |gene |tRNA |gene |tRNA |gene |tRNA |gene |tRNA |gene |tRNA |gene |tRNA |gene |tRNA |gene |tRNA |gene |tRNA |gene |tRNA |gene |tRNA |gene |tRNA |gene |tRNA |gene gen…
1207	4393	5	NC_001137	515810	517565	NC_001224	80963	81839	|gene gene= DNF1 |CDS[fcd=-3948](+,512739,517454) gene= DNF1 note= Dnf1p;	|neigh_up CDS[fcd=-2188](+,79213,80022) gene= COX3 note= Subunit III of cytochrome c oxidase, which is the |neigh_down NC_001224-end
1208	4385	5	NC_001137	517566	519692	NC_001224	16726	17672	|gene gene= BCK2 note= synonym: CTR7 |CDS[fcd=-418](+,518211,520766) gene= BCK2 note= Bck2p;	|gene gene= COX1 gene= COX1 note= Subunit I of cytochrome c oxidase, which is the |gene gene= AI5_ALPHA gene= AI5_ALPHA note= Endonuclease I-SceIV, involved in intron mobility; |gene gene= AI4 gene= AI4 note= Endonuclease I-SceII, encoded by a mobile group I |gene gene= AI3 gene= AI3 note= Endonuclease I-SceIII, encoded by a mobile group I |gene gene= AI2 gene= AI2 note= Reverse transcriptase req…
1208	4393	4	NC_001137	517566	519692	NC_001224	80963	81839	|gene gene= BCK2 note= synonym: CTR7 |CDS[fcd=-418](+,518211,520766) gene= BCK2 note= Bck2p;	|neigh_up CDS[fcd=-2188](+,79213,80022) gene= COX3 note= Subunit III of cytochrome c oxidase, which is the |neigh_down NC_001224-end
1211	4392	5	NC_001137	522605	524301	NC_001224	44708	80962	|gene gene= CCA1 note= synonym: TNT1 |CDS(-,521024,522664) gene= CCA1 note= Cca1p; |gene gene= RPH1 |CDS(+,523364,525754) gene= RPH1 note= Rph1p;	|gene gene= OLI1 |CDS(+,46723,46953) gene= OLI1 note= Oli1p |gene |tRNA |gene gene= VAR1 |CDS(+,48901,50097) gene= VAR1 note= Var1p |rRNA |gene gene= SCEI |CDS(+,61022,61729) gene= SCEI note= Sceip |gene |tRNA |gene |tRNA |gene |tRNA |gene |tRNA |gene |tRNA |gene |tRNA |gene |tRNA |gene |tRNA |gene |tRNA |gene |tRNA |gene |tRNA |gene |tRNA |gene |tRNA |gene |tRNA |gene |tRNA |gene |tRNA |gene gen…
1213	4388	4	NC_001137	524892	525825	NC_001224	26414	26640	|gene gene= RPH1 |CDS[fcd=-1994](+,523364,525754) gene= RPH1 note= Rph1p;	|gene gene= COX1 gene= COX1 note= Subunit I of cytochrome c oxidase, which is the |neigh_up CDS[fcd=-12709](+,13818,16322) gene= AI1 note= Reverse transcriptase required for splicing of the |neigh_down CDS[fcd=1139](+,27666,27812) gene= ATP8 note= Subunit 8 of the F0 sector of mitochondrial inner
1222	4385	5	NC_001137	544360	552288	NC_001224	16726	17672	|gene gene= ECM32 note= synonyms: MTT1, HEL1 |CDS(+,541685,545050) gene= ECM32 note= Ecm32p; |gene gene= BMH1 note= synonym: APR6 |CDS(+,545606,546409) gene= BMH1 note= Bmh1p; |gene gene= PDA1 |CDS(+,546812,548074) gene= PDA1 note= Pda1p; |gene gene= DMC1 note= synonym: ISC2 gene= DMC1 note= Dmc1p; |rep_origin note= ARS522 |gene gene= ISC10 |CDS(-,549719,550522) gene= ISC10 note= Isc10p; |gene ge…	|gene gene= COX1 gene= COX1 note= Subunit I of cytochrome c oxidase, which is the |gene gene= AI5_ALPHA gene= AI5_ALPHA note= Endonuclease I-SceIV, involved in intron mobility; |gene gene= AI4 gene= AI4 note= Endonuclease I-SceII, encoded by a mobile group I |gene gene= AI3 gene= AI3 note= Endonuclease I-SceIII, encoded by a mobile group I |gene gene= AI2 gene= AI2 note= Reverse transcriptase req…
1222	4392	8	NC_001137	544360	552288	NC_001224	44708	80962	|gene gene= ECM32 note= synonyms: MTT1, HEL1 |CDS(+,541685,545050) gene= ECM32 note= Ecm32p; |gene gene= BMH1 note= synonym: APR6 |CDS(+,545606,546409) gene= BMH1 note= Bmh1p; |gene gene= PDA1 |CDS(+,546812,548074) gene= PDA1 note= Pda1p; |gene gene= DMC1 note= synonym: ISC2 gene= DMC1 note= Dmc1p; |rep_origin note= ARS522 |gene gene= ISC10 |CDS(-,549719,550522) gene= ISC10 note= Isc10p; |gene ge…	|gene gene= OLI1 |CDS(+,46723,46953) gene= OLI1 note= Oli1p |gene |tRNA |gene gene= VAR1 |CDS(+,48901,50097) gene= VAR1 note= Var1p |rRNA |gene gene= SCEI |CDS(+,61022,61729) gene= SCEI note= Sceip |gene |tRNA |gene |tRNA |gene |tRNA |gene |tRNA |gene |tRNA |gene |tRNA |gene |tRNA |gene |tRNA |gene |tRNA |gene |tRNA |gene |tRNA |gene |tRNA |gene |tRNA |gene |tRNA |gene |tRNA |gene |tRNA |gene gen…
1225	4391	4	NC_001137	555468	562011	NC_001224	40989	44707	|gene |CDS(-,556291,558675) note= Yer184cp; |gene gene= PUG1 |CDS(+,559449,560360) gene= PUG1 note= Pug1p; |gene |CDS(-,561700,562620) note= Yer186cp;	|gene gene= COB gene= COB note= Cytochrome b, mitochondrially encoded subunit of |gene gene= BI4 gene= BI4 note= Mitochondrial mRNA maturase, forms a complex with |neigh_up CDS[fcd=-14361](+,28487,29266) gene= ATP6 note= Mitochondrially encoded subunit 6 of the F0 sector |neigh_down CDS[fcd=3875](+,46723,46953) gene= OLI1 note= Oli1p
1225	4392	7	NC_001137	555468	562011	NC_001224	44708	80962	|gene |CDS(-,556291,558675) note= Yer184cp; |gene gene= PUG1 |CDS(+,559449,560360) gene= PUG1 note= Pug1p; |gene |CDS(-,561700,562620) note= Yer186cp;	|gene gene= OLI1 |CDS(+,46723,46953) gene= OLI1 note= Oli1p |gene |tRNA |gene gene= VAR1 |CDS(+,48901,50097) gene= VAR1 note= Var1p |rRNA |gene gene= SCEI |CDS(+,61022,61729) gene= SCEI note= Sceip |gene |tRNA |gene |tRNA |gene |tRNA |gene |tRNA |gene |tRNA |gene |tRNA |gene |tRNA |gene |tRNA |gene |tRNA |gene |tRNA |gene |tRNA |gene |tRNA |gene |tRNA |gene |tRNA |gene |tRNA |gene |tRNA |gene gen…
1234	4392	7	NC_001138	16432	21325	NC_001224	44708	80962	|gene gene= AGP3 |CDS(+,17004,18680) gene= AGP3 note= Agp3p; |gene |CDS(-,20847,22787) note= Yfl054cp;	|gene gene= OLI1 |CDS(+,46723,46953) gene= OLI1 note= Oli1p |gene |tRNA |gene gene= VAR1 |CDS(+,48901,50097) gene= VAR1 note= Var1p |rRNA |gene gene= SCEI |CDS(+,61022,61729) gene= SCEI note= Sceip |gene |tRNA |gene |tRNA |gene |tRNA |gene |tRNA |gene |tRNA |gene |tRNA |gene |tRNA |gene |tRNA |gene |tRNA |gene |tRNA |gene |tRNA |gene |tRNA |gene |tRNA |gene |tRNA |gene |tRNA |gene |tRNA |gene gen…
1235	4385	4	NC_001138	21326	37383	NC_001224	16726	17672	|gene |CDS(-,20847,22787) note= Yfl054cp; |gene gene= DAK2 |CDS(+,23423,25198) gene= DAK2 note= Dak2p; |gene |CDS(+,28232,29629) note= Yfl052wp; |gene |CDS(-,30058,30540) note= Yfl051cp; |rep_origin note= ARS601 |rep_origin note= ARS602 |gene gene= ALR2 |CDS(-,33272,35848) gene= ALR2 note= Alr2p; |gene gene= SWP82 |CDS(+,36803,38674) gene= SWP82 note= Swp82p;	|gene gene= COX1 gene= COX1 note= Subunit I of cytochrome c oxidase, which is the |gene gene= AI5_ALPHA gene= AI5_ALPHA note= Endonuclease I-SceIV, involved in intron mobility; |gene gene= AI4 gene= AI4 note= Endonuclease I-SceII, encoded by a mobile group I |gene gene= AI3 gene= AI3 note= Endonuclease I-SceIII, encoded by a mobile group I |gene gene= AI2 gene= AI2 note= Reverse transcriptase req…
1235	4390	5	NC_001138	21326	37383	NC_001224	29185	40988	|gene |CDS(-,20847,22787) note= Yfl054cp; |gene gene= DAK2 |CDS(+,23423,25198) gene= DAK2 note= Dak2p; |gene |CDS(+,28232,29629) note= Yfl052wp; |gene |CDS(-,30058,30540) note= Yfl051cp; |rep_origin note= ARS601 |rep_origin note= ARS602 |gene gene= ALR2 |CDS(-,33272,35848) gene= ALR2 note= Alr2p; |gene gene= SWP82 |CDS(+,36803,38674) gene= SWP82 note= Swp82p;	|gene gene= ATP6 |CDS[fcd=-6599](+,28487,29266) gene= ATP6 note= Mitochondrially encoded subunit 6 of the F0 sector |gene |tRNA |gene gene= COB gene= COB note= Cytochrome b, mitochondrially encoded subunit of |gene gene= BI4 gene= BI4 note= Mitochondrial mRNA maturase, forms a complex with |gene gene= BI3 gene= BI3 note= Mitochondrial mRNA maturase, forms a complex with |gene gene= BI2 gene= BI2 …
1235	4391	5	NC_001138	21326	37383	NC_001224	40989	44707	|gene |CDS(-,20847,22787) note= Yfl054cp; |gene gene= DAK2 |CDS(+,23423,25198) gene= DAK2 note= Dak2p; |gene |CDS(+,28232,29629) note= Yfl052wp; |gene |CDS(-,30058,30540) note= Yfl051cp; |rep_origin note= ARS601 |rep_origin note= ARS602 |gene gene= ALR2 |CDS(-,33272,35848) gene= ALR2 note= Alr2p; |gene gene= SWP82 |CDS(+,36803,38674) gene= SWP82 note= Swp82p;	|gene gene= COB gene= COB note= Cytochrome b, mitochondrially encoded subunit of |gene gene= BI4 gene= BI4 note= Mitochondrial mRNA maturase, forms a complex with |neigh_up CDS[fcd=-14361](+,28487,29266) gene= ATP6 note= Mitochondrially encoded subunit 6 of the F0 sector |neigh_down CDS[fcd=3875](+,46723,46953) gene= OLI1 note= Oli1p
1235	4392	5	NC_001138	21326	37383	NC_001224	44708	80962	|gene |CDS(-,20847,22787) note= Yfl054cp; |gene gene= DAK2 |CDS(+,23423,25198) gene= DAK2 note= Dak2p; |gene |CDS(+,28232,29629) note= Yfl052wp; |gene |CDS(-,30058,30540) note= Yfl051cp; |rep_origin note= ARS601 |rep_origin note= ARS602 |gene gene= ALR2 |CDS(-,33272,35848) gene= ALR2 note= Alr2p; |gene gene= SWP82 |CDS(+,36803,38674) gene= SWP82 note= Swp82p;	|gene gene= OLI1 |CDS(+,46723,46953) gene= OLI1 note= Oli1p |gene |tRNA |gene gene= VAR1 |CDS(+,48901,50097) gene= VAR1 note= Var1p |rRNA |gene gene= SCEI |CDS(+,61022,61729) gene= SCEI note= Sceip |gene |tRNA |gene |tRNA |gene |tRNA |gene |tRNA |gene |tRNA |gene |tRNA |gene |tRNA |gene |tRNA |gene |tRNA |gene |tRNA |gene |tRNA |gene |tRNA |gene |tRNA |gene |tRNA |gene |tRNA |gene |tRNA |gene gen…
1237	4387	8	NC_001138	38109	38343	NC_001224	17762	26413	|gene gene= SWP82 |CDS[fcd=-1423](+,36803,38674) gene= SWP82 note= Swp82p;	|gene gene= COX1 gene= COX1 note= Subunit I of cytochrome c oxidase, which is the |gene gene= AI5_ALPHA gene= AI5_ALPHA note= Endonuclease I-SceIV, involved in intron mobility; |gene gene= AI4 gene= AI4 note= Endonuclease I-SceII, encoded by a mobile group I |gene gene= AI3 gene= AI3 note= Endonuclease I-SceIII, encoded by a mobile group I |gene gene= AI2 gene= AI2 note= Reverse transcriptase req…
1237	4392	6	NC_001138	38109	38343	NC_001224	44708	80962	|gene gene= SWP82 |CDS[fcd=-1423](+,36803,38674) gene= SWP82 note= Swp82p;	|gene gene= OLI1 |CDS(+,46723,46953) gene= OLI1 note= Oli1p |gene |tRNA |gene gene= VAR1 |CDS(+,48901,50097) gene= VAR1 note= Var1p |rRNA |gene gene= SCEI |CDS(+,61022,61729) gene= SCEI note= Sceip |gene |tRNA |gene |tRNA |gene |tRNA |gene |tRNA |gene |tRNA |gene |tRNA |gene |tRNA |gene |tRNA |gene |tRNA |gene |tRNA |gene |tRNA |gene |tRNA |gene |tRNA |gene |tRNA |gene |tRNA |gene |tRNA |gene gen…
1237	4393	5	NC_001138	38109	38343	NC_001224	80963	81839	|gene gene= SWP82 |CDS[fcd=-1423](+,36803,38674) gene= SWP82 note= Swp82p;	|neigh_up CDS[fcd=-2188](+,79213,80022) gene= COX3 note= Subunit III of cytochrome c oxidase, which is the |neigh_down NC_001224-end
1238	4387	4	NC_001138	38344	40663	NC_001224	17762	26413	|gene gene= SWP82 |CDS(+,36803,38674) gene= SWP82 note= Swp82p; |gene gene= EMP47 |CDS(-,38843,40180) gene= EMP47 note= Emp47p; |gene gene= RGD2 |CDS(+,40421,42565) gene= RGD2 note= Rgd2p;	|gene gene= COX1 gene= COX1 note= Subunit I of cytochrome c oxidase, which is the |gene gene= AI5_ALPHA gene= AI5_ALPHA note= Endonuclease I-SceIV, involved in intron mobility; |gene gene= AI4 gene= AI4 note= Endonuclease I-SceII, encoded by a mobile group I |gene gene= AI3 gene= AI3 note= Endonuclease I-SceIII, encoded by a mobile group I |gene gene= AI2 gene= AI2 note= Reverse transcriptase req…
1238	4390	5	NC_001138	38344	40663	NC_001224	29185	40988	|gene gene= SWP82 |CDS(+,36803,38674) gene= SWP82 note= Swp82p; |gene gene= EMP47 |CDS(-,38843,40180) gene= EMP47 note= Emp47p; |gene gene= RGD2 |CDS(+,40421,42565) gene= RGD2 note= Rgd2p;	|gene gene= ATP6 |CDS[fcd=-6599](+,28487,29266) gene= ATP6 note= Mitochondrially encoded subunit 6 of the F0 sector |gene |tRNA |gene gene= COB gene= COB note= Cytochrome b, mitochondrially encoded subunit of |gene gene= BI4 gene= BI4 note= Mitochondrial mRNA maturase, forms a complex with |gene gene= BI3 gene= BI3 note= Mitochondrial mRNA maturase, forms a complex with |gene gene= BI2 gene= BI2 …
1238	4392	8	NC_001138	38344	40663	NC_001224	44708	80962	|gene gene= SWP82 |CDS(+,36803,38674) gene= SWP82 note= Swp82p; |gene gene= EMP47 |CDS(-,38843,40180) gene= EMP47 note= Emp47p; |gene gene= RGD2 |CDS(+,40421,42565) gene= RGD2 note= Rgd2p;	|gene gene= OLI1 |CDS(+,46723,46953) gene= OLI1 note= Oli1p |gene |tRNA |gene gene= VAR1 |CDS(+,48901,50097) gene= VAR1 note= Var1p |rRNA |gene gene= SCEI |CDS(+,61022,61729) gene= SCEI note= Sceip |gene |tRNA |gene |tRNA |gene |tRNA |gene |tRNA |gene |tRNA |gene |tRNA |gene |tRNA |gene |tRNA |gene |tRNA |gene |tRNA |gene |tRNA |gene |tRNA |gene |tRNA |gene |tRNA |gene |tRNA |gene |tRNA |gene gen…
1238	4393	4	NC_001138	38344	40663	NC_001224	80963	81839	|gene gene= SWP82 |CDS(+,36803,38674) gene= SWP82 note= Swp82p; |gene gene= EMP47 |CDS(-,38843,40180) gene= EMP47 note= Emp47p; |gene gene= RGD2 |CDS(+,40421,42565) gene= RGD2 note= Rgd2p;	|neigh_up CDS[fcd=-2188](+,79213,80022) gene= COX3 note= Subunit III of cytochrome c oxidase, which is the |neigh_down NC_001224-end
1240	4385	5	NC_001138	40775	43878	NC_001224	16726	17672	|gene gene= RGD2 |CDS(+,40421,42565) gene= RGD2 note= Rgd2p; |gene gene= FMP32 |CDS(+,42815,43438) gene= FMP32 note= Fmp32p; |gene gene= SEC53 note= synonym: ALG4 |CDS(-,43628,44392) gene= SEC53 note= Sec53p;	|gene gene= COX1 gene= COX1 note= Subunit I of cytochrome c oxidase, which is the |gene gene= AI5_ALPHA gene= AI5_ALPHA note= Endonuclease I-SceIV, involved in intron mobility; |gene gene= AI4 gene= AI4 note= Endonuclease I-SceII, encoded by a mobile group I |gene gene= AI3 gene= AI3 note= Endonuclease I-SceIII, encoded by a mobile group I |gene gene= AI2 gene= AI2 note= Reverse transcriptase req…
1240	4390	5	NC_001138	40775	43878	NC_001224	29185	40988	|gene gene= RGD2 |CDS(+,40421,42565) gene= RGD2 note= Rgd2p; |gene gene= FMP32 |CDS(+,42815,43438) gene= FMP32 note= Fmp32p; |gene gene= SEC53 note= synonym: ALG4 |CDS(-,43628,44392) gene= SEC53 note= Sec53p;	|gene gene= ATP6 |CDS[fcd=-6599](+,28487,29266) gene= ATP6 note= Mitochondrially encoded subunit 6 of the F0 sector |gene |tRNA |gene gene= COB gene= COB note= Cytochrome b, mitochondrially encoded subunit of |gene gene= BI4 gene= BI4 note= Mitochondrial mRNA maturase, forms a complex with |gene gene= BI3 gene= BI3 note= Mitochondrial mRNA maturase, forms a complex with |gene gene= BI2 gene= BI2 …
1243	4387	4	NC_001138	44377	51847	NC_001224	17762	26413	|gene gene= SEC53 note= synonym: ALG4 |CDS(-,43628,44392) gene= SEC53 note= Sec53p; |gene gene= OTU1 |CDS(-,44655,45560) gene= OTU1 note= Otu1p; |gene note= synonym: YFL043C |CDS(-,45720,47744) note= Yfl042cp; |gene |CDS(+,48734,48925) note= Yfl041w-ap; |gene gene= FET5 |CDS(+,49139,51007) gene= FET5 note= Fet5p; |gene |CDS(+,51350,52972) note= Yfl040wp;	|gene gene= COX1 gene= COX1 note= Subunit I of cytochrome c oxidase, which is the |gene gene= AI5_ALPHA gene= AI5_ALPHA note= Endonuclease I-SceIV, involved in intron mobility; |gene gene= AI4 gene= AI4 note= Endonuclease I-SceII, encoded by a mobile group I |gene gene= AI3 gene= AI3 note= Endonuclease I-SceIII, encoded by a mobile group I |gene gene= AI2 gene= AI2 note= Reverse transcriptase req…
1243	4391	6	NC_001138	44377	51847	NC_001224	40989	44707	|gene gene= SEC53 note= synonym: ALG4 |CDS(-,43628,44392) gene= SEC53 note= Sec53p; |gene gene= OTU1 |CDS(-,44655,45560) gene= OTU1 note= Otu1p; |gene note= synonym: YFL043C |CDS(-,45720,47744) note= Yfl042cp; |gene |CDS(+,48734,48925) note= Yfl041w-ap; |gene gene= FET5 |CDS(+,49139,51007) gene= FET5 note= Fet5p; |gene |CDS(+,51350,52972) note= Yfl040wp;	|gene gene= COB gene= COB note= Cytochrome b, mitochondrially encoded subunit of |gene gene= BI4 gene= BI4 note= Mitochondrial mRNA maturase, forms a complex with |neigh_up CDS[fcd=-14361](+,28487,29266) gene= ATP6 note= Mitochondrially encoded subunit 6 of the F0 sector |neigh_down CDS[fcd=3875](+,46723,46953) gene= OLI1 note= Oli1p
1243	4392	7	NC_001138	44377	51847	NC_001224	44708	80962	|gene gene= SEC53 note= synonym: ALG4 |CDS(-,43628,44392) gene= SEC53 note= Sec53p; |gene gene= OTU1 |CDS(-,44655,45560) gene= OTU1 note= Otu1p; |gene note= synonym: YFL043C |CDS(-,45720,47744) note= Yfl042cp; |gene |CDS(+,48734,48925) note= Yfl041w-ap; |gene gene= FET5 |CDS(+,49139,51007) gene= FET5 note= Fet5p; |gene |CDS(+,51350,52972) note= Yfl040wp;	|gene gene= OLI1 |CDS(+,46723,46953) gene= OLI1 note= Oli1p |gene |tRNA |gene gene= VAR1 |CDS(+,48901,50097) gene= VAR1 note= Var1p |rRNA |gene gene= SCEI |CDS(+,61022,61729) gene= SCEI note= Sceip |gene |tRNA |gene |tRNA |gene |tRNA |gene |tRNA |gene |tRNA |gene |tRNA |gene |tRNA |gene |tRNA |gene |tRNA |gene |tRNA |gene |tRNA |gene |tRNA |gene |tRNA |gene |tRNA |gene |tRNA |gene |tRNA |gene gen…
1243	4393	5	NC_001138	44377	51847	NC_001224	80963	81839	|gene gene= SEC53 note= synonym: ALG4 |CDS(-,43628,44392) gene= SEC53 note= Sec53p; |gene gene= OTU1 |CDS(-,44655,45560) gene= OTU1 note= Otu1p; |gene note= synonym: YFL043C |CDS(-,45720,47744) note= Yfl042cp; |gene |CDS(+,48734,48925) note= Yfl041w-ap; |gene gene= FET5 |CDS(+,49139,51007) gene= FET5 note= Fet5p; |gene |CDS(+,51350,52972) note= Yfl040wp;	|neigh_up CDS[fcd=-2188](+,79213,80022) gene= COX3 note= Subunit III of cytochrome c oxidase, which is the |neigh_down NC_001224-end
1245	4392	4	NC_001138	55938	57554	NC_001224	44708	80962	|gene gene= YPT1 |CDS(-,55365,55985) gene= YPT1 note= Ypt1p; |gene gene= TUB2 note= synonyms: SHE8, ARM10 |CDS(+,56335,57708) gene= TUB2 note= Tub2p;	|gene gene= OLI1 |CDS(+,46723,46953) gene= OLI1 note= Oli1p |gene |tRNA |gene gene= VAR1 |CDS(+,48901,50097) gene= VAR1 note= Var1p |rRNA |gene gene= SCEI |CDS(+,61022,61729) gene= SCEI note= Sceip |gene |tRNA |gene |tRNA |gene |tRNA |gene |tRNA |gene |tRNA |gene |tRNA |gene |tRNA |gene |tRNA |gene |tRNA |gene |tRNA |gene |tRNA |gene |tRNA |gene |tRNA |gene |tRNA |gene |tRNA |gene |tRNA |gene gen…
1251	4390	5	NC_001138	68672	70691	NC_001224	29185	40988	|gene |CDS(+,65475,68696) note= Yfl034wp; |rep_origin note= ARS603 |gene gene= RIM15 note= synonym: TAK1 |CDS(-,69113,74425) gene= RIM15 note= Rim15p;	|gene gene= ATP6 |CDS[fcd=-6599](+,28487,29266) gene= ATP6 note= Mitochondrially encoded subunit 6 of the F0 sector |gene |tRNA |gene gene= COB gene= COB note= Cytochrome b, mitochondrially encoded subunit of |gene gene= BI4 gene= BI4 note= Mitochondrial mRNA maturase, forms a complex with |gene gene= BI3 gene= BI3 note= Mitochondrial mRNA maturase, forms a complex with |gene gene= BI2 gene= BI2 …
1254	4385	4	NC_001138	73304	74338	NC_001224	16726	17672	|gene gene= RIM15 note= synonym: TAK1 |CDS[fcd=604](-,69113,74425) gene= RIM15 note= Rim15p;	|gene gene= COX1 gene= COX1 note= Subunit I of cytochrome c oxidase, which is the |gene gene= AI5_ALPHA gene= AI5_ALPHA note= Endonuclease I-SceIV, involved in intron mobility; |gene gene= AI4 gene= AI4 note= Endonuclease I-SceII, encoded by a mobile group I |gene gene= AI3 gene= AI3 note= Endonuclease I-SceIII, encoded by a mobile group I |gene gene= AI2 gene= AI2 note= Reverse transcriptase req…
1254	4392	7	NC_001138	73304	74338	NC_001224	44708	80962	|gene gene= RIM15 note= synonym: TAK1 |CDS[fcd=604](-,69113,74425) gene= RIM15 note= Rim15p;	|gene gene= OLI1 |CDS(+,46723,46953) gene= OLI1 note= Oli1p |gene |tRNA |gene gene= VAR1 |CDS(+,48901,50097) gene= VAR1 note= Var1p |rRNA |gene gene= SCEI |CDS(+,61022,61729) gene= SCEI note= Sceip |gene |tRNA |gene |tRNA |gene |tRNA |gene |tRNA |gene |tRNA |gene |tRNA |gene |tRNA |gene |tRNA |gene |tRNA |gene |tRNA |gene |tRNA |gene |tRNA |gene |tRNA |gene |tRNA |gene |tRNA |gene |tRNA |gene gen…
1259	4393	5	NC_001138	76524	84800	NC_001224	80963	81839	|gene gene= AGX1 |CDS(+,76829,77986) gene= AGX1 note= Agx1p; |gene gene= CAK1 note= synonym: CIV1 |CDS(-,78053,79159) gene= CAK1 note= Cak1p; |gene gene= CAF16 |CDS(-,79342,80211) gene= CAF16 note= Caf16p; |gene gene= GYP8 |CDS(-,80417,81910) gene= GYP8 note= Gyp8p; |gene gene= STE2 |CDS(+,82578,83873) gene= STE2 note= Ste2p; |gene gene= BST1 note= synonym: PER17 |CDS(-,84143,87232) gene= BST1 no…	|neigh_up CDS[fcd=-2188](+,79213,80022) gene= COX3 note= Subunit III of cytochrome c oxidase, which is the |neigh_down NC_001224-end
1262	4390	6	NC_001138	91978	93894	NC_001224	29185	40988	|gene gene= BUD27 note= synonym: URI1 |CDS(+,90984,93374) gene= BUD27 note= Bud27p; |gene gene= FRS2 |CDS(-,93497,95008) gene= FRS2 note= Frs2p;	|gene gene= ATP6 |CDS[fcd=-6599](+,28487,29266) gene= ATP6 note= Mitochondrially encoded subunit 6 of the F0 sector |gene |tRNA |gene gene= COB gene= COB note= Cytochrome b, mitochondrially encoded subunit of |gene gene= BI4 gene= BI4 note= Mitochondrial mRNA maturase, forms a complex with |gene gene= BI3 gene= BI3 note= Mitochondrial mRNA maturase, forms a complex with |gene gene= BI2 gene= BI2 …
[truncated: 1,696 more rows]
