# Supplementary material for: Mitochondrial-Nuclear DNA Interactions Contribute to the Regulation of Nuclear Transcript Levels as Part of the Inter-Organelle Communication System
Source: PLoS One. 2012 Jan 23;7(1):e30943. doi: 10.1371/journal.pone.0030943 (PMC3264656; doi:10.1371/journal.pone.0030943)
Supplement: Data S6 — This file contains the results of a blastN analysis of mito-nDNA interacting fragments. Only three pairs of interaction fragments that we detected showed any homology upon blast analysis. The smaller restriction fragment from each interaction pair was compared to the longer fragment by blastn using default parameters. The length, score, and evalue for each comparison was recorded. Comparisons that showed no similarity were given an evalue score of 10. (CSV) [file pone.0030943.s020.csv]

First fragment			Second fragment				blastN
Chromosome	start coordinate	stop coordinate	Chromosome	start coordinate	stop coordinate	number of interactions	length of match	score	evalue
NC_001133	188873	190019	NC_001224	41920	43100	5	83	79	7.38E-39
NC_001139	404227	405349	NC_001224	41920	43100	3	83	79	7.23E-39
NC_001144	682483	687196	NC_001224	6222	8239	4	58	55	1.15E-24
NC_001133	60468	61389	NC_001224	65904	66830	3	0	0	10
NC_001133	227500	227789	NC_001224	11530	12274	3	0	0	10
NC_001134	160926	161575	NC_001224	49116	50114	3	0	0	10
NC_001134	214026	214127	NC_001224	35817	35829	3	0	0	10
NC_001134	363413	364066	NC_001224	60562	62558	6	0	0	10
NC_001134	431503	434539	NC_001224	67003	67960	4	0	0	10
NC_001134	422231	425471	NC_001224	77704	78918	3	0	0	10
NC_001134	632625	633008	NC_001224	33047	33105	3	0	0	10
NC_001135	217249	217323	NC_001224	43990	44002	3	0	0	10
NC_001136	120895	122534	NC_001224	76619	77064	3	0	0	10
NC_001136	185668	185762	NC_001224	33047	33105	3	0	0	10
NC_001136	159930	162011	NC_001224	41920	43100	3	0	0	10
NC_001136	152578	155043	NC_001224	69078	69447	3	0	0	10
NC_001136	148882	150227	NC_001224	35830	36203	5	0	0	10
NC_001136	544443	545213	NC_001224	940	2098	9	0	0	10
NC_001136	614443	614506	NC_001224	9056	9503	3	0	0	10
NC_001136	1175152	1176671	NC_001224	12811	17288	3	0	0	10
NC_001136	1278163	1278259	NC_001224	33047	33105	3	0	0	10
NC_001136	1116694	1119217	NC_001224	12360	12383	3	0	0	10
NC_001136	1116694	1119217	NC_001224	12303	12359	7	0	0	10
NC_001136	1502295	1507698	NC_001224	78919	80506	3	0	0	10
NC_001136	1337650	1341679	NC_001224	41560	41919	5	0	0	10
NC_001137	50738	51711	NC_001224	940	2098	3	0	0	10
NC_001138	24687	24800	NC_001224	50135	50519	3	0	0	10
NC_001138	34646	35369	NC_001224	76619	77064	4	0	0	10
NC_001139	218142	221923	NC_001224	12811	17288	3	0	0	10
NC_001138	135169	135251	NC_001224	940	2098	4	0	0	10
NC_001138	177281	177327	NC_001224	2786	2862	3	0	0	10
NC_001139	564424	571905	NC_001224	57861	60543	8	0	0	10
NC_001139	628047	630047	NC_001224	17289	24260	3	0	0	10
NC_001139	311530	311565	NC_001224	2786	2862	3	0	0	10
NC_001139	779619	781106	NC_001224	48126	48452	3	0	0	10
NC_001139	883211	887489	NC_001224	17289	24260	3	0	0	10
NC_001139	855071	856815	NC_001224	69468	71227	3	0	0	10
NC_001140	131176	131714	NC_001224	60562	62558	3	0	0	10
NC_001140	65279	65678	NC_001224	44003	44510	3	0	0	10
NC_001141	168058	172554	NC_001224	50805	51061	3	0	0	10
NC_001141	145497	146302	NC_001224	36204	40359	3	0	0	10
NC_001141	245924	247111	NC_001224	73214	75634	6	0	0	10
NC_001141	136932	136961	NC_001224	33047	33105	3	0	0	10
NC_001142	162082	163830	NC_001224	31075	32450	3	0	0	10
NC_001142	228629	231013	NC_001224	2119	2324	3	0	0	10
NC_001141	381710	383089	NC_001224	31075	32450	3	0	0	10
NC_001143	72897	73955	NC_001224	71248	71357	3	0	0	10
NC_001143	12602	17998	NC_001224	57861	60543	5	0	0	10
NC_001143	28183	28607	NC_001224	24273	24871	3	0	0	10
NC_001142	700952	700975	NC_001224	33384	33462	4	0	0	10
NC_001142	691891	691992	NC_001224	84520	84756	3	0	0	10
NC_001142	638756	640423	NC_001224	17289	24260	9	0	0	10
NC_001142	638756	640423	NC_001224	50805	51061	3	0	0	10
NC_001142	638756	640423	NC_001224	65783	65903	3	0	0	10
NC_001142	638756	640423	NC_001224	67981	68676	10	0	0	10
NC_001142	638756	640423	NC_001224	83637	84268	4	0	0	10
NC_001142	638756	640423	NC_001224	84269	84491	12	0	0	10
NC_001142	638532	638755	NC_001224	71248	71357	3	0	0	10
NC_001142	498993	499295	NC_001224	73214	75634	3	0	0	10
NC_001142	415576	418790	NC_001224	36204	40359	3	0	0	10
NC_001143	552065	552906	NC_001224	17289	24260	3	0	0	10
NC_001144	411886	413410	NC_001224	28150	29844	3	0	0	10
NC_001144	422655	424420	NC_001224	24872	26192	3	0	0	10
NC_001144	390559	390590	NC_001224	2786	2862	3	0	0	10
NC_001144	391716	392855	NC_001224	62886	64520	3	0	0	10
NC_001144	460025	460609	NC_001224	2119	2324	3	0	0	10
NC_001144	460025	460609	NC_001224	940	2098	6	0	0	10
NC_001144	460025	460609	NC_001224	6222	8239	8	0	0	10
NC_001144	460025	460609	NC_001224	3084	3696	3	0	0	10
NC_001144	460025	460609	NC_001224	9524	10397	9	0	0	10
NC_001144	460025	460609	NC_001224	11530	12274	7	0	0	10
NC_001144	460025	460609	NC_001224	10778	10863	5	0	0	10
NC_001144	460025	460609	NC_001224	11071	11509	3	0	0	10
NC_001144	460025	460609	NC_001224	28150	29844	10	0	0	10
NC_001144	460025	460609	NC_001224	30202	31053	4	0	0	10
NC_001144	460025	460609	NC_001224	17289	24260	13	0	0	10
NC_001144	460025	460609	NC_001224	12811	17288	9	0	0	10
NC_001144	460025	460609	NC_001224	27400	28149	6	0	0	10
NC_001144	460025	460609	NC_001224	24872	26192	7	0	0	10
NC_001144	460025	460609	NC_001224	33482	34178	5	0	0	10
NC_001144	460025	460609	NC_001224	34527	34938	3	0	0	10
NC_001144	460025	460609	NC_001224	31075	32450	8	0	0	10
NC_001144	460025	460609	NC_001224	41560	41919	6	0	0	10
NC_001144	460025	460609	NC_001224	41920	43100	12	0	0	10
NC_001144	460025	460609	NC_001224	34959	35809	4	0	0	10
NC_001144	460025	460609	NC_001224	35817	35829	3	0	0	10
NC_001144	460025	460609	NC_001224	35830	36203	3	0	0	10
NC_001144	460025	460609	NC_001224	36204	40359	8	0	0	10
NC_001144	460025	460609	NC_001224	40384	41559	6	0	0	10
NC_001144	460025	460609	NC_001224	45435	46318	6	0	0	10
NC_001144	460025	460609	NC_001224	44003	44510	3	0	0	10
NC_001144	460025	460609	NC_001224	46339	47488	8	0	0	10
NC_001144	460025	460609	NC_001224	50135	50519	3	0	0	10
NC_001144	460025	460609	NC_001224	49116	50114	6	0	0	10
NC_001144	460025	460609	NC_001224	48453	49104	3	0	0	10
NC_001144	460025	460609	NC_001224	48126	48452	3	0	0	10
NC_001144	460025	460609	NC_001224	51062	52345	6	0	0	10
NC_001144	460025	460609	NC_001224	55429	56151	4	0	0	10
NC_001144	460025	460609	NC_001224	52796	53233	4	0	0	10
NC_001144	460025	460609	NC_001224	53234	53639	3	0	0	10
NC_001144	460025	460609	NC_001224	53640	53830	3	0	0	10
NC_001144	460025	460609	NC_001224	62559	62865	3	0	0	10
NC_001144	460025	460609	NC_001224	60562	62558	14	0	0	10
NC_001144	460025	460609	NC_001224	57861	60543	8	0	0	10
NC_001144	460025	460609	NC_001224	64549	65061	3	0	0	10
NC_001144	460025	460609	NC_001224	65697	65782	4	0	0	10
NC_001144	460025	460609	NC_001224	62886	64520	9	0	0	10
NC_001144	460025	460609	NC_001224	65783	65903	4	0	0	10
NC_001144	460025	460609	NC_001224	65904	66830	6	0	0	10
NC_001144	460025	460609	NC_001224	67003	67960	5	0	0	10
NC_001144	460025	460609	NC_001224	69468	71227	8	0	0	10
NC_001144	460025	460609	NC_001224	71358	72001	3	0	0	10
NC_001144	460025	460609	NC_001224	72822	73014	7	0	0	10
NC_001144	460025	460609	NC_001224	72002	72786	5	0	0	10
NC_001144	460025	460609	NC_001224	73214	75634	7	0	0	10
NC_001144	460025	460609	NC_001224	77065	77675	3	0	0	10
NC_001144	460025	460609	NC_001224	77704	78918	8	0	0	10
NC_001144	460025	460609	NC_001224	78919	80506	7	0	0	10
NC_001144	460025	460609	NC_001224	80527	81374	8	0	0	10
NC_001144	460025	460609	NC_001224	81428	82548	3	0	0	10
NC_001144	460025	460609	NC_001224	82820	83057	3	0	0	10
NC_001144	460025	460609	NC_001224	83637	84268	4	0	0	10
NC_001144	460025	460609	NC_001224	84269	84491	3	0	0	10
NC_001144	460025	460609	NC_001224	84520	84756	3	0	0	10
NC_001144	460025	460609	NC_001224	84792	85588	4	0	0	10
NC_001144	459297	460024	NC_001224	10417	10749	3	0	0	10
NC_001144	459297	460024	NC_001224	17289	24260	6	0	0	10
NC_001144	459297	460024	NC_001224	26193	27399	4	0	0	10
NC_001144	459297	460024	NC_001224	34311	34526	3	0	0	10
NC_001144	459297	460024	NC_001224	31075	32450	4	0	0	10
NC_001144	459297	460024	NC_001224	36204	40359	4	0	0	10
NC_001144	459297	460024	NC_001224	40384	41559	4	0	0	10
NC_001144	459297	460024	NC_001224	50805	51061	3	0	0	10
NC_001144	459297	460024	NC_001224	55429	56151	3	0	0	10
NC_001144	459297	460024	NC_001224	64549	65061	4	0	0	10
NC_001144	459297	460024	NC_001224	72002	72786	4	0	0	10
NC_001145	183411	183906	NC_001224	43129	43982	3	0	0	10
NC_001145	245055	250689	NC_001224	73214	75634	3	0	0	10
NC_001145	352877	352947	NC_001224	60544	60561	3	0	0	10
NC_001145	540211	540294	NC_001224	53234	53639	3	0	0	10
NC_001144	820682	824203	NC_001224	50520	50804	3	0	0	10
NC_001144	839645	840787	NC_001224	56289	56577	3	0	0	10
NC_001144	879038	879121	NC_001224	76287	76299	3	0	0	10
NC_001144	908076	910485	NC_001224	73214	75634	3	0	0	10
NC_001146	105447	107340	NC_001224	60562	62558	3	0	0	10
NC_001146	475579	477450	NC_001224	67981	68676	3	0	0	10
NC_001146	491714	495151	NC_001224	73214	75634	3	0	0	10
NC_001146	441216	442051	NC_001224	62886	64520	3	0	0	10
NC_001146	433641	433748	NC_001224	33106	33124	3	0	0	10
NC_001145	625622	625695	NC_001224	12360	12383	3	0	0	10
NC_001145	883614	886573	NC_001224	44511	44891	3	0	0	10
NC_001147	317824	318351	NC_001224	17289	24260	3	0	0	10
NC_001147	308147	308170	NC_001224	33384	33462	4	0	0	10
NC_001147	386945	386988	NC_001224	33047	33105	3	0	0	10
NC_001147	218410	219561	NC_001224	31075	32450	3	0	0	10
NC_001147	525645	526214	NC_001224	12811	17288	3	0	0	10
NC_001146	717993	718920	NC_001224	8663	8863	3	0	0	10
NC_001146	762222	762309	NC_001224	76287	76299	4	0	0	10
NC_001147	22016	25506	NC_001224	17289	24260	3	0	0	10
NC_001147	49314	52669	NC_001224	51062	52345	3	0	0	10
NC_001148	295334	296300	NC_001224	31075	32450	3	0	0	10
NC_001148	315970	316036	NC_001224	65904	66830	4	0	0	10
NC_001148	340814	341380	NC_001224	52796	53233	3	0	0	10
NC_001148	67248	68344	NC_001224	40384	41559	3	0	0	10
NC_001148	67248	68344	NC_001224	75655	75895	3	0	0	10
NC_001148	94548	95883	NC_001224	33106	33124	3	0	0	10
NC_001147	870037	870161	NC_001224	53234	53639	3	0	0	10
NC_001147	732140	739732	NC_001224	31075	32450	3	0	0	10
NC_001147	748812	750469	NC_001224	72002	72786	3	0	0	10
NC_001148	928061	930583	NC_001224	36204	40359	3	0	0	10
NC_001224	10417	10749	YSCPLASM	5008	5426	3	0	0	10
NC_001224	11530	12274	YSCPLASM	4586	5007	3	0	0	10
NC_001224	11530	12274	YSCPLASM	36	783	3	0	0	10
NC_001224	28150	29844	YSCPLASM	5427	6317	4	0	0	10
NC_001224	28150	29844	YSCPLASM	1816	2915	3	0	0	10
NC_001224	17289	24260	YSCPLASM	5427	6317	7	0	0	10
NC_001224	17289	24260	YSCPLASM	3866	4585	5	0	0	10
NC_001224	17289	24260	YSCPLASM	4586	5007	3	0	0	10
NC_001224	17289	24260	YSCPLASM	1816	2915	7	0	0	10
NC_001224	17289	24260	YSCPLASM	784	1815	6	0	0	10
NC_001224	12811	17288	YSCPLASM	5008	5426	5	0	0	10
NC_001224	12811	17288	YSCPLASM	1816	2915	7	0	0	10
NC_001224	12811	17288	YSCPLASM	784	1815	3	0	0	10
NC_001224	26193	27399	YSCPLASM	1816	2915	3	0	0	10
NC_001224	24872	26192	YSCPLASM	5008	5426	4	0	0	10
NC_001224	24872	26192	YSCPLASM	4586	5007	3	0	0	10
NC_001224	24872	26192	YSCPLASM	1816	2915	4	0	0	10
NC_001224	24872	26192	YSCPLASM	784	1815	3	0	0	10
NC_001224	31075	32450	YSCPLASM	3866	4585	4	0	0	10
NC_001224	31075	32450	YSCPLASM	2916	3865	3	0	0	10
NC_001224	33384	33462	YSCPLASM	5008	5426	3	0	0	10
NC_001224	41560	41919	YSCPLASM	3866	4585	3	0	0	10
NC_001224	43129	43982	YSCPLASM	1816	2915	3	0	0	10
NC_001224	35830	36203	YSCPLASM	1816	2915	3	0	0	10
NC_001224	36204	40359	YSCPLASM	5427	6317	5	0	0	10
NC_001224	36204	40359	YSCPLASM	5008	5426	5	0	0	10
NC_001224	36204	40359	YSCPLASM	1816	2915	4	0	0	10
NC_001224	36204	40359	YSCPLASM	784	1815	3	0	0	10
NC_001224	45435	46318	YSCPLASM	5008	5426	3	0	0	10
NC_001224	45435	46318	YSCPLASM	1816	2915	4	0	0	10
NC_001224	46339	47488	YSCPLASM	5427	6317	3	0	0	10
NC_001224	51062	52345	YSCPLASM	5427	6317	3	0	0	10
NC_001224	55429	56151	YSCPLASM	1816	2915	4	0	0	10
NC_001224	53640	53830	YSCPLASM	3866	4585	3	0	0	10
NC_001224	60562	62558	YSCPLASM	5427	6317	5	0	0	10
NC_001224	60562	62558	YSCPLASM	5008	5426	3	0	0	10
NC_001224	60562	62558	YSCPLASM	1816	2915	3	0	0	10
NC_001224	57861	60543	YSCPLASM	5427	6317	5	0	0	10
NC_001224	57861	60543	YSCPLASM	3866	4585	3	0	0	10
NC_001224	57861	60543	YSCPLASM	2916	3865	5	0	0	10
NC_001224	57861	60543	YSCPLASM	784	1815	4	0	0	10
NC_001224	62886	64520	YSCPLASM	5427	6317	3	0	0	10
NC_001224	62886	64520	YSCPLASM	3866	4585	3	0	0	10
NC_001224	62886	64520	YSCPLASM	4586	5007	5	0	0	10
NC_001224	62886	64520	YSCPLASM	1816	2915	6	0	0	10
NC_001224	65783	65903	YSCPLASM	1816	2915	3	0	0	10
NC_001224	69468	71227	YSCPLASM	1816	2915	4	0	0	10
NC_001224	69468	71227	YSCPLASM	784	1815	4	0	0	10
NC_001224	69078	69447	YSCPLASM	2916	3865	3	0	0	10
NC_001224	71358	72001	YSCPLASM	2916	3865	3	0	0	10
NC_001224	73214	75634	YSCPLASM	3866	4585	3	0	0	10
NC_001224	73214	75634	YSCPLASM	1816	2915	3	0	0	10
NC_001224	73214	75634	YSCPLASM	784	1815	4	0	0	10
NC_001224	77704	78918	YSCPLASM	784	1815	3	0	0	10
NC_001224	78919	80506	YSCPLASM	1816	2915	4	0	0	10
NC_001224	78919	80506	YSCPLASM	784	1815	4	0	0	10
NC_001224	80527	81374	YSCPLASM	5427	6317	3	0	0	10
NC_001224	81428	82548	YSCPLASM	4586	5007	3	0	0	10
NC_001148	787192	787371	NC_001224	4343	4550	3	0	0	10
NC_001148	497808	497872	NC_001224	6222	8239	3	0	0	10
