# Supplementary material for: Mitochondrial-Nuclear DNA Interactions Contribute to the Regulation of Nuclear Transcript Levels as Part of the Inter-Organelle Communication System
Source: PLoS One. 2012 Jan 23;7(1):e30943. doi: 10.1371/journal.pone.0030943 (PMC3264656; doi:10.1371/journal.pone.0030943)
Supplement: Data S7 — This text file contains a list of all uniquely mapped mito-nDNA and mito-mito interactions and their interaction strength. (XLSX) [file pone.0030943.s021.xlsx]

## Sheet: Mitochondrial-Interactions
Segment Numbers		Interaction frequency			Segment 1			Segment 2			GenBank Annotation
Segment 1	Segment 2	Glucose	Glycerol-Lactate	Galactose	Chromosome	Start	Stop	Chromosome	Start	Stop	Segment 1	Segment 2
13847	551	1	0	0	NC_001224	0	98	NC_001134	200248	201006	|neigh_up NC_001224-start |neigh_down CDS[fcd=13769](+,13818,16322) gene= AI1 note= Reverse transcriptase required for splicing of the	|gene gene= RRN6 |CDS[fcd=1124](-,199067,201751) gene= RRN6 note= Rrn6p;
13847	8529	1	0	0	NC_001224	0	98	NC_001144	170495	171400	|neigh_up NC_001224-start |neigh_down CDS[fcd=13769](+,13818,16322) gene= AI1 note= Reverse transcriptase required for splicing of the	|gene gene= GAT3 |CDS[fcd=391](+,171338,171763) gene= GAT3 note= Gat3p;
13847	1917	1	0	0	NC_001224	0	98	NC_001136	221379	223829	|neigh_up NC_001224-start |neigh_down CDS[fcd=13769](+,13818,16322) gene= AI1 note= Reverse transcriptase required for splicing of the	|gene gene= RPL41B note= synonyms: YDL134C-A, RPL47B |CDS(-,221724,221801) gene= RPL41B note= Rpl41bp; |gene |CDS(+,222427,223740) note= Ydl133wp;
13847	547	1	0	0	NC_001224	0	98	NC_001134	198823	199078	|neigh_up NC_001224-start |neigh_down CDS[fcd=13769](+,13818,16322) gene= AI1 note= Reverse transcriptase required for splicing of the	|gene gene= RRN6 |CDS[fcd=2801](-,199067,201751) gene= RRN6 note= Rrn6p;
13847	9	1	0	0	NC_001224	0	98	NC_001133	15543	17808	|neigh_up NC_001224-start |neigh_down CDS[fcd=13769](+,13818,16322) gene= AI1 note= Reverse transcriptase required for splicing of the	|neigh_up CDS[fcd=-2931](-,13364,13744) note= Yal064c-ap; |neigh_down CDS[fcd=4851](+,21526,21852) note= Yal064wp;
13847	11659	1	0	0	NC_001224	0	98	NC_001147	72654	74534	|neigh_up NC_001224-start |neigh_down CDS[fcd=13769](+,13818,16322) gene= AI1 note= Reverse transcriptase required for splicing of the	|gene gene= GAS4 |CDS(+,71300,72715) gene= GAS4 note= Gas4p; |rep_origin note= ARS1507 |gene |CDS(+,73031,73357) note= Yol131wp; |gene gene= ALR1 note= synonym: SWC3 |CDS(+,74400,76979) gene= ALR1 note= Alr1p;
13847	2983	1	0	0	NC_001224	0	98	NC_001136	1218800	1221414	|neigh_up NC_001224-start |neigh_down CDS[fcd=13769](+,13818,16322) gene= AI1 note= Reverse transcriptase required for splicing of the	|gene |CDS(-,1217774,1219102) note= Ydr370cp; |gene gene= CTS2 |CDS(+,1219405,1220940) gene= CTS2 note= Cts2p; |gene gene= VPS74 note= synonym: API1 |CDS(-,1221104,1222141) gene= VPS74 note= Vps74p;
13847	5974	1	0	0	NC_001224	0	98	NC_001140	322551	323866	|neigh_up NC_001224-start |neigh_down CDS[fcd=13769](+,13818,16322) gene= AI1 note= Reverse transcriptase required for splicing of the	|gene gene= SBE22 |CDS(+,320417,322975) gene= SBE22 note= Sbe22p; |gene gene= GRE3 |CDS(+,323412,324395) gene= GRE3 note= Gre3p;
13847	13855	4	1	4	NC_001224	0	98	NC_001224	2325	2630	|neigh_up NC_001224-start |neigh_down CDS[fcd=13769](+,13818,16322) gene= AI1 note= Reverse transcriptase required for splicing of the	|STS |neigh_up NC_001224-start |neigh_down CDS[fcd=11341](+,13818,16322) gene= AI1 note= Reverse transcriptase required for splicing of the
13847	3809	1	0	0	NC_001224	0	98	NC_001137	378360	378780	|neigh_up NC_001224-start |neigh_down CDS[fcd=13769](+,13818,16322) gene= AI1 note= Reverse transcriptase required for splicing of the	|gene gene= KAP123 note= synonym: YRB4 |CDS[fcd=3529](-,378758,382099) gene= KAP123 note= Kap123p;
13847	3808	1	0	0	NC_001224	0	98	NC_001137	378262	378359	|neigh_up NC_001224-start |neigh_down CDS[fcd=13769](+,13818,16322) gene= AI1 note= Reverse transcriptase required for splicing of the	|neigh_up CDS[fcd=-700](-,375211,377610) gene= FLO8 note= Flo8p; |neigh_down CDS[fcd=3789](-,378758,382099) gene= KAP123 note= Kap123p;
13847	13850	275	1200	518	NC_001224	0	98	NC_001224	119	939	|neigh_up NC_001224-start |neigh_down CDS[fcd=13769](+,13818,16322) gene= AI1 note= Reverse transcriptase required for splicing of the	|gene |tRNA |neigh_up NC_001224-start |neigh_down CDS[fcd=13289](+,13818,16322) gene= AI1 note= Reverse transcriptase required for splicing of the
13847	4084	1	0	0	NC_001224	0	98	NC_001138	53843	53920	|neigh_up NC_001224-start |neigh_down CDS[fcd=13769](+,13818,16322) gene= AI1 note= Reverse transcriptase required for splicing of the	|gene gene= ACT1 note= synonyms: ABY1, END7 gene= ACT1 note= Act1p; |neigh_up CDS[fcd=-2531](+,51350,52972) note= Yfl040wp; |neigh_down CDS[fcd=2104](-,55365,55985) gene= YPT1 note= Ypt1p;
13847	13851	2	8	20	NC_001224	0	98	NC_001224	940	2098	|neigh_up NC_001224-start |neigh_down CDS[fcd=13769](+,13818,16322) gene= AI1 note= Reverse transcriptase required for splicing of the	|neigh_up NC_001224-start |neigh_down CDS[fcd=12299](+,13818,16322) gene= AI1 note= Reverse transcriptase required for splicing of the
13847	10977	1	0	0	NC_001224	0	98	NC_001146	271288	271899	|neigh_up NC_001224-start |neigh_down CDS[fcd=13769](+,13818,16322) gene= AI1 note= Reverse transcriptase required for splicing of the	|gene |CDS[fcd=716](-,271524,272309) note= Ynl195cp;
13847	14087	1	3	0	NC_001224	0	98	YSCPLASM	5008	5426	|neigh_up NC_001224-start |neigh_down CDS[fcd=13769](+,13818,16322) gene= AI1 note= Reverse transcriptase required for splicing of the	|mRNA note= REP2 mRNA (minor alt.) |mRNA note= REP2 mRNA (minor alt.) |mRNA note= REP2 mRNA (major alt.) |mRNA note= REP2 mRNA (major alt.) |mRNA note= REP2 mRNA (major alt.) |mRNA note= REP2 mRNA (major alt.) |mRNA note= REP2 mRNA (major alt.) |mRNA note= REP2 mRNA (major alt.) |mRNA note= REP2 mRNA (major alt.) |CDS[fcd=-19](-,4308,5198)
13847	14086	1	2	0	NC_001224	0	98	YSCPLASM	4586	5007	|neigh_up NC_001224-start |neigh_down CDS[fcd=13769](+,13818,16322) gene= AI1 note= Reverse transcriptase required for splicing of the	|mRNA note= REP2 mRNA (minor alt.) |mRNA note= REP2 mRNA (minor alt.) |mRNA note= REP2 mRNA (major alt.) |mRNA note= REP2 mRNA (major alt.) |mRNA note= REP2 mRNA (major alt.) |mRNA note= REP2 mRNA (major alt.) |mRNA note= REP2 mRNA (major alt.) |mRNA note= REP2 mRNA (major alt.) |mRNA note= REP2 mRNA (major alt.) |CDS[fcd=402](-,4308,5198)
13847	14081	1	1	0	NC_001224	0	98	YSCPLASM	36	783	|neigh_up NC_001224-start |neigh_down CDS[fcd=13769](+,13818,16322) gene= AI1 note= Reverse transcriptase required for splicing of the	|exon |conflict |conflict |repeat_region note= IR2 |conflict |conflict |conflict |misc_binding note= FLP recombinase binding site A [9] |misc_recomb |neigh_up YSCPLASM-start |neigh_down CDS[fcd=1599](-,887,2008)
13847	3547	1	0	0	NC_001224	0	98	NC_001137	170017	171059	|neigh_up NC_001224-start |neigh_down CDS[fcd=13769](+,13818,16322) gene= AI1 note= Reverse transcriptase required for splicing of the	|gene gene= SEC3 note= synonym: PSL1 |CDS[fcd=1279](-,167807,171817) gene= SEC3 note= Sec3p;
13847	11253	1	0	0	NC_001224	0	98	NC_001146	487500	488022	|neigh_up NC_001224-start |neigh_down CDS[fcd=13769](+,13818,16322) gene= AI1 note= Reverse transcriptase required for splicing of the	|gene gene= MLF3 note= synonym: YMK1 |CDS[fcd=364](-,486767,488125) gene= MLF3 note= Mlf3p;
13847	13865	1	0	3	NC_001224	0	98	NC_001224	4060	4170	|neigh_up NC_001224-start |neigh_down CDS[fcd=13769](+,13818,16322) gene= AI1 note= Reverse transcriptase required for splicing of the	|neigh_up NC_001224-start |neigh_down CDS[fcd=9703](+,13818,16322) gene= AI1 note= Reverse transcriptase required for splicing of the
13847	9045	1	0	0	NC_001224	0	98	NC_001144	580989	581132	|neigh_up NC_001224-start |neigh_down CDS[fcd=13769](+,13818,16322) gene= AI1 note= Reverse transcriptase required for splicing of the	|gene gene= UTP13 |CDS[fcd=713](-,579320,581773) gene= UTP13 note= Utp13p;
13847	1130	1	0	0	NC_001224	0	98	NC_001134	701231	702253	|neigh_up NC_001224-start |neigh_down CDS[fcd=13769](+,13818,16322) gene= AI1 note= Reverse transcriptase required for splicing of the	|gene gene= THI2 note= synonym: PHO6 |CDS[fcd=95](-,700485,701837) gene= THI2 note= Thi2p;
13847	13866	1	1	0	NC_001224	0	98	NC_001224	4171	4326	|neigh_up NC_001224-start |neigh_down CDS[fcd=13769](+,13818,16322) gene= AI1 note= Reverse transcriptase required for splicing of the	|neigh_up NC_001224-start |neigh_down CDS[fcd=9570](+,13818,16322) gene= AI1 note= Reverse transcriptase required for splicing of the
13847	4655	1	0	0	NC_001224	0	98	NC_001139	271700	272203	|neigh_up NC_001224-start |neigh_down CDS[fcd=13769](+,13818,16322) gene= AI1 note= Reverse transcriptase required for splicing of the	|gene gene= SCS3 note= synonym: FIT2B |CDS[fcd=-948](+,271003,272145) gene= SCS3 note= Scs3p;
13847	13860	2	3	3	NC_001224	0	98	NC_001224	2863	3063	|neigh_up NC_001224-start |neigh_down CDS[fcd=13769](+,13818,16322) gene= AI1 note= Reverse transcriptase required for splicing of the	|neigh_up NC_001224-start |neigh_down CDS[fcd=10855](+,13818,16322) gene= AI1 note= Reverse transcriptase required for splicing of the
13847	11930	1	0	0	NC_001224	0	98	NC_001147	303285	303841	|neigh_up NC_001224-start |neigh_down CDS[fcd=13769](+,13818,16322) gene= AI1 note= Reverse transcriptase required for splicing of the	|gene gene= HTZ1 note= synonym: HTA3 |CDS[fcd=421](-,303580,303984) gene= HTZ1 note= Htz1p;
13847	13856	1	0	1	NC_001224	0	98	NC_001224	2631	2765	|neigh_up NC_001224-start |neigh_down CDS[fcd=13769](+,13818,16322) gene= AI1 note= Reverse transcriptase required for splicing of the	|STS |neigh_up NC_001224-start |neigh_down CDS[fcd=11120](+,13818,16322) gene= AI1 note= Reverse transcriptase required for splicing of the
13847	4110	1	0	0	NC_001224	0	98	NC_001138	73700	75952	|neigh_up NC_001224-start |neigh_down CDS[fcd=13769](+,13818,16322) gene= AI1 note= Reverse transcriptase required for splicing of the	|gene gene= RIM15 note= synonym: TAK1 |CDS[fcd=-401](-,69113,74425) gene= RIM15 note= Rim15p; |gene gene= HAC1 note= synonyms: IRE15, ERN4 gene= HAC1 note= Hac1p;
13847	5446	1	0	0	NC_001224	0	98	NC_001139	988043	988101	|neigh_up NC_001224-start |neigh_down CDS[fcd=13769](+,13818,16322) gene= AI1 note= Reverse transcriptase required for splicing of the	|gene gene= MGA1 |CDS[fcd=-18](+,988054,989424) gene= MGA1 note= Mga1p;
13847	13879	1	3	1	NC_001224	0	98	NC_001224	9056	9503	|neigh_up NC_001224-start |neigh_down CDS[fcd=13769](+,13818,16322) gene= AI1 note= Reverse transcriptase required for splicing of the	|gene |tRNA |neigh_up NC_001224-start |neigh_down CDS[fcd=4539](+,13818,16322) gene= AI1 note= Reverse transcriptase required for splicing of the
13847	11705	1	0	0	NC_001224	0	98	NC_001147	107512	109048	|neigh_up NC_001224-start |neigh_down CDS[fcd=13769](+,13818,16322) gene= AI1 note= Reverse transcriptase required for splicing of the	|gene gene= MSB4 |CDS(+,106710,108188) gene= MSB4 note= Msb4p; |gene gene= MDY2 note= synonym: TMA24 |CDS(-,108258,108896) gene= MDY2 note= Mdy2p;
13847	11182	1	0	0	NC_001224	0	98	NC_001146	426597	427196	|neigh_up NC_001224-start |neigh_down CDS[fcd=13769](+,13818,16322) gene= AI1 note= Reverse transcriptase required for splicing of the	|gene gene= LEU4 |CDS[fcd=-140](-,424897,426756) gene= LEU4 note= Leu4p;
13847	13896	1	2	1	NC_001224	0	98	NC_001224	11530	12274	|neigh_up NC_001224-start |neigh_down CDS[fcd=13769](+,13818,16322) gene= AI1 note= Reverse transcriptase required for splicing of the	|neigh_up NC_001224-start |neigh_down CDS[fcd=1916](+,13818,16322) gene= AI1 note= Reverse transcriptase required for splicing of the
13847	4006	1	0	0	NC_001224	0	98	NC_001137	568738	570881	|neigh_up NC_001224-start |neigh_down CDS[fcd=13769](+,13818,16322) gene= AI1 note= Reverse transcriptase required for splicing of the	|LTR note= YERWOMEGA2 |rep_origin note= ARS523 |repeat_region gene= TEL05R note= Telomeric region on the right arm of Chromosome V; |repeat_region gene= TEL05R-XC note= Telomeric X element Core sequence on the right arm |gene |CDS[fcd=93](-,569603,569902) note= Yer188c-ap; |repeat_region gene= TEL05R-XR note= Telomeric X element combinatorial Repeat region on |repeat_region gene= TEL05R-YP note= …
13847	11180	1	0	0	NC_001224	0	98	NC_001146	426528	426588	|neigh_up NC_001224-start |neigh_down CDS[fcd=13769](+,13818,16322) gene= AI1 note= Reverse transcriptase required for splicing of the	|gene gene= LEU4 |CDS[fcd=198](-,424897,426756) gene= LEU4 note= Leu4p;
13847	4678	1	0	0	NC_001224	0	98	NC_001139	283582	283716	|neigh_up NC_001224-start |neigh_down CDS[fcd=13769](+,13818,16322) gene= AI1 note= Reverse transcriptase required for splicing of the	|gene gene= PRP43 |CDS[fcd=294](-,281640,283943) gene= PRP43 note= Prp43p;
13847	13900	1	0	1	NC_001224	0	98	NC_001224	12303	12359	|neigh_up NC_001224-start |neigh_down CDS[fcd=13769](+,13818,16322) gene= AI1 note= Reverse transcriptase required for splicing of the	|neigh_up NC_001224-start |neigh_down CDS[fcd=1487](+,13818,16322) gene= AI1 note= Reverse transcriptase required for splicing of the
13847	12265	1	0	0	NC_001224	0	98	NC_001147	585414	585772	|neigh_up NC_001224-start |neigh_down CDS[fcd=13769](+,13818,16322) gene= AI1 note= Reverse transcriptase required for splicing of the	|gene gene= RUP1 |CDS[fcd=732](-,584310,586325) gene= RUP1 note= Rup1p;
13847	7594	1	0	0	NC_001224	0	98	NC_001143	46173	48678	|neigh_up NC_001224-start |neigh_down CDS[fcd=13769](+,13818,16322) gene= AI1 note= Reverse transcriptase required for splicing of the	|gene gene= STE6 |CDS(-,42424,46296) gene= STE6 note= Ste6p; |gene gene= TRT2 |tRNA gene= TRT2 note= GO_component: cytosol [goid 0005829] [evidence NAS] |gene gene= CBT1 note= synonym: SOC1 |CDS(+,47158,47973) gene= CBT1 note= Cbt1p; |gene gene= LRC3 |CDS(+,48195,48956) gene= LRC3 note= Lrc3p;
13847	13889	1	1	0	NC_001224	0	98	NC_001224	10778	10863	|neigh_up NC_001224-start |neigh_down CDS[fcd=13769](+,13818,16322) gene= AI1 note= Reverse transcriptase required for splicing of the	|neigh_up NC_001224-start |neigh_down CDS[fcd=2998](+,13818,16322) gene= AI1 note= Reverse transcriptase required for splicing of the
13847	75	1	0	0	NC_001224	0	98	NC_001133	57456	57688	|neigh_up NC_001224-start |neigh_down CDS[fcd=13769](+,13818,16322) gene= AI1 note= Reverse transcriptase required for splicing of the	|gene |CDS[fcd=-53](+,57519,57851) note= Yal044w-ap;
13847	13918	1	1	0	NC_001224	0	98	NC_001224	30202	31053	|neigh_up NC_001224-start |neigh_down CDS[fcd=13769](+,13818,16322) gene= AI1 note= Reverse transcriptase required for splicing of the	|neigh_up CDS[fcd=-2140](+,28487,29266) gene= ATP6 note= Mitochondrially encoded subunit 6 of the F0 sector |neigh_down CDS[fcd=16096](+,46723,46953) gene= OLI1 note= Oli1p
13847	13916	1	1	0	NC_001224	0	98	NC_001224	29873	30185	|neigh_up NC_001224-start |neigh_down CDS[fcd=13769](+,13818,16322) gene= AI1 note= Reverse transcriptase required for splicing of the	|neigh_up CDS[fcd=-1542](+,28487,29266) gene= ATP6 note= Mitochondrially encoded subunit 6 of the F0 sector |neigh_down CDS[fcd=16694](+,46723,46953) gene= OLI1 note= Oli1p
13847	13906	2	0	0	NC_001224	0	98	NC_001224	17289	24260	|neigh_up NC_001224-start |neigh_down CDS[fcd=13769](+,13818,16322) gene= AI1 note= Reverse transcriptase required for splicing of the	|gene gene= COX1 gene= COX1 note= Subunit I of cytochrome c oxidase, which is the |gene gene= AI5_ALPHA gene= AI5_ALPHA note= Endonuclease I-SceIV, involved in intron mobility; |gene gene= AI4 gene= AI4 note= Endonuclease I-SceII, encoded by a mobile group I |gene gene= AI3 gene= AI3 note= Endonuclease I-SceIII, encoded by a mobile group I |gene gene= AI2 gene= AI2 note= Reverse transcriptase req…
13847	12586	1	0	0	NC_001224	0	98	NC_001147	870162	870903	|neigh_up NC_001224-start |neigh_down CDS[fcd=13769](+,13818,16322) gene= AI1 note= Reverse transcriptase required for splicing of the	|gene |CDS[fcd=-331](+,870201,874070) note= Yor296wp;
13847	13424	1	0	0	NC_001224	0	98	NC_001148	532481	532984	|neigh_up NC_001224-start |neigh_down CDS[fcd=13769](+,13818,16322) gene= AI1 note= Reverse transcriptase required for splicing of the	|gene gene= RRP12 |CDS[fcd=-3012](+,529720,533406) gene= RRP12 note= Rrp12p;
13847	1826	1	0	0	NC_001224	0	98	NC_001136	148564	148881	|neigh_up NC_001224-start |neigh_down CDS[fcd=13769](+,13818,16322) gene= AI1 note= Reverse transcriptase required for splicing of the	|gene |CDS[fcd=-530](+,148192,149079) note= Ydl173wp;
13847	12588	1	0	0	NC_001224	0	98	NC_001147	875013	878531	|neigh_up NC_001224-start |neigh_down CDS[fcd=13769](+,13818,16322) gene= AI1 note= Reverse transcriptase required for splicing of the	|gene gene= TIM18 |CDS(-,874742,875320) gene= TIM18 note= Tim18p; |gene gene= MUM3 |CDS(+,875598,877037) gene= MUM3 note= Mum3p; |gene gene= MBF1 note= synonym: SUF13 |CDS(-,877229,877684) gene= MBF1 note= Mbf1p; |gene gene= BUD7 |CDS(+,878433,880673) gene= BUD7 note= Bud7p;
13847	7145	2	0	0	NC_001224	0	98	NC_001142	374075	375054	|neigh_up NC_001224-start |neigh_down CDS[fcd=13769](+,13818,16322) gene= AI1 note= Reverse transcriptase required for splicing of the	|gene |tRNA note= GO_component: cytosol [goid 0005829] [evidence NAS] |gene |tRNA note= GO_component: cytosol [goid 0005829] [evidence NAS] |LTR note= YJLCDELTA6 |rep_origin note= ARS1012 |neigh_up CDS[fcd=-770](-,368743,373794) gene= NUP192 note= Nup192p; |neigh_down CDS[fcd=1205](-,375110,375769) note= Yjl038cp;
13847	2543	1	0	0	NC_001224	0	98	NC_001136	794761	799388	|neigh_up NC_001224-start |neigh_down CDS[fcd=13769](+,13818,16322) gene= AI1 note= Reverse transcriptase required for splicing of the	|gene gene= SEC7 |CDS[fcd=5145](-,796190,802219) gene= SEC7 note= Sec7p;
13847	582	1	0	0	NC_001224	0	98	NC_001134	218512	219887	|neigh_up NC_001224-start |neigh_down CDS[fcd=13769](+,13818,16322) gene= AI1 note= Reverse transcriptase required for splicing of the	|gene gene= PDR3 note= synonyms: TPE2, AMY2 |CDS[fcd=-1726](+,217473,220403) gene= PDR3 note= Pdr3p;
13847	2295	1	0	0	NC_001224	0	98	NC_001136	556244	558647	|neigh_up NC_001224-start |neigh_down CDS[fcd=13769](+,13818,16322) gene= AI1 note= Reverse transcriptase required for splicing of the	|gene gene= TPI1 |CDS(-,555724,556470) gene= TPI1 note= Tpi1p; |gene |CDS(-,557054,558058) note= Ydr051cp; |gene gene= DBF4 note= synonyms: DNA52, LSD7 |CDS(-,558509,560623) gene= DBF4 note= Dbf4p;
13847	4175	1	0	0	NC_001224	0	98	NC_001138	121408	121842	|neigh_up NC_001224-start |neigh_down CDS[fcd=13769](+,13818,16322) gene= AI1 note= Reverse transcriptase required for splicing of the	|gene gene= SMC1 note= synonym: CHL10 |CDS[fcd=-2201](+,119424,123101) gene= SMC1 note= Smc1p;
13847	1056	1	0	0	NC_001224	0	98	NC_001134	643613	645207	|neigh_up NC_001224-start |neigh_down CDS[fcd=13769](+,13818,16322) gene= AI1 note= Reverse transcriptase required for splicing of the	|LTR note= YBRCTAU2 |LTR note= YBRWDELTA18 |LTR note= YBRCDELTA19 |gene |tRNA note= GO_component: cytosol [goid 0005829] [evidence NAS] |neigh_up CDS[fcd=-2205](-,636698,642205) gene= DUR1,2 note= Dur1,2p; |neigh_down CDS[fcd=1135](+,645545,645973) gene= ERV15 note= Erv15p;
13847	13923	1	4	0	NC_001224	0	98	NC_001224	33047	33105	|neigh_up NC_001224-start |neigh_down CDS[fcd=13769](+,13818,16322) gene= AI1 note= Reverse transcriptase required for splicing of the	|neigh_up CDS[fcd=-4589](+,28487,29266) gene= ATP6 note= Mitochondrially encoded subunit 6 of the F0 sector |neigh_down CDS[fcd=13647](+,46723,46953) gene= OLI1 note= Oli1p
13847	13922	1	6	1	NC_001224	0	98	NC_001224	32451	33046	|neigh_up NC_001224-start |neigh_down CDS[fcd=13769](+,13818,16322) gene= AI1 note= Reverse transcriptase required for splicing of the	|neigh_up CDS[fcd=-4261](+,28487,29266) gene= ATP6 note= Mitochondrially encoded subunit 6 of the F0 sector |neigh_down CDS[fcd=13975](+,46723,46953) gene= OLI1 note= Oli1p
13847	3737	1	0	0	NC_001224	0	98	NC_001137	334521	335648	|neigh_up NC_001224-start |neigh_down CDS[fcd=13769](+,13818,16322) gene= AI1 note= Reverse transcriptase required for splicing of the	|gene gene= DOT6 |CDS[fcd=100](-,333172,335184) gene= DOT6 note= Dot6p;
13847	13376	1	0	0	NC_001224	0	98	NC_001148	500392	500926	|neigh_up NC_001224-start |neigh_down CDS[fcd=13769](+,13818,16322) gene= AI1 note= Reverse transcriptase required for splicing of the	|gene gene= SMA1 |CDS(+,499663,500400) gene= SMA1 note= Sma1p; |gene gene= SKS1 note= synonym: SHA3 |CDS(-,500673,502181) gene= SKS1 note= Sks1p;
13847	6891	1	0	0	NC_001224	0	98	NC_001142	142330	143325	|neigh_up NC_001224-start |neigh_down CDS[fcd=13769](+,13818,16322) gene= AI1 note= Reverse transcriptase required for splicing of the	|gene |CDS(-,141416,142564) note= Yjl147cp; |gene gene= IDS2 |CDS(+,143289,144698) gene= IDS2 note= Ids2p;
13847	12550	1	0	0	NC_001224	0	98	NC_001147	838300	838410	|neigh_up NC_001224-start |neigh_down CDS[fcd=13769](+,13818,16322) gene= AI1 note= Reverse transcriptase required for splicing of the	|gene gene= MOD5 |CDS[fcd=-682](+,837673,838959) gene= MOD5 note= Mod5p;
13847	8734	1	0	0	NC_001224	0	98	NC_001144	350793	350843	|neigh_up NC_001224-start |neigh_down CDS[fcd=13769](+,13818,16322) gene= AI1 note= Reverse transcriptase required for splicing of the	|gene gene= MDN1 note= synonym: REA1 |CDS[fcd=12921](-,349007,363739) gene= MDN1 note= Mdn1p;
13847	13937	1	0	0	NC_001224	0	98	NC_001224	34959	35809	|neigh_up NC_001224-start |neigh_down CDS[fcd=13769](+,13818,16322) gene= AI1 note= Reverse transcriptase required for splicing of the	|gene |tRNA |neigh_up CDS[fcd=-6897](+,28487,29266) gene= ATP6 note= Mitochondrially encoded subunit 6 of the F0 sector |neigh_down CDS[fcd=11339](+,46723,46953) gene= OLI1 note= Oli1p
13847	13943	1	0	1	NC_001224	0	98	NC_001224	40384	41559	|neigh_up NC_001224-start |neigh_down CDS[fcd=13769](+,13818,16322) gene= AI1 note= Reverse transcriptase required for splicing of the	|gene gene= COB gene= COB note= Cytochrome b, mitochondrially encoded subunit of |gene gene= BI4 gene= BI4 note= Mitochondrial mRNA maturase, forms a complex with |neigh_up CDS[fcd=-12484](+,28487,29266) gene= ATP6 note= Mitochondrially encoded subunit 6 of the F0 sector |neigh_down CDS[fcd=5752](+,46723,46953) gene= OLI1 note= Oli1p
13847	11980	1	0	0	NC_001224	0	98	NC_001147	347473	348219	|neigh_up NC_001224-start |neigh_down CDS[fcd=13769](+,13818,16322) gene= AI1 note= Reverse transcriptase required for splicing of the	|neigh_up CDS[fcd=-896](-,346195,346950) gene= TIR2 note= Tir2p; |neigh_down CDS[fcd=1833](+,349679,353863) gene= AUS1 note= Aus1p;
13847	5827	1	0	0	NC_001224	0	98	NC_001140	201002	202159	|neigh_up NC_001224-start |neigh_down CDS[fcd=13769](+,13818,16322) gene= AI1 note= Reverse transcriptase required for splicing of the	|gene gene= AAP1 note= synonym: AAP1' |CDS[fcd=-277](-,198733,201303) gene= AAP1 note= Aap1p;
13847	12075	1	0	0	NC_001224	0	98	NC_001147	424511	425017	|neigh_up NC_001224-start |neigh_down CDS[fcd=13769](+,13818,16322) gene= AI1 note= Reverse transcriptase required for splicing of the	|gene note= synonym: YOR29-02 |CDS[fcd=1322](-,424848,426086) note= Yor051cp;
13847	13952	1	2	3	NC_001224	0	98	NC_001224	44003	44510	|neigh_up NC_001224-start |neigh_down CDS[fcd=13769](+,13818,16322) gene= AI1 note= Reverse transcriptase required for splicing of the	|neigh_up CDS[fcd=-15769](+,28487,29266) gene= ATP6 note= Mitochondrially encoded subunit 6 of the F0 sector |neigh_down CDS[fcd=2467](+,46723,46953) gene= OLI1 note= Oli1p
13847	6675	1	0	0	NC_001224	0	98	NC_001141	379269	379701	|neigh_up NC_001224-start |neigh_down CDS[fcd=13769](+,13818,16322) gene= AI1 note= Reverse transcriptase required for splicing of the	|gene gene= SQT1 |CDS[fcd=-1002](+,378483,379778) gene= SQT1 note= Sqt1p;
13847	9348	1	0	0	NC_001224	0	98	NC_001144	856336	856498	|neigh_up NC_001224-start |neigh_down CDS[fcd=13769](+,13818,16322) gene= AI1 note= Reverse transcriptase required for splicing of the	|gene gene= RPS22B gene= RPS22B note= Rps22bp; |neigh_up CDS[fcd=-2356](+,854061,854390) note= Ylr364wp; |neigh_down CDS[fcd=1122](+,857539,859335) gene= MDM30 note= Mdm30p;
13847	13961	1	0	0	NC_001224	0	98	NC_001224	46339	47488	|neigh_up NC_001224-start |neigh_down CDS[fcd=13769](+,13818,16322) gene= AI1 note= Reverse transcriptase required for splicing of the	|gene gene= OLI1 |CDS[fcd=-190](+,46723,46953) gene= OLI1 note= Oli1p
13847	134	1	0	0	NC_001224	0	98	NC_001133	97562	98713	|neigh_up NC_001224-start |neigh_down CDS[fcd=13769](+,13818,16322) gene= AI1 note= Reverse transcriptase required for splicing of the	|gene gene= DRS2 note= synonyms: SWA3, FUN38 |CDS[fcd=1561](-,95631,99698) gene= DRS2 note= Drs2p;
13847	13975	2	1	1	NC_001224	0	98	NC_001224	50135	50519	|neigh_up NC_001224-start |neigh_down CDS[fcd=13769](+,13818,16322) gene= AI1 note= Reverse transcriptase required for splicing of the	|neigh_up CDS[fcd=-1426](+,48901,50097) gene= VAR1 note= Var1p |neigh_down CDS[fcd=10695](+,61022,61729) gene= SCEI note= Sceip
13847	11122	1	0	0	NC_001224	0	98	NC_001146	376632	378233	|neigh_up NC_001224-start |neigh_down CDS[fcd=13769](+,13818,16322) gene= AI1 note= Reverse transcriptase required for splicing of the	|gene gene= KRE33 |CDS[fcd=-2109](+,375323,378493) gene= KRE33 note= Kre33p;
13847	4275	1	0	0	NC_001224	0	98	NC_001138	206416	208270	|neigh_up NC_001224-start |neigh_down CDS[fcd=13769](+,13818,16322) gene= AI1 note= Reverse transcriptase required for splicing of the	|LTR note= YFRWDELTA10 |gene gene= ECO1 note= synonym: CTF7 |CDS[fcd=97](+,207440,208285) gene= ECO1 note= Eco1p;
13847	6457	1	0	0	NC_001224	0	98	NC_001141	186023	187435	|neigh_up NC_001224-start |neigh_down CDS[fcd=13769](+,13818,16322) gene= AI1 note= Reverse transcriptase required for splicing of the	|gene gene= PRK1 note= synonym: PAK1 |CDS(+,183934,186366) gene= PRK1 note= Prk1p; |gene gene= LYS12 note= synonyms: LYS11, LYS10 |CDS(-,186514,187629) gene= LYS12 note= Lys12p;
13847	3680	1	0	0	NC_001224	0	98	NC_001137	275136	277479	|neigh_up NC_001224-start |neigh_down CDS[fcd=13769](+,13818,16322) gene= AI1 note= Reverse transcriptase required for splicing of the	|gene gene= FCY21 |CDS(+,274565,276151) gene= FCY21 note= Fcy21p; |gene gene= FCY22 |CDS(+,276570,278162) gene= FCY22 note= Fcy22p;
13847	2328	1	1	0	NC_001224	0	98	NC_001136	592214	594094	|neigh_up NC_001224-start |neigh_down CDS[fcd=13769](+,13818,16322) gene= AI1 note= Reverse transcriptase required for splicing of the	|gene gene= SNF11 |CDS(+,592436,592945) gene= SNF11 note= Snf11p; |gene gene= TPS2 note= synonyms: PFK3, HOG2 |CDS(+,593890,596580) gene= TPS2 note= Tps2p;
13847	13978	1	0	2	NC_001224	0	98	NC_001224	51062	52345	|neigh_up NC_001224-start |neigh_down CDS[fcd=13769](+,13818,16322) gene= AI1 note= Reverse transcriptase required for splicing of the	|neigh_up CDS[fcd=-2802](+,48901,50097) gene= VAR1 note= Var1p |neigh_down CDS[fcd=9319](+,61022,61729) gene= SCEI note= Sceip
13847	653	1	0	0	NC_001224	0	98	NC_001134	293742	294176	|neigh_up NC_001224-start |neigh_down CDS[fcd=13769](+,13818,16322) gene= AI1 note= Reverse transcriptase required for splicing of the	|gene gene= ETR1 note= synonyms: MRF1', MRF1 |CDS[fcd=60](-,292877,294019) gene= ETR1 note= Etr1p;
13847	12760	1	0	0	NC_001224	0	98	NC_001147	1026768	1027744	|neigh_up NC_001224-start |neigh_down CDS[fcd=13769](+,13818,16322) gene= AI1 note= Reverse transcriptase required for splicing of the	|gene gene= RAD17 |CDS[fcd=-415](+,1026841,1028046) gene= RAD17 note= Rad17p;
13847	6946	1	0	0	NC_001224	0	98	NC_001142	191004	191400	|neigh_up NC_001224-start |neigh_down CDS[fcd=13769](+,13818,16322) gene= AI1 note= Reverse transcriptase required for splicing of the	|gene gene= RPE1 note= synonyms: POS18, EPI1 |CDS[fcd=-113](-,190373,191089) gene= RPE1 note= Rpe1p;
13847	13997	1	2	0	NC_001224	0	98	NC_001224	56863	57043	|neigh_up NC_001224-start |neigh_down CDS[fcd=13769](+,13818,16322) gene= AI1 note= Reverse transcriptase required for splicing of the	|neigh_up CDS[fcd=-8052](+,48901,50097) gene= VAR1 note= Var1p |neigh_down CDS[fcd=4069](+,61022,61729) gene= SCEI note= Sceip
13847	13723	1	0	0	NC_001224	0	98	NC_001148	822785	823143	|neigh_up NC_001224-start |neigh_down CDS[fcd=13769](+,13818,16322) gene= AI1 note= Reverse transcriptase required for splicing of the	|gene gene= ASN1 |CDS[fcd=-348](+,822616,824334) gene= ASN1 note= Asn1p;
13847	10604	1	0	0	NC_001224	0	98	NC_001145	883614	886573	|neigh_up NC_001224-start |neigh_down CDS[fcd=13769](+,13818,16322) gene= AI1 note= Reverse transcriptase required for splicing of the	|gene gene= FKS3 |CDS[fcd=-3935](+,881158,886515) gene= FKS3 note= Fks3p;
13847	12754	1	0	0	NC_001224	0	98	NC_001147	1023430	1023571	|neigh_up NC_001224-start |neigh_down CDS[fcd=13769](+,13818,16322) gene= AI1 note= Reverse transcriptase required for splicing of the	|gene |CDS[fcd=2070](-,1023459,1025570) note= Yor365cp;
13847	164	1	0	0	NC_001224	0	98	NC_001133	122981	124696	|neigh_up NC_001224-start |neigh_down CDS[fcd=13769](+,13818,16322) gene= AI1 note= Reverse transcriptase required for splicing of the	|gene gene= PSK1 note= synonym: FUN31 |CDS[fcd=-3612](+,120226,124296) gene= PSK1 note= Psk1p; |rep_origin note= ARS107
13847	14005	1	1	0	NC_001224	0	98	NC_001224	62559	62865	|neigh_up NC_001224-start |neigh_down CDS[fcd=13769](+,13818,16322) gene= AI1 note= Reverse transcriptase required for splicing of the	|neigh_up CDS[fcd=-1690](+,61022,61729) gene= SCEI note= Sceip |neigh_down CDS[fcd=11046](+,73758,74513) gene= COX2 note= Subunit II of cytochrome c oxidase, which is the
13847	3453	1	0	0	NC_001224	0	98	NC_001137	97663	99721	|neigh_up NC_001224-start |neigh_down CDS[fcd=13769](+,13818,16322) gene= AI1 note= Reverse transcriptase required for splicing of the	|gene gene= BUD16 |CDS[fcd=-896](-,96858,97796) gene= BUD16 note= Bud16p; |LTR note= YELCDELTA3
13847	14004	1	4	2	NC_001224	0	98	NC_001224	60562	62558	|neigh_up NC_001224-start |neigh_down CDS[fcd=13769](+,13818,16322) gene= AI1 note= Reverse transcriptase required for splicing of the	|rRNA |gene gene= SCEI |CDS[fcd=-538](+,61022,61729) gene= SCEI note= Sceip
13847	13456	1	0	0	NC_001224	0	98	NC_001148	569252	570245	|neigh_up NC_001224-start |neigh_down CDS[fcd=13769](+,13818,16322) gene= AI1 note= Reverse transcriptase required for splicing of the	|gene gene= REC8 note= synonym: SPO69 |CDS[fcd=1627](-,569333,571375) gene= REC8 note= Rec8p;
13847	14003	1	1	0	NC_001224	0	98	NC_001224	60544	60561	|neigh_up NC_001224-start |neigh_down CDS[fcd=13769](+,13818,16322) gene= AI1 note= Reverse transcriptase required for splicing of the	|rRNA |neigh_up CDS[fcd=-11651](+,48901,50097) gene= VAR1 note= Var1p |neigh_down CDS[fcd=470](+,61022,61729) gene= SCEI note= Sceip
13847	14013	1	0	0	NC_001224	0	98	NC_001224	65062	65095	|neigh_up NC_001224-start |neigh_down CDS[fcd=13769](+,13818,16322) gene= AI1 note= Reverse transcriptase required for splicing of the	|neigh_up CDS[fcd=-4056](+,61022,61729) gene= SCEI note= Sceip |neigh_down CDS[fcd=8680](+,73758,74513) gene= COX2 note= Subunit II of cytochrome c oxidase, which is the
13847	14015	1	1	0	NC_001224	0	98	NC_001224	65697	65782	|neigh_up NC_001224-start |neigh_down CDS[fcd=13769](+,13818,16322) gene= AI1 note= Reverse transcriptase required for splicing of the	|neigh_up CDS[fcd=-4717](+,61022,61729) gene= SCEI note= Sceip |neigh_down CDS[fcd=8019](+,73758,74513) gene= COX2 note= Subunit II of cytochrome c oxidase, which is the
13847	662	1	0	0	NC_001224	0	98	NC_001134	300731	301672	|neigh_up NC_001224-start |neigh_down CDS[fcd=13769](+,13818,16322) gene= AI1 note= Reverse transcriptase required for splicing of the	|gene gene= RPL4A |CDS[fcd=-1035](+,300166,301254) gene= RPL4A note= Rpl4ap;
13847	7238	2	0	0	NC_001224	0	98	NC_001142	466998	468807	|neigh_up NC_001224-start |neigh_down CDS[fcd=13769](+,13818,16322) gene= AI1 note= Reverse transcriptase required for splicing of the	|gene gene= ESS1 note= synonyms: PIN1, PTF1 |CDS(-,466514,467026) gene= ESS1 note= Ess1p; |gene gene= TES1 note= synonym: PTE1 |CDS(-,467225,468274) gene= TES1 note= Tes1p; |gene gene= REC107 note= synonym: MER2 gene= REC107 note= Rec107p;
13847	12738	1	0	0	NC_001224	0	98	NC_001147	1005814	1006946	|neigh_up NC_001224-start |neigh_down CDS[fcd=13769](+,13818,16322) gene= AI1 note= Reverse transcriptase required for splicing of the	|gene gene= GDS1 |CDS[fcd=-1245](+,1005135,1006703) gene= GDS1 note= Gds1p;
13847	10226	1	0	0	NC_001224	0	98	NC_001145	545628	545667	|neigh_up NC_001224-start |neigh_down CDS[fcd=13769](+,13818,16322) gene= AI1 note= Reverse transcriptase required for splicing of the	|gene gene= CIN4 note= synonyms: UGX1, GTP1 |CDS[fcd=-493](+,545154,545729) gene= CIN4 note= Cin4p;
13847	3096	1	0	0	NC_001224	0	98	NC_001136	1312146	1312699	|neigh_up NC_001224-start |neigh_down CDS[fcd=13769](+,13818,16322) gene= AI1 note= Reverse transcriptase required for splicing of the	|gene gene= ARO80 |CDS[fcd=-390](+,1312032,1314884) gene= ARO80 note= Aro80p;
13847	8876	1	5	0	NC_001224	0	98	NC_001144	460025	460609	|neigh_up NC_001224-start |neigh_down CDS[fcd=13769](+,13818,16322) gene= AI1 note= Reverse transcriptase required for splicing of the	|rRNA |neigh_up CDS[fcd=-5620](+,454697,455071) gene= TAR1 note= Tar1p; |neigh_down CDS[fcd=2355](-,462523,462672) note= Ylr154c-gp;
13847	7225	1	0	0	NC_001224	0	98	NC_001142	454070	456676	|neigh_up NC_001224-start |neigh_down CDS[fcd=13769](+,13818,16322) gene= AI1 note= Reverse transcriptase required for splicing of the	|gene gene= TDH2 note= synonym: GLD2 |CDS(-,453676,454674) gene= TDH2 note= Tdh2p; |rep_origin note= ARS1016 |gene gene= MET3 |CDS(+,456232,457767) gene= MET3 note= Met3p;
13847	8605	1	0	0	NC_001224	0	98	NC_001144	248315	248726	|neigh_up NC_001224-start |neigh_down CDS[fcd=13769](+,13818,16322) gene= AI1 note= Reverse transcriptase required for splicing of the	|gene |CDS[fcd=-93](-,248101,248427) note= Ylr053cp; |gene gene= OSW2 gene= OSW2 note= Osw2p;
13847	14020	1	0	0	NC_001224	0	98	NC_001224	66851	67002	|neigh_up NC_001224-start |neigh_down CDS[fcd=13769](+,13818,16322) gene= AI1 note= Reverse transcriptase required for splicing of the	|neigh_up CDS[fcd=-5904](+,61022,61729) gene= SCEI note= Sceip |neigh_down CDS[fcd=6832](+,73758,74513) gene= COX2 note= Subunit II of cytochrome c oxidase, which is the
13847	7459	1	0	0	NC_001224	0	98	NC_001142	672621	675682	|neigh_up NC_001224-start |neigh_down CDS[fcd=13769](+,13818,16322) gene= AI1 note= Reverse transcriptase required for splicing of the	|gene gene= NMD5 note= synonym: KAP119 |CDS(+,669516,672662) gene= NMD5 note= Nmd5p; |gene gene= XPT1 |CDS(+,672985,673614) gene= XPT1 note= Xpt1p; |gene gene= SGM1 |CDS(-,673723,675846) gene= SGM1 note= Sgm1p;
13847	9420	2	0	0	NC_001224	0	98	NC_001144	918734	919809	|neigh_up NC_001224-start |neigh_down CDS[fcd=13769](+,13818,16322) gene= AI1 note= Reverse transcriptase required for splicing of the	|gene gene= SKI2 |CDS(-,915156,919019) gene= SKI2 note= Ski2p; |gene gene= BDF1 |CDS(-,919536,921596) gene= BDF1 note= Bdf1p;
13847	9968	1	0	0	NC_001224	0	98	NC_001145	318006	320936	|neigh_up NC_001224-start |neigh_down CDS[fcd=13769](+,13818,16322) gene= AI1 note= Reverse transcriptase required for splicing of the	|gene gene= MAC1 note= synonym: CUA1 |CDS(-,317164,318417) gene= MAC1 note= Mac1p; |gene gene= UBC7 note= synonym: QRI8 |CDS(+,318679,319176) gene= UBC7 note= Ubc7p; |gene gene= MSS1 note= synonym: PET53 |CDS(-,319436,321016) gene= MSS1 note= Mss1p;
13847	12153	1	0	0	NC_001224	0	98	NC_001147	494933	496331	|neigh_up NC_001224-start |neigh_down CDS[fcd=13769](+,13818,16322) gene= AI1 note= Reverse transcriptase required for splicing of the	|gene gene= ECM3 note= synonym: YOR3165W |CDS[fcd=-504](+,495128,496969) gene= ECM3 note= Ecm3p;
13847	6723	1	0	0	NC_001224	0	98	NC_001141	413464	414447	|neigh_up NC_001224-start |neigh_down CDS[fcd=13769](+,13818,16322) gene= AI1 note= Reverse transcriptase required for splicing of the	|gene gene= DAL7 note= synonyms: MSL2, MLS2 |CDS[fcd=721](-,413012,414676) gene= DAL7 note= Dal7p;
13847	12718	1	0	0	NC_001224	0	98	NC_001147	988268	988399	|neigh_up NC_001224-start |neigh_down CDS[fcd=13769](+,13818,16322) gene= AI1 note= Reverse transcriptase required for splicing of the	|gene gene= PUT4 |CDS[fcd=446](-,986896,988779) gene= PUT4 note= Put4p;
13847	1176	1	0	0	NC_001224	0	98	NC_001134	730767	731193	|neigh_up NC_001224-start |neigh_down CDS[fcd=13769](+,13818,16322) gene= AI1 note= Reverse transcriptase required for splicing of the	|gene |CDS[fcd=-598](+,730382,732448) note= Ybr259wp;
13847	12950	1	0	0	NC_001224	0	98	NC_001148	114612	114674	|neigh_up NC_001224-start |neigh_down CDS[fcd=13769](+,13818,16322) gene= AI1 note= Reverse transcriptase required for splicing of the	|neigh_up CDS[fcd=-5991](+,108652,114315) gene= FAS2 note= Fas2p; |neigh_down CDS[fcd=669](+,115312,116487) gene= USV1 note= Usv1p;
13847	12466	1	0	0	NC_001224	0	98	NC_001147	766301	766890	|neigh_up NC_001224-start |neigh_down CDS[fcd=13769](+,13818,16322) gene= AI1 note= Reverse transcriptase required for splicing of the	|gene |CDS(+,762826,766566) note= Yor227wp; |rep_origin note= ARS1523 |gene |CDS(-,766870,767778) note= Yor228cp;
13847	12151	1	1	0	NC_001224	0	98	NC_001147	491864	493035	|neigh_up NC_001224-start |neigh_down CDS[fcd=13769](+,13818,16322) gene= AI1 note= Reverse transcriptase required for splicing of the	|gene gene= PTC5 note= synonym: PPP1 |CDS[fcd=394](-,491125,492843) gene= PTC5 note= Ptc5p;
13847	13186	1	0	0	NC_001224	0	98	NC_001148	332931	333857	|neigh_up NC_001224-start |neigh_down CDS[fcd=13769](+,13818,16322) gene= AI1 note= Reverse transcriptase required for splicing of the	|gene gene= BEM3 |CDS[fcd=2091](-,332099,335485) gene= BEM3 note= Bem3p;
13847	14048	2	1	1	NC_001224	0	98	NC_001224	76300	76598	|neigh_up NC_001224-start |neigh_down CDS[fcd=13769](+,13818,16322) gene= AI1 note= Reverse transcriptase required for splicing of the	|neigh_up CDS[fcd=-2691](+,73758,74513) gene= COX2 note= Subunit II of cytochrome c oxidase, which is the |neigh_down CDS[fcd=2764](+,79213,80022) gene= COX3 note= Subunit III of cytochrome c oxidase, which is the
13847	6469	1	0	0	NC_001224	0	98	NC_001141	194556	196392	|neigh_up NC_001224-start |neigh_down CDS[fcd=13769](+,13818,16322) gene= AI1 note= Reverse transcriptase required for splicing of the	|gene gene= ICE2 |CDS(+,193592,195067) gene= ICE2 note= Ice2p; |gene |CDS(+,195596,196213) note= Yil089wp;
13847	3852	1	0	0	NC_001224	0	98	NC_001137	417982	418641	|neigh_up NC_001224-start |neigh_down CDS[fcd=13769](+,13818,16322) gene= AI1 note= Reverse transcriptase required for splicing of the	|gene gene= SAK1 note= synonym: PAK1 |CDS[fcd=-1034](+,417277,420705) gene= SAK1 note= Sak1p;
13847	7019	1	0	0	NC_001224	0	98	NC_001142	260742	263020	|neigh_up NC_001224-start |neigh_down CDS[fcd=13769](+,13818,16322) gene= AI1 note= Reverse transcriptase required for splicing of the	|gene gene= SRS2 note= synonym: HPR5 |CDS(+,257418,260942) gene= SRS2 note= Srs2p; |gene gene= GWT1 |CDS(-,261075,262547) gene= GWT1 note= Gwt1p; |gene gene= DPB11 |CDS(-,262752,265046) gene= DPB11 note= Dpb11p;
13847	8834	1	0	0	NC_001224	0	98	NC_001144	433654	433917	|neigh_up NC_001224-start |neigh_down CDS[fcd=13769](+,13818,16322) gene= AI1 note= Reverse transcriptase required for splicing of the	|gene gene= SPE4 |CDS(-,432824,433726) gene= SPE4 note= Spe4p; |gene |CDS(+,433871,434059) note= Ylr146w-ap;
13847	13515	1	0	0	NC_001224	0	98	NC_001148	627529	627635	|neigh_up NC_001224-start |neigh_down CDS[fcd=13769](+,13818,16322) gene= AI1 note= Reverse transcriptase required for splicing of the	|neigh_up CDS[fcd=-618](-,624466,626964) gene= APL4 note= Apl4p; |neigh_down CDS[fcd=295](+,627877,631242) gene= CSR2 note= Csr2p;
13847	4836	1	0	0	NC_001224	0	98	NC_001139	417823	418517	|neigh_up NC_001224-start |neigh_down CDS[fcd=13769](+,13818,16322) gene= AI1 note= Reverse transcriptase required for splicing of the	|gene gene= DST1 note= synonym: PPR2 |CDS[fcd=-683](+,417487,418416) gene= DST1 note= Dst1p;
13847	5506	1	0	0	NC_001224	0	98	NC_001139	1033108	1033809	|neigh_up NC_001224-start |neigh_down CDS[fcd=13769](+,13818,16322) gene= AI1 note= Reverse transcriptase required for splicing of the	|gene gene= SLH1 |CDS[fcd=-1661](+,1031797,1037700) gene= SLH1 note= Slh1p;
13847	9703	1	0	0	NC_001224	0	98	NC_001145	72523	73624	|neigh_up NC_001224-start |neigh_down CDS[fcd=13769](+,13818,16322) gene= AI1 note= Reverse transcriptase required for splicing of the	|gene gene= TSL1 |CDS[fcd=-2449](+,70624,73920) gene= TSL1 note= Tsl1p;
13847	14064	1	2	3	NC_001224	0	98	NC_001224	81428	82548	|neigh_up NC_001224-start |neigh_down CDS[fcd=13769](+,13818,16322) gene= AI1 note= Reverse transcriptase required for splicing of the	|neigh_up CDS[fcd=-2775](+,79213,80022) gene= COX3 note= Subunit III of cytochrome c oxidase, which is the |neigh_down NC_001224-end
13847	7448	1	0	0	NC_001224	0	98	NC_001142	665152	666997	|neigh_up NC_001224-start |neigh_down CDS[fcd=13769](+,13818,16322) gene= AI1 note= Reverse transcriptase required for splicing of the	|gene gene= STR2 |CDS[fcd=1057](-,665212,667131) gene= STR2 note= Str2p;
13847	14069	1	5	3	NC_001224	0	98	NC_001224	83078	83315	|neigh_up NC_001224-start |neigh_down CDS[fcd=13769](+,13818,16322) gene= AI1 note= Reverse transcriptase required for splicing of the	|neigh_up CDS[fcd=-3983](+,79213,80022) gene= COX3 note= Subunit III of cytochrome c oxidase, which is the |neigh_down NC_001224-end
13847	2628	1	0	0	NC_001224	0	98	NC_001136	869454	870240	|neigh_up NC_001224-start |neigh_down CDS[fcd=13769](+,13818,16322) gene= AI1 note= Reverse transcriptase required for splicing of the	|gene gene= MSS4 |CDS[fcd=-1626](+,868221,870560) gene= MSS4 note= Mss4p;
13847	14071	5	14	19	NC_001224	0	98	NC_001224	83637	84268	|neigh_up NC_001224-start |neigh_down CDS[fcd=13769](+,13818,16322) gene= AI1 note= Reverse transcriptase required for splicing of the	|neigh_up CDS[fcd=-4739](+,79213,80022) gene= COX3 note= Subunit III of cytochrome c oxidase, which is the |neigh_down NC_001224-end
13847	14070	1	4	2	NC_001224	0	98	NC_001224	83316	83636	|neigh_up NC_001224-start |neigh_down CDS[fcd=13769](+,13818,16322) gene= AI1 note= Reverse transcriptase required for splicing of the	|neigh_up CDS[fcd=-4263](+,79213,80022) gene= COX3 note= Subunit III of cytochrome c oxidase, which is the |neigh_down NC_001224-end
13847	14072	1	14	9	NC_001224	0	98	NC_001224	84269	84491	|neigh_up NC_001224-start |neigh_down CDS[fcd=13769](+,13818,16322) gene= AI1 note= Reverse transcriptase required for splicing of the	|neigh_up CDS[fcd=-5167](+,79213,80022) gene= COX3 note= Subunit III of cytochrome c oxidase, which is the |neigh_down NC_001224-end
13847	6492	1	0	0	NC_001224	0	98	NC_001141	217124	218571	|neigh_up NC_001224-start |neigh_down CDS[fcd=13769](+,13818,16322) gene= AI1 note= Reverse transcriptase required for splicing of the	|gene gene= SEC28 note= synonym: ANU2 |CDS(+,216655,217545) gene= SEC28 note= Sec28p; |gene gene= RPN2 note= synonym: SEN3 |CDS(-,217860,220697) gene= RPN2 note= Rpn2p;
13847	10559	1	0	0	NC_001224	0	98	NC_001145	857660	858528	|neigh_up NC_001224-start |neigh_down CDS[fcd=13769](+,13818,16322) gene= AI1 note= Reverse transcriptase required for splicing of the	|gene gene= JNM1 note= synonyms: PAC3, INS1 |CDS(+,856965,858086) gene= JNM1 note= Jnm1p; |gene |CDS(-,858296,858889) note= Ymr295cp;
13847	13218	1	0	0	NC_001224	0	98	NC_001148	361322	364190	|neigh_up NC_001224-start |neigh_down CDS[fcd=13769](+,13818,16322) gene= AI1 note= Reverse transcriptase required for splicing of the	|gene gene= ELP4 note= synonyms: TOT7, HAP1 |CDS(+,360206,361576) gene= ELP4 note= Elp4p; |gene gene= ATG21 note= synonyms: HSV1, MAI1 |CDS(+,361869,363359) gene= ATG21 note= Atg21p; |gene gene= AIM43 |CDS(-,363517,364065) gene= AIM43 note= Aim43p;
13847	7984	2	0	0	NC_001224	0	98	NC_001143	369777	371534	|neigh_up NC_001224-start |neigh_down CDS[fcd=13769](+,13818,16322) gene= AI1 note= Reverse transcriptase required for splicing of the	|gene gene= UGP1 |CDS(+,369534,371033) gene= UGP1 note= Ugp1p; |gene gene= TUL1 |CDS(+,371472,373748) gene= TUL1 note= Tul1p;
13847	14076	29	44	149	NC_001224	0	98	NC_001224	84520	84756	|neigh_up NC_001224-start |neigh_down CDS[fcd=13769](+,13818,16322) gene= AI1 note= Reverse transcriptase required for splicing of the	|neigh_up CDS[fcd=-5425](+,79213,80022) gene= COX3 note= Subunit III of cytochrome c oxidase, which is the |neigh_down NC_001224-end
13847	14079	88	73	89	NC_001224	0	98	NC_001224	85589	85778	|neigh_up NC_001224-start |neigh_down CDS[fcd=13769](+,13818,16322) gene= AI1 note= Reverse transcriptase required for splicing of the	|misc_RNA |neigh_up CDS[fcd=-6470](+,79213,80022) gene= COX3 note= Subunit III of cytochrome c oxidase, which is the |neigh_down NC_001224-end
13847	14078	22	17	136	NC_001224	0	98	NC_001224	84792	85588	|neigh_up NC_001224-start |neigh_down CDS[fcd=13769](+,13818,16322) gene= AI1 note= Reverse transcriptase required for splicing of the	|gene |tRNA |misc_RNA |neigh_up CDS[fcd=-5977](+,79213,80022) gene= COX3 note= Subunit III of cytochrome c oxidase, which is the |neigh_down NC_001224-end
13847	7055	0	1	0	NC_001224	0	98	NC_001142	295370	295599	|neigh_up NC_001224-start |neigh_down CDS[fcd=13769](+,13818,16322) gene= AI1 note= Reverse transcriptase required for splicing of the	|gene gene= NET1 note= synonyms: SRM8, CFI1, ESC5 |CDS[fcd=-244](+,295240,298809) gene= NET1 note= Net1p;
13847	6572	0	1	0	NC_001224	0	98	NC_001141	290693	290943	|neigh_up NC_001224-start |neigh_down CDS[fcd=13769](+,13818,16322) gene= AI1 note= Reverse transcriptase required for splicing of the	|gene gene= BCY1 note= synonym: SRA1 |CDS[fcd=850](-,290418,291668) gene= BCY1 note= Bcy1p;
13847	5982	0	1	0	NC_001224	0	98	NC_001140	333640	336757	|neigh_up NC_001224-start |neigh_down CDS[fcd=13769](+,13818,16322) gene= AI1 note= Reverse transcriptase required for splicing of the	|gene gene= UBA4 note= synonym: YHR1 |CDS(+,333075,334397) gene= UBA4 note= Uba4p; |gene |CDS(-,334530,335666) note= Yhr112cp; |gene |CDS(+,336340,337812) note= Yhr113wp;
13847	2205	0	1	0	NC_001224	0	98	NC_001136	488688	488865	|neigh_up NC_001224-start |neigh_down CDS[fcd=13769](+,13818,16322) gene= AI1 note= Reverse transcriptase required for splicing of the	|gene |tRNA note= GO_component: cytosol [goid 0005829] [evidence NAS] |neigh_up CDS[fcd=-117](-,488069,488659) gene= CIS1 note= Cis1p; |neigh_down CDS[fcd=729](+,489505,490893) gene= SES1 note= Ses1p;
13847	3828	0	1	0	NC_001224	0	98	NC_001137	399640	400169	|neigh_up NC_001224-start |neigh_down CDS[fcd=13769](+,13818,16322) gene= AI1 note= Reverse transcriptase required for splicing of the	|gene gene= AVT6 |CDS[fcd=934](-,399492,400838) gene= AVT6 note= Avt6p;
13847	11418	0	1	0	NC_001224	0	98	NC_001146	651937	652100	|neigh_up NC_001224-start |neigh_down CDS[fcd=13769](+,13818,16322) gene= AI1 note= Reverse transcriptase required for splicing of the	|neigh_up CDS[fcd=-304](-,649030,651714) gene= PHO91 note= Pho91p; |neigh_down CDS[fcd=449](+,652467,653105) note= Ynr014wp;
13847	13619	0	1	0	NC_001224	0	98	NC_001148	706541	707030	|neigh_up NC_001224-start |neigh_down CDS[fcd=13769](+,13818,16322) gene= AI1 note= Reverse transcriptase required for splicing of the	|gene gene= MDM36 |CDS(+,704852,706591) gene= MDM36 note= Mdm36p; |gene |CDS(+,706970,708340) note= Ypr084wp;
13847	10997	0	1	0	NC_001224	0	98	NC_001146	281768	281867	|neigh_up NC_001224-start |neigh_down CDS[fcd=13769](+,13818,16322) gene= AI1 note= Reverse transcriptase required for splicing of the	|neigh_up CDS[fcd=-1384](+,280433,281506) gene= DUG3 note= Dug3p; |neigh_down CDS[fcd=579](+,282396,283010) note= Ynl190wp;
13847	7040	0	1	0	NC_001224	0	98	NC_001142	279261	281094	|neigh_up NC_001224-start |neigh_down CDS[fcd=13769](+,13818,16322) gene= AI1 note= Reverse transcriptase required for splicing of the	|gene gene= TAX4 |CDS[fcd=-1341](+,278836,280650) gene= TAX4 note= Tax4p;
13847	1637	0	1	0	NC_001224	0	98	NC_001136	18388	18627	|neigh_up NC_001224-start |neigh_down CDS[fcd=13769](+,13818,16322) gene= AI1 note= Reverse transcriptase required for splicing of the	|gene gene= AAD4 |CDS[fcd=59](-,17577,18566) gene= AAD4 note= Aad4p;
13847	10444	0	1	0	NC_001224	0	98	NC_001145	762118	762848	|neigh_up NC_001224-start |neigh_down CDS[fcd=13769](+,13818,16322) gene= AI1 note= Reverse transcriptase required for splicing of the	|misc_RNA |neigh_up CDS[fcd=-2677](+,759806,761890) gene= FAA4 note= Faa4p; |neigh_down CDS[fcd=5555](-,763350,768038) gene= RKR1 note= Rkr1p;
13847	14088	0	1	0	NC_001224	0	98	YSCPLASM	5427	6317	|neigh_up NC_001224-start |neigh_down CDS[fcd=13769](+,13818,16322) gene= AI1 note= Reverse transcriptase required for splicing of the	|exon |neigh_up CDS[fcd=-674](-,4308,5198) |neigh_down YSCPLASM-end
13847	2726	0	1	0	NC_001224	0	98	NC_001136	969930	971216	|neigh_up NC_001224-start |neigh_down CDS[fcd=13769](+,13818,16322) gene= AI1 note= Reverse transcriptase required for splicing of the	|gene gene= SET7 note= synonym: RMS1 |CDS[fcd=897](-,969986,971470) gene= SET7 note= Set7p;
13847	2179	0	1	0	NC_001224	0	98	NC_001136	461708	461985	|neigh_up NC_001224-start |neigh_down CDS[fcd=13769](+,13818,16322) gene= AI1 note= Reverse transcriptase required for splicing of the	|gene gene= TRP1 |CDS[fcd=-7](+,461839,462513) gene= TRP1 note= Trp1p;
13847	3273	0	1	0	NC_001224	0	98	NC_001136	1477427	1477509	|neigh_up NC_001224-start |neigh_down CDS[fcd=13769](+,13818,16322) gene= AI1 note= Reverse transcriptase required for splicing of the	|gene gene= GRH1 |CDS[fcd=-237](+,1477231,1478349) gene= GRH1 note= Grh1p;
13847	13132	0	1	0	NC_001224	0	98	NC_001148	281972	284880	|neigh_up NC_001224-start |neigh_down CDS[fcd=13769](+,13818,16322) gene= AI1 note= Reverse transcriptase required for splicing of the	|gene gene= RPL33A gene= RPL33A note= Rpl33ap; |gene |CDS[fcd=2634](-,283463,286060) note= Ypl141cp;
13847	9237	0	1	0	NC_001224	0	98	NC_001144	759154	759865	|neigh_up NC_001224-start |neigh_down CDS[fcd=13769](+,13818,16322) gene= AI1 note= Reverse transcriptase required for splicing of the	|gene gene= MRPL15 |CDS[fcd=-27](+,759482,760243) gene= MRPL15 note= Mrpl15p;
13847	14083	0	2	0	NC_001224	0	98	YSCPLASM	1816	2915	|neigh_up NC_001224-start |neigh_down CDS[fcd=13769](+,13818,16322) gene= AI1 note= Reverse transcriptase required for splicing of the	|mRNA note= Rep1 mRNA (alt.) |mRNA note= Rep1 mRNA (alt.) |mRNA note= Rep1 mRNA (alt.) |mRNA note= Rep1 mRNA (alt.) |mRNA note= Rep1 mRNA (alt.) |mRNA note= Rep1 mRNA (alt.) |CDS(-,887,2008) |mRNA note= D mRNA (alt.; 5' end +/- 3 bp) |mRNA note= D mRNA (alt.; 5' end +/- 3 bp) |CDS(+,2271,2816)
13847	14082	0	2	0	NC_001224	0	98	YSCPLASM	784	1815	|neigh_up NC_001224-start |neigh_down CDS[fcd=13769](+,13818,16322) gene= AI1 note= Reverse transcriptase required for splicing of the	|repeat_region note= IR2 |conflict |mRNA note= Rep1 mRNA (alt.) |mRNA note= Rep1 mRNA (alt.) |mRNA note= Rep1 mRNA (alt.) |mRNA note= Rep1 mRNA (alt.) |mRNA note= Rep1 mRNA (alt.) |mRNA note= Rep1 mRNA (alt.) |CDS[fcd=709](-,887,2008)
13847	7623	0	1	0	NC_001224	0	98	NC_001143	70339	70534	|neigh_up NC_001224-start |neigh_down CDS[fcd=13769](+,13818,16322) gene= AI1 note= Reverse transcriptase required for splicing of the	|neigh_up CDS[fcd=-213](-,68274,70223) gene= PTK1 note= Ptk1p; |neigh_down CDS[fcd=3434](-,70739,73870) gene= PEX1 note= Pex1p;
13847	10971	0	1	0	NC_001224	0	98	NC_001146	263286	264063	|neigh_up NC_001224-start |neigh_down CDS[fcd=13769](+,13818,16322) gene= AI1 note= Reverse transcriptase required for splicing of the	|gene |CDS[fcd=780](-,263714,264454) note= Ynl200cp;
13847	13594	0	1	0	NC_001224	0	98	NC_001148	680425	682134	|neigh_up NC_001224-start |neigh_down CDS[fcd=13769](+,13818,16322) gene= AI1 note= Reverse transcriptase required for splicing of the	|gene gene= ROX1 note= synonym: REO1 |CDS(+,679690,680796) gene= ROX1 note= Rox1p; |gene gene= UBA3 |CDS(+,681210,682109) gene= UBA3 note= Uba3p;
13847	6537	0	1	0	NC_001224	0	98	NC_001141	258210	258682	|neigh_up NC_001224-start |neigh_down CDS[fcd=13769](+,13818,16322) gene= AI1 note= Reverse transcriptase required for splicing of the	|gene gene= MMF1 note= synonym: IBM1 |CDS[fcd=-167](-,257842,258279) gene= MMF1 note= Mmf1p;
13847	9261	0	3	0	NC_001224	0	98	NC_001144	784030	784519	|neigh_up NC_001224-start |neigh_down CDS[fcd=13769](+,13818,16322) gene= AI1 note= Reverse transcriptase required for splicing of the	|gene note= GO_component: cytosol [goid 0005829] [evidence NAS] |neigh_up CDS[fcd=-887](-,783127,783387) gene= TMA10 note= Tma10p; |neigh_down CDS[fcd=639](+,784913,786118) gene= NMA1 note= Nma1p;
13847	11453	0	1	0	NC_001224	0	98	NC_001146	666215	668013	|neigh_up NC_001224-start |neigh_down CDS[fcd=13769](+,13818,16322) gene= AI1 note= Reverse transcriptase required for splicing of the	|gene gene= ARE2 note= synonym: SAT1 |CDS(+,665341,667269) gene= ARE2 note= Are2p; |gene gene= ATP23 |CDS(-,667412,668224) gene= ATP23 note= Atp23p;
13847	8177	0	1	0	NC_001224	0	98	NC_001143	534850	537146	|neigh_up NC_001224-start |neigh_down CDS[fcd=13769](+,13818,16322) gene= AI1 note= Reverse transcriptase required for splicing of the	|gene gene= YSR3 note= synonym: LBP2 |CDS(-,533709,534923) gene= YSR3 note= Ysr3p; |gene gene= DYN1 note= synonyms: PAC6, DHC1 |CDS(-,535289,547567) gene= DYN1 note= Dyn1p;
13847	8176	0	1	0	NC_001224	0	98	NC_001143	534823	534849	|neigh_up NC_001224-start |neigh_down CDS[fcd=13769](+,13818,16322) gene= AI1 note= Reverse transcriptase required for splicing of the	|gene gene= YSR3 note= synonym: LBP2 |CDS[fcd=87](-,533709,534923) gene= YSR3 note= Ysr3p;
13847	8179	0	1	0	NC_001224	0	98	NC_001143	538409	540268	|neigh_up NC_001224-start |neigh_down CDS[fcd=13769](+,13818,16322) gene= AI1 note= Reverse transcriptase required for splicing of the	|gene gene= DYN1 note= synonyms: PAC6, DHC1 |CDS[fcd=8229](-,535289,547567) gene= DYN1 note= Dyn1p;
13847	6552	0	1	0	NC_001224	0	98	NC_001141	267626	267681	|neigh_up NC_001224-start |neigh_down CDS[fcd=13769](+,13818,16322) gene= AI1 note= Reverse transcriptase required for splicing of the	|gene gene= SYG1 |CDS[fcd=169](-,265114,267822) gene= SYG1 note= Syg1p;
13847	5996	0	1	0	NC_001224	0	98	NC_001140	350139	351884	|neigh_up NC_001224-start |neigh_down CDS[fcd=13769](+,13818,16322) gene= AI1 note= Reverse transcriptase required for splicing of the	|gene gene= MSH1 |CDS[fcd=-1434](+,349577,352456) gene= MSH1 note= Msh1p;
13847	7099	0	1	0	NC_001224	0	98	NC_001142	335017	335133	|neigh_up NC_001224-start |neigh_down CDS[fcd=13769](+,13818,16322) gene= AI1 note= Reverse transcriptase required for splicing of the	|gene gene= TIM54 |CDS[fcd=-815](+,334260,335696) gene= TIM54 note= Tim54p;
13847	53	0	1	0	NC_001224	0	98	NC_001133	40704	40790	|neigh_up NC_001224-start |neigh_down CDS[fcd=13769](+,13818,16322) gene= AI1 note= Reverse transcriptase required for splicing of the	|gene gene= GPB2 note= synonym: KRH1 |CDS[fcd=-1487](+,39260,41902) gene= GPB2 note= Gpb2p;
13847	11905	0	1	0	NC_001224	0	98	NC_001147	281436	282211	|neigh_up NC_001224-start |neigh_down CDS[fcd=13769](+,13818,16322) gene= AI1 note= Reverse transcriptase required for splicing of the	|gene gene= TSR4 |CDS[fcd=-324](-,280273,281499) gene= TSR4 note= Tsr4p; |gene gene= SUF17 |tRNA gene= SUF17 note= GO_component: cytosol [goid 0005829] [evidence NAS]
13847	10468	0	1	0	NC_001224	0	98	NC_001145	782969	784044	|neigh_up NC_001224-start |neigh_down CDS[fcd=13769](+,13818,16322) gene= AI1 note= Reverse transcriptase required for splicing of the	|gene |CDS[fcd=774](-,782619,784280) note= Ymr258cp;
13847	2209	0	1	0	NC_001224	0	98	NC_001136	490349	490525	|neigh_up NC_001224-start |neigh_down CDS[fcd=13769](+,13818,16322) gene= AI1 note= Reverse transcriptase required for splicing of the	|gene gene= SES1 |CDS[fcd=-932](+,489505,490893) gene= SES1 note= Ses1p;
13847	5989	0	1	0	NC_001224	0	98	NC_001140	340954	341913	|neigh_up NC_001224-start |neigh_down CDS[fcd=13769](+,13818,16322) gene= AI1 note= Reverse transcriptase required for splicing of the	|gene gene= DMA1 note= synonym: CHF1 |CDS(-,340112,341362) gene= DMA1 note= Dma1p; |gene gene= COX23 |CDS(+,341668,342123) gene= COX23 note= Cox23p;
13847	2691	0	1	0	NC_001224	0	98	NC_001136	936535	939150	|neigh_up NC_001224-start |neigh_down CDS[fcd=13769](+,13818,16322) gene= AI1 note= Reverse transcriptase required for splicing of the	|gene gene= MRPL7 |CDS(+,936611,937489) gene= MRPL7 note= Mrpl7p; |gene gene= SEC26 |CDS(-,937891,940812) gene= SEC26 note= Sec26p;
13847	8194	0	1	0	NC_001224	0	98	NC_001143	559374	560259	|neigh_up NC_001224-start |neigh_down CDS[fcd=13769](+,13818,16322) gene= AI1 note= Reverse transcriptase required for splicing of the	|gene gene= TFA2 |CDS[fcd=-508](+,559308,560294) gene= TFA2 note= Tfa2p;
13847	10394	0	1	0	NC_001224	0	98	NC_001145	706151	707653	|neigh_up NC_001224-start |neigh_down CDS[fcd=13769](+,13818,16322) gene= AI1 note= Reverse transcriptase required for splicing of the	|gene gene= TRS130 |CDS(-,703578,706886) gene= TRS130 note= Trs130p; |gene gene= ESC1 |CDS(+,707132,712108) gene= ESC1 note= Esc1p;
13847	6632	0	1	0	NC_001224	0	98	NC_001141	347646	348301	|neigh_up NC_001224-start |neigh_down CDS[fcd=13769](+,13818,16322) gene= AI1 note= Reverse transcriptase required for splicing of the	|gene gene= EPS1 |CDS[fcd=-2284](+,345689,347794) gene= EPS1 note= Eps1p; |gene gene= BET1 note= synonym: SLY12 gene= BET1 note= Bet1p;
13847	9837	0	2	0	NC_001224	0	98	NC_001145	190869	191423	|neigh_up NC_001224-start |neigh_down CDS[fcd=13769](+,13818,16322) gene= AI1 note= Reverse transcriptase required for splicing of the	|gene gene= RRN11 |CDS[fcd=621](-,190244,191767) gene= RRN11 note= Rrn11p;
13847	6634	0	1	0	NC_001224	0	98	NC_001141	349189	349535	|neigh_up NC_001224-start |neigh_down CDS[fcd=13769](+,13818,16322) gene= AI1 note= Reverse transcriptase required for splicing of the	|gene gene= CFD1 note= synonym: DRE3 |CDS[fcd=-243](+,349119,350000) gene= CFD1 note= Cfd1p;
13847	5439	0	1	0	NC_001224	0	98	NC_001139	983986	984733	|neigh_up NC_001224-start |neigh_down CDS[fcd=13769](+,13818,16322) gene= AI1 note= Reverse transcriptase required for splicing of the	|gene gene= BRF1 note= synonyms: TDS4, PCF4 |CDS[fcd=-82](-,982487,984277) gene= BRF1 note= Brf1p;
13847	6630	0	1	0	NC_001224	0	98	NC_001141	346959	347284	|neigh_up NC_001224-start |neigh_down CDS[fcd=13769](+,13818,16322) gene= AI1 note= Reverse transcriptase required for splicing of the	|gene gene= EPS1 |CDS[fcd=-1432](+,345689,347794) gene= EPS1 note= Eps1p;
13847	3770	0	1	0	NC_001224	0	98	NC_001137	354976	355149	|neigh_up NC_001224-start |neigh_down CDS[fcd=13769](+,13818,16322) gene= AI1 note= Reverse transcriptase required for splicing of the	|gene |tRNA note= GO_component: cytosol [goid 0005829] [evidence NAS] |neigh_up CDS[fcd=-3368](+,351694,353232) gene= SHC1 note= Shc1p; |neigh_down CDS[fcd=400](+,355462,357726) gene= UBP9 note= Ubp9p;
13847	5416	0	1	0	NC_001224	0	98	NC_001139	963298	964417	|neigh_up NC_001224-start |neigh_down CDS[fcd=13769](+,13818,16322) gene= AI1 note= Reverse transcriptase required for splicing of the	|gene |CDS[fcd=1803](-,963303,965660) note= Ygr237cp;
13847	2792	0	1	0	NC_001224	0	98	NC_001136	1025484	1027875	|neigh_up NC_001224-start |neigh_down CDS[fcd=13769](+,13818,16322) gene= AI1 note= Reverse transcriptase required for splicing of the	|gene gene= GCN2 note= synonym: AAS1 |CDS[fcd=3366](-,1025066,1030045) gene= GCN2 note= Gcn2p;
13847	8083	0	3	0	NC_001224	0	98	NC_001143	455001	456048	|neigh_up NC_001224-start |neigh_down CDS[fcd=13769](+,13818,16322) gene= AI1 note= Reverse transcriptase required for splicing of the	|gene gene= FOX2 note= synonym: POX2 |CDS[fcd=1173](-,453995,456697) gene= FOX2 note= Fox2p;
13847	7123	0	2	0	NC_001224	0	98	NC_001142	355788	356126	|neigh_up NC_001224-start |neigh_down CDS[fcd=13769](+,13818,16322) gene= AI1 note= Reverse transcriptase required for splicing of the	|gene |CDS[fcd=62](+,356019,357923) note= Yjl045wp;
13847	6647	0	1	0	NC_001224	0	98	NC_001141	358407	360427	|neigh_up NC_001224-start |neigh_down CDS[fcd=13769](+,13818,16322) gene= AI1 note= Reverse transcriptase required for splicing of the	|gene gene= MPH1 |CDS[fcd=976](-,357412,360393) gene= MPH1 note= Mph1p;
13847	10368	0	1	0	NC_001224	0	98	NC_001145	686553	687883	|neigh_up NC_001224-start |neigh_down CDS[fcd=13769](+,13818,16322) gene= AI1 note= Reverse transcriptase required for splicing of the	|gene |CDS(-,685910,687283) note= Ymr209cp; |gene |CDS(+,687515,688864) note= Ymr210wp;
13847	4936	0	1	2	NC_001224	0	98	NC_001139	501217	502076	|neigh_up NC_001224-start |neigh_down CDS[fcd=13769](+,13818,16322) gene= AI1 note= Reverse transcriptase required for splicing of the	|gene gene= CUL3 |CDS[fcd=-1510](+,500136,502370) gene= CUL3 note= Cul3p;
13847	8761	0	1	0	NC_001224	0	98	NC_001144	379847	381236	|neigh_up NC_001224-start |neigh_down CDS[fcd=13769](+,13818,16322) gene= AI1 note= Reverse transcriptase required for splicing of the	|gene gene= CFT2 note= synonym: YDH1 |CDS(+,377986,380565) gene= CFT2 note= Cft2p; |gene gene= MSL5 |CDS(+,380823,382253) gene= MSL5 note= Msl5p;
13847	9847	0	1	0	NC_001224	0	98	NC_001145	203940	205772	|neigh_up NC_001224-start |neigh_down CDS[fcd=13769](+,13818,16322) gene= AI1 note= Reverse transcriptase required for splicing of the	|gene gene= YMD8 |CDS(-,202775,204103) gene= YMD8 note= Ymd8p; |gene |CDS(-,204386,205408) note= Yml037cp; |gene gene= CGI121 gene= CGI121 note= Cgi121p;
13847	8707	0	1	0	NC_001224	0	98	NC_001144	326087	327145	|neigh_up NC_001224-start |neigh_down CDS[fcd=13769](+,13818,16322) gene= AI1 note= Reverse transcriptase required for splicing of the	|gene gene= SUL2 |CDS[fcd=-3071](+,323545,326226) gene= SUL2 note= Sul2p; |gene gene= NYV1 note= synonym: MAM2 gene= NYV1 note= Nyv1p;
13847	12566	0	1	0	NC_001224	0	98	NC_001147	853473	854194	|neigh_up NC_001224-start |neigh_down CDS[fcd=13769](+,13818,16322) gene= AI1 note= Reverse transcriptase required for splicing of the	|gene |CDS[fcd=-477](+,853356,854111) note= Yor289wp; |gene |tRNA note= GO_component: cytosol [goid 0005829] [evidence NAS]
13847	10430	0	1	0	NC_001224	0	98	NC_001145	750366	751207	|neigh_up NC_001224-start |neigh_down CDS[fcd=13769](+,13818,16322) gene= AI1 note= Reverse transcriptase required for splicing of the	|gene gene= CUS1 |CDS[fcd=453](-,749929,751239) gene= CUS1 note= Cus1p;
13847	2783	0	1	0	NC_001224	0	98	NC_001136	1015587	1016164	|neigh_up NC_001224-start |neigh_down CDS[fcd=13769](+,13818,16322) gene= AI1 note= Reverse transcriptase required for splicing of the	|gene gene= MTH1 note= synonyms: HTR1, DGT1, BPC1 |CDS[fcd=-177](-,1014397,1015698) gene= MTH1 note= Mth1p;
13847	583	0	2	0	NC_001224	0	98	NC_001134	219888	222560	|neigh_up NC_001224-start |neigh_down CDS[fcd=13769](+,13818,16322) gene= AI1 note= Reverse transcriptase required for splicing of the	|gene gene= PDR3 note= synonyms: TPE2, AMY2 |CDS(+,217473,220403) gene= PDR3 note= Pdr3p; |LTR note= YBLWDELTA8 |repeat_region note= Transposon YBLWTY1-1; Long Terminal Repeat (LTR) |LTR note= YBLWDELTA9 |gene note= Ybl005w-bp; |gene |CDS(+,221333,222655) note= Ybl005w-ap;
13847	2297	0	1	0	NC_001224	0	98	NC_001136	558676	559191	|neigh_up NC_001224-start |neigh_down CDS[fcd=13769](+,13818,16322) gene= AI1 note= Reverse transcriptase required for splicing of the	|gene gene= DBF4 note= synonyms: DNA52, LSD7 |CDS[fcd=1690](-,558509,560623) gene= DBF4 note= Dbf4p;
13847	11512	0	1	0	NC_001224	0	98	NC_001146	717800	717992	|neigh_up NC_001224-start |neigh_down CDS[fcd=13769](+,13818,16322) gene= AI1 note= Reverse transcriptase required for splicing of the	|gene gene= BRE5 |CDS[fcd=433](-,716782,718329) gene= BRE5 note= Bre5p;
13847	13649	0	1	0	NC_001224	0	98	NC_001148	734148	739077	|neigh_up NC_001224-start |neigh_down CDS[fcd=13769](+,13818,16322) gene= AI1 note= Reverse transcriptase required for splicing of the	|gene gene= FHL1 note= synonym: SPP42 |CDS(-,733621,736431) gene= FHL1 note= Fhl1p; |gene gene= COG4 note= synonyms: SGF1, SEC38, COD1 |CDS(-,736982,739567) gene= COG4 note= Cog4p;
13847	2773	0	1	0	NC_001224	0	98	NC_001136	1011601	1011788	|neigh_up NC_001224-start |neigh_down CDS[fcd=13769](+,13818,16322) gene= AI1 note= Reverse transcriptase required for splicing of the	|neigh_up CDS[fcd=-1522](+,1010172,1011269) gene= DON1 note= Don1p; |neigh_down CDS[fcd=554](+,1012248,1012955) gene= BSC2 note= Bsc2p;
13847	7142	0	1	0	NC_001224	0	98	NC_001142	370661	372403	|neigh_up NC_001224-start |neigh_down CDS[fcd=13769](+,13818,16322) gene= AI1 note= Reverse transcriptase required for splicing of the	|gene gene= NUP192 |CDS[fcd=2262](-,368743,373794) gene= NUP192 note= Nup192p;
13847	8241	0	1	0	NC_001224	0	98	NC_001143	592948	593930	|neigh_up NC_001224-start |neigh_down CDS[fcd=13769](+,13818,16322) gene= AI1 note= Reverse transcriptase required for splicing of the	|gene gene= NUP133 note= synonym: RAT3 |CDS[fcd=-972](+,592467,595940) gene= NUP133 note= Nup133p;
13847	11492	0	1	0	NC_001224	0	98	NC_001146	699037	699381	|neigh_up NC_001224-start |neigh_down CDS[fcd=13769](+,13818,16322) gene= AI1 note= Reverse transcriptase required for splicing of the	|gene gene= ZRG17 |CDS[fcd=224](-,697616,699433) gene= ZRG17 note= Zrg17p;
13847	6619	0	1	0	NC_001224	0	98	NC_001141	338369	340550	|neigh_up NC_001224-start |neigh_down CDS[fcd=13769](+,13818,16322) gene= AI1 note= Reverse transcriptase required for splicing of the	|gene gene= FAA3 |CDS[fcd=-118](+,339341,341425) gene= FAA3 note= Faa3p;
13847	8114	0	1	0	NC_001224	0	98	NC_001143	483855	484027	|neigh_up NC_001224-start |neigh_down CDS[fcd=13769](+,13818,16322) gene= AI1 note= Reverse transcriptase required for splicing of the	|gene |CDS[fcd=-879](+,483062,484654) note= Ykr023wp;
13847	6616	0	1	0	NC_001224	0	98	NC_001141	334508	334968	|neigh_up NC_001224-start |neigh_down CDS[fcd=13769](+,13818,16322) gene= AI1 note= Reverse transcriptase required for splicing of the	|gene gene= TIR3 note= synonym: YIB1 |CDS(+,333724,334533) gene= TIR3 note= Tir3p; |gene gene= DOT5 |CDS(+,334879,335526) gene= DOT5 note= Dot5p;
13847	3243	0	1	0	NC_001224	0	98	NC_001136	1450790	1453638	|neigh_up NC_001224-start |neigh_down CDS[fcd=13769](+,13818,16322) gene= AI1 note= Reverse transcriptase required for splicing of the	|gene gene= RPL37B gene= RPL37B note= Rpl37bp; |gene gene= PLM2 |CDS(+,1451345,1452910) gene= PLM2 note= Plm2p; |gene gene= SAM2 note= synonym: ETH2 |CDS(-,1453302,1454456) gene= SAM2 note= Sam2p;
13847	6609	0	1	0	NC_001224	0	98	NC_001141	329279	329481	|neigh_up NC_001224-start |neigh_down CDS[fcd=13769](+,13818,16322) gene= AI1 note= Reverse transcriptase required for splicing of the	|gene gene= PDR11 |CDS[fcd=3060](-,328205,332440) gene= PDR11 note= Pdr11p;
13847	5021	0	1	0	NC_001224	0	98	NC_001139	590442	590891	|neigh_up NC_001224-start |neigh_down CDS[fcd=13769](+,13818,16322) gene= AI1 note= Reverse transcriptase required for splicing of the	|gene gene= UFD1 |CDS[fcd=-836](+,589830,590915) gene= UFD1 note= Ufd1p;
13847	9900	0	1	0	NC_001224	0	98	NC_001145	260408	260716	|neigh_up NC_001224-start |neigh_down CDS[fcd=13769](+,13818,16322) gene= AI1 note= Reverse transcriptase required for splicing of the	|gene gene= TRM12 note= synonym: TYW2 |CDS[fcd=-341](+,260221,261609) gene= TRM12 note= Trm12p;
13847	3159	0	1	0	NC_001224	0	98	NC_001136	1362465	1363402	|neigh_up NC_001224-start |neigh_down CDS[fcd=13769](+,13818,16322) gene= AI1 note= Reverse transcriptase required for splicing of the	|gene gene= PPN1 note= synonym: PHM5 |CDS[fcd=-63](+,1362870,1364894) gene= PPN1 note= Ppn1p;
13847	6445	0	1	0	NC_001224	0	98	NC_001141	178439	178772	|neigh_up NC_001224-start |neigh_down CDS[fcd=13769](+,13818,16322) gene= AI1 note= Reverse transcriptase required for splicing of the	|gene gene= SGA1 |CDS[fcd=-604](+,178001,179650) gene= SGA1 note= Sga1p;
13847	10879	0	1	0	NC_001224	0	98	NC_001146	197158	197788	|neigh_up NC_001224-start |neigh_down CDS[fcd=13769](+,13818,16322) gene= AI1 note= Reverse transcriptase required for splicing of the	|gene gene= ZWF1 note= synonyms: POS10, MET19 |CDS[fcd=471](-,196427,197944) gene= ZWF1 note= Zwf1p;
13847	2617	0	1	0	NC_001224	0	98	NC_001136	858686	859045	|neigh_up NC_001224-start |neigh_down CDS[fcd=13769](+,13818,16322) gene= AI1 note= Reverse transcriptase required for splicing of the	|gene gene= COQ4 |CDS[fcd=-731](+,858134,859141) gene= COQ4 note= Coq4p;
13847	2599	0	2	0	NC_001224	0	98	NC_001136	842578	842660	|neigh_up NC_001224-start |neigh_down CDS[fcd=13769](+,13818,16322) gene= AI1 note= Reverse transcriptase required for splicing of the	|gene gene= HST4 |CDS[fcd=-285](+,842334,843446) gene= HST4 note= Hst4p;
13847	2050	0	1	0	NC_001224	0	98	NC_001136	354126	356235	|neigh_up NC_001224-start |neigh_down CDS[fcd=13769](+,13818,16322) gene= AI1 note= Reverse transcriptase required for splicing of the	|gene gene= MBP1 |CDS(+,352877,355378) gene= MBP1 note= Mbp1p; |gene gene= PSA1 note= synonyms: SRB1, VIG9, MPG1 |CDS(-,355674,356759) gene= PSA1 note= Psa1p;
13847	13729	0	1	0	NC_001224	0	98	NC_001148	829211	830166	|neigh_up NC_001224-start |neigh_down CDS[fcd=13769](+,13818,16322) gene= AI1 note= Reverse transcriptase required for splicing of the	|gene gene= NCE102 note= synonym: NCE2 |CDS[fcd=226](+,829914,830435) gene= NCE102 note= Nce102p;
13847	11818	0	1	0	NC_001224	0	98	NC_001147	212815	212907	|neigh_up NC_001224-start |neigh_down CDS[fcd=13769](+,13818,16322) gene= AI1 note= Reverse transcriptase required for splicing of the	|gene gene= PRS5 |CDS[fcd=-617](+,212244,213734) gene= PRS5 note= Prs5p;
13847	10317	0	1	0	NC_001224	0	98	NC_001145	637182	637954	|neigh_up NC_001224-start |neigh_down CDS[fcd=13769](+,13818,16322) gene= AI1 note= Reverse transcriptase required for splicing of the	|gene gene= GCV2 note= synonym: GSD2 |CDS[fcd=-69](+,637499,640603) gene= GCV2 note= Gcv2p;
13847	3143	0	1	0	NC_001224	0	98	NC_001136	1351434	1351925	|neigh_up NC_001224-start |neigh_down CDS[fcd=13769](+,13818,16322) gene= AI1 note= Reverse transcriptase required for splicing of the	|gene |CDS[fcd=-1397](+,1350282,1352345) note= Ydr444wp;
13847	7543	0	1	0	NC_001224	0	98	NC_001143	0	3185	|neigh_up NC_001224-start |neigh_down CDS[fcd=13769](+,13818,16322) gene= AI1 note= Reverse transcriptase required for splicing of the	|repeat_region gene= TEL11L note= Telomeric region on the left arm of Chromosome XI, |repeat_region gene= TEL11L-TR note= Terminal stretch of telomeric repeats on the left |repeat_region gene= TEL11L-XR note= Telomeric X element combinatorial Repeat region on |repeat_region gene= TEL11L-XC note= Telomeric X element Core sequence on the left arm |gene gene= PAU16 |CDS[fcd=590](-,1811,2182) gene= P…
13847	8023	0	1	0	NC_001224	0	98	NC_001143	402054	404072	|neigh_up NC_001224-start |neigh_down CDS[fcd=13769](+,13818,16322) gene= AI1 note= Reverse transcriptase required for splicing of the	|gene gene= RAM2 |CDS(+,402211,403161) gene= RAM2 note= Ram2p; |gene |CDS(-,403223,403522) note= Ykl018c-ap; |gene gene= SWD2 note= synonyms: SAF37, CPS35 |CDS(+,403745,404734) gene= SWD2 note= Swd2p;
13847	4517	0	2	0	NC_001224	0	98	NC_001139	138810	139454	|neigh_up NC_001224-start |neigh_down CDS[fcd=13769](+,13818,16322) gene= AI1 note= Reverse transcriptase required for splicing of the	|gene gene= GCN1 |CDS[fcd=-7601](+,131531,139549) gene= GCN1 note= Gcn1p;
13847	9915	0	2	0	NC_001224	0	98	NC_001145	275022	275481	|neigh_up NC_001224-start |neigh_down CDS[fcd=13769](+,13818,16322) gene= AI1 note= Reverse transcriptase required for splicing of the	|gene gene= MVP1 |CDS[fcd=-1234](+,274017,275552) gene= MVP1 note= Mvp1p;
13847	4519	0	2	0	NC_001224	0	98	NC_001139	139735	140027	|neigh_up NC_001224-start |neigh_down CDS[fcd=13769](+,13818,16322) gene= AI1 note= Reverse transcriptase required for splicing of the	|gene |CDS[fcd=86](-,139725,139967) note= Ygl194c-ap;
13847	10863	0	2	0	NC_001224	0	98	NC_001146	188300	188483	|neigh_up NC_001224-start |neigh_down CDS[fcd=13769](+,13818,16322) gene= AI1 note= Reverse transcriptase required for splicing of the	|gene gene= SLA2 note= synonyms: MOP2, END4 |CDS[fcd=-339](+,188052,190958) gene= SLA2 note= Sla2p;
13847	8040	0	1	0	NC_001224	0	98	NC_001143	419484	419680	|neigh_up NC_001224-start |neigh_down CDS[fcd=13769](+,13818,16322) gene= AI1 note= Reverse transcriptase required for splicing of the	|gene gene= PRP40 |CDS[fcd=-1629](+,417953,419704) gene= PRP40 note= Prp40p;
13847	8042	0	1	0	NC_001224	0	98	NC_001143	421465	421623	|neigh_up NC_001224-start |neigh_down CDS[fcd=13769](+,13818,16322) gene= AI1 note= Reverse transcriptase required for splicing of the	|gene gene= UFD4 |CDS[fcd=3974](-,421067,425518) gene= UFD4 note= Ufd4p;
13847	8423	0	1	0	NC_001224	0	98	NC_001144	78844	79249	|neigh_up NC_001224-start |neigh_down CDS[fcd=13769](+,13818,16322) gene= AI1 note= Reverse transcriptase required for splicing of the	|gene gene= GPI13 note= synonym: MPC1 |CDS[fcd=1158](-,77151,80204) gene= GPI13 note= Gpi13p;
13847	9868	0	1	1	NC_001224	0	98	NC_001145	225524	225712	|neigh_up NC_001224-start |neigh_down CDS[fcd=13769](+,13818,16322) gene= AI1 note= Reverse transcriptase required for splicing of the	|neigh_up CDS[fcd=-4212](+,221406,222563) gene= YOX1 note= Yox1p; |neigh_down CDS[fcd=3046](-,226994,228664) gene= NSE5 note= Nse5p;
13847	646	0	1	0	NC_001224	0	98	NC_001134	289131	289203	|neigh_up NC_001224-start |neigh_down CDS[fcd=13769](+,13818,16322) gene= AI1 note= Reverse transcriptase required for splicing of the	|neigh_up CDS[fcd=-1242](-,284428,287925) gene= CHS3 note= Chs3p; |neigh_down CDS[fcd=278](+,289445,290350) gene= SCO2 note= Sco2p;
13847	3184	0	2	0	NC_001224	0	98	NC_001136	1386783	1387522	|neigh_up NC_001224-start |neigh_down CDS[fcd=13769](+,13818,16322) gene= AI1 note= Reverse transcriptase required for splicing of the	|gene gene= STP1 note= synonyms: SSY2, BAP1 |CDS[fcd=-344](+,1386808,1388367) gene= STP1 note= Stp1p;
13847	8445	0	1	0	NC_001224	0	98	NC_001144	94043	94995	|neigh_up NC_001224-start |neigh_down CDS[fcd=13769](+,13818,16322) gene= AI1 note= Reverse transcriptase required for splicing of the	|gene gene= PAU17 |CDS[fcd=227](+,94746,95120) gene= PAU17 note= Pau17p;
13847	7517	0	2	0	NC_001224	0	98	NC_001142	720077	722260	|neigh_up NC_001224-start |neigh_down CDS[fcd=13769](+,13818,16322) gene= AI1 note= Reverse transcriptase required for splicing of the	|gene gene= DAL5 note= synonym: UREP1 |CDS[fcd=-1508](+,719660,721291) gene= DAL5 note= Dal5p;
13847	2567	0	1	0	NC_001224	0	98	NC_001136	812704	813605	|neigh_up NC_001224-start |neigh_down CDS[fcd=13769](+,13818,16322) gene= AI1 note= Reverse transcriptase required for splicing of the	|gene gene= HMO1 note= synonym: HSM2 |CDS(+,812107,812847) gene= HMO1 note= Hmo1p; |gene gene= RSM24 |CDS(-,813190,814149) gene= RSM24 note= Rsm24p;
13847	13701	0	1	0	NC_001224	0	98	NC_001148	800254	800981	|neigh_up NC_001224-start |neigh_down CDS[fcd=13769](+,13818,16322) gene= AI1 note= Reverse transcriptase required for splicing of the	|gene gene= CTF4 note= synonyms: POB1, CHL15 |CDS[fcd=-1387](+,799230,802013) gene= CTF4 note= Ctf4p;
13847	6118	0	2	0	NC_001224	0	98	NC_001140	482205	482921	|neigh_up NC_001224-start |neigh_down CDS[fcd=13769](+,13818,16322) gene= AI1 note= Reverse transcriptase required for splicing of the	|gene gene= GPI16 |CDS[fcd=1274](-,482005,483837) gene= GPI16 note= Gpi16p;
13847	2562	0	1	0	NC_001224	0	98	NC_001136	810110	810629	|neigh_up NC_001224-start |neigh_down CDS[fcd=13769](+,13818,16322) gene= AI1 note= Reverse transcriptase required for splicing of the	|gene gene= SUP35 note= synonyms: SUP36, SUP2, SUF12, SAL3, PNM2, GST1 |CDS(+,808321,810378) gene= SUP35 note= Sup35p; |gene gene= ARG82 note= synonyms: IPK2, ARGR3 |CDS(-,810562,811629) gene= ARG82 note= Arg82p;
13847	3663	0	2	0	NC_001224	0	98	NC_001137	254130	255579	|neigh_up NC_001224-start |neigh_down CDS[fcd=13769](+,13818,16322) gene= AI1 note= Reverse transcriptase required for splicing of the	|gene gene= RSM18 |CDS(-,253970,254386) gene= RSM18 note= Rsm18p; |gene gene= JHD1 |CDS(+,254655,256133) gene= JHD1 note= Jhd1p;
13847	3648	0	1	0	NC_001224	0	98	NC_001137	246060	246684	|neigh_up NC_001224-start |neigh_down CDS[fcd=13769](+,13818,16322) gene= AI1 note= Reverse transcriptase required for splicing of the	|gene gene= SAP1 |CDS[fcd=130](-,243809,246502) gene= SAP1 note= Sap1p;
13847	179	0	1	0	NC_001224	0	98	NC_001133	133251	134220	|neigh_up NC_001224-start |neigh_down CDS[fcd=13769](+,13818,16322) gene= AI1 note= Reverse transcriptase required for splicing of the	|gene gene= SWC3 note= synonym: SWC1 |CDS(+,132202,134079) gene= SWC3 note= Swc3p; |gene gene= MDM10 note= synonym: FUN37 |CDS(-,134186,135667) gene= MDM10 note= Mdm10p;
13847	13287	0	1	0	NC_001224	0	98	NC_001148	424732	425358	|neigh_up NC_001224-start |neigh_down CDS[fcd=13769](+,13818,16322) gene= AI1 note= Reverse transcriptase required for splicing of the	|gene |CDS(-,424212,425093) note= Ypl068cp; |gene |CDS(-,425248,425844) note= Ypl067cp;
13847	11301	0	1	0	NC_001224	0	98	NC_001146	535869	538536	|neigh_up NC_001224-start |neigh_down CDS[fcd=13769](+,13818,16322) gene= AI1 note= Reverse transcriptase required for splicing of the	|gene gene= SFB2 |CDS(-,535282,537912) gene= SFB2 note= Sfb2p; |gene gene= ALG11 |CDS(+,538174,539820) gene= ALG11 note= Alg11p;
13847	8054	0	1	0	NC_001224	0	98	NC_001143	428654	428804	|neigh_up NC_001224-start |neigh_down CDS[fcd=13769](+,13818,16322) gene= AI1 note= Reverse transcriptase required for splicing of the	|neigh_up CDS[fcd=-535](-,426938,428194) gene= LAC1 note= Lac1p; |neigh_down CDS[fcd=216](+,428945,429751) gene= CAP1 note= Cap1p;
13847	13213	0	1	0	NC_001224	0	98	NC_001148	357305	357581	|neigh_up NC_001224-start |neigh_down CDS[fcd=13769](+,13818,16322) gene= AI1 note= Reverse transcriptase required for splicing of the	|gene gene= MSD1 note= synonym: LPG5 |CDS[fcd=-1746](+,355697,357673) gene= MSD1 note= Msd1p;
13847	8875	0	2	1	NC_001224	0	98	NC_001144	459297	460024	|neigh_up NC_001224-start |neigh_down CDS[fcd=13769](+,13818,16322) gene= AI1 note= Reverse transcriptase required for splicing of the	|rRNA |rRNA note= GO_component: cytosolic large ribosomal subunit |rRNA |neigh_up CDS[fcd=-4963](+,454697,455071) gene= TAR1 note= Tar1p; |neigh_down CDS[fcd=3012](-,462523,462672) note= Ylr154c-gp;
13847	10265	0	1	0	NC_001224	0	98	NC_001145	584610	586346	|neigh_up NC_001224-start |neigh_down CDS[fcd=13769](+,13818,16322) gene= AI1 note= Reverse transcriptase required for splicing of the	|gene gene= INP2 |CDS[fcd=909](-,584270,586387) gene= INP2 note= Inp2p;
13847	741	0	1	0	NC_001224	0	98	NC_001134	364451	366940	|neigh_up NC_001224-start |neigh_down CDS[fcd=13769](+,13818,16322) gene= AI1 note= Reverse transcriptase required for splicing of the	|gene gene= TRM7 |CDS[fcd=22](-,364785,365717) gene= TRM7 note= Trm7p; |gene note= Ybr062cp;
13847	9428	0	1	0	NC_001224	0	98	NC_001144	924643	925385	|neigh_up NC_001224-start |neigh_down CDS[fcd=13769](+,13818,16322) gene= AI1 note= Reverse transcriptase required for splicing of the	|neigh_up CDS[fcd=-566](-,922442,924448) gene= DUS3 note= Dus3p; |neigh_down CDS[fcd=553](+,925567,927618) gene= SFP1 note= Sfp1p;
13847	7483	0	1	0	NC_001224	0	98	NC_001142	698178	698887	|neigh_up NC_001224-start |neigh_down CDS[fcd=13769](+,13818,16322) gene= AI1 note= Reverse transcriptase required for splicing of the	|gene gene= PMT4 |CDS[fcd=2076](-,698320,700608) gene= PMT4 note= Pmt4p;
13847	10785	0	1	0	NC_001224	0	98	NC_001146	116644	117456	|neigh_up NC_001224-start |neigh_down CDS[fcd=13769](+,13818,16322) gene= AI1 note= Reverse transcriptase required for splicing of the	|gene |CDS(+,116679,116867) note= Ynl277w-ap; |gene gene= MET2 |CDS(+,117349,118809) gene= MET2 note= Met2p;
13847	3624	0	1	0	NC_001224	0	98	NC_001137	223011	223681	|neigh_up NC_001224-start |neigh_down CDS[fcd=13769](+,13818,16322) gene= AI1 note= Reverse transcriptase required for splicing of the	|gene gene= EDC2 |CDS(+,222638,223075) gene= EDC2 note= Edc2p; |gene gene= ARB1 |CDS(-,223366,225198) gene= ARB1 note= Arb1p;
13847	5058	0	1	0	NC_001224	0	98	NC_001139	620750	624337	|neigh_up NC_001224-start |neigh_down CDS[fcd=13769](+,13818,16322) gene= AI1 note= Reverse transcriptase required for splicing of the	|gene |CDS(-,620925,621803) note= Ygr066cp; |gene |CDS(-,622406,624790) note= Ygr067cp;
13847	6466	0	2	0	NC_001224	0	98	NC_001141	192574	192681	|neigh_up NC_001224-start |neigh_down CDS[fcd=13769](+,13818,16322) gene= AI1 note= Reverse transcriptase required for splicing of the	|gene |CDS[fcd=565](-,191027,193192) note= Yil091cp;
13847	7427	0	1	0	NC_001224	0	98	NC_001142	647264	647727	|neigh_up NC_001224-start |neigh_down CDS[fcd=13769](+,13818,16322) gene= AI1 note= Reverse transcriptase required for splicing of the	|gene |CDS(+,647120,647470) note= Yjr120wp; |gene gene= ATP2 |CDS(+,647601,649136) gene= ATP2 note= Atp2p;
13847	7975	0	1	0	NC_001224	0	98	NC_001143	362538	362739	|neigh_up NC_001224-start |neigh_down CDS[fcd=13769](+,13818,16322) gene= AI1 note= Reverse transcriptase required for splicing of the	|gene gene= PTM1 |CDS[fcd=-373](+,362265,363836) gene= PTM1 note= Ptm1p;
13847	2173	0	2	0	NC_001224	0	98	NC_001136	455105	455257	|neigh_up NC_001224-start |neigh_down CDS[fcd=13769](+,13818,16322) gene= AI1 note= Reverse transcriptase required for splicing of the	|gene gene= RAD57 |CDS[fcd=17](+,455198,456580) gene= RAD57 note= Rad57p;
13847	706	0	1	0	NC_001224	0	98	NC_001134	337054	338994	|neigh_up NC_001224-start |neigh_down CDS[fcd=13769](+,13818,16322) gene= AI1 note= Reverse transcriptase required for splicing of the	|gene gene= REG2 |CDS(-,337181,338197) gene= REG2 note= Reg2p; |gene gene= RFS1 |CDS(-,338718,339350) gene= RFS1 note= Rfs1p;
13847	6475	0	1	0	NC_001224	0	98	NC_001141	199252	199652	|neigh_up NC_001224-start |neigh_down CDS[fcd=13769](+,13818,16322) gene= AI1 note= Reverse transcriptase required for splicing of the	|gene gene= AVT7 |CDS(-,197928,199400) gene= AVT7 note= Avt7p; |gene gene= LRC2 |CDS(-,199643,200116) gene= LRC2 note= Lrc2p;
13847	11861	0	1	0	NC_001224	0	98	NC_001147	241721	241934	|neigh_up NC_001224-start |neigh_down CDS[fcd=13769](+,13818,16322) gene= AI1 note= Reverse transcriptase required for splicing of the	|gene note= Yol047cp; |neigh_up CDS[fcd=-3209](+,238618,240093) gene= GSH2 note= Gsh2p; |neigh_down CDS[fcd=1669](+,243496,246801) gene= PSK2 note= Psk2p;
13847	2168	0	1	0	NC_001224	0	98	NC_001136	451818	452092	|neigh_up NC_001224-start |neigh_down CDS[fcd=13769](+,13818,16322) gene= AI1 note= Reverse transcriptase required for splicing of the	|gene gene= NTH1 |CDS[fcd=517](-,450217,452472) gene= NTH1 note= Nth1p;
13847	4556	0	1	0	NC_001224	0	98	NC_001139	178328	180420	|neigh_up NC_001224-start |neigh_down CDS[fcd=13769](+,13818,16322) gene= AI1 note= Reverse transcriptase required for splicing of the	|gene gene= KEM1 note= synonyms: XRN1, SKI1, SEP1, RAR5, DST2 |CDS[fcd=745](-,175533,180119) gene= KEM1 note= Kem1p;
13847	5101	0	1	0	NC_001224	0	98	NC_001139	667047	667418	|neigh_up NC_001224-start |neigh_down CDS[fcd=13769](+,13818,16322) gene= AI1 note= Reverse transcriptase required for splicing of the	|gene gene= PRP31 |CDS[fcd=-887](+,666345,667829) gene= PRP31 note= Prp31p;
13847	9940	0	1	0	NC_001224	0	98	NC_001145	292987	293628	|neigh_up NC_001224-start |neigh_down CDS[fcd=13769](+,13818,16322) gene= AI1 note= Reverse transcriptase required for splicing of the	|gene gene= CLU1 note= synonym: TIF31 |CDS[fcd=-2174](+,291133,294966) gene= CLU1 note= Clu1p;
13847	8383	0	2	0	NC_001224	0	98	NC_001144	54343	55083	|neigh_up NC_001224-start |neigh_down CDS[fcd=13769](+,13818,16322) gene= AI1 note= Reverse transcriptase required for splicing of the	|gene gene= VPS13 note= synonyms: VPT2, SOI1 |CDS[fcd=8931](-,54210,63644) gene= VPS13 note= Vps13p;
13847	2155	0	1	0	NC_001224	0	98	NC_001136	437911	438716	|neigh_up NC_001224-start |neigh_down CDS[fcd=13769](+,13818,16322) gene= AI1 note= Reverse transcriptase required for splicing of the	|gene gene= RPT2 note= synonyms: YTA5, YHS4 |CDS[fcd=-269](+,438044,439357) gene= RPT2 note= Rpt2p;
13847	6491	0	1	0	NC_001224	0	98	NC_001141	216304	217123	|neigh_up NC_001224-start |neigh_down CDS[fcd=13769](+,13818,16322) gene= AI1 note= Reverse transcriptase required for splicing of the	|gene gene= SEC28 note= synonym: ANU2 |CDS[fcd=-58](+,216655,217545) gene= SEC28 note= Sec28p;
13847	8375	0	1	0	NC_001224	0	98	NC_001144	49324	49738	|neigh_up NC_001224-start |neigh_down CDS[fcd=13769](+,13818,16322) gene= AI1 note= Reverse transcriptase required for splicing of the	|neigh_up CDS[fcd=-903](-,47858,48628) gene= RPL8B note= Rpl8bp; |neigh_down CDS[fcd=406](+,49937,51946) gene= FPS1 note= Fps1p;
13847	4609	0	1	0	NC_001224	0	98	NC_001139	227086	229960	|neigh_up NC_001224-start |neigh_down CDS[fcd=13769](+,13818,16322) gene= AI1 note= Reverse transcriptase required for splicing of the	|gene gene= ARO2 |CDS(+,226404,227534) gene= ARO2 note= Aro2p; |gene gene= RPL9A |CDS(-,227759,228334) gene= RPL9A note= Rpl9ap; |gene |CDS(-,228756,229691) note= Ygl146cp;
13847	1911	0	1	0	NC_001224	0	98	NC_001136	218009	218801	|neigh_up NC_001224-start |neigh_down CDS[fcd=13769](+,13818,16322) gene= AI1 note= Reverse transcriptase required for splicing of the	|gene gene= RPL35B note= synonym: SOS2 gene= RPL35B note= Rpl35bp; |gene gene= RDI1 |CDS[fcd=883](-,218680,219288) gene= RDI1 note= Rdi1p;
13847	7398	0	1	0	NC_001224	0	98	NC_001142	622969	623165	|neigh_up NC_001224-start |neigh_down CDS[fcd=13769](+,13818,16322) gene= AI1 note= Reverse transcriptase required for splicing of the	|gene gene= SOD1 note= synonym: CRS4 |CDS[fcd=-61](-,622542,623006) gene= SOD1 note= Sod1p;
13847	13854	0	4	3	NC_001224	0	98	NC_001224	2119	2324	|neigh_up NC_001224-start |neigh_down CDS[fcd=13769](+,13818,16322) gene= AI1 note= Reverse transcriptase required for splicing of the	|neigh_up NC_001224-start |neigh_down CDS[fcd=11597](+,13818,16322) gene= AI1 note= Reverse transcriptase required for splicing of the
13847	8516	0	1	0	NC_001224	0	98	NC_001144	159672	161900	|neigh_up NC_001224-start |neigh_down CDS[fcd=13769](+,13818,16322) gene= AI1 note= Reverse transcriptase required for splicing of the	|gene gene= SSL1 |CDS(+,160048,161433) gene= SSL1 note= Ssl1p; |gene gene= SSK1 |CDS(-,161754,163892) gene= SSK1 note= Ssk1p;
13847	806	0	1	0	NC_001224	0	98	NC_001134	415487	416145	|neigh_up NC_001224-start |neigh_down CDS[fcd=13769](+,13818,16322) gene= AI1 note= Reverse transcriptase required for splicing of the	|gene gene= AAC3 note= synonym: ANC3 |CDS[fcd=161](+,415977,416900) gene= AAC3 note= Aac3p;
13847	5244	0	1	0	NC_001224	0	98	NC_001139	798285	798746	|neigh_up NC_001224-start |neigh_down CDS[fcd=13769](+,13818,16322) gene= AI1 note= Reverse transcriptase required for splicing of the	|gene gene= CYS4 note= synonyms: VMA41, STR4, NHS5 |CDS[fcd=33](+,798548,800071) gene= CYS4 note= Cys4p;
13847	5723	0	1	0	NC_001224	0	98	NC_001140	130548	131175	|neigh_up NC_001224-start |neigh_down CDS[fcd=13769](+,13818,16322) gene= AI1 note= Reverse transcriptase required for splicing of the	|gene gene= ARD1 |CDS[fcd=579](-,130724,131440) gene= ARD1 note= Ard1p;
13847	12885	0	1	0	NC_001224	0	98	NC_001148	51609	53269	|neigh_up NC_001224-start |neigh_down CDS[fcd=13769](+,13818,16322) gene= AI1 note= Reverse transcriptase required for splicing of the	|gene gene= APM1 note= synonym: YAP54 |CDS[fcd=232](-,51244,52671) gene= APM1 note= Apm1p;
13847	4639	0	1	0	NC_001224	0	98	NC_001139	256524	257161	|neigh_up NC_001224-start |neigh_down CDS[fcd=13769](+,13818,16322) gene= AI1 note= Reverse transcriptase required for splicing of the	|gene gene= PCL10 |CDS[fcd=-1174](+,255668,256969) gene= PCL10 note= Pcl10p;
13847	5717	0	1	0	NC_001224	0	98	NC_001140	123449	125242	|neigh_up NC_001224-start |neigh_down CDS[fcd=13769](+,13818,16322) gene= AI1 note= Reverse transcriptase required for splicing of the	|gene gene= SOD2 |CDS(-,122884,123585) gene= SOD2 note= Sod2p; |gene |CDS(-,124104,125675) note= Yhr009cp;
13847	4159	0	1	0	NC_001224	0	98	NC_001138	106193	106626	|neigh_up NC_001224-start |neigh_down CDS[fcd=13769](+,13818,16322) gene= AI1 note= Reverse transcriptase required for splicing of the	|gene gene= MDJ1 |CDS[fcd=-179](-,104695,106230) gene= MDJ1 note= Mdj1p;
13847	2994	0	1	0	NC_001224	0	98	NC_001136	1231698	1232179	|neigh_up NC_001224-start |neigh_down CDS[fcd=13769](+,13818,16322) gene= AI1 note= Reverse transcriptase required for splicing of the	|gene gene= RGA2 |CDS[fcd=-1779](+,1230159,1233188) gene= RGA2 note= Rga2p;
13847	1344	0	1	0	NC_001224	0	98	NC_001135	63086	63488	|neigh_up NC_001224-start |neigh_down CDS[fcd=13769](+,13818,16322) gene= AI1 note= Reverse transcriptase required for splicing of the	|gene |CDS(-,62776,63282) note= Ycl033cp; |gene gene= STE50 |CDS(+,63441,64481) gene= STE50 note= Ste50p;
13847	9069	0	1	0	NC_001224	0	98	NC_001144	602338	603701	|neigh_up NC_001224-start |neigh_down CDS[fcd=13769](+,13818,16322) gene= AI1 note= Reverse transcriptase required for splicing of the	|gene gene= ECM22 |CDS[fcd=-554](-,600021,602465) gene= ECM22 note= Ecm22p; |rep_origin note= ARS1218
13847	13871	0	2	5	NC_001224	0	98	NC_001224	6222	8239	|neigh_up NC_001224-start |neigh_down CDS[fcd=13769](+,13818,16322) gene= AI1 note= Reverse transcriptase required for splicing of the	|rRNA |neigh_up NC_001224-start |neigh_down CDS[fcd=6588](+,13818,16322) gene= AI1 note= Reverse transcriptase required for splicing of the
13847	13864	0	4	3	NC_001224	0	98	NC_001224	3697	4059	|neigh_up NC_001224-start |neigh_down CDS[fcd=13769](+,13818,16322) gene= AI1 note= Reverse transcriptase required for splicing of the	|neigh_up NC_001224-start |neigh_down CDS[fcd=9940](+,13818,16322) gene= AI1 note= Reverse transcriptase required for splicing of the
13847	13326	0	1	0	NC_001224	0	98	NC_001148	454583	454790	|neigh_up NC_001224-start |neigh_down CDS[fcd=13769](+,13818,16322) gene= AI1 note= Reverse transcriptase required for splicing of the	|gene gene= LGE1 |CDS[fcd=301](-,453989,454987) gene= LGE1 note= Lge1p;
13847	4037	0	1	0	NC_001224	0	98	NC_001138	20767	21057	|neigh_up NC_001224-start |neigh_down CDS[fcd=13769](+,13818,16322) gene= AI1 note= Reverse transcriptase required for splicing of the	|gene |CDS[fcd=1875](-,20847,22787) note= Yfl054cp;
13847	12352	0	1	0	NC_001224	0	98	NC_001147	663952	665436	|neigh_up NC_001224-start |neigh_down CDS[fcd=13769](+,13818,16322) gene= AI1 note= Reverse transcriptase required for splicing of the	|LTR note= YORCDELTA15 |LTR note= YORWDELTA16 |LTR note= YORWDELTA17 |neigh_up CDS[fcd=-2292](+,662402,663583) gene= HEM15 note= Hem15p; |neigh_down CDS[fcd=2486](-,665786,667180) gene= MPC54 note= Mpc54p;
13847	13315	0	1	0	NC_001224	0	98	NC_001148	447962	449938	|neigh_up NC_001224-start |neigh_down CDS[fcd=13769](+,13818,16322) gene= AI1 note= Reverse transcriptase required for splicing of the	|gene gene= PDR12 |CDS[fcd=1424](-,445839,450374) gene= PDR12 note= Pdr12p;
13847	10726	0	1	0	NC_001224	0	98	NC_001146	60526	60628	|neigh_up NC_001224-start |neigh_down CDS[fcd=13769](+,13818,16322) gene= AI1 note= Reverse transcriptase required for splicing of the	|gene gene= YPT11 |CDS[fcd=-280](+,60297,61550) gene= YPT11 note= Ypt11p;
13847	13863	0	2	4	NC_001224	0	98	NC_001224	3084	3696	|neigh_up NC_001224-start |neigh_down CDS[fcd=13769](+,13818,16322) gene= AI1 note= Reverse transcriptase required for splicing of the	|neigh_up NC_001224-start |neigh_down CDS[fcd=10428](+,13818,16322) gene= AI1 note= Reverse transcriptase required for splicing of the
13847	11203	0	2	0	NC_001224	0	98	NC_001146	439413	439661	|neigh_up NC_001224-start |neigh_down CDS[fcd=13769](+,13818,16322) gene= AI1 note= Reverse transcriptase required for splicing of the	|gene gene= RAS2 note= synonyms: TSL7, GLC5, CYR3, CTN5 |CDS[fcd=1035](-,439604,440572) gene= RAS2 note= Ras2p;
13847	795	0	1	0	NC_001224	0	98	NC_001134	406995	407425	|neigh_up NC_001224-start |neigh_down CDS[fcd=13769](+,13818,16322) gene= AI1 note= Reverse transcriptase required for splicing of the	|gene gene= UBC4 gene= UBC4 note= Ubc4p; |neigh_up CDS[fcd=-1965](-,401247,405245) gene= SPT7 note= Spt7p; |neigh_down CDS[fcd=1953](+,409163,410623) gene= TEC1 note= Tec1p;
13847	11205	0	1	0	NC_001224	0	98	NC_001146	439710	440736	|neigh_up NC_001224-start |neigh_down CDS[fcd=13769](+,13818,16322) gene= AI1 note= Reverse transcriptase required for splicing of the	|gene gene= RAS2 note= synonyms: TSL7, GLC5, CYR3, CTN5 |CDS[fcd=349](-,439604,440572) gene= RAS2 note= Ras2p;
13847	9053	0	2	0	NC_001224	0	98	NC_001144	586973	587503	|neigh_up NC_001224-start |neigh_down CDS[fcd=13769](+,13818,16322) gene= AI1 note= Reverse transcriptase required for splicing of the	|gene |CDS[fcd=-772](+,586466,587575) note= Ylr224wp;
13847	794	0	1	0	NC_001224	0	98	NC_001134	406926	406994	|neigh_up NC_001224-start |neigh_down CDS[fcd=13769](+,13818,16322) gene= AI1 note= Reverse transcriptase required for splicing of the	|gene gene= UBC4 gene= UBC4 note= Ubc4p; |neigh_up CDS[fcd=-1715](-,401247,405245) gene= SPT7 note= Spt7p; |neigh_down CDS[fcd=2203](+,409163,410623) gene= TEC1 note= Tec1p;
13847	13859	0	4	4	NC_001224	0	98	NC_001224	2786	2862	|neigh_up NC_001224-start |neigh_down CDS[fcd=13769](+,13818,16322) gene= AI1 note= Reverse transcriptase required for splicing of the	|neigh_up NC_001224-start |neigh_down CDS[fcd=10994](+,13818,16322) gene= AI1 note= Reverse transcriptase required for splicing of the
13847	2945	0	1	1	NC_001224	0	98	NC_001136	1173371	1173886	|neigh_up NC_001224-start |neigh_down CDS[fcd=13769](+,13818,16322) gene= AI1 note= Reverse transcriptase required for splicing of the	|gene gene= YPS7 |CDS[fcd=542](-,1172380,1174170) gene= YPS7 note= Yps7p;
13847	11224	0	1	0	NC_001224	0	98	NC_001146	457718	458305	|neigh_up NC_001224-start |neigh_down CDS[fcd=13769](+,13818,16322) gene= AI1 note= Reverse transcriptase required for splicing of the	|gene gene= TOP2 note= synonyms: TRF3, TOR3 |CDS[fcd=-305](+,457706,461992) gene= TOP2 note= Top2p;
13847	13885	0	1	1	NC_001224	0	98	NC_001224	10417	10749	|neigh_up NC_001224-start |neigh_down CDS[fcd=13769](+,13818,16322) gene= AI1 note= Reverse transcriptase required for splicing of the	|neigh_up NC_001224-start |neigh_down CDS[fcd=3235](+,13818,16322) gene= AI1 note= Reverse transcriptase required for splicing of the
13847	8551	0	1	0	NC_001224	0	98	NC_001144	187896	188290	|neigh_up NC_001224-start |neigh_down CDS[fcd=13769](+,13818,16322) gene= AI1 note= Reverse transcriptase required for splicing of the	|gene gene= UBR2 |CDS[fcd=5189](-,187664,193282) gene= UBR2 note= Ubr2p;
13847	7367	0	1	0	NC_001224	0	98	NC_001142	599642	600089	|neigh_up NC_001224-start |neigh_down CDS[fcd=13769](+,13818,16322) gene= AI1 note= Reverse transcriptase required for splicing of the	|gene gene= BUD4 |CDS[fcd=-1137](+,598728,603074) gene= BUD4 note= Bud4p;
13847	13882	0	4	1	NC_001224	0	98	NC_001224	9524	10397	|neigh_up NC_001224-start |neigh_down CDS[fcd=13769](+,13818,16322) gene= AI1 note= Reverse transcriptase required for splicing of the	|neigh_up NC_001224-start |neigh_down CDS[fcd=3858](+,13818,16322) gene= AI1 note= Reverse transcriptase required for splicing of the
13847	13876	0	2	0	NC_001224	0	98	NC_001224	8864	9035	|neigh_up NC_001224-start |neigh_down CDS[fcd=13769](+,13818,16322) gene= AI1 note= Reverse transcriptase required for splicing of the	|neigh_up NC_001224-start |neigh_down CDS[fcd=4869](+,13818,16322) gene= AI1 note= Reverse transcriptase required for splicing of the
13847	11216	0	1	0	NC_001224	0	98	NC_001146	449687	451304	|neigh_up NC_001224-start |neigh_down CDS[fcd=13769](+,13818,16322) gene= AI1 note= Reverse transcriptase required for splicing of the	|gene gene= YPT53 |CDS(+,449870,450532) gene= YPT53 note= Ypt53p; |gene |CDS(+,450873,452075) note= Ynl092wp;
13847	1381	0	1	0	NC_001224	0	98	NC_001135	94059	95669	|neigh_up NC_001224-start |neigh_down CDS[fcd=13769](+,13818,16322) gene= AI1 note= Reverse transcriptase required for splicing of the	|gene gene= NFS1 note= synonym: SPL1 |CDS(-,92777,94270) gene= NFS1 note= Nfs1p; |gene gene= DCC1 |CDS(-,94621,95763) gene= DCC1 note= Dcc1p;
13847	4666	0	1	0	NC_001224	0	98	NC_001139	275766	277062	|neigh_up NC_001224-start |neigh_down CDS[fcd=13769](+,13818,16322) gene= AI1 note= Reverse transcriptase required for splicing of the	|gene gene= MON1 note= synonym: AUT12 |CDS[fcd=306](-,274786,276720) gene= MON1 note= Mon1p;
13847	6819	0	1	0	NC_001224	0	98	NC_001142	68589	70452	|neigh_up NC_001224-start |neigh_down CDS[fcd=13769](+,13818,16322) gene= AI1 note= Reverse transcriptase required for splicing of the	|gene gene= ELO1 |CDS(-,67849,68781) gene= ELO1 note= Elo1p; |gene gene= CDC6 |CDS(+,69337,70878) gene= CDC6 note= Cdc6p;
13847	11223	0	1	0	NC_001224	0	98	NC_001146	456303	457717	|neigh_up NC_001224-start |neigh_down CDS[fcd=13769](+,13818,16322) gene= AI1 note= Reverse transcriptase required for splicing of the	|gene gene= RHO2 |CDS(+,456567,457145) gene= RHO2 note= Rho2p; |gene gene= TOP2 note= synonyms: TRF3, TOR3 |CDS(+,457706,461992) gene= TOP2 note= Top2p;
13847	4673	0	1	0	NC_001224	0	98	NC_001139	279970	282478	|neigh_up NC_001224-start |neigh_down CDS[fcd=13769](+,13818,16322) gene= AI1 note= Reverse transcriptase required for splicing of the	|gene gene= NAB2 |CDS(-,278952,280529) gene= NAB2 note= Nab2p; |gene gene= GPG1 |CDS(-,280783,281163) gene= GPG1 note= Gpg1p; |gene gene= PRP43 |CDS(-,281640,283943) gene= PRP43 note= Prp43p;
13847	11718	0	1	0	NC_001224	0	98	NC_001147	112138	113699	|neigh_up NC_001224-start |neigh_down CDS[fcd=13769](+,13818,16322) gene= AI1 note= Reverse transcriptase required for splicing of the	|gene |CDS[fcd=-816](+,112102,113130) note= Yol107wp; |LTR note= YOLCDELTA3
13847	13903	0	3	0	NC_001224	0	98	NC_001224	12557	12794	|neigh_up NC_001224-start |neigh_down CDS[fcd=13769](+,13818,16322) gene= AI1 note= Reverse transcriptase required for splicing of the	|neigh_up NC_001224-start |neigh_down CDS[fcd=1143](+,13818,16322) gene= AI1 note= Reverse transcriptase required for splicing of the
13847	3053	0	2	0	NC_001224	0	98	NC_001136	1268763	1269221	|neigh_up NC_001224-start |neigh_down CDS[fcd=13769](+,13818,16322) gene= AI1 note= Reverse transcriptase required for splicing of the	|gene gene= UTP5 |CDS[fcd=-1529](+,1267463,1269394) gene= UTP5 note= Utp5p;
13847	13902	0	1	0	NC_001224	0	98	NC_001224	12384	12556	|neigh_up NC_001224-start |neigh_down CDS[fcd=13769](+,13818,16322) gene= AI1 note= Reverse transcriptase required for splicing of the	|neigh_up NC_001224-start |neigh_down CDS[fcd=1348](+,13818,16322) gene= AI1 note= Reverse transcriptase required for splicing of the
13847	6394	0	1	0	NC_001224	0	98	NC_001141	138818	139286	|neigh_up NC_001224-start |neigh_down CDS[fcd=13769](+,13818,16322) gene= AI1 note= Reverse transcriptase required for splicing of the	|neigh_up CDS[fcd=-1178](-,136651,137874) gene= RPI1 note= Rpi1p; |neigh_down CDS[fcd=697](+,139749,140444) gene= RHO3 note= Rho3p;
13847	3462	0	1	0	NC_001224	0	98	NC_001137	105981	107767	|neigh_up NC_001224-start |neigh_down CDS[fcd=13769](+,13818,16322) gene= AI1 note= Reverse transcriptase required for splicing of the	|gene |CDS(-,102581,106147) note= Yel025cp; |gene gene= RIP1 |CDS(+,107260,107907) gene= RIP1 note= Rip1p;
13847	5643	0	2	0	NC_001224	0	98	NC_001140	66002	66729	|neigh_up NC_001224-start |neigh_down CDS[fcd=13769](+,13818,16322) gene= AI1 note= Reverse transcriptase required for splicing of the	|gene gene= OPI1 |CDS[fcd=1088](-,66239,67453) gene= OPI1 note= Opi1p;
13847	13890	0	2	1	NC_001224	0	98	NC_001224	10864	11050	|neigh_up NC_001224-start |neigh_down CDS[fcd=13769](+,13818,16322) gene= AI1 note= Reverse transcriptase required for splicing of the	|neigh_up NC_001224-start |neigh_down CDS[fcd=2861](+,13818,16322) gene= AI1 note= Reverse transcriptase required for splicing of the
13847	891	0	2	0	NC_001224	0	98	NC_001134	484380	487264	|neigh_up NC_001224-start |neigh_down CDS[fcd=13769](+,13818,16322) gene= AI1 note= Reverse transcriptase required for splicing of the	|gene gene= MRPL36 |CDS(-,483964,484497) gene= MRPL36 note= Mrpl36p; |gene gene= TFC1 |CDS(-,484736,486685) gene= TFC1 note= Tfc1p; |rep_origin note= ARS216 |gene gene= PTC4 note= synonym: GCT1 |CDS(-,487193,488374) gene= PTC4 note= Ptc4p;
13847	13893	0	1	1	NC_001224	0	98	NC_001224	11071	11509	|neigh_up NC_001224-start |neigh_down CDS[fcd=13769](+,13818,16322) gene= AI1 note= Reverse transcriptase required for splicing of the	|neigh_up NC_001224-start |neigh_down CDS[fcd=2528](+,13818,16322) gene= AI1 note= Reverse transcriptase required for splicing of the
13847	9017	0	1	0	NC_001224	0	98	NC_001144	557934	559209	|neigh_up NC_001224-start |neigh_down CDS[fcd=13769](+,13818,16322) gene= AI1 note= Reverse transcriptase required for splicing of the	|gene gene= HRD3 |CDS[fcd=-1781](+,556790,559291) gene= HRD3 note= Hrd3p;
13847	4215	0	2	0	NC_001224	0	98	NC_001138	160912	162268	|neigh_up NC_001224-start |neigh_down CDS[fcd=13769](+,13818,16322) gene= AI1 note= Reverse transcriptase required for splicing of the	|gene gene= FAR7 |CDS[fcd=-1061](+,160529,161194) gene= FAR7 note= Far7p; |LTR note= YFRCDELTA8 |gene gene= SUF20 |tRNA gene= SUF20 note= GO_component: cytosol [goid 0005829] [evidence NAS]
13847	7332	0	2	0	NC_001224	0	98	NC_001142	573121	573490	|neigh_up NC_001224-start |neigh_down CDS[fcd=13769](+,13818,16322) gene= AI1 note= Reverse transcriptase required for splicing of the	|gene gene= MOG1 |CDS[fcd=-217](+,573088,573744) gene= MOG1 note= Mog1p;
13847	872	0	1	0	NC_001224	0	98	NC_001134	475378	475413	|neigh_up NC_001224-start |neigh_down CDS[fcd=13769](+,13818,16322) gene= AI1 note= Reverse transcriptase required for splicing of the	|gene gene= TKL2 |CDS[fcd=1036](-,474386,476431) gene= TKL2 note= Tkl2p;
13847	13905	0	1	3	NC_001224	0	98	NC_001224	12811	17288	|neigh_up NC_001224-start |neigh_down CDS[fcd=13769](+,13818,16322) gene= AI1 note= Reverse transcriptase required for splicing of the	|gene gene= COX1 gene= COX1 note= Subunit I of cytochrome c oxidase, which is the |gene gene= AI5_ALPHA gene= AI5_ALPHA note= Endonuclease I-SceIV, involved in intron mobility; |gene gene= AI4 gene= AI4 note= Endonuclease I-SceII, encoded by a mobile group I |gene gene= AI3 gene= AI3 note= Endonuclease I-SceIII, encoded by a mobile group I |gene gene= AI2 gene= AI2 note= Reverse transcriptase req…
13847	10643	0	1	0	NC_001224	0	98	NC_001145	915883	916429	|neigh_up NC_001224-start |neigh_down CDS[fcd=13769](+,13818,16322) gene= AI1 note= Reverse transcriptase required for splicing of the	|neigh_up CDS[fcd=-1620](-,912878,914536) gene= FET4 note= Fet4p; |neigh_down CDS[fcd=1738](-,917577,917894) note= Ymr321cp;
13847	13910	0	2	2	NC_001224	0	98	NC_001224	26193	27399	|neigh_up NC_001224-start |neigh_down CDS[fcd=13769](+,13818,16322) gene= AI1 note= Reverse transcriptase required for splicing of the	|gene gene= COX1 gene= COX1 note= Subunit I of cytochrome c oxidase, which is the |neigh_up CDS[fcd=-12978](+,13818,16322) gene= AI1 note= Reverse transcriptase required for splicing of the |neigh_down CDS[fcd=870](+,27666,27812) gene= ATP8 note= Subunit 8 of the F0 sector of mitochondrial inner
13847	12349	0	1	0	NC_001224	0	98	NC_001147	662913	663131	|neigh_up NC_001224-start |neigh_down CDS[fcd=13769](+,13818,16322) gene= AI1 note= Reverse transcriptase required for splicing of the	|gene gene= HEM15 |CDS[fcd=-620](+,662402,663583) gene= HEM15 note= Hem15p;
13847	13909	0	1	2	NC_001224	0	98	NC_001224	24872	26192	|neigh_up NC_001224-start |neigh_down CDS[fcd=13769](+,13818,16322) gene= AI1 note= Reverse transcriptase required for splicing of the	|gene gene= COX1 gene= COX1 note= Subunit I of cytochrome c oxidase, which is the |gene gene= AI5_BETA gene= AI5_BETA note= Protein of unknown function, encoded within an |neigh_up CDS[fcd=-11714](+,13818,16322) gene= AI1 note= Reverse transcriptase required for splicing of the |neigh_down CDS[fcd=2134](+,27666,27812) gene= ATP8 note= Subunit 8 of the F0 sector of mitochondrial inner
13847	13929	0	1	1	NC_001224	0	98	NC_001224	33482	34178	|neigh_up NC_001224-start |neigh_down CDS[fcd=13769](+,13818,16322) gene= AI1 note= Reverse transcriptase required for splicing of the	|neigh_up CDS[fcd=-5343](+,28487,29266) gene= ATP6 note= Mitochondrially encoded subunit 6 of the F0 sector |neigh_down CDS[fcd=12893](+,46723,46953) gene= OLI1 note= Oli1p
13847	5128	0	1	0	NC_001224	0	98	NC_001139	683817	687986	|neigh_up NC_001224-start |neigh_down CDS[fcd=13769](+,13818,16322) gene= AI1 note= Reverse transcriptase required for splicing of the	|gene gene= ESP1 |CDS(-,682570,687462) gene= ESP1 note= Esp1p; |gene gene= TEL2 |CDS(+,687903,689969) gene= TEL2 note= Tel2p;
13847	1822	0	1	0	NC_001224	0	98	NC_001136	146741	146916	|neigh_up NC_001224-start |neigh_down CDS[fcd=13769](+,13818,16322) gene= AI1 note= Reverse transcriptase required for splicing of the	|gene gene= DLD1 |CDS[fcd=762](-,145827,147590) gene= DLD1 note= Dld1p;
13847	4164	0	1	0	NC_001224	0	98	NC_001138	110815	111742	|neigh_up NC_001224-start |neigh_down CDS[fcd=13769](+,13818,16322) gene= AI1 note= Reverse transcriptase required for splicing of the	|gene |CDS[fcd=-637](+,110641,111087) note= Yfl012wp;
13847	8496	0	1	0	NC_001224	0	98	NC_001144	140247	142625	|neigh_up NC_001224-start |neigh_down CDS[fcd=13769](+,13818,16322) gene= AI1 note= Reverse transcriptase required for splicing of the	|gene gene= SPO75 |CDS(-,137939,140545) gene= SPO75 note= Spo75p; |gene gene= ORC3 |CDS(+,141072,142922) gene= ORC3 note= Orc3p;
13847	13933	0	1	1	NC_001224	0	98	NC_001224	34311	34526	|neigh_up NC_001224-start |neigh_down CDS[fcd=13769](+,13818,16322) gene= AI1 note= Reverse transcriptase required for splicing of the	|neigh_up CDS[fcd=-5931](+,28487,29266) gene= ATP6 note= Mitochondrially encoded subunit 6 of the F0 sector |neigh_down CDS[fcd=12305](+,46723,46953) gene= OLI1 note= Oli1p
13847	13385	0	1	0	NC_001224	0	98	NC_001148	504055	504551	|neigh_up NC_001224-start |neigh_down CDS[fcd=13769](+,13818,16322) gene= AI1 note= Reverse transcriptase required for splicing of the	|gene gene= RMI1 note= synonym: NCE4 |CDS(+,503515,504240) gene= RMI1 note= Rmi1p; |gene gene= MET12 |CDS(-,504337,506310) gene= MET12 note= Met12p;
13847	7319	0	2	0	NC_001224	0	98	NC_001142	559278	559385	|neigh_up NC_001224-start |neigh_down CDS[fcd=13769](+,13818,16322) gene= AI1 note= Reverse transcriptase required for splicing of the	|neigh_up CDS[fcd=-180](-,557802,559151) gene= ARP3 note= Arp3p; |neigh_down CDS[fcd=78](+,559409,566821) gene= TOR1 note= Tor1p;
13847	13934	0	1	1	NC_001224	0	98	NC_001224	34527	34938	|neigh_up NC_001224-start |neigh_down CDS[fcd=13769](+,13818,16322) gene= AI1 note= Reverse transcriptase required for splicing of the	|neigh_up CDS[fcd=-6245](+,28487,29266) gene= ATP6 note= Mitochondrially encoded subunit 6 of the F0 sector |neigh_down CDS[fcd=11991](+,46723,46953) gene= OLI1 note= Oli1p
13847	5120	0	1	0	NC_001224	0	98	NC_001139	677663	677776	|neigh_up NC_001224-start |neigh_down CDS[fcd=13769](+,13818,16322) gene= AI1 note= Reverse transcriptase required for splicing of the	|neigh_up CDS[fcd=-1094](+,676625,677569) gene= TPC1 note= Tpc1p; |neigh_down CDS[fcd=980](+,678699,682139) gene= ASK10 note= Ask10p;
13847	7870	0	1	0	NC_001224	0	98	NC_001143	277750	278099	|neigh_up NC_001224-start |neigh_down CDS[fcd=13769](+,13818,16322) gene= AI1 note= Reverse transcriptase required for splicing of the	|gene gene= SRX1 |CDS[fcd=1](+,277925,278308) gene= SRX1 note= Srx1p;
13847	10066	0	1	0	NC_001224	0	98	NC_001145	408129	408414	|neigh_up NC_001224-start |neigh_down CDS[fcd=13769](+,13818,16322) gene= AI1 note= Reverse transcriptase required for splicing of the	|gene gene= NAT4 |CDS[fcd=-563](+,407708,408565) gene= NAT4 note= Nat4p;
13847	6358	0	1	0	NC_001224	0	98	NC_001141	119988	120596	|neigh_up NC_001224-start |neigh_down CDS[fcd=13769](+,13818,16322) gene= AI1 note= Reverse transcriptase required for splicing of the	|gene gene= STH1 note= synonym: NPS1 |CDS[fcd=-2300](+,117992,122071) gene= STH1 note= Sth1p;
13847	1333	0	1	0	NC_001224	0	98	NC_001135	58077	58391	|neigh_up NC_001224-start |neigh_down CDS[fcd=13769](+,13818,16322) gene= AI1 note= Reverse transcriptase required for splicing of the	|gene gene= SRO9 |CDS[fcd=444](-,57374,58678) gene= SRO9 note= Sro9p;
13847	4718	0	1	0	NC_001224	0	98	NC_001139	323652	323753	|neigh_up NC_001224-start |neigh_down CDS[fcd=13769](+,13818,16322) gene= AI1 note= Reverse transcriptase required for splicing of the	|neigh_up CDS[fcd=-1917](+,321785,323233) gene= SRM1 note= Srm1p; |neigh_down CDS[fcd=1632](+,325334,326164) gene= TOS8 note= Tos8p;
13847	1334	0	1	0	NC_001224	0	98	NC_001135	58392	58578	|neigh_up NC_001224-start |neigh_down CDS[fcd=13769](+,13818,16322) gene= AI1 note= Reverse transcriptase required for splicing of the	|gene gene= SRO9 |CDS[fcd=193](-,57374,58678) gene= SRO9 note= Sro9p;
13847	13944	0	1	2	NC_001224	0	98	NC_001224	41560	41919	|neigh_up NC_001224-start |neigh_down CDS[fcd=13769](+,13818,16322) gene= AI1 note= Reverse transcriptase required for splicing of the	|gene gene= COB gene= COB note= Cytochrome b, mitochondrially encoded subunit of |gene gene= BI4 gene= BI4 note= Mitochondrial mRNA maturase, forms a complex with |neigh_up CDS[fcd=-13252](+,28487,29266) gene= ATP6 note= Mitochondrially encoded subunit 6 of the F0 sector |neigh_down CDS[fcd=4984](+,46723,46953) gene= OLI1 note= Oli1p
13847	1320	0	1	0	NC_001224	0	98	NC_001135	52207	52302	|neigh_up NC_001224-start |neigh_down CDS[fcd=13769](+,13818,16322) gene= AI1 note= Reverse transcriptase required for splicing of the	|gene gene= GLK1 note= synonym: HOR3 |CDS[fcd=-1416](+,50838,52340) gene= GLK1 note= Glk1p;
13847	356	0	1	0	NC_001224	0	98	NC_001134	55014	59270	|neigh_up NC_001224-start |neigh_down CDS[fcd=13769](+,13818,16322) gene= AI1 note= Reverse transcriptase required for splicing of the	|gene gene= TEL1 |CDS[fcd=2237](-,51016,59379) gene= TEL1 note= Tel1p;
13847	3990	0	2	0	NC_001224	0	98	NC_001137	546324	546652	|neigh_up NC_001224-start |neigh_down CDS[fcd=13769](+,13818,16322) gene= AI1 note= Reverse transcriptase required for splicing of the	|gene gene= BMH1 note= synonym: APR6 |CDS[fcd=-882](+,545606,546409) gene= BMH1 note= Bmh1p;
13847	13945	0	1	2	NC_001224	0	98	NC_001224	41920	43100	|neigh_up NC_001224-start |neigh_down CDS[fcd=13769](+,13818,16322) gene= AI1 note= Reverse transcriptase required for splicing of the	|gene gene= COB gene= COB note= Cytochrome b, mitochondrially encoded subunit of |gene gene= BI4 gene= BI4 note= Mitochondrial mRNA maturase, forms a complex with |neigh_up CDS[fcd=-14023](+,28487,29266) gene= ATP6 note= Mitochondrially encoded subunit 6 of the F0 sector |neigh_down CDS[fcd=4213](+,46723,46953) gene= OLI1 note= Oli1p
13847	8960	0	1	0	NC_001224	0	98	NC_001144	514096	514317	|neigh_up NC_001224-start |neigh_down CDS[fcd=13769](+,13818,16322) gene= AI1 note= Reverse transcriptase required for splicing of the	|gene |CDS[fcd=509](-,514110,514715) note= Ylr179cp;
13847	5690	0	1	0	NC_001224	0	98	NC_001140	98618	99011	|neigh_up NC_001224-start |neigh_down CDS[fcd=13769](+,13818,16322) gene= AI1 note= Reverse transcriptase required for splicing of the	|gene gene= SHU1 |CDS[fcd=-23](-,98339,98791) gene= SHU1 note= Shu1p;
13847	13949	0	1	1	NC_001224	0	98	NC_001224	43129	43982	|neigh_up NC_001224-start |neigh_down CDS[fcd=13769](+,13818,16322) gene= AI1 note= Reverse transcriptase required for splicing of the	|gene gene= COB gene= COB note= Cytochrome b, mitochondrially encoded subunit of |neigh_up CDS[fcd=-15068](+,28487,29266) gene= ATP6 note= Mitochondrially encoded subunit 6 of the F0 sector |neigh_down CDS[fcd=3168](+,46723,46953) gene= OLI1 note= Oli1p
13847	10062	0	1	0	NC_001224	0	98	NC_001145	406387	407055	|neigh_up NC_001224-start |neigh_down CDS[fcd=13769](+,13818,16322) gene= AI1 note= Reverse transcriptase required for splicing of the	|gene gene= AVO2 |CDS[fcd=-418](+,406303,407583) gene= AVO2 note= Avo2p;
13847	12309	0	1	0	NC_001224	0	98	NC_001147	618596	619403	|neigh_up NC_001224-start |neigh_down CDS[fcd=13769](+,13818,16322) gene= AI1 note= Reverse transcriptase required for splicing of the	|neigh_up CDS[fcd=-710](-,617519,618289) note= Yor152cp; |neigh_down CDS[fcd=842](+,619841,624376) gene= PDR5 note= Pdr5p;
13847	364	0	1	0	NC_001224	0	98	NC_001134	63238	63840	|neigh_up NC_001224-start |neigh_down CDS[fcd=13769](+,13818,16322) gene= AI1 note= Reverse transcriptase required for splicing of the	|rep_origin note= ARS202 |neigh_up CDS[fcd=-940](-,61199,62599) note= Ybl086cp; |neigh_down CDS[fcd=334](+,63873,66815) gene= BOI1 note= Boi1p;
13847	12315	0	1	0	NC_001224	0	98	NC_001147	625030	626735	|neigh_up NC_001224-start |neigh_down CDS[fcd=13769](+,13818,16322) gene= AI1 note= Reverse transcriptase required for splicing of the	|gene gene= SLP1 |CDS(+,624730,626493) gene= SLP1 note= Slp1p; |gene gene= ISN1 |CDS(-,626629,627981) gene= ISN1 note= Isn1p;
13847	5137	0	1	0	NC_001224	0	98	NC_001139	704414	707509	|neigh_up NC_001224-start |neigh_down CDS[fcd=13769](+,13818,16322) gene= AI1 note= Reverse transcriptase required for splicing of the	|gene gene= CLB1 note= synonym: SCB1 |CDS(+,703640,705055) gene= CLB1 note= Clb1p; |gene gene= CLB6 |CDS(-,705363,706505) gene= CLB6 note= Clb6p; |gene |tRNA note= GO_component: cytosol [goid 0005829] [evidence NAS] |repeat_region note= Transposon YGRWTY3-1; Long Terminal Repeat (LTR) |LTR note= YGRWSIGMA4
13847	7307	0	1	0	NC_001224	0	98	NC_001142	548060	548329	|neigh_up NC_001224-start |neigh_down CDS[fcd=13769](+,13818,16322) gene= AI1 note= Reverse transcriptase required for splicing of the	|gene gene= PTK2 note= synonym: STK2 |CDS[fcd=-2414](+,545780,548236) gene= PTK2 note= Ptk2p;
13847	13940	0	2	0	NC_001224	0	98	NC_001224	35830	36203	|neigh_up NC_001224-start |neigh_down CDS[fcd=13769](+,13818,16322) gene= AI1 note= Reverse transcriptase required for splicing of the	|neigh_up CDS[fcd=-7529](+,28487,29266) gene= ATP6 note= Mitochondrially encoded subunit 6 of the F0 sector |neigh_down CDS[fcd=10707](+,46723,46953) gene= OLI1 note= Oli1p
13847	7851	0	1	0	NC_001224	0	98	NC_001143	258497	259140	|neigh_up NC_001224-start |neigh_down CDS[fcd=13769](+,13818,16322) gene= AI1 note= Reverse transcriptase required for splicing of the	|gene |CDS(-,258717,258866) note= Ykl096c-bp; |gene gene= CWP2 note= synonyms: YKL097W-A, LPR1 |CDS(+,258897,259175) gene= CWP2 note= Cwp2p;
13847	13941	0	4	0	NC_001224	0	98	NC_001224	36204	40359	|neigh_up NC_001224-start |neigh_down CDS[fcd=13769](+,13818,16322) gene= AI1 note= Reverse transcriptase required for splicing of the	|gene gene= COB gene= COB note= Cytochrome b, mitochondrially encoded subunit of |gene gene= BI4 gene= BI4 note= Mitochondrial mRNA maturase, forms a complex with |gene gene= BI3 gene= BI3 note= Mitochondrial mRNA maturase, forms a complex with |gene gene= BI2 gene= BI2 note= Mitochondrial mRNA maturase with a role in |neigh_up CDS[fcd=-9794](+,28487,29266) gene= ATP6 note= Mitochondrially encode…
13847	13958	0	1	1	NC_001224	0	98	NC_001224	45435	46318	|neigh_up NC_001224-start |neigh_down CDS[fcd=13769](+,13818,16322) gene= AI1 note= Reverse transcriptase required for splicing of the	|neigh_up CDS[fcd=-17389](+,28487,29266) gene= ATP6 note= Mitochondrially encoded subunit 6 of the F0 sector |neigh_down CDS[fcd=847](+,46723,46953) gene= OLI1 note= Oli1p
13847	12526	0	1	0	NC_001224	0	98	NC_001147	823702	824189	|neigh_up NC_001224-start |neigh_down CDS[fcd=13769](+,13818,16322) gene= AI1 note= Reverse transcriptase required for splicing of the	|gene gene= HRK1 |CDS[fcd=921](-,822587,824866) gene= HRK1 note= Hrk1p;
13847	13956	0	1	0	NC_001224	0	98	NC_001224	45064	45175	|neigh_up NC_001224-start |neigh_down CDS[fcd=13769](+,13818,16322) gene= AI1 note= Reverse transcriptase required for splicing of the	|neigh_up CDS[fcd=-16632](+,28487,29266) gene= ATP6 note= Mitochondrially encoded subunit 6 of the F0 sector |neigh_down CDS[fcd=1604](+,46723,46953) gene= OLI1 note= Oli1p
13847	13957	0	1	0	NC_001224	0	98	NC_001224	45176	45434	|neigh_up NC_001224-start |neigh_down CDS[fcd=13769](+,13818,16322) gene= AI1 note= Reverse transcriptase required for splicing of the	|neigh_up CDS[fcd=-16818](+,28487,29266) gene= ATP6 note= Mitochondrially encoded subunit 6 of the F0 sector |neigh_down CDS[fcd=1418](+,46723,46953) gene= OLI1 note= Oli1p
13847	10163	0	1	0	NC_001224	0	98	NC_001145	496718	496784	|neigh_up NC_001224-start |neigh_down CDS[fcd=13769](+,13818,16322) gene= AI1 note= Reverse transcriptase required for splicing of the	|gene |CDS[fcd=697](-,496342,497448) note= Ymr114cp;
13847	13953	0	3	0	NC_001224	0	98	NC_001224	44511	44891	|neigh_up NC_001224-start |neigh_down CDS[fcd=13769](+,13818,16322) gene= AI1 note= Reverse transcriptase required for splicing of the	|neigh_up CDS[fcd=-16214](+,28487,29266) gene= ATP6 note= Mitochondrially encoded subunit 6 of the F0 sector |neigh_down CDS[fcd=2022](+,46723,46953) gene= OLI1 note= Oli1p
13847	413	0	1	1	NC_001224	0	98	NC_001134	96305	96941	|neigh_up NC_001224-start |neigh_down CDS[fcd=13769](+,13818,16322) gene= AI1 note= Reverse transcriptase required for splicing of the	|gene gene= SEF1 |CDS[fcd=3494](-,96671,100117) gene= SEF1 note= Sef1p;
13847	8661	0	1	0	NC_001224	0	98	NC_001144	291123	291242	|neigh_up NC_001224-start |neigh_down CDS[fcd=13769](+,13818,16322) gene= AI1 note= Reverse transcriptase required for splicing of the	|gene gene= GAL2 |CDS[fcd=-969](+,290213,291937) gene= GAL2 note= Gal2p;
13847	13964	0	1	1	NC_001224	0	98	NC_001224	47509	47734	|neigh_up NC_001224-start |neigh_down CDS[fcd=13769](+,13818,16322) gene= AI1 note= Reverse transcriptase required for splicing of the	|neigh_up CDS[fcd=-898](+,46723,46953) gene= OLI1 note= Oli1p |neigh_down CDS[fcd=1280](+,48901,50097) gene= VAR1 note= Var1p
13847	3396	0	1	0	NC_001224	0	98	NC_001137	61910	62795	|neigh_up NC_001224-start |neigh_down CDS[fcd=13769](+,13818,16322) gene= AI1 note= Reverse transcriptase required for splicing of the	|gene |tRNA note= GO_component: cytosol [goid 0005829] [evidence NAS] |LTR note= YELWDELTA1 |LTR note= YELWDELTA2 |neigh_up CDS[fcd=-1501](-,59670,60851) gene= RML2 note= Rml2p; |neigh_down CDS[fcd=1376](+,63728,64090) gene= PAU2 note= Pau2p;
13847	8656	0	2	0	NC_001224	0	98	NC_001144	286541	289696	|neigh_up NC_001224-start |neigh_down CDS[fcd=13769](+,13818,16322) gene= AI1 note= Reverse transcriptase required for splicing of the	|gene gene= BOS1 note= synonym: SEC32 gene= BOS1 note= Bos1p; |gene gene= SIC1 note= synonym: SDB25 |CDS(+,286821,287675) gene= SIC1 note= Sic1p; |gene gene= EMP46 |CDS(+,287917,289251) gene= EMP46 note= Emp46p; |rep_origin note= ARS1212
13847	13972	0	1	0	NC_001224	0	98	NC_001224	49116	50114	|neigh_up NC_001224-start |neigh_down CDS[fcd=13769](+,13818,16322) gene= AI1 note= Reverse transcriptase required for splicing of the	|gene gene= VAR1 |CDS[fcd=-714](+,48901,50097) gene= VAR1 note= Var1p
13847	11546	0	1	0	NC_001224	0	98	NC_001146	750891	750933	|neigh_up NC_001224-start |neigh_down CDS[fcd=13769](+,13818,16322) gene= AI1 note= Reverse transcriptase required for splicing of the	|gene |CDS[fcd=2788](-,750350,753700) note= Ynr065cp;
13847	13970	0	1	0	NC_001224	0	98	NC_001224	48453	49104	|neigh_up NC_001224-start |neigh_down CDS[fcd=13769](+,13818,16322) gene= AI1 note= Reverse transcriptase required for splicing of the	|gene gene= VAR1 |CDS[fcd=123](+,48901,50097) gene= VAR1 note= Var1p
13847	7273	0	1	0	NC_001224	0	98	NC_001142	511484	515020	|neigh_up NC_001224-start |neigh_down CDS[fcd=13769](+,13818,16322) gene= AI1 note= Reverse transcriptase required for splicing of the	|gene gene= URB2 note= synonym: NPA2 |CDS(-,510232,513756) gene= URB2 note= Urb2p; |gene gene= NUP85 note= synonym: RAT9 |CDS(+,514048,516282) gene= NUP85 note= Nup85p;
13847	13981	0	1	0	NC_001224	0	98	NC_001224	52366	52775	|neigh_up NC_001224-start |neigh_down CDS[fcd=13769](+,13818,16322) gene= AI1 note= Reverse transcriptase required for splicing of the	|neigh_up CDS[fcd=-3669](+,48901,50097) gene= VAR1 note= Var1p |neigh_down CDS[fcd=8452](+,61022,61729) gene= SCEI note= Sceip
13847	5850	0	1	0	NC_001224	0	98	NC_001140	217713	218120	|neigh_up NC_001224-start |neigh_down CDS[fcd=13769](+,13818,16322) gene= AI1 note= Reverse transcriptase required for splicing of the	|gene gene= RSC30 |CDS[fcd=-80](-,215185,217836) gene= RSC30 note= Rsc30p;
13847	13977	0	1	0	NC_001224	0	98	NC_001224	50805	51061	|neigh_up NC_001224-start |neigh_down CDS[fcd=13769](+,13818,16322) gene= AI1 note= Reverse transcriptase required for splicing of the	|neigh_up CDS[fcd=-2032](+,48901,50097) gene= VAR1 note= Var1p |neigh_down CDS[fcd=10089](+,61022,61729) gene= SCEI note= Sceip
13847	13976	0	2	0	NC_001224	0	98	NC_001224	50520	50804	|neigh_up NC_001224-start |neigh_down CDS[fcd=13769](+,13818,16322) gene= AI1 note= Reverse transcriptase required for splicing of the	|neigh_up CDS[fcd=-1761](+,48901,50097) gene= VAR1 note= Var1p |neigh_down CDS[fcd=10360](+,61022,61729) gene= SCEI note= Sceip
13847	1480	0	1	0	NC_001224	0	98	NC_001135	190025	191733	|neigh_up NC_001224-start |neigh_down CDS[fcd=13769](+,13818,16322) gene= AI1 note= Reverse transcriptase required for splicing of the	|gene gene= SNT1 |CDS(+,186485,190165) gene= SNT1 note= Snt1p; |gene gene= FEN1 note= synonyms: VBM2, GNS1, ELO2 |CDS(+,190588,191631) gene= FEN1 note= Fen1p;
13847	13989	0	2	0	NC_001224	0	98	NC_001224	53851	54614	|neigh_up NC_001224-start |neigh_down CDS[fcd=13769](+,13818,16322) gene= AI1 note= Reverse transcriptase required for splicing of the	|neigh_up CDS[fcd=-5331](+,48901,50097) gene= VAR1 note= Var1p |neigh_down CDS[fcd=6790](+,61022,61729) gene= SCEI note= Sceip
13847	8703	0	1	0	NC_001224	0	98	NC_001144	324713	325036	|neigh_up NC_001224-start |neigh_down CDS[fcd=13769](+,13818,16322) gene= AI1 note= Reverse transcriptase required for splicing of the	|gene gene= SUL2 |CDS[fcd=-1329](+,323545,326226) gene= SUL2 note= Sul2p;
13847	13990	0	1	0	NC_001224	0	98	NC_001224	54615	55428	|neigh_up NC_001224-start |neigh_down CDS[fcd=13769](+,13818,16322) gene= AI1 note= Reverse transcriptase required for splicing of the	|neigh_up CDS[fcd=-6120](+,48901,50097) gene= VAR1 note= Var1p |neigh_down CDS[fcd=6001](+,61022,61729) gene= SCEI note= Sceip
13847	2000	0	2	0	NC_001224	0	98	NC_001136	307284	307960	|neigh_up NC_001224-start |neigh_down CDS[fcd=13769](+,13818,16322) gene= AI1 note= Reverse transcriptase required for splicing of the	|gene gene= RPS16B gene= RPS16B note= Rps16bp; |neigh_up CDS[fcd=-2385](+,305237,306577) gene= SUB2 note= Sub2p; |neigh_down CDS[fcd=2500](-,309802,310122) gene= RPP1A note= Rpp1ap;
13847	13991	0	1	0	NC_001224	0	98	NC_001224	55429	56151	|neigh_up NC_001224-start |neigh_down CDS[fcd=13769](+,13818,16322) gene= AI1 note= Reverse transcriptase required for splicing of the	|neigh_up CDS[fcd=-6889](+,48901,50097) gene= VAR1 note= Var1p |neigh_down CDS[fcd=5232](+,61022,61729) gene= SCEI note= Sceip
13847	13984	0	2	0	NC_001224	0	98	NC_001224	52796	53233	|neigh_up NC_001224-start |neigh_down CDS[fcd=13769](+,13818,16322) gene= AI1 note= Reverse transcriptase required for splicing of the	|neigh_up CDS[fcd=-4113](+,48901,50097) gene= VAR1 note= Var1p |neigh_down CDS[fcd=8008](+,61022,61729) gene= SCEI note= Sceip
13847	13986	0	2	0	NC_001224	0	98	NC_001224	53640	53830	|neigh_up NC_001224-start |neigh_down CDS[fcd=13769](+,13818,16322) gene= AI1 note= Reverse transcriptase required for splicing of the	|neigh_up CDS[fcd=-4834](+,48901,50097) gene= VAR1 note= Var1p |neigh_down CDS[fcd=7287](+,61022,61729) gene= SCEI note= Sceip
13847	10142	0	1	0	NC_001224	0	98	NC_001145	478368	478816	|neigh_up NC_001224-start |neigh_down CDS[fcd=13769](+,13818,16322) gene= AI1 note= Reverse transcriptase required for splicing of the	|gene gene= YKU80 note= synonym: HDF2 |CDS[fcd=1597](-,478300,480189) gene= YKU80 note= Yku80p;
13847	13449	0	1	0	NC_001224	0	98	NC_001148	557191	557442	|neigh_up NC_001224-start |neigh_down CDS[fcd=13769](+,13818,16322) gene= AI1 note= Reverse transcriptase required for splicing of the	|gene gene= CIT3 |CDS[fcd=-942](+,556374,557834) gene= CIT3 note= Cit3p;
13847	12482	0	2	0	NC_001224	0	98	NC_001147	777548	778096	|neigh_up NC_001224-start |neigh_down CDS[fcd=13769](+,13818,16322) gene= AI1 note= Reverse transcriptase required for splicing of the	|gene gene= KIN4 note= synonyms: KIN3, KIN31 |CDS[fcd=-1975](+,775847,778249) gene= KIN4 note= Kin4p;
13847	9660	0	1	0	NC_001224	0	98	NC_001145	41538	41977	|neigh_up NC_001224-start |neigh_down CDS[fcd=13769](+,13818,16322) gene= AI1 note= Reverse transcriptase required for splicing of the	|gene gene= VAN1 note= synonyms: LDB13, VRG8, VRG7 |CDS[fcd=37](-,40187,41794) gene= VAN1 note= Van1p;
13847	12035	0	1	0	NC_001224	0	98	NC_001147	396827	397877	|neigh_up NC_001224-start |neigh_down CDS[fcd=13769](+,13818,16322) gene= AI1 note= Reverse transcriptase required for splicing of the	|gene gene= AKR2 |CDS(-,394837,397086) gene= AKR2 note= Akr2p; |gene |CDS(-,397426,397668) note= Yor034c-ap; |gene gene= SHE4 note= synonym: DIM1 |CDS(-,397735,400104) gene= SHE4 note= She4p;
13847	6145	0	2	0	NC_001224	0	98	NC_001140	497963	498849	|neigh_up NC_001224-start |neigh_down CDS[fcd=13769](+,13818,16322) gene= AI1 note= Reverse transcriptase required for splicing of the	|gene gene= AIM46 |CDS[fcd=16](-,497490,498422) gene= AIM46 note= Aim46p; |gene note= Yhr199c-ap;
13847	4799	0	2	0	NC_001224	0	98	NC_001139	393188	393774	|neigh_up NC_001224-start |neigh_down CDS[fcd=13769](+,13818,16322) gene= AI1 note= Reverse transcriptase required for splicing of the	|gene |CDS[fcd=-1253](+,392228,393703) note= Ygl059wp;
13847	8685	0	2	0	NC_001224	0	98	NC_001144	314550	316026	|neigh_up NC_001224-start |neigh_down CDS[fcd=13769](+,13818,16322) gene= AI1 note= Reverse transcriptase required for splicing of the	|gene gene= CSF1 |CDS[fcd=444](-,306856,315732) gene= CSF1 note= Csf1p;
13847	7784	0	1	0	NC_001224	0	98	NC_001143	216504	217501	|neigh_up NC_001224-start |neigh_down CDS[fcd=13769](+,13818,16322) gene= AI1 note= Reverse transcriptase required for splicing of the	|gene gene= OAC1 |CDS[fcd=-14](+,216988,217962) gene= OAC1 note= Oac1p;
13847	14002	0	3	0	NC_001224	0	98	NC_001224	57861	60543	|neigh_up NC_001224-start |neigh_down CDS[fcd=13769](+,13818,16322) gene= AI1 note= Reverse transcriptase required for splicing of the	|rRNA |neigh_up CDS[fcd=-10301](+,48901,50097) gene= VAR1 note= Var1p |neigh_down CDS[fcd=1820](+,61022,61729) gene= SCEI note= Sceip
13847	5883	0	1	0	NC_001224	0	98	NC_001140	249465	249905	|neigh_up NC_001224-start |neigh_down CDS[fcd=13769](+,13818,16322) gene= AI1 note= Reverse transcriptase required for splicing of the	|gene gene= PPE1 |CDS[fcd=-42](-,248441,249643) gene= PPE1 note= Ppe1p;
13847	14012	0	4	0	NC_001224	0	98	NC_001224	64549	65061	|neigh_up NC_001224-start |neigh_down CDS[fcd=13769](+,13818,16322) gene= AI1 note= Reverse transcriptase required for splicing of the	|gene |tRNA |neigh_up CDS[fcd=-3783](+,61022,61729) gene= SCEI note= Sceip |neigh_down CDS[fcd=8953](+,73758,74513) gene= COX2 note= Subunit II of cytochrome c oxidase, which is the
13847	12502	0	1	0	NC_001224	0	98	NC_001147	796104	796757	|neigh_up NC_001224-start |neigh_down CDS[fcd=13769](+,13818,16322) gene= AI1 note= Reverse transcriptase required for splicing of the	|gene |CDS[fcd=364](-,795802,796794) note= Yor246cp;
13847	12052	0	1	0	NC_001224	0	98	NC_001147	409146	409203	|neigh_up NC_001224-start |neigh_down CDS[fcd=13769](+,13818,16322) gene= AI1 note= Reverse transcriptase required for splicing of the	|gene gene= CUE5 |CDS[fcd=-749](+,408425,409660) gene= CUE5 note= Cue5p;
13847	419	0	1	0	NC_001224	0	98	NC_001134	100849	101265	|neigh_up NC_001224-start |neigh_down CDS[fcd=13769](+,13818,16322) gene= AI1 note= Reverse transcriptase required for splicing of the	|gene gene= PRX1 |CDS[fcd=101](-,100373,101158) gene= PRX1 note= Prx1p;
13847	2845	0	1	0	NC_001224	0	98	NC_001136	1073659	1075046	|neigh_up NC_001224-start |neigh_down CDS[fcd=13769](+,13818,16322) gene= AI1 note= Reverse transcriptase required for splicing of the	|gene |CDS[fcd=815](-,1073731,1075167) note= Ydr306cp;
13847	14014	0	1	0	NC_001224	0	98	NC_001224	65096	65696	|neigh_up NC_001224-start |neigh_down CDS[fcd=13769](+,13818,16322) gene= AI1 note= Reverse transcriptase required for splicing of the	|neigh_up CDS[fcd=-4374](+,61022,61729) gene= SCEI note= Sceip |neigh_down CDS[fcd=8362](+,73758,74513) gene= COX2 note= Subunit II of cytochrome c oxidase, which is the
13847	14008	0	1	2	NC_001224	0	98	NC_001224	62886	64520	|neigh_up NC_001224-start |neigh_down CDS[fcd=13769](+,13818,16322) gene= AI1 note= Reverse transcriptase required for splicing of the	|gene |tRNA |gene |tRNA |neigh_up CDS[fcd=-2681](+,61022,61729) gene= SCEI note= Sceip |neigh_down CDS[fcd=10055](+,73758,74513) gene= COX2 note= Subunit II of cytochrome c oxidase, which is the
13847	898	0	1	0	NC_001224	0	98	NC_001134	491303	491764	|neigh_up NC_001224-start |neigh_down CDS[fcd=13769](+,13818,16322) gene= AI1 note= Reverse transcriptase required for splicing of the	|gene gene= VMA2 note= synonym: VAT2 |CDS[fcd=1283](-,491263,492816) gene= VMA2 note= Vma2p;
13847	4244	0	1	0	NC_001224	0	98	NC_001138	181314	182581	|neigh_up NC_001224-start |neigh_down CDS[fcd=13769](+,13818,16322) gene= AI1 note= Reverse transcriptase required for splicing of the	|gene |CDS[fcd=902](-,182262,182849) note= Yfr017cp;
13847	420	0	1	0	NC_001224	0	98	NC_001134	101266	101299	|neigh_up NC_001224-start |neigh_down CDS[fcd=13769](+,13818,16322) gene= AI1 note= Reverse transcriptase required for splicing of the	|neigh_up CDS[fcd=-124](-,100373,101158) gene= PRX1 note= Prx1p; |neigh_down CDS[fcd=606](+,101888,105223) gene= KIP1 note= Kip1p;
13847	11573	0	1	0	NC_001224	0	98	NC_001146	769965	770596	|neigh_up NC_001224-start |neigh_down CDS[fcd=13769](+,13818,16322) gene= AI1 note= Reverse transcriptase required for splicing of the	|gene |CDS[fcd=1188](-,770440,771468) note= Ynr071cp;
13847	10497	0	1	0	NC_001224	0	98	NC_001145	813016	814273	|neigh_up NC_001224-start |neigh_down CDS[fcd=13769](+,13818,16322) gene= AI1 note= Reverse transcriptase required for splicing of the	|gene gene= ZDS1 note= synonyms: OSS1, NRC1, CKM1, CES1 |CDS[fcd=335](-,811232,813979) gene= ZDS1 note= Zds1p;
13847	7709	0	1	0	NC_001224	0	98	NC_001143	148312	149863	|neigh_up NC_001224-start |neigh_down CDS[fcd=13769](+,13818,16322) gene= AI1 note= Reverse transcriptase required for splicing of the	|gene |CDS(-,147635,148843) note= Ykl162cp; |gene note= synonym: MLP1 |CDS(-,149391,150692) note= Ykl161cp;
13847	4811	0	1	0	NC_001224	0	98	NC_001139	399103	399486	|neigh_up NC_001224-start |neigh_down CDS[fcd=13769](+,13818,16322) gene= AI1 note= Reverse transcriptase required for splicing of the	|gene gene= OLE1 note= synonym: MDM2 |CDS[fcd=-663](+,398631,400163) gene= OLE1 note= Ole1p;
13847	14021	0	1	0	NC_001224	0	98	NC_001224	67003	67960	|neigh_up NC_001224-start |neigh_down CDS[fcd=13769](+,13818,16322) gene= AI1 note= Reverse transcriptase required for splicing of the	|gene |tRNA |gene |tRNA |gene |tRNA |neigh_up CDS[fcd=-6459](+,61022,61729) gene= SCEI note= Sceip |neigh_down CDS[fcd=6277](+,73758,74513) gene= COX2 note= Subunit II of cytochrome c oxidase, which is the
13847	14024	0	4	0	NC_001224	0	98	NC_001224	67981	68676	|neigh_up NC_001224-start |neigh_down CDS[fcd=13769](+,13818,16322) gene= AI1 note= Reverse transcriptase required for splicing of the	|gene |tRNA |neigh_up CDS[fcd=-7306](+,61022,61729) gene= SCEI note= Sceip |neigh_down CDS[fcd=5430](+,73758,74513) gene= COX2 note= Subunit II of cytochrome c oxidase, which is the
13847	14031	0	2	2	NC_001224	0	98	NC_001224	69468	71227	|neigh_up NC_001224-start |neigh_down CDS[fcd=13769](+,13818,16322) gene= AI1 note= Reverse transcriptase required for splicing of the	|gene |tRNA |gene |tRNA |gene |tRNA |neigh_up CDS[fcd=-9325](+,61022,61729) gene= SCEI note= Sceip |neigh_down CDS[fcd=3411](+,73758,74513) gene= COX2 note= Subunit II of cytochrome c oxidase, which is the
13847	4806	0	1	0	NC_001224	0	98	NC_001139	397216	397820	|neigh_up NC_001224-start |neigh_down CDS[fcd=13769](+,13818,16322) gene= AI1 note= Reverse transcriptase required for splicing of the	|gene gene= SDS23 |CDS[fcd=106](-,396041,397624) gene= SDS23 note= Sds23p;
13847	14028	0	2	1	NC_001224	0	98	NC_001224	69078	69447	|neigh_up NC_001224-start |neigh_down CDS[fcd=13769](+,13818,16322) gene= AI1 note= Reverse transcriptase required for splicing of the	|gene |tRNA |gene |tRNA |neigh_up CDS[fcd=-8240](+,61022,61729) gene= SCEI note= Sceip |neigh_down CDS[fcd=4496](+,73758,74513) gene= COX2 note= Subunit II of cytochrome c oxidase, which is the
13847	12929	0	1	0	NC_001224	0	98	NC_001148	99034	100158	|neigh_up NC_001224-start |neigh_down CDS[fcd=13769](+,13818,16322) gene= AI1 note= Reverse transcriptase required for splicing of the	|gene gene= YAR1 |CDS[fcd=-112](+,99484,100086) gene= YAR1 note= Yar1p;
13847	14035	0	1	0	NC_001224	0	98	NC_001224	71358	72001	|neigh_up NC_001224-start |neigh_down CDS[fcd=13769](+,13818,16322) gene= AI1 note= Reverse transcriptase required for splicing of the	|gene |tRNA |neigh_up CDS[fcd=-10657](+,61022,61729) gene= SCEI note= Sceip |neigh_down CDS[fcd=2079](+,73758,74513) gene= COX2 note= Subunit II of cytochrome c oxidase, which is the
13847	3900	0	1	0	NC_001224	0	98	NC_001137	462159	462384	|neigh_up NC_001224-start |neigh_down CDS[fcd=13769](+,13818,16322) gene= AI1 note= Reverse transcriptase required for splicing of the	|neigh_up CDS[fcd=-536](-,460521,461735) gene= FTR1 note= Ftr1p; |neigh_down CDS[fcd=309](+,462580,462861) gene= LSM5 note= Lsm5p;
13847	1959	0	2	0	NC_001224	0	98	NC_001136	265234	265393	|neigh_up NC_001224-start |neigh_down CDS[fcd=13769](+,13818,16322) gene= AI1 note= Reverse transcriptase required for splicing of the	|gene |CDS[fcd=1888](-,265258,267201) note= Ydl109cp;
13847	11060	0	1	0	NC_001224	0	98	NC_001146	325770	325817	|neigh_up NC_001224-start |neigh_down CDS[fcd=13769](+,13818,16322) gene= AI1 note= Reverse transcriptase required for splicing of the	|gene gene= IBD2 |CDS[fcd=529](-,325267,326322) gene= IBD2 note= Ibd2p;
13847	7208	0	1	0	NC_001224	0	98	NC_001142	437856	438443	|neigh_up NC_001224-start |neigh_down CDS[fcd=13769](+,13818,16322) gene= AI1 note= Reverse transcriptase required for splicing of the	|gene gene= AVT1 |CDS[fcd=-1353](+,436796,438604) gene= AVT1 note= Avt1p;
13847	14038	0	2	0	NC_001224	0	98	NC_001224	72822	73014	|neigh_up NC_001224-start |neigh_down CDS[fcd=13769](+,13818,16322) gene= AI1 note= Reverse transcriptase required for splicing of the	|neigh_up CDS[fcd=-11896](+,61022,61729) gene= SCEI note= Sceip |neigh_down CDS[fcd=840](+,73758,74513) gene= COX2 note= Subunit II of cytochrome c oxidase, which is the
13847	7688	0	1	0	NC_001224	0	98	NC_001143	128017	129883	|neigh_up NC_001224-start |neigh_down CDS[fcd=13769](+,13818,16322) gene= AI1 note= Reverse transcriptase required for splicing of the	|gene |CDS[fcd=-1470](+,127480,130266) note= Ykl171wp;
13847	1418	0	1	0	NC_001224	0	98	NC_001135	134981	135033	|neigh_up NC_001224-start |neigh_down CDS[fcd=13769](+,13818,16322) gene= AI1 note= Reverse transcriptase required for splicing of the	|gene gene= ADP1 |CDS[fcd=1864](-,133722,136871) gene= ADP1 note= Adp1p;
13847	14042	0	2	3	NC_001224	0	98	NC_001224	73214	75634	|neigh_up NC_001224-start |neigh_down CDS[fcd=13769](+,13818,16322) gene= AI1 note= Reverse transcriptase required for splicing of the	|gene gene= COX2 |CDS[fcd=-666](+,73758,74513) gene= COX2 note= Subunit II of cytochrome c oxidase, which is the |gene note= Q0255p
13847	14041	0	1	1	NC_001224	0	98	NC_001224	73035	73213	|neigh_up NC_001224-start |neigh_down CDS[fcd=13769](+,13818,16322) gene= AI1 note= Reverse transcriptase required for splicing of the	|neigh_up CDS[fcd=-12102](+,61022,61729) gene= SCEI note= Sceip |neigh_down CDS[fcd=634](+,73758,74513) gene= COX2 note= Subunit II of cytochrome c oxidase, which is the
13847	12469	0	1	0	NC_001224	0	98	NC_001147	768458	769108	|neigh_up NC_001224-start |neigh_down CDS[fcd=13769](+,13818,16322) gene= AI1 note= Reverse transcriptase required for splicing of the	|gene gene= WTM2 |CDS[fcd=-373](+,768410,769813) gene= WTM2 note= Wtm2p;
13847	14046	0	1	0	NC_001224	0	98	NC_001224	75896	76286	|neigh_up NC_001224-start |neigh_down CDS[fcd=13769](+,13818,16322) gene= AI1 note= Reverse transcriptase required for splicing of the	|gene note= Q0255p |neigh_up CDS[fcd=-2333](+,73758,74513) gene= COX2 note= Subunit II of cytochrome c oxidase, which is the |neigh_down CDS[fcd=3122](+,79213,80022) gene= COX3 note= Subunit III of cytochrome c oxidase, which is the
13847	14045	0	1	3	NC_001224	0	98	NC_001224	75655	75895	|neigh_up NC_001224-start |neigh_down CDS[fcd=13769](+,13818,16322) gene= AI1 note= Reverse transcriptase required for splicing of the	|gene note= Q0255p |neigh_up CDS[fcd=-2017](+,73758,74513) gene= COX2 note= Subunit II of cytochrome c oxidase, which is the |neigh_down CDS[fcd=3438](+,79213,80022) gene= COX3 note= Subunit III of cytochrome c oxidase, which is the
13847	7740	0	1	0	NC_001224	0	98	NC_001143	180571	181528	|neigh_up NC_001224-start |neigh_down CDS[fcd=13769](+,13818,16322) gene= AI1 note= Reverse transcriptase required for splicing of the	|gene gene= TGL1 note= synonym: YKL5 |CDS[fcd=-265](+,180784,182430) gene= TGL1 note= Tgl1p;
13847	14051	0	1	0	NC_001224	0	98	NC_001224	76619	77064	|neigh_up NC_001224-start |neigh_down CDS[fcd=13769](+,13818,16322) gene= AI1 note= Reverse transcriptase required for splicing of the	|neigh_up CDS[fcd=-3083](+,73758,74513) gene= COX2 note= Subunit II of cytochrome c oxidase, which is the |neigh_down CDS[fcd=2372](+,79213,80022) gene= COX3 note= Subunit III of cytochrome c oxidase, which is the
13847	5251	0	1	0	NC_001224	0	98	NC_001139	800419	800592	|neigh_up NC_001224-start |neigh_down CDS[fcd=13769](+,13818,16322) gene= AI1 note= Reverse transcriptase required for splicing of the	|gene gene= PTI1 |CDS[fcd=46](+,800551,801828) gene= PTI1 note= Pti1p;
13847	2886	0	1	0	NC_001224	0	98	NC_001136	1120365	1121457	|neigh_up NC_001224-start |neigh_down CDS[fcd=13769](+,13818,16322) gene= AI1 note= Reverse transcriptase required for splicing of the	|gene gene= YSP2 |CDS[fcd=4009](-,1120604,1124920) gene= YSP2 note= Ysp2p;
13847	12108	0	1	0	NC_001224	0	98	NC_001147	459188	459905	|neigh_up NC_001224-start |neigh_down CDS[fcd=13769](+,13818,16322) gene= AI1 note= Reverse transcriptase required for splicing of the	|gene gene= THI71 note= synonym: YOR29-22 |CDS[fcd=1732](-,459482,461278) gene= THI71 note= Thi71p;
13847	10198	0	1	0	NC_001224	0	98	NC_001145	521781	522091	|neigh_up NC_001224-start |neigh_down CDS[fcd=13769](+,13818,16322) gene= AI1 note= Reverse transcriptase required for splicing of the	|gene gene= DLT1 |CDS[fcd=-148](-,520760,521788) gene= DLT1 note= Dlt1p;
13847	14056	0	3	2	NC_001224	0	98	NC_001224	77704	78918	|neigh_up NC_001224-start |neigh_down CDS[fcd=13769](+,13818,16322) gene= AI1 note= Reverse transcriptase required for splicing of the	|gene |tRNA |gene |tRNA |neigh_up CDS[fcd=-4553](+,73758,74513) gene= COX2 note= Subunit II of cytochrome c oxidase, which is the |neigh_down CDS[fcd=902](+,79213,80022) gene= COX3 note= Subunit III of cytochrome c oxidase, which is the
13847	6778	0	1	0	NC_001224	0	98	NC_001142	27905	28597	|neigh_up NC_001224-start |neigh_down CDS[fcd=13769](+,13818,16322) gene= AI1 note= Reverse transcriptase required for splicing of the	|gene gene= HXT8 |CDS[fcd=-1364](+,26887,28596) gene= HXT8 note= Hxt8p;
13847	9726	0	1	0	NC_001224	0	98	NC_001145	91727	91960	|neigh_up NC_001224-start |neigh_down CDS[fcd=13769](+,13818,16322) gene= AI1 note= Reverse transcriptase required for splicing of the	|neigh_up CDS[fcd=-1112](-,87123,90731) gene= RPM2 note= Rpm2p; |neigh_down CDS[fcd=392](+,92235,94241) gene= UFO1 note= Ufo1p;
13847	500	0	1	1	NC_001224	0	98	NC_001134	164711	165117	|neigh_up NC_001224-start |neigh_down CDS[fcd=13769](+,13818,16322) gene= AI1 note= Reverse transcriptase required for splicing of the	|gene |CDS[fcd=-139](-,164491,164775) note= Ybl029c-ap;
13847	14057	0	1	5	NC_001224	0	98	NC_001224	78919	80506	|neigh_up NC_001224-start |neigh_down CDS[fcd=13769](+,13818,16322) gene= AI1 note= Reverse transcriptase required for splicing of the	|gene gene= COX3 |CDS[fcd=-499](+,79213,80022) gene= COX3 note= Subunit III of cytochrome c oxidase, which is the
13847	14060	0	2	2	NC_001224	0	98	NC_001224	80527	81374	|neigh_up NC_001224-start |neigh_down CDS[fcd=13769](+,13818,16322) gene= AI1 note= Reverse transcriptase required for splicing of the	|neigh_up CDS[fcd=-1737](+,79213,80022) gene= COX3 note= Subunit III of cytochrome c oxidase, which is the |neigh_down NC_001224-end
13847	14061	0	1	1	NC_001224	0	98	NC_001224	81375	81407	|neigh_up NC_001224-start |neigh_down CDS[fcd=13769](+,13818,16322) gene= AI1 note= Reverse transcriptase required for splicing of the	|neigh_up CDS[fcd=-2178](+,79213,80022) gene= COX3 note= Subunit III of cytochrome c oxidase, which is the |neigh_down NC_001224-end
13847	14065	0	2	8	NC_001224	0	98	NC_001224	82549	82819	|neigh_up NC_001224-start |neigh_down CDS[fcd=13769](+,13818,16322) gene= AI1 note= Reverse transcriptase required for splicing of the	|neigh_up CDS[fcd=-3471](+,79213,80022) gene= COX3 note= Subunit III of cytochrome c oxidase, which is the |neigh_down NC_001224-end
13847	10547	0	1	0	NC_001224	0	98	NC_001145	848928	850335	|neigh_up NC_001224-start |neigh_down CDS[fcd=13769](+,13818,16322) gene= AI1 note= Reverse transcriptase required for splicing of the	|gene gene= ABZ2 |CDS(+,848684,849808) gene= ABZ2 note= Abz2p; |gene gene= HAS1 |CDS(-,850073,851590) gene= HAS1 note= Has1p;
13847	10176	0	1	0	NC_001224	0	98	NC_001145	505610	506414	|neigh_up NC_001224-start |neigh_down CDS[fcd=13769](+,13818,16322) gene= AI1 note= Reverse transcriptase required for splicing of the	|gene gene= ASI1 |CDS[fcd=-680](+,505332,507206) gene= ASI1 note= Asi1p;
13847	8618	0	2	0	NC_001224	0	98	NC_001144	259792	260357	|neigh_up NC_001224-start |neigh_down CDS[fcd=13769](+,13818,16322) gene= AI1 note= Reverse transcriptase required for splicing of the	|gene gene= REX2 note= synonym: YNT20 |CDS[fcd=474](-,259739,260548) gene= REX2 note= Rex2p;
13847	1443	0	1	0	NC_001224	0	98	NC_001135	159132	161109	|neigh_up NC_001224-start |neigh_down CDS[fcd=13769](+,13818,16322) gene= AI1 note= Reverse transcriptase required for splicing of the	|gene |CDS(-,158534,160369) note= Ycr023cp; |gene gene= SLM5 |CDS(-,160740,162218) gene= SLM5 note= Slm5p;
13847	14066	0	4	7	NC_001224	0	98	NC_001224	82820	83057	|neigh_up NC_001224-start |neigh_down CDS[fcd=13769](+,13818,16322) gene= AI1 note= Reverse transcriptase required for splicing of the	|neigh_up CDS[fcd=-3725](+,79213,80022) gene= COX3 note= Subunit III of cytochrome c oxidase, which is the |neigh_down NC_001224-end
13847	10182	0	2	0	NC_001224	0	98	NC_001145	509173	509790	|neigh_up NC_001224-start |neigh_down CDS[fcd=13769](+,13818,16322) gene= AI1 note= Reverse transcriptase required for splicing of the	|gene gene= ADE17 |CDS(-,507501,509279) gene= ADE17 note= Ade17p; |gene gene= RPL15B |CDS(-,509733,510347) gene= RPL15B note= Rpl15bp;
13847	9093	0	1	0	NC_001224	0	98	NC_001144	617426	618428	|neigh_up NC_001224-start |neigh_down CDS[fcd=13769](+,13818,16322) gene= AI1 note= Reverse transcriptase required for splicing of the	|gene gene= VPS34 note= synonyms: VPT29, VPL7, PEP15, END12 |CDS[fcd=-392](+,617535,620162) gene= VPS34 note= Vps34p;
13847	485	0	1	0	NC_001224	0	98	NC_001134	158925	159190	|neigh_up NC_001224-start |neigh_down CDS[fcd=13769](+,13818,16322) gene= AI1 note= Reverse transcriptase required for splicing of the	|gene gene= RIB1 |CDS[fcd=639](-,158659,159696) gene= RIB1 note= Rib1p;
13847	12112	0	1	0	NC_001224	0	98	NC_001147	460983	461689	|neigh_up NC_001224-start |neigh_down CDS[fcd=13769](+,13818,16322) gene= AI1 note= Reverse transcriptase required for splicing of the	|gene gene= THI71 note= synonym: YOR29-22 |CDS[fcd=-58](-,459482,461278) gene= THI71 note= Thi71p;
13847	962	0	1	0	NC_001224	0	98	NC_001134	561899	562466	|neigh_up NC_001224-start |neigh_down CDS[fcd=13769](+,13818,16322) gene= AI1 note= Reverse transcriptase required for splicing of the	|gene gene= CSH1 |CDS[fcd=-553](+,561629,562759) gene= CSH1 note= Csh1p;
13847	11039	0	1	0	NC_001224	0	98	NC_001146	309219	309625	|neigh_up NC_001224-start |neigh_down CDS[fcd=13769](+,13818,16322) gene= AI1 note= Reverse transcriptase required for splicing of the	|gene gene= MDG1 |CDS[fcd=637](-,308959,310059) gene= MDG1 note= Mdg1p;
13847	11635	0	1	0	NC_001224	0	98	NC_001147	49314	52669	|neigh_up NC_001224-start |neigh_down CDS[fcd=13769](+,13818,16322) gene= AI1 note= Reverse transcriptase required for splicing of the	|gene gene= PSF3 |CDS(+,48863,49447) gene= PSF3 note= Psf3p; |gene gene= CTR9 note= synonym: CDP1 |CDS(-,49554,52787) gene= CTR9 note= Ctr9p;
13847	9091	0	1	0	NC_001224	0	98	NC_001144	614805	616058	|neigh_up NC_001224-start |neigh_down CDS[fcd=13769](+,13818,16322) gene= AI1 note= Reverse transcriptase required for splicing of the	|gene gene= FAR10 |CDS[fcd=-674](+,614757,616193) gene= FAR10 note= Far10p;
13847	1455	0	1	0	NC_001224	0	98	NC_001135	169036	170257	|neigh_up NC_001224-start |neigh_down CDS[fcd=13769](+,13818,16322) gene= AI1 note= Reverse transcriptase required for splicing of the	|LTR note= YCRWDELTA11 |neigh_up CDS[fcd=-1651](-,167366,167995) gene= RHB1 note= Rhb1p; |neigh_down CDS[fcd=2774](-,170882,172420) gene= FEN2 note= Fen2p;
13847	7713	0	1	0	NC_001224	0	98	NC_001143	153713	156966	|neigh_up NC_001224-start |neigh_down CDS[fcd=13769](+,13818,16322) gene= AI1 note= Reverse transcriptase required for splicing of the	|gene gene= RCN1 |CDS[fcd=-883](-,153821,154456) gene= RCN1 note= Rcn1p; |gene gene= APE2 note= synonyms: YKL158W, LAP1 gene= APE2 note= Ape2p;
13847	4615	0	0	1	NC_001224	0	98	NC_001139	235480	237982	|neigh_up NC_001224-start |neigh_down CDS[fcd=13769](+,13818,16322) gene= AI1 note= Reverse transcriptase required for splicing of the	|gene gene= MRF1 |CDS(-,234722,235963) gene= MRF1 note= Mrf1p; |gene gene= GPI10 |CDS(-,236274,238124) gene= GPI10 note= Gpi10p;
13847	10692	0	0	1	NC_001224	0	98	NC_001146	35081	35732	|neigh_up NC_001224-start |neigh_down CDS[fcd=13769](+,13818,16322) gene= AI1 note= Reverse transcriptase required for splicing of the	|gene gene= VNX1 |CDS[fcd=-711](+,34695,37421) gene= VNX1 note= Vnx1p;
13847	10453	0	0	1	NC_001224	0	98	NC_001145	770271	771426	|neigh_up NC_001224-start |neigh_down CDS[fcd=13769](+,13818,16322) gene= AI1 note= Reverse transcriptase required for splicing of the	|gene gene= GAD1 |CDS[fcd=-48](+,770800,772557) gene= GAD1 note= Gad1p;
13847	4628	0	0	1	NC_001224	0	98	NC_001139	246782	250413	|neigh_up NC_001224-start |neigh_down CDS[fcd=13769](+,13818,16322) gene= AI1 note= Reverse transcriptase required for splicing of the	|gene gene= FLC3 |CDS(+,245721,248129) gene= FLC3 note= Flc3p; |gene |CDS(-,248499,249536) note= Ygl138cp; |gene gene= SEC27 gene= SEC27 note= Sec27p;
13847	4385	0	0	1	NC_001224	0	98	NC_001139	23480	23536	|neigh_up NC_001224-start |neigh_down CDS[fcd=13769](+,13818,16322) gene= AI1 note= Reverse transcriptase required for splicing of the	|neigh_up CDS[fcd=-1204](+,22304,23203) gene= FZF1 note= Fzf1p; |neigh_down CDS[fcd=427](+,23935,25395) gene= HXK2 note= Hxk2p;
13847	1660	0	0	1	NC_001224	0	98	NC_001136	32915	33368	|neigh_up NC_001224-start |neigh_down CDS[fcd=13769](+,13818,16322) gene= AI1 note= Reverse transcriptase required for splicing of the	|gene gene= PHO13 |CDS[fcd=-845](+,32296,33234) gene= PHO13 note= Pho13p;
13847	1889	0	0	1	NC_001224	0	98	NC_001136	202126	203396	|neigh_up NC_001224-start |neigh_down CDS[fcd=13769](+,13818,16322) gene= AI1 note= Reverse transcriptase required for splicing of the	|gene gene= CRD1 note= synonym: CLS1 |CDS(-,201720,202571) gene= CRD1 note= Crd1p; |gene gene= BPL1 note= synonym: ACC2 |CDS(+,203040,205112) gene= BPL1 note= Bpl1p;
13847	13868	0	0	3	NC_001224	0	98	NC_001224	4343	4550	|neigh_up NC_001224-start |neigh_down CDS[fcd=13769](+,13818,16322) gene= AI1 note= Reverse transcriptase required for splicing of the	|neigh_up NC_001224-start |neigh_down CDS[fcd=9372](+,13818,16322) gene= AI1 note= Reverse transcriptase required for splicing of the
13847	3793	0	0	1	NC_001224	0	98	NC_001137	370457	370880	|neigh_up NC_001224-start |neigh_down CDS[fcd=13769](+,13818,16322) gene= AI1 note= Reverse transcriptase required for splicing of the	|gene gene= NUP157 |CDS[fcd=1341](-,367834,372009) gene= NUP157 note= Nup157p;
13847	13870	0	0	4	NC_001224	0	98	NC_001224	4564	6221	|neigh_up NC_001224-start |neigh_down CDS[fcd=13769](+,13818,16322) gene= AI1 note= Reverse transcriptase required for splicing of the	|neigh_up NC_001224-start |neigh_down CDS[fcd=8426](+,13818,16322) gene= AI1 note= Reverse transcriptase required for splicing of the
13847	9532	0	0	1	NC_001224	0	98	NC_001144	1013732	1014565	|neigh_up NC_001224-start |neigh_down CDS[fcd=13769](+,13818,16322) gene= AI1 note= Reverse transcriptase required for splicing of the	|gene gene= CAR2 |CDS(+,1012498,1013772) gene= CAR2 note= Car2p; |rep_origin note= ARS1233 |gene gene= LSM3 note= synonyms: USS2, SMX4 |CDS(-,1013906,1014175) gene= LSM3 note= Lsm3p; |gene gene= MRPL4 |CDS(+,1014488,1015447) gene= MRPL4 note= Mrpl4p;
13847	2711	0	0	1	NC_001224	0	98	NC_001136	953874	954689	|neigh_up NC_001224-start |neigh_down CDS[fcd=13769](+,13818,16322) gene= AI1 note= Reverse transcriptase required for splicing of the	|gene gene= MNN10 note= synonyms: REC41, SLC2, BED1 |CDS(+,952796,953977) gene= MNN10 note= Mnn10p; |gene gene= TRS23 |CDS(+,954284,954943) gene= TRS23 note= Trs23p;
13847	3807	0	0	1	NC_001224	0	98	NC_001137	377873	378261	|neigh_up NC_001224-start |neigh_down CDS[fcd=13769](+,13818,16322) gene= AI1 note= Reverse transcriptase required for splicing of the	|neigh_up CDS[fcd=-457](-,375211,377610) gene= FLO8 note= Flo8p; |neigh_down CDS[fcd=4032](-,378758,382099) gene= KAP123 note= Kap123p;
13847	12609	0	0	1	NC_001224	0	98	NC_001147	903257	905031	|neigh_up NC_001224-start |neigh_down CDS[fcd=13769](+,13818,16322) gene= AI1 note= Reverse transcriptase required for splicing of the	|gene gene= SFG1 |CDS[fcd=613](+,904757,905797) gene= SFG1 note= Sfg1p;
13847	3783	0	0	1	NC_001224	0	98	NC_001137	364225	364291	|neigh_up NC_001224-start |neigh_down CDS[fcd=13769](+,13818,16322) gene= AI1 note= Reverse transcriptase required for splicing of the	|neigh_up CDS[fcd=-1162](+,363096,363698) gene= RPS8B note= Rps8bp; |neigh_down CDS[fcd=327](+,364585,366513) gene= SSA4 note= Ssa4p;
13847	9995	0	0	1	NC_001224	0	98	NC_001145	347186	347228	|neigh_up NC_001224-start |neigh_down CDS[fcd=13769](+,13818,16322) gene= AI1 note= Reverse transcriptase required for splicing of the	|neigh_up CDS[fcd=-691](-,344402,346516) gene= MSN2 note= Msn2p; |neigh_down CDS[fcd=1052](-,347510,348259) gene= CCS1 note= Ccs1p;
13847	1619	0	0	1	NC_001224	0	98	NC_001135	308510	315562	|neigh_up NC_001224-start |neigh_down CDS[fcd=13769](+,13818,16322) gene= AI1 note= Reverse transcriptase required for splicing of the	|gene gene= ADH7 note= synonym: ADHVII |CDS(+,309067,310152) gene= ADH7 note= Adh7p; |gene gene= RDS1 |CDS(+,310955,313453) gene= RDS1 note= Rds1p; |gene gene= AAD3 |CDS(+,313887,314978) gene= AAD3 note= Aad3p; |rep_origin note= ARS319
13847	13874	0	0	1	NC_001224	0	98	NC_001224	8260	8662	|neigh_up NC_001224-start |neigh_down CDS[fcd=13769](+,13818,16322) gene= AI1 note= Reverse transcriptase required for splicing of the	|neigh_up NC_001224-start |neigh_down CDS[fcd=5357](+,13818,16322) gene= AI1 note= Reverse transcriptase required for splicing of the
13847	13875	0	0	2	NC_001224	0	98	NC_001224	8663	8863	|neigh_up NC_001224-start |neigh_down CDS[fcd=13769](+,13818,16322) gene= AI1 note= Reverse transcriptase required for splicing of the	|neigh_up NC_001224-start |neigh_down CDS[fcd=5055](+,13818,16322) gene= AI1 note= Reverse transcriptase required for splicing of the
13847	6873	0	0	1	NC_001224	0	98	NC_001142	125681	126665	|neigh_up NC_001224-start |neigh_down CDS[fcd=13769](+,13818,16322) gene= AI1 note= Reverse transcriptase required for splicing of the	|gene gene= FAR1 |CDS[fcd=151](-,123832,126324) gene= FAR1 note= Far1p;
13847	11178	0	0	1	NC_001224	0	98	NC_001146	424145	425656	|neigh_up NC_001224-start |neigh_down CDS[fcd=13769](+,13818,16322) gene= AI1 note= Reverse transcriptase required for splicing of the	|gene gene= INP52 note= synonym: SJL2 |CDS(-,420946,424497) gene= INP52 note= Inp52p; |gene gene= LEU4 |CDS(-,424897,426756) gene= LEU4 note= Leu4p;
13847	13901	0	0	1	NC_001224	0	98	NC_001224	12360	12383	|neigh_up NC_001224-start |neigh_down CDS[fcd=13769](+,13818,16322) gene= AI1 note= Reverse transcriptase required for splicing of the	|neigh_up NC_001224-start |neigh_down CDS[fcd=1447](+,13818,16322) gene= AI1 note= Reverse transcriptase required for splicing of the
13847	889	0	0	1	NC_001224	0	98	NC_001134	482823	484320	|neigh_up NC_001224-start |neigh_down CDS[fcd=13769](+,13818,16322) gene= AI1 note= Reverse transcriptase required for splicing of the	|gene gene= GRS1 |CDS(-,481358,483361) gene= GRS1 note= Grs1p; |gene gene= MRPL36 |CDS(-,483964,484497) gene= MRPL36 note= Mrpl36p;
13847	12025	0	0	1	NC_001224	0	98	NC_001147	388962	389327	|neigh_up NC_001224-start |neigh_down CDS[fcd=13769](+,13818,16322) gene= AI1 note= Reverse transcriptase required for splicing of the	|gene gene= CRS5 |CDS[fcd=69](+,389213,389422) gene= CRS5 note= Crs5p;
13847	8749	0	0	1	NC_001224	0	98	NC_001144	367630	367702	|neigh_up NC_001224-start |neigh_down CDS[fcd=13769](+,13818,16322) gene= AI1 note= Reverse transcriptase required for splicing of the	|gene |CDS[fcd=459](-,366668,368125) note= Ylr108cp;
13847	9826	0	0	1	NC_001224	0	98	NC_001145	175101	176585	|neigh_up NC_001224-start |neigh_down CDS[fcd=13769](+,13818,16322) gene= AI1 note= Reverse transcriptase required for splicing of the	|gene gene= RSE1 |CDS[fcd=2462](-,174220,178305) gene= RSE1 note= Rse1p;
13847	10391	0	0	1	NC_001224	0	98	NC_001145	703958	704968	|neigh_up NC_001224-start |neigh_down CDS[fcd=13769](+,13818,16322) gene= AI1 note= Reverse transcriptase required for splicing of the	|gene gene= TRS130 |CDS[fcd=2423](-,703578,706886) gene= TRS130 note= Trs130p;
13847	13912	0	0	1	NC_001224	0	98	NC_001224	28150	29844	|neigh_up NC_001224-start |neigh_down CDS[fcd=13769](+,13818,16322) gene= AI1 note= Reverse transcriptase required for splicing of the	|gene gene= ATP6 |CDS[fcd=-510](+,28487,29266) gene= ATP6 note= Mitochondrially encoded subunit 6 of the F0 sector
13847	12272	0	0	1	NC_001224	0	98	NC_001147	586504	586550	|neigh_up NC_001224-start |neigh_down CDS[fcd=13769](+,13818,16322) gene= AI1 note= Reverse transcriptase required for splicing of the	|neigh_up CDS[fcd=-202](-,584310,586325) gene= RUP1 note= Rup1p; |neigh_down CDS[fcd=455](+,586982,589282) gene= SFL1 note= Sfl1p;
13847	5657	0	0	1	NC_001224	0	98	NC_001140	74868	76112	|neigh_up NC_001224-start |neigh_down CDS[fcd=13769](+,13818,16322) gene= AI1 note= Reverse transcriptase required for splicing of the	|gene gene= RPS20 note= synonym: URP2 |CDS(+,75409,75774) gene= RPS20 note= Rps20p; |gene gene= YLF2 note= synonym: YLF1 |CDS(-,76094,77311) gene= YLF2 note= Ylf2p;
13847	11740	0	0	1	NC_001224	0	98	NC_001147	136720	137650	|neigh_up NC_001224-start |neigh_down CDS[fcd=13769](+,13818,16322) gene= AI1 note= Reverse transcriptase required for splicing of the	|gene gene= WRS1 note= synonym: HRE342 |CDS[fcd=640](-,136527,137825) gene= WRS1 note= Wrs1p;
13847	5171	0	0	1	NC_001224	0	98	NC_001139	742280	742352	|neigh_up NC_001224-start |neigh_down CDS[fcd=13769](+,13818,16322) gene= AI1 note= Reverse transcriptase required for splicing of the	|gene |CDS[fcd=14](+,742330,745440) note= Ygr125wp;
13847	6373	0	0	1	NC_001224	0	98	NC_001141	128887	129152	|neigh_up NC_001224-start |neigh_down CDS[fcd=13769](+,13818,16322) gene= AI1 note= Reverse transcriptase required for splicing of the	|gene gene= SIM1 |CDS[fcd=-868](+,128151,129578) gene= SIM1 note= Sim1p;
13847	7125	0	0	1	NC_001224	0	98	NC_001142	357114	359874	|neigh_up NC_001224-start |neigh_down CDS[fcd=13769](+,13818,16322) gene= AI1 note= Reverse transcriptase required for splicing of the	|gene |CDS(+,356019,357923) note= Yjl045wp; |gene gene= GYP6 |CDS(-,358295,359671) gene= GYP6 note= Gyp6p;
13847	1823	0	0	1	NC_001224	0	98	NC_001136	146917	147277	|neigh_up NC_001224-start |neigh_down CDS[fcd=13769](+,13818,16322) gene= AI1 note= Reverse transcriptase required for splicing of the	|gene gene= DLD1 |CDS[fcd=493](-,145827,147590) gene= DLD1 note= Dld1p;
13847	6607	0	0	1	NC_001224	0	98	NC_001141	326725	328130	|neigh_up NC_001224-start |neigh_down CDS[fcd=13769](+,13818,16322) gene= AI1 note= Reverse transcriptase required for splicing of the	|gene gene= MNT3 |CDS[fcd=-1326](+,326101,327993) gene= MNT3 note= Mnt3p;
13847	8711	0	0	1	NC_001224	0	98	NC_001144	329466	330477	|neigh_up NC_001224-start |neigh_down CDS[fcd=13769](+,13818,16322) gene= AI1 note= Reverse transcriptase required for splicing of the	|gene gene= IOC2 |CDS[fcd=2145](-,329678,332116) gene= IOC2 note= Ioc2p;
13847	7146	0	0	1	NC_001224	0	98	NC_001142	375055	376753	|neigh_up NC_001224-start |neigh_down CDS[fcd=13769](+,13818,16322) gene= AI1 note= Reverse transcriptase required for splicing of the	|rep_origin note= ARS1012 |gene |CDS(-,375110,375769) note= Yjl038cp; |rep_origin note= ARS1013 |gene gene= IRC18 |CDS(+,376657,377331) gene= IRC18 note= Irc18p;
13847	2542	0	0	1	NC_001224	0	98	NC_001136	793750	794760	|neigh_up NC_001224-start |neigh_down CDS[fcd=13769](+,13818,16322) gene= AI1 note= Reverse transcriptase required for splicing of the	|gene gene= STB3 |CDS(-,792345,793886) gene= STB3 note= Stb3p; |gene |CDS(-,794571,794720) note= Ydr169c-ap;
13847	11145	0	0	1	NC_001224	0	98	NC_001146	394076	394792	|neigh_up NC_001224-start |neigh_down CDS[fcd=13769](+,13818,16322) gene= AI1 note= Reverse transcriptase required for splicing of the	|gene gene= NAF1 |CDS(+,392894,394372) gene= NAF1 note= Naf1p; |gene gene= NMA111 note= synonym: YNM3 |CDS(+,394687,397680) gene= NMA111 note= Nma111p;
13847	13921	0	0	1	NC_001224	0	98	NC_001224	31075	32450	|neigh_up NC_001224-start |neigh_down CDS[fcd=13769](+,13818,16322) gene= AI1 note= Reverse transcriptase required for splicing of the	|neigh_up CDS[fcd=-3275](+,28487,29266) gene= ATP6 note= Mitochondrially encoded subunit 6 of the F0 sector |neigh_down CDS[fcd=14961](+,46723,46953) gene= OLI1 note= Oli1p
13847	7320	0	0	1	NC_001224	0	98	NC_001142	559386	564598	|neigh_up NC_001224-start |neigh_down CDS[fcd=13769](+,13818,16322) gene= AI1 note= Reverse transcriptase required for splicing of the	|gene gene= TOR1 note= synonym: DRR1 |CDS[fcd=-2583](+,559409,566821) gene= TOR1 note= Tor1p;
13847	6897	0	0	1	NC_001224	0	98	NC_001142	144850	146957	|neigh_up NC_001224-start |neigh_down CDS[fcd=13769](+,13818,16322) gene= AI1 note= Reverse transcriptase required for splicing of the	|gene gene= SFH5 |CDS(+,145157,146041) gene= SFH5 note= Sfh5p; |gene |CDS(+,146356,146670) note= Yjl144wp;
13847	12296	0	0	1	NC_001224	0	98	NC_001147	605195	605552	|neigh_up NC_001224-start |neigh_down CDS[fcd=13769](+,13818,16322) gene= AI1 note= Reverse transcriptase required for splicing of the	|gene gene= PNO1 note= synonyms: RRP20, DIM2 |CDS[fcd=799](-,605348,606172) gene= PNO1 note= Pno1p;
13847	1810	0	0	1	NC_001224	0	98	NC_001136	136924	137303	|neigh_up NC_001224-start |neigh_down CDS[fcd=13769](+,13818,16322) gene= AI1 note= Reverse transcriptase required for splicing of the	|gene |CDS[fcd=-1216](+,135897,137540) note= Ydl180wp;
13847	12236	0	0	1	NC_001224	0	98	NC_001147	566361	567836	|neigh_up NC_001224-start |neigh_down CDS[fcd=13769](+,13818,16322) gene= AI1 note= Reverse transcriptase required for splicing of the	|rep_origin note= ARS1516 |gene |CDS[fcd=2461](-,566878,569559) note= Yor129cp;
13847	11753	0	0	1	NC_001224	0	98	NC_001147	152452	153401	|neigh_up NC_001224-start |neigh_down CDS[fcd=13769](+,13818,16322) gene= AI1 note= Reverse transcriptase required for splicing of the	|gene gene= HAL9 |CDS[fcd=564](-,150398,153490) gene= HAL9 note= Hal9p;
13847	5686	0	0	1	NC_001224	0	98	NC_001140	97525	98371	|neigh_up NC_001224-start |neigh_down CDS[fcd=13769](+,13818,16322) gene= AI1 note= Reverse transcriptase required for splicing of the	|gene gene= STE20 |CDS(-,95114,97933) gene= STE20 note= Ste20p; |gene gene= SHU1 |CDS(-,98339,98791) gene= SHU1 note= Shu1p;
13847	13939	0	0	1	NC_001224	0	98	NC_001224	35817	35829	|neigh_up NC_001224-start |neigh_down CDS[fcd=13769](+,13818,16322) gene= AI1 note= Reverse transcriptase required for splicing of the	|neigh_up CDS[fcd=-7336](+,28487,29266) gene= ATP6 note= Mitochondrially encoded subunit 6 of the F0 sector |neigh_down CDS[fcd=10900](+,46723,46953) gene= OLI1 note= Oli1p
13847	9571	0	0	1	NC_001224	0	98	NC_001144	1054012	1054088	|neigh_up NC_001224-start |neigh_down CDS[fcd=13769](+,13818,16322) gene= AI1 note= Reverse transcriptase required for splicing of the	|gene |CDS[fcd=-423](+,1053627,1054541) note= Ylr455wp;
13847	8493	0	0	1	NC_001224	0	98	NC_001144	132563	132715	|neigh_up NC_001224-start |neigh_down CDS[fcd=13769](+,13818,16322) gene= AI1 note= Reverse transcriptase required for splicing of the	|gene gene= DRS1 |CDS[fcd=-911](+,131728,133986) gene= DRS1 note= Drs1p;
13847	1554	0	0	1	NC_001224	0	98	NC_001135	241613	241863	|neigh_up NC_001224-start |neigh_down CDS[fcd=13769](+,13818,16322) gene= AI1 note= Reverse transcriptase required for splicing of the	|gene gene= RSA4 |CDS[fcd=610](-,240801,242348) gene= RSA4 note= Rsa4p;
13847	10865	0	0	1	NC_001224	0	98	NC_001146	188922	188963	|neigh_up NC_001224-start |neigh_down CDS[fcd=13769](+,13818,16322) gene= AI1 note= Reverse transcriptase required for splicing of the	|gene gene= SLA2 note= synonyms: MOP2, END4 |CDS[fcd=-890](+,188052,190958) gene= SLA2 note= Sla2p;
13847	4537	0	0	1	NC_001224	0	98	NC_001139	155978	156408	|neigh_up NC_001224-start |neigh_down CDS[fcd=13769](+,13818,16322) gene= AI1 note= Reverse transcriptase required for splicing of the	|gene gene= STR3 |CDS[fcd=-175](-,154621,156018) gene= STR3 note= Str3p;
13847	1493	0	0	1	NC_001224	0	98	NC_001135	205251	205538	|neigh_up NC_001224-start |neigh_down CDS[fcd=13769](+,13818,16322) gene= AI1 note= Reverse transcriptase required for splicing of the	|gene gene= TAF2 note= synonyms: TSM1, TAF150 |CDS[fcd=-1](-,201170,205393) gene= TAF2 note= Taf2p;
13847	13006	0	0	1	NC_001224	0	98	NC_001148	168580	171272	|neigh_up NC_001224-start |neigh_down CDS[fcd=13769](+,13818,16322) gene= AI1 note= Reverse transcriptase required for splicing of the	|gene gene= AFT2 |CDS(-,168087,169337) gene= AFT2 note= Aft2p; |gene gene= YIG1 |CDS(-,169769,171154) gene= YIG1 note= Yig1p;
13847	11110	0	0	1	NC_001224	0	98	NC_001146	368052	369173	|neigh_up NC_001224-start |neigh_down CDS[fcd=13769](+,13818,16322) gene= AI1 note= Reverse transcriptase required for splicing of the	|gene gene= SRV2 note= synonym: CAP |CDS(+,366743,368323) gene= SRV2 note= Srv2p; |gene gene= NAM9 note= synonym: MNA6 |CDS(-,368597,370057) gene= NAM9 note= Nam9p;
13847	10561	0	0	1	NC_001224	0	98	NC_001145	858537	859722	|neigh_up NC_001224-start |neigh_down CDS[fcd=13769](+,13818,16322) gene= AI1 note= Reverse transcriptase required for splicing of the	|gene |CDS(-,858296,858889) note= Ymr295cp; |gene gene= LCB1 note= synonyms: TSC2, END8 |CDS(-,859214,860890) gene= LCB1 note= Lcb1p;
13847	12999	0	0	1	NC_001224	0	98	NC_001148	153543	153878	|neigh_up NC_001224-start |neigh_down CDS[fcd=13769](+,13818,16322) gene= AI1 note= Reverse transcriptase required for splicing of the	|gene gene= NIP7 |CDS[fcd=-216](+,153494,154039) gene= NIP7 note= Nip7p;
13847	1779	0	0	1	NC_001224	0	98	NC_001136	116806	117475	|neigh_up NC_001224-start |neigh_down CDS[fcd=13769](+,13818,16322) gene= AI1 note= Reverse transcriptase required for splicing of the	|gene gene= ARF1 |CDS[fcd=-818](+,116322,116867) gene= ARF1 note= Arf1p;
13847	13016	0	0	1	NC_001224	0	98	NC_001148	180715	181468	|neigh_up NC_001224-start |neigh_down CDS[fcd=13769](+,13818,16322) gene= AI1 note= Reverse transcriptase required for splicing of the	|gene gene= DDC1 |CDS(+,179276,181114) gene= DDC1 note= Ddc1p; |gene gene= RSA1 |CDS(+,181402,182547) gene= RSA1 note= Rsa1p;
13847	13969	0	0	1	NC_001224	0	98	NC_001224	48126	48452	|neigh_up NC_001224-start |neigh_down CDS[fcd=13769](+,13818,16322) gene= AI1 note= Reverse transcriptase required for splicing of the	|gene |tRNA |neigh_up CDS[fcd=-1566](+,46723,46953) gene= OLI1 note= Oli1p |neigh_down CDS[fcd=612](+,48901,50097) gene= VAR1 note= Var1p
13847	11130	0	0	1	NC_001224	0	98	NC_001146	388399	389222	|neigh_up NC_001224-start |neigh_down CDS[fcd=13769](+,13818,16322) gene= AI1 note= Reverse transcriptase required for splicing of the	|gene gene= SPC98 |CDS[fcd=-1581](+,387229,389769) gene= SPC98 note= Spc98p;
13847	8404	0	0	2	NC_001224	0	98	NC_001144	65178	65368	|neigh_up NC_001224-start |neigh_down CDS[fcd=13769](+,13818,16322) gene= AI1 note= Reverse transcriptase required for splicing of the	|gene gene= UBI4 note= synonyms: UB14, SCD2 |CDS[fcd=-67](-,64061,65206) gene= UBI4 note= Ubi4p;
13847	3142	0	0	1	NC_001224	0	98	NC_001136	1350603	1351433	|neigh_up NC_001224-start |neigh_down CDS[fcd=13769](+,13818,16322) gene= AI1 note= Reverse transcriptase required for splicing of the	|gene |CDS[fcd=-736](+,1350282,1352345) note= Ydr444wp;
13847	692	0	0	1	NC_001224	0	98	NC_001134	323128	323665	|neigh_up NC_001224-start |neigh_down CDS[fcd=13769](+,13818,16322) gene= AI1 note= Reverse transcriptase required for splicing of the	|gene gene= QDR3 note= synonym: AQR2 |CDS[fcd=549](-,321876,323945) gene= QDR3 note= Qdr3p;
13847	7746	0	0	1	NC_001224	0	98	NC_001143	191347	191412	|neigh_up NC_001224-start |neigh_down CDS[fcd=13769](+,13818,16322) gene= AI1 note= Reverse transcriptase required for splicing of the	|gene gene= OCT1 |CDS[fcd=62](-,189129,191441) gene= OCT1 note= Oct1p;
13847	2334	0	0	1	NC_001224	0	98	NC_001136	597648	598596	|neigh_up NC_001224-start |neigh_down CDS[fcd=13769](+,13818,16322) gene= AI1 note= Reverse transcriptase required for splicing of the	|gene gene= PPH3 |CDS(+,597153,598079) gene= PPH3 note= Pph3p; |gene gene= RAD55 |CDS(+,598465,599685) gene= RAD55 note= Rad55p;
13847	13034	0	0	1	NC_001224	0	98	NC_001148	201001	201133	|neigh_up NC_001224-start |neigh_down CDS[fcd=13769](+,13818,16322) gene= AI1 note= Reverse transcriptase required for splicing of the	|gene gene= RTT10 |CDS[fcd=1468](-,199494,202535) gene= RTT10 note= Rtt10p;
13847	11322	0	0	1	NC_001224	0	98	NC_001146	551873	552552	|neigh_up NC_001224-start |neigh_down CDS[fcd=13769](+,13818,16322) gene= AI1 note= Reverse transcriptase required for splicing of the	|gene gene= COG6 note= synonyms: SEC37, COD2 |CDS[fcd=-224](-,549469,551988) gene= COG6 note= Cog6p;
13847	9381	0	0	1	NC_001224	0	98	NC_001144	878754	879037	|neigh_up NC_001224-start |neigh_down CDS[fcd=13769](+,13818,16322) gene= AI1 note= Reverse transcriptase required for splicing of the	|gene gene= CSR1 note= synonym: SFH2 |CDS[fcd=-613](+,878282,879508) gene= CSR1 note= Csr1p;
13847	9387	0	0	1	NC_001224	0	98	NC_001144	882150	882830	|neigh_up NC_001224-start |neigh_down CDS[fcd=13769](+,13818,16322) gene= AI1 note= Reverse transcriptase required for splicing of the	|gene gene= NAM2 note= synonym: MSL1 |CDS[fcd=2261](-,882067,884751) gene= NAM2 note= Nam2p;
13847	2591	0	0	1	NC_001224	0	98	NC_001136	835549	835674	|neigh_up NC_001224-start |neigh_down CDS[fcd=13769](+,13818,16322) gene= AI1 note= Reverse transcriptase required for splicing of the	|neigh_up CDS[fcd=-122](-,832856,835489) note= Ydr186cp; |neigh_down CDS[fcd=807](+,836418,838058) gene= CCT6 note= Cct6p;
13847	3452	0	0	1	NC_001224	0	98	NC_001137	96208	97662	|neigh_up NC_001224-start |neigh_down CDS[fcd=13769](+,13818,16322) gene= AI1 note= Reverse transcriptase required for splicing of the	|gene gene= ECM10 note= synonym: SSC3 |CDS(+,94644,96578) gene= ECM10 note= Ecm10p; |gene gene= BUD16 |CDS(-,96858,97796) gene= BUD16 note= Bud16p;
13847	10609	0	0	1	NC_001224	0	98	NC_001145	888515	888828	|neigh_up NC_001224-start |neigh_down CDS[fcd=13769](+,13818,16322) gene= AI1 note= Reverse transcriptase required for splicing of the	|gene gene= GAS1 note= synonyms: GGP1, CWH52 |CDS[fcd=-1669](+,887002,888681) gene= GAS1 note= Gas1p;
13847	11570	0	0	1	NC_001224	0	98	NC_001146	768312	769196	|neigh_up NC_001224-start |neigh_down CDS[fcd=13769](+,13818,16322) gene= AI1 note= Reverse transcriptase required for splicing of the	|gene |CDS[fcd=-3379](+,765375,769376) note= Ynr070wp;
13847	747	0	0	1	NC_001224	0	98	NC_001134	370462	370766	|neigh_up NC_001224-start |neigh_down CDS[fcd=13769](+,13818,16322) gene= AI1 note= Reverse transcriptase required for splicing of the	|gene gene= NRG2 |CDS[fcd=83](-,370035,370697) gene= NRG2 note= Nrg2p;
13847	14016	0	0	1	NC_001224	0	98	NC_001224	65783	65903	|neigh_up NC_001224-start |neigh_down CDS[fcd=13769](+,13818,16322) gene= AI1 note= Reverse transcriptase required for splicing of the	|neigh_up CDS[fcd=-4821](+,61022,61729) gene= SCEI note= Sceip |neigh_down CDS[fcd=7915](+,73758,74513) gene= COX2 note= Subunit II of cytochrome c oxidase, which is the
13847	10498	0	0	1	NC_001224	0	98	NC_001145	814274	816470	|neigh_up NC_001224-start |neigh_down CDS[fcd=13769](+,13818,16322) gene= AI1 note= Reverse transcriptase required for splicing of the	|gene gene= RCE1 |CDS(-,814363,815310) gene= RCE1 note= Rce1p; |rep_origin note= ARS1330 |gene gene= BUL1 note= synonyms: SMM2, RDS1, DAG1 |CDS(-,815650,818580) gene= BUL1 note= Bul1p;
13847	12722	0	0	1	NC_001224	0	98	NC_001147	989253	989349	|neigh_up NC_001224-start |neigh_down CDS[fcd=13769](+,13818,16322) gene= AI1 note= Reverse transcriptase required for splicing of the	|neigh_up CDS[fcd=-522](-,986896,988779) gene= PUT4 note= Put4p; |neigh_down CDS[fcd=485](+,989786,992830) gene= CIN1 note= Cin1p;
13847	8597	0	0	1	NC_001224	0	98	NC_001144	242451	242886	|neigh_up NC_001224-start |neigh_down CDS[fcd=13769](+,13818,16322) gene= AI1 note= Reverse transcriptase required for splicing of the	|gene gene= RPS0B note= synonym: YST2 gene= RPS0B note= Rps0bp; |neigh_up CDS[fcd=-1260](-,239348,241408) gene= FRE8 note= Fre8p; |neigh_down CDS[fcd=2505](-,243887,245173) note= Ylr049cp;
13847	6506	0	0	1	NC_001224	0	98	NC_001141	231179	231242	|neigh_up NC_001224-start |neigh_down CDS[fcd=13769](+,13818,16322) gene= AI1 note= Reverse transcriptase required for splicing of the	|neigh_up CDS[fcd=-141](-,230269,231069) gene= MAM33 note= Mam33p; |neigh_down CDS[fcd=4261](-,233054,235471) gene= SEC6 note= Sec6p;
13847	7966	0	0	1	NC_001224	0	98	NC_001143	352063	352615	|neigh_up NC_001224-start |neigh_down CDS[fcd=13769](+,13818,16322) gene= AI1 note= Reverse transcriptase required for splicing of the	|gene gene= DCW1 |CDS[fcd=-71](-,350919,352268) gene= DCW1 note= Dcw1p;
13847	14034	0	0	1	NC_001224	0	98	NC_001224	71248	71357	|neigh_up NC_001224-start |neigh_down CDS[fcd=13769](+,13818,16322) gene= AI1 note= Reverse transcriptase required for splicing of the	|neigh_up CDS[fcd=-10280](+,61022,61729) gene= SCEI note= Sceip |neigh_down CDS[fcd=2456](+,73758,74513) gene= COX2 note= Subunit II of cytochrome c oxidase, which is the
13847	4589	0	0	1	NC_001224	0	98	NC_001139	206521	206606	|neigh_up NC_001224-start |neigh_down CDS[fcd=13769](+,13818,16322) gene= AI1 note= Reverse transcriptase required for splicing of the	|neigh_up CDS[fcd=-3836](+,202727,203839) note= Ygl159wp; |neigh_down CDS[fcd=475](+,207038,208576) gene= RCK1 note= Rck1p;
13847	10247	0	0	1	NC_001224	0	98	NC_001145	561382	561673	|neigh_up NC_001224-start |neigh_down CDS[fcd=13769](+,13818,16322) gene= AI1 note= Reverse transcriptase required for splicing of the	|gene gene= SWP1 |CDS[fcd=-532](+,560995,561855) gene= SWP1 note= Swp1p;
13847	764	0	0	1	NC_001224	0	98	NC_001134	378819	378855	|neigh_up NC_001224-start |neigh_down CDS[fcd=13769](+,13818,16322) gene= AI1 note= Reverse transcriptase required for splicing of the	|neigh_up CDS[fcd=-407](-,376571,378430) gene= TAT1 note= Tat1p; |neigh_down CDS[fcd=1094](-,379218,379931) gene= ALG14 note= Alg14p;
13847	5056	0	0	1	NC_001224	0	98	NC_001139	618922	620371	|neigh_up NC_001224-start |neigh_down CDS[fcd=13769](+,13818,16322) gene= AI1 note= Reverse transcriptase required for splicing of the	|gene gene= VHT1 |CDS[fcd=216](-,618081,619862) gene= VHT1 note= Vht1p;
13847	8342	0	0	1	NC_001224	0	98	NC_001144	24568	25725	|neigh_up NC_001224-start |neigh_down CDS[fcd=13769](+,13818,16322) gene= AI1 note= Reverse transcriptase required for splicing of the	|gene |CDS[fcd=-1577](+,23569,25296) note= Yll058wp;
13847	12470	0	0	1	NC_001224	0	98	NC_001147	769109	769609	|neigh_up NC_001224-start |neigh_down CDS[fcd=13769](+,13818,16322) gene= AI1 note= Reverse transcriptase required for splicing of the	|gene gene= WTM2 |CDS[fcd=-949](+,768410,769813) gene= WTM2 note= Wtm2p;
13847	5250	0	0	1	NC_001224	0	98	NC_001139	799920	800418	|neigh_up NC_001224-start |neigh_down CDS[fcd=13769](+,13818,16322) gene= AI1 note= Reverse transcriptase required for splicing of the	|gene gene= CYS4 note= synonyms: VMA41, STR4, NHS5 |CDS[fcd=-1621](+,798548,800071) gene= CYS4 note= Cys4p;
13847	14052	0	0	1	NC_001224	0	98	NC_001224	77065	77675	|neigh_up NC_001224-start |neigh_down CDS[fcd=13769](+,13818,16322) gene= AI1 note= Reverse transcriptase required for splicing of the	|gene |tRNA |neigh_up CDS[fcd=-3612](+,73758,74513) gene= COX2 note= Subunit II of cytochrome c oxidase, which is the |neigh_down CDS[fcd=1843](+,79213,80022) gene= COX3 note= Subunit III of cytochrome c oxidase, which is the
13847	4846	0	0	1	NC_001224	0	98	NC_001139	432853	433160	|neigh_up NC_001224-start |neigh_down CDS[fcd=13769](+,13818,16322) gene= AI1 note= Reverse transcriptase required for splicing of the	|gene gene= MIG1 note= synonyms: TDS22, SSN1, CAT4 |CDS[fcd=61](-,431553,433067) gene= MIG1 note= Mig1p;
13847	12702	0	0	1	NC_001224	0	98	NC_001147	981955	982508	|neigh_up NC_001224-start |neigh_down CDS[fcd=13769](+,13818,16322) gene= AI1 note= Reverse transcriptase required for splicing of the	|gene gene= REV1 |CDS[fcd=-406](+,981825,984782) gene= REV1 note= Rev1p;
13847	10294	0	0	1	NC_001224	0	98	NC_001145	611787	612020	|neigh_up NC_001224-start |neigh_down CDS[fcd=13769](+,13818,16322) gene= AI1 note= Reverse transcriptase required for splicing of the	|gene gene= ECM5 |CDS[fcd=-164](+,611739,615974) gene= ECM5 note= Ecm5p;
13847	9931	0	0	1	NC_001224	0	98	NC_001145	287647	287939	|neigh_up NC_001224-start |neigh_down CDS[fcd=13769](+,13818,16322) gene= AI1 note= Reverse transcriptase required for splicing of the	|neigh_up CDS[fcd=-2694](+,285099,286316) note= Ymr010wp; |neigh_down CDS[fcd=285](+,288078,289703) gene= HXT2 note= Hxt2p;
13847	5804	0	0	1	NC_001224	0	98	NC_001140	181193	181411	|neigh_up NC_001224-start |neigh_down CDS[fcd=13769](+,13818,16322) gene= AI1 note= Reverse transcriptase required for splicing of the	|gene gene= BRL1 |CDS[fcd=-964](+,180338,181753) gene= BRL1 note= Brl1p;
13847	12101	0	0	1	NC_001224	0	98	NC_001147	454230	454630	|neigh_up NC_001224-start |neigh_down CDS[fcd=13769](+,13818,16322) gene= AI1 note= Reverse transcriptase required for splicing of the	|gene gene= VPS5 note= synonyms: VPT5, PEP10, GRD2 |CDS[fcd=-660](+,453770,455797) gene= VPS5 note= Vps5p;
13847	10275	0	0	1	NC_001224	0	98	NC_001145	591048	592566	|neigh_up NC_001224-start |neigh_down CDS[fcd=13769](+,13818,16322) gene= AI1 note= Reverse transcriptase required for splicing of the	|gene gene= PAH1 note= synonym: SMP2 |CDS[fcd=820](-,590039,592627) gene= PAH1 note= Pah1p;
13847	7723	0	0	1	NC_001224	0	98	NC_001143	167054	167885	|neigh_up NC_001224-start |neigh_down CDS[fcd=13769](+,13818,16322) gene= AI1 note= Reverse transcriptase required for splicing of the	|gene gene= MCR1 |CDS(+,166549,167457) gene= MCR1 note= Mcr1p; |gene gene= DBR1 note= synonym: PRP26 |CDS(-,167617,168834) gene= DBR1 note= Dbr1p;
13847	12986	0	0	1	NC_001224	0	98	NC_001148	141657	142010	|neigh_up NC_001224-start |neigh_down CDS[fcd=13769](+,13818,16322) gene= AI1 note= Reverse transcriptase required for splicing of the	|gene gene= BMS1 |CDS[fcd=1337](-,139619,143170) gene= BMS1 note= Bms1p;
13847	12435	0	0	1	NC_001224	0	98	NC_001147	747424	747631	|neigh_up NC_001224-start |neigh_down CDS[fcd=13769](+,13818,16322) gene= AI1 note= Reverse transcriptase required for splicing of the	|gene gene= RUD3 note= synonym: GRP1 |CDS[fcd=1453](-,747526,748980) gene= RUD3 note= Rud3p;
13847	3589	0	0	1	NC_001224	0	98	NC_001137	195803	196325	|neigh_up NC_001224-start |neigh_down CDS[fcd=13769](+,13818,16322) gene= AI1 note= Reverse transcriptase required for splicing of the	|gene gene= GPA2 note= synonym: SSP101 |CDS[fcd=-897](+,195167,196516) gene= GPA2 note= Gpa2p;
13847	9948	0	0	1	NC_001224	0	98	NC_001145	304926	306186	|neigh_up NC_001224-start |neigh_down CDS[fcd=13769](+,13818,16322) gene= AI1 note= Reverse transcriptase required for splicing of the	|gene gene= SOK2 |CDS[fcd=36](-,303235,305592) gene= SOK2 note= Sok2p;
13847	11845	0	0	1	NC_001224	0	98	NC_001147	230754	231040	|neigh_up NC_001224-start |neigh_down CDS[fcd=13769](+,13818,16322) gene= AI1 note= Reverse transcriptase required for splicing of the	|gene gene= AIM39 |CDS[fcd=-813](+,230084,231271) gene= AIM39 note= Aim39p;
13850	549	1	0	0	NC_001224	119	939	NC_001134	199624	200231	|gene |tRNA |neigh_up NC_001224-start |neigh_down CDS[fcd=13289](+,13818,16322) gene= AI1 note= Reverse transcriptase required for splicing of the	|gene gene= RRN6 |CDS[fcd=1824](-,199067,201751) gene= RRN6 note= Rrn6p;
13850	9771	1	0	0	NC_001224	119	939	NC_001145	129121	129796	|gene |tRNA |neigh_up NC_001224-start |neigh_down CDS[fcd=13289](+,13818,16322) gene= AI1 note= Reverse transcriptase required for splicing of the	|gene gene= TCB3 |CDS(-,124730,129367) gene= TCB3 note= Tcb3p; |gene gene= COG8 note= synonym: DOR1 |CDS(-,129749,131572) gene= COG8 note= Cog8p;
13850	3292	1	0	0	NC_001224	119	939	NC_001136	1494124	1494886	|gene |tRNA |neigh_up NC_001224-start |neigh_down CDS[fcd=13289](+,13818,16322) gene= AI1 note= Reverse transcriptase required for splicing of the	|gene gene= HLR1 |CDS[fcd=73](+,1494578,1495849) gene= HLR1 note= Hlr1p;
13850	3838	1	0	0	NC_001224	119	939	NC_001137	406654	407602	|gene |tRNA |neigh_up NC_001224-start |neigh_down CDS[fcd=13289](+,13818,16322) gene= AI1 note= Reverse transcriptase required for splicing of the	|rep_origin note= ARS517 |gene gene= DSE1 |CDS[fcd=1931](-,407338,409059) gene= DSE1 note= Dse1p;
13850	1638	1	1	0	NC_001224	119	939	NC_001136	18628	19191	|gene |tRNA |neigh_up NC_001224-start |neigh_down CDS[fcd=13289](+,13818,16322) gene= AI1 note= Reverse transcriptase required for splicing of the	|neigh_up CDS[fcd=-343](-,17577,18566) gene= AAD4 note= Aad4p; |neigh_down CDS[fcd=1726](+,20635,21006) note= Ydl241wp;
13850	7040	1	0	0	NC_001224	119	939	NC_001142	279261	281094	|gene |tRNA |neigh_up NC_001224-start |neigh_down CDS[fcd=13289](+,13818,16322) gene= AI1 note= Reverse transcriptase required for splicing of the	|gene gene= TAX4 |CDS[fcd=-1341](+,278836,280650) gene= TAX4 note= Tax4p;
13850	7071	1	0	1	NC_001224	119	939	NC_001142	310058	311293	|gene |tRNA |neigh_up NC_001224-start |neigh_down CDS[fcd=13289](+,13818,16322) gene= AI1 note= Reverse transcriptase required for splicing of the	|gene |CDS(-,307966,310632) note= Yjl070cp; |gene gene= UTP18 |CDS(-,310917,312701) gene= UTP18 note= Utp18p;
13850	9788	1	0	0	NC_001224	119	939	NC_001145	145153	145449	|gene |tRNA |neigh_up NC_001224-start |neigh_down CDS[fcd=13289](+,13818,16322) gene= AI1 note= Reverse transcriptase required for splicing of the	|gene gene= TEM1 |CDS[fcd=575](-,145139,145876) gene= TEM1 note= Tem1p;
13850	9241	1	0	0	NC_001224	119	939	NC_001144	764095	765280	|gene |tRNA |neigh_up NC_001224-start |neigh_down CDS[fcd=13289](+,13818,16322) gene= AI1 note= Reverse transcriptase required for splicing of the	|gene gene= CDC3 |CDS(-,762575,764137) gene= CDC3 note= Cdc3p; |gene gene= NKP2 |CDS(+,764808,765269) gene= NKP2 note= Nkp2p; |gene gene= TAD3 gene= TAD3 note= Tad3p;
13850	564	1	0	0	NC_001224	119	939	NC_001134	204193	204509	|gene |tRNA |neigh_up NC_001224-start |neigh_down CDS[fcd=13289](+,13818,16322) gene= AI1 note= Reverse transcriptase required for splicing of the	|gene gene= SCT1 note= synonym: GAT2 |CDS[fcd=-810](+,203541,205820) gene= SCT1 note= Sct1p;
13850	14088	1	5	1	NC_001224	119	939	YSCPLASM	5427	6317	|gene |tRNA |neigh_up NC_001224-start |neigh_down CDS[fcd=13289](+,13818,16322) gene= AI1 note= Reverse transcriptase required for splicing of the	|exon |neigh_up CDS[fcd=-674](-,4308,5198) |neigh_down YSCPLASM-end
13850	14084	2	2	0	NC_001224	119	939	YSCPLASM	2916	3865	|gene |tRNA |neigh_up NC_001224-start |neigh_down CDS[fcd=13289](+,13818,16322) gene= AI1 note= Reverse transcriptase required for splicing of the	|repeat_region note= IR1 |neigh_up CDS[fcd=-1119](+,2271,2816) |neigh_down CDS[fcd=1808](-,4308,5198)
13850	10976	1	0	0	NC_001224	119	939	NC_001146	269980	271287	|gene |tRNA |neigh_up NC_001224-start |neigh_down CDS[fcd=13289](+,13818,16322) gene= AI1 note= Reverse transcriptase required for splicing of the	|gene gene= SLZ1 |CDS[fcd=539](-,270276,271172) gene= SLZ1 note= Slz1p;
13850	14087	1	0	2	NC_001224	119	939	YSCPLASM	5008	5426	|gene |tRNA |neigh_up NC_001224-start |neigh_down CDS[fcd=13289](+,13818,16322) gene= AI1 note= Reverse transcriptase required for splicing of the	|mRNA note= REP2 mRNA (minor alt.) |mRNA note= REP2 mRNA (minor alt.) |mRNA note= REP2 mRNA (major alt.) |mRNA note= REP2 mRNA (major alt.) |mRNA note= REP2 mRNA (major alt.) |mRNA note= REP2 mRNA (major alt.) |mRNA note= REP2 mRNA (major alt.) |mRNA note= REP2 mRNA (major alt.) |mRNA note= REP2 mRNA (major alt.) |CDS[fcd=-19](-,4308,5198)
13850	9783	1	0	0	NC_001224	119	939	NC_001145	139614	139649	|gene |tRNA |neigh_up NC_001224-start |neigh_down CDS[fcd=13289](+,13818,16322) gene= AI1 note= Reverse transcriptase required for splicing of the	|gene gene= ERV41 gene= ERV41 note= Erv41p; |neigh_up CDS[fcd=-2081](+,137550,138944) gene= ITT1 note= Itt1p; |neigh_down CDS[fcd=1902](-,140424,141533) gene= SMA2 note= Sma2p;
13850	9782	1	0	0	NC_001224	119	939	NC_001145	139290	139613	|gene |tRNA |neigh_up NC_001224-start |neigh_down CDS[fcd=13289](+,13818,16322) gene= AI1 note= Reverse transcriptase required for splicing of the	|gene gene= ERV41 gene= ERV41 note= Erv41p; |neigh_up CDS[fcd=-1901](+,137550,138944) gene= ITT1 note= Itt1p; |neigh_down CDS[fcd=2082](-,140424,141533) gene= SMA2 note= Sma2p;
13850	9232	1	0	0	NC_001224	119	939	NC_001144	756421	758533	|gene |tRNA |neigh_up NC_001224-start |neigh_down CDS[fcd=13289](+,13818,16322) gene= AI1 note= Reverse transcriptase required for splicing of the	|gene gene= CDC25 note= synonym: CTN1 |CDS(-,752226,756995) gene= CDC25 note= Cdc25p; |gene gene= QNQ1 |CDS(-,757639,758835) gene= QNQ1 note= Qnq1p;
13850	14083	1	4	2	NC_001224	119	939	YSCPLASM	1816	2915	|gene |tRNA |neigh_up NC_001224-start |neigh_down CDS[fcd=13289](+,13818,16322) gene= AI1 note= Reverse transcriptase required for splicing of the	|mRNA note= Rep1 mRNA (alt.) |mRNA note= Rep1 mRNA (alt.) |mRNA note= Rep1 mRNA (alt.) |mRNA note= Rep1 mRNA (alt.) |mRNA note= Rep1 mRNA (alt.) |mRNA note= Rep1 mRNA (alt.) |CDS(-,887,2008) |mRNA note= D mRNA (alt.; 5' end +/- 3 bp) |mRNA note= D mRNA (alt.; 5' end +/- 3 bp) |CDS(+,2271,2816)
13850	6583	1	0	0	NC_001224	119	939	NC_001141	302322	302931	|gene |tRNA |neigh_up NC_001224-start |neigh_down CDS[fcd=13289](+,13818,16322) gene= AI1 note= Reverse transcriptase required for splicing of the	|neigh_up CDS[fcd=-1371](-,300827,301255) note= Yil029cp; |neigh_down CDS[fcd=1476](-,303677,304102) gene= KRE27 note= Kre27p;
13850	568	1	0	0	NC_001224	119	939	NC_001134	209089	209890	|gene |tRNA |neigh_up NC_001224-start |neigh_down CDS[fcd=13289](+,13818,16322) gene= AI1 note= Reverse transcriptase required for splicing of the	|gene gene= ALK2 |CDS(+,207197,209227) gene= ALK2 note= Alk2p; |gene |CDS(+,209412,209651) note= Ybl008w-ap; |gene gene= HIR1 |CDS(+,209656,212178) gene= HIR1 note= Hir1p;
13850	14082	2	4	0	NC_001224	119	939	YSCPLASM	784	1815	|gene |tRNA |neigh_up NC_001224-start |neigh_down CDS[fcd=13289](+,13818,16322) gene= AI1 note= Reverse transcriptase required for splicing of the	|repeat_region note= IR2 |conflict |mRNA note= Rep1 mRNA (alt.) |mRNA note= Rep1 mRNA (alt.) |mRNA note= Rep1 mRNA (alt.) |mRNA note= Rep1 mRNA (alt.) |mRNA note= Rep1 mRNA (alt.) |mRNA note= Rep1 mRNA (alt.) |CDS[fcd=709](-,887,2008)
13850	9258	2	0	0	NC_001224	119	939	NC_001144	782459	782901	|gene |tRNA |neigh_up NC_001224-start |neigh_down CDS[fcd=13289](+,13818,16322) gene= AI1 note= Reverse transcriptase required for splicing of the	|gene |CDS[fcd=-506](+,782174,782896) note= Ylr326wp;
13850	3317	1	0	0	NC_001224	119	939	NC_001136	1515152	1516097	|gene |tRNA |neigh_up NC_001224-start |neigh_down CDS[fcd=13289](+,13818,16322) gene= AI1 note= Reverse transcriptase required for splicing of the	|neigh_up CDS[fcd=-3540](+,1512084,1513595) note= Ydr539wp; |neigh_down CDS[fcd=2035](-,1517120,1517659) gene= IRC4 note= Irc4p;
13850	512	1	0	0	NC_001224	119	939	NC_001134	175626	176246	|gene |tRNA |neigh_up NC_001224-start |neigh_down CDS[fcd=13289](+,13818,16322) gene= AI1 note= Reverse transcriptase required for splicing of the	|gene gene= MCM2 |CDS[fcd=1593](-,174923,177529) gene= MCM2 note= Mcm2p;
13850	13173	1	0	0	NC_001224	119	939	NC_001148	316037	323297	|gene |tRNA |neigh_up NC_001224-start |neigh_down CDS[fcd=13289](+,13818,16322) gene= AI1 note= Reverse transcriptase required for splicing of the	|gene gene= KAP120 |CDS(+,313387,316485) gene= KAP120 note= Kap120p; |gene gene= SPC29 note= synonyms: NIP29, LPH3 |CDS(+,316754,317515) gene= SPC29 note= Spc29p; |gene gene= RNY1 |CDS(-,317640,318944) gene= RNY1 note= Rny1p; |gene gene= TFB2 |CDS(-,319225,320766) gene= TFB2 note= Tfb2p; |gene gene= MEI5 note= synonym: LPH6 |CDS(-,320961,321629) gene= MEI5 note= Mei5p; |gene gene= VPS30 note= syn…
13850	5461	1	0	0	NC_001224	119	939	NC_001139	1000272	1000736	|gene |tRNA |neigh_up NC_001224-start |neigh_down CDS[fcd=13289](+,13818,16322) gene= AI1 note= Reverse transcriptase required for splicing of the	|neigh_up CDS[fcd=-1359](-,998363,999145) gene= PUP2 note= Pup2p; |neigh_down CDS[fcd=428](+,1000932,1002245) gene= ENO1 note= Eno1p;
13850	4382	1	0	0	NC_001224	119	939	NC_001139	23041	23457	|gene |tRNA |neigh_up NC_001224-start |neigh_down CDS[fcd=13289](+,13818,16322) gene= AI1 note= Reverse transcriptase required for splicing of the	|gene gene= FZF1 note= synonyms: SUL1, RSU1, NRC299 |CDS[fcd=-945](+,22304,23203) gene= FZF1 note= Fzf1p;
13850	50	1	0	0	NC_001224	119	939	NC_001133	40047	40090	|gene |tRNA |neigh_up NC_001224-start |neigh_down CDS[fcd=13289](+,13818,16322) gene= AI1 note= Reverse transcriptase required for splicing of the	|gene gene= GPB2 note= synonym: KRH1 |CDS[fcd=-808](+,39260,41902) gene= GPB2 note= Gpb2p;
13850	3301	1	0	0	NC_001224	119	939	NC_001136	1500802	1501548	|gene |tRNA |neigh_up NC_001224-start |neigh_down CDS[fcd=13289](+,13818,16322) gene= AI1 note= Reverse transcriptase required for splicing of the	|gene gene= HSP31 |CDS[fcd=977](-,1501439,1502152) gene= HSP31 note= Hsp31p;
13850	9756	1	0	0	NC_001224	119	939	NC_001145	119646	120218	|gene |tRNA |neigh_up NC_001224-start |neigh_down CDS[fcd=13289](+,13818,16322) gene= AI1 note= Reverse transcriptase required for splicing of the	|gene gene= FPR3 note= synonym: NPI46 |CDS[fcd=1392](-,120089,121324) gene= FPR3 note= Fpr3p;
13850	11426	1	0	0	NC_001224	119	939	NC_001146	654337	655398	|gene |tRNA |neigh_up NC_001224-start |neigh_down CDS[fcd=13289](+,13818,16322) gene= AI1 note= Reverse transcriptase required for splicing of the	|gene gene= SMM1 note= synonym: DUS2 |CDS(+,653389,654543) gene= SMM1 note= Smm1p; |gene gene= ACC1 note= synonyms: MTR7, FAS3, ABP2 |CDS(-,654675,661376) gene= ACC1 note= Acc1p;
13850	9274	1	0	0	NC_001224	119	939	NC_001144	794752	794865	|gene |tRNA |neigh_up NC_001224-start |neigh_down CDS[fcd=13289](+,13818,16322) gene= AI1 note= Reverse transcriptase required for splicing of the	|misc_RNA |neigh_up CDS[fcd=-4132](+,790676,791806) gene= MID2 note= Mid2p; |neigh_down CDS[fcd=1091](-,795573,795899) gene= RPS25B note= Rps25bp;
13850	11908	1	0	0	NC_001224	119	939	NC_001147	282744	283689	|gene |tRNA |neigh_up NC_001224-start |neigh_down CDS[fcd=13289](+,13818,16322) gene= AI1 note= Reverse transcriptase required for splicing of the	|gene gene= DIS3 note= synonym: RRP44 |CDS[fcd=2211](-,282422,285427) gene= DIS3 note= Dis3p;
13850	11919	1	0	0	NC_001224	119	939	NC_001147	290222	290404	|gene |tRNA |neigh_up NC_001224-start |neigh_down CDS[fcd=13289](+,13818,16322) gene= AI1 note= Reverse transcriptase required for splicing of the	|gene |CDS[fcd=-1414](+,288899,290554) note= Yol019wp;
13850	7092	1	0	0	NC_001224	119	939	NC_001142	327993	328509	|gene |tRNA |neigh_up NC_001224-start |neigh_down CDS[fcd=13289](+,13818,16322) gene= AI1 note= Reverse transcriptase required for splicing of the	|gene gene= IKS1 |CDS[fcd=1865](-,328113,330116) gene= IKS1 note= Iks1p;
13850	8797	1	0	0	NC_001224	119	939	NC_001144	401864	402512	|gene |tRNA |neigh_up NC_001224-start |neigh_down CDS[fcd=13289](+,13818,16322) gene= AI1 note= Reverse transcriptase required for splicing of the	|gene gene= DIP2 note= synonym: UTP12 |CDS[fcd=-2530](+,399658,402489) gene= DIP2 note= Dip2p;
13850	3791	1	0	0	NC_001224	119	939	NC_001137	368556	370006	|gene |tRNA |neigh_up NC_001224-start |neigh_down CDS[fcd=13289](+,13818,16322) gene= AI1 note= Reverse transcriptase required for splicing of the	|gene gene= NUP157 |CDS[fcd=2728](-,367834,372009) gene= NUP157 note= Nup157p;
13850	615	1	0	0	NC_001224	119	939	NC_001134	257120	257350	|gene |tRNA |neigh_up NC_001224-start |neigh_down CDS[fcd=13289](+,13818,16322) gene= AI1 note= Reverse transcriptase required for splicing of the	|gene gene= IPP1 note= synonym: PPA1 |CDS[fcd=738](-,257110,257973) gene= IPP1 note= Ipp1p;
13850	7106	2	0	0	NC_001224	119	939	NC_001142	339657	341196	|gene |tRNA |neigh_up NC_001224-start |neigh_down CDS[fcd=13289](+,13818,16322) gene= AI1 note= Reverse transcriptase required for splicing of the	|gene gene= IRC8 |CDS[fcd=-644](+,339782,342250) gene= IRC8 note= Irc8p;
13850	9285	1	0	0	NC_001224	119	939	NC_001144	804734	805036	|gene |tRNA |neigh_up NC_001224-start |neigh_down CDS[fcd=13289](+,13818,16322) gene= AI1 note= Reverse transcriptase required for splicing of the	|gene gene= VRP1 note= synonyms: YLR337W, MDP2, END5 |CDS[fcd=221](-,802653,805106) gene= VRP1 note= Vrp1p;
13850	13685	1	0	0	NC_001224	119	939	NC_001148	778757	781372	|gene |tRNA |neigh_up NC_001224-start |neigh_down CDS[fcd=13289](+,13818,16322) gene= AI1 note= Reverse transcriptase required for splicing of the	|gene gene= THI22 |CDS[fcd=-1485](+,778579,780297) gene= THI22 note= Thi22p;
13850	3227	2	0	0	NC_001224	119	939	NC_001136	1434648	1435087	|gene |tRNA |neigh_up NC_001224-start |neigh_down CDS[fcd=13289](+,13818,16322) gene= AI1 note= Reverse transcriptase required for splicing of the	|gene gene= IZH1 |CDS[fcd=49](+,1434916,1435866) gene= IZH1 note= Izh1p;
13850	8746	1	0	0	NC_001224	119	939	NC_001144	364135	364921	|gene |tRNA |neigh_up NC_001224-start |neigh_down CDS[fcd=13289](+,13818,16322) gene= AI1 note= Reverse transcriptase required for splicing of the	|gene gene= REX3 |CDS[fcd=-411](+,364117,365331) gene= REX3 note= Rex3p;
13850	621	1	0	0	NC_001224	119	939	NC_001134	268989	269079	|gene |tRNA |neigh_up NC_001224-start |neigh_down CDS[fcd=13289](+,13818,16322) gene= AI1 note= Reverse transcriptase required for splicing of the	|gene gene= MNN2 note= synonyms: LDB8, CRV4, TTP1 |CDS[fcd=469](-,267710,269503) gene= MNN2 note= Mnn2p;
13850	8086	1	0	0	NC_001224	119	939	NC_001143	456501	456998	|gene |tRNA |neigh_up NC_001224-start |neigh_down CDS[fcd=13289](+,13818,16322) gene= AI1 note= Reverse transcriptase required for splicing of the	|gene gene= FOX2 note= synonym: POX2 |CDS[fcd=-52](-,453995,456697) gene= FOX2 note= Fox2p;
13850	6652	1	0	0	NC_001224	119	939	NC_001141	362052	362312	|gene |tRNA |neigh_up NC_001224-start |neigh_down CDS[fcd=13289](+,13818,16322) gene= AI1 note= Reverse transcriptase required for splicing of the	|gene gene= AIM21 |CDS[fcd=-1300](+,360882,362921) gene= AIM21 note= Aim21p;
13850	8759	1	0	0	NC_001224	119	939	NC_001144	378139	378723	|gene |tRNA |neigh_up NC_001224-start |neigh_down CDS[fcd=13289](+,13818,16322) gene= AI1 note= Reverse transcriptase required for splicing of the	|gene gene= CFT2 note= synonym: YDH1 |CDS[fcd=-445](+,377986,380565) gene= CFT2 note= Cft2p;
13850	10927	1	0	0	NC_001224	119	939	NC_001146	231975	233877	|gene |tRNA |neigh_up NC_001224-start |neigh_down CDS[fcd=13289](+,13818,16322) gene= AI1 note= Reverse transcriptase required for splicing of the	|gene gene= POP1 |CDS[fcd=770](-,231069,233696) gene= POP1 note= Pop1p;
13850	5418	1	0	0	NC_001224	119	939	NC_001139	964951	965487	|gene |tRNA |neigh_up NC_001224-start |neigh_down CDS[fcd=13289](+,13818,16322) gene= AI1 note= Reverse transcriptase required for splicing of the	|gene |CDS[fcd=441](-,963303,965660) note= Ygr237cp;
13850	7135	1	0	0	NC_001224	119	939	NC_001142	363681	365608	|gene |tRNA |neigh_up NC_001224-start |neigh_down CDS[fcd=13289](+,13818,16322) gene= AI1 note= Reverse transcriptase required for splicing of the	|gene gene= MHP1 |CDS[fcd=-3400](+,361244,365440) gene= MHP1 note= Mhp1p;
13850	6649	1	0	0	NC_001224	119	939	NC_001141	360533	360570	|gene |tRNA |neigh_up NC_001224-start |neigh_down CDS[fcd=13289](+,13818,16322) gene= AI1 note= Reverse transcriptase required for splicing of the	|neigh_up CDS[fcd=-158](-,357412,360393) gene= MPH1 note= Mph1p; |neigh_down CDS[fcd=331](+,360882,362921) gene= AIM21 note= Aim21p;
13850	2245	1	0	0	NC_001224	119	939	NC_001136	524882	525503	|gene |tRNA |neigh_up NC_001224-start |neigh_down CDS[fcd=13289](+,13818,16322) gene= AI1 note= Reverse transcriptase required for splicing of the	|gene gene= KRS1 note= synonym: GCD5 |CDS[fcd=245](+,525437,527212) gene= KRS1 note= Krs1p;
13850	13666	1	0	0	NC_001224	119	939	NC_001148	753326	755313	|gene |tRNA |neigh_up NC_001224-start |neigh_down CDS[fcd=13289](+,13818,16322) gene= AI1 note= Reverse transcriptase required for splicing of the	|gene |CDS(+,753299,754246) note= Ypr114wp; |gene |CDS(+,754875,758126) note= Ypr115wp;
13850	2788	1	0	0	NC_001224	119	939	NC_001136	1020189	1023444	|gene |tRNA |neigh_up NC_001224-start |neigh_down CDS[fcd=13289](+,13818,16322) gene= AI1 note= Reverse transcriptase required for splicing of the	|gene gene= RNH202 |CDS(+,1019364,1020416) gene= RNH202 note= Rnh202p; |gene gene= RRP45 |CDS(+,1020743,1021660) gene= RRP45 note= Rrp45p; |gene gene= PHM6 |CDS(-,1022003,1022317) gene= PHM6 note= Phm6p; |LTR note= YDRWSIGMA5
13850	8100	1	0	0	NC_001224	119	939	NC_001143	468812	468852	|gene |tRNA |neigh_up NC_001224-start |neigh_down CDS[fcd=13289](+,13818,16322) gene= AI1 note= Reverse transcriptase required for splicing of the	|neigh_up CDS[fcd=-522](-,466604,468310) note= Ykr015cp; |neigh_down CDS[fcd=528](+,469360,470982) gene= AIM28 note= Aim28p;
13850	12561	1	0	0	NC_001224	119	939	NC_001147	848753	850491	|gene |tRNA |neigh_up NC_001224-start |neigh_down CDS[fcd=13289](+,13818,16322) gene= AI1 note= Reverse transcriptase required for splicing of the	|gene gene= HUA2 |CDS(+,848477,849208) gene= HUA2 note= Hua2p; |gene |CDS(+,849634,850053) note= Yor285wp; |gene gene= AIM42 |CDS(+,850279,850728) gene= AIM42 note= Aim42p;
13850	11987	1	1	0	NC_001224	119	939	NC_001147	354710	355940	|gene |tRNA |neigh_up NC_001224-start |neigh_down CDS[fcd=13289](+,13818,16322) gene= AI1 note= Reverse transcriptase required for splicing of the	|LTR note= YOLWDELTA10 |gene |CDS[fcd=327](+,355652,355858) note= Yor011w-ap;
13850	9327	1	0	0	NC_001224	119	939	NC_001144	839645	840787	|gene |tRNA |neigh_up NC_001224-start |neigh_down CDS[fcd=13289](+,13818,16322) gene= AI1 note= Reverse transcriptase required for splicing of the	|gene |CDS[fcd=104](+,840320,840913) note= Ylr356wp;
13850	10899	1	0	1	NC_001224	119	939	NC_001146	204860	206095	|gene |tRNA |neigh_up NC_001224-start |neigh_down CDS[fcd=13289](+,13818,16322) gene= AI1 note= Reverse transcriptase required for splicing of the	|gene gene= KEX2 note= synonyms: SRB1, VMA45, QDS1 |CDS(+,202429,204873) gene= KEX2 note= Kex2p; |gene gene= YTP1 |CDS(+,205189,206568) gene= YTP1 note= Ytp1p;
13850	7565	1	0	0	NC_001224	119	939	NC_001143	23711	25002	|gene |tRNA |neigh_up NC_001224-start |neigh_down CDS[fcd=13289](+,13818,16322) gene= AI1 note= Reverse transcriptase required for splicing of the	|gene gene= JEN1 |CDS[fcd=-2122](+,22234,24084) gene= JEN1 note= Jen1p;
13850	11997	1	0	0	NC_001224	119	939	NC_001147	369012	369540	|gene |tRNA |neigh_up NC_001224-start |neigh_down CDS[fcd=13289](+,13818,16322) gene= AI1 note= Reverse transcriptase required for splicing of the	|gene |CDS[fcd=-1149](+,368127,370319) note= Yor019wp;
13850	5397	1	0	0	NC_001224	119	939	NC_001139	939562	942338	|gene |tRNA |neigh_up NC_001224-start |neigh_down CDS[fcd=13289](+,13818,16322) gene= AI1 note= Reverse transcriptase required for splicing of the	|misc_RNA |misc_RNA |gene gene= PET54 |CDS(+,939926,940807) gene= PET54 note= Pet54p; |gene gene= HSV2 |CDS(-,940872,942218) gene= HSV2 note= Hsv2p;
13850	10894	1	0	0	NC_001224	119	939	NC_001146	202759	202794	|gene |tRNA |neigh_up NC_001224-start |neigh_down CDS[fcd=13289](+,13818,16322) gene= AI1 note= Reverse transcriptase required for splicing of the	|gene gene= KEX2 note= synonyms: SRB1, VMA45, QDS1 |CDS[fcd=-347](+,202429,204873) gene= KEX2 note= Kex2p;
13850	592	1	0	0	NC_001224	119	939	NC_001134	238538	239928	|gene |tRNA |neigh_up NC_001224-start |neigh_down CDS[fcd=13289](+,13818,16322) gene= AI1 note= Reverse transcriptase required for splicing of the	|gene gene= NTH2 |CDS[fcd=2052](-,238943,241285) gene= NTH2 note= Nth2p;
13850	5385	1	0	0	NC_001224	119	939	NC_001139	925049	926060	|gene |tRNA |neigh_up NC_001224-start |neigh_down CDS[fcd=13289](+,13818,16322) gene= AI1 note= Reverse transcriptase required for splicing of the	|gene gene= CCH1 |CDS[fcd=-855](+,924699,930818) gene= CCH1 note= Cch1p;
13850	4421	1	1	0	NC_001224	119	939	NC_001139	55297	56007	|gene |tRNA |neigh_up NC_001224-start |neigh_down CDS[fcd=13289](+,13818,16322) gene= AI1 note= Reverse transcriptase required for splicing of the	|gene gene= MTO1 note= synonym: IPS1 |CDS(-,53787,55796) gene= MTO1 note= Mto1p; |gene |CDS(+,55279,55815) note= Ygl235wp;
13850	5384	1	0	0	NC_001224	119	939	NC_001139	922918	925048	|gene |tRNA |neigh_up NC_001224-start |neigh_down CDS[fcd=13289](+,13818,16322) gene= AI1 note= Reverse transcriptase required for splicing of the	|gene gene= GPI1 |CDS(-,922638,924467) gene= GPI1 note= Gpi1p; |gene gene= CCH1 |CDS(+,924699,930818) gene= CCH1 note= Cch1p;
13850	1080	1	0	0	NC_001224	119	939	NC_001134	663522	666567	|gene |tRNA |neigh_up NC_001224-start |neigh_down CDS[fcd=13289](+,13818,16322) gene= AI1 note= Reverse transcriptase required for splicing of the	|gene |CDS(-,662990,664672) note= Ybr220cp; |gene gene= PDB1 |CDS(-,665148,666248) gene= PDB1 note= Pdb1p; |gene |CDS(+,666533,666637) note= Ybr221w-ap;
13850	3238	1	0	0	NC_001224	119	939	NC_001136	1445170	1446318	|gene |tRNA |neigh_up NC_001224-start |neigh_down CDS[fcd=13289](+,13818,16322) gene= AI1 note= Reverse transcriptase required for splicing of the	|gene gene= ITR1 |CDS(-,1443705,1445459) gene= ITR1 note= Itr1p; |gene gene= SEC20 |CDS(-,1445835,1446986) gene= SEC20 note= Sec20p;
13850	7155	1	0	0	NC_001224	119	939	NC_001142	384097	386528	|gene |tRNA |neigh_up NC_001224-start |neigh_down CDS[fcd=13289](+,13818,16322) gene= AI1 note= Reverse transcriptase required for splicing of the	|gene gene= HCA4 note= synonyms: ECM24, DBP4 |CDS[fcd=-1480](+,383832,386144) gene= HCA4 note= Hca4p; |gene gene= BET4 gene= BET4 note= Bet4p;
13850	5376	1	0	0	NC_001224	119	939	NC_001139	919431	920052	|gene |tRNA |neigh_up NC_001224-start |neigh_down CDS[fcd=13289](+,13818,16322) gene= AI1 note= Reverse transcriptase required for splicing of the	|gene gene= RTA1 |CDS[fcd=-271](-,918517,919470) gene= RTA1 note= Rta1p;
13850	3720	1	0	0	NC_001224	119	939	NC_001137	317473	320855	|gene |tRNA |neigh_up NC_001224-start |neigh_down CDS[fcd=13289](+,13818,16322) gene= AI1 note= Reverse transcriptase required for splicing of the	|gene |CDS(-,316803,318338) note= Yer078cp; |gene |CDS(+,318642,318806) note= Yer078w-ap; |gene |CDS(+,318916,319548) note= Yer079wp; |gene gene= AIM9 |CDS(+,319959,321842) gene= AIM9 note= Aim9p;
13850	13273	1	1	0	NC_001224	119	939	NC_001148	408952	409192	|gene |tRNA |neigh_up NC_001224-start |neigh_down CDS[fcd=13289](+,13818,16322) gene= AI1 note= Reverse transcriptase required for splicing of the	|neigh_up CDS[fcd=-331](-,408007,408741) gene= ATP4 note= Atp4p; |neigh_down CDS[fcd=1015](-,409365,410087) note= Ypl077cp;
13850	6433	1	0	0	NC_001224	119	939	NC_001141	168058	172554	|gene |tRNA |neigh_up NC_001224-start |neigh_down CDS[fcd=13289](+,13818,16322) gene= AI1 note= Reverse transcriptase required for splicing of the	|gene gene= SLM1 note= synonym: LIT2 |CDS(-,167578,169638) gene= SLM1 note= Slm1p; |gene gene= SHQ1 |CDS(-,169979,171502) gene= SHQ1 note= Shq1p; |gene gene= DPH1 |CDS(+,171748,173025) gene= DPH1 note= Dph1p;
13850	5022	1	0	0	NC_001224	119	939	NC_001139	590892	591375	|gene |tRNA |neigh_up NC_001224-start |neigh_down CDS[fcd=13289](+,13818,16322) gene= AI1 note= Reverse transcriptase required for splicing of the	|gene gene= UFD1 |CDS(+,589830,590915) gene= UFD1 note= Ufd1p; |gene gene= SCM4 |CDS(+,591318,591881) gene= SCM4 note= Scm4p;
13850	6917	1	0	0	NC_001224	119	939	NC_001142	167285	167742	|gene |tRNA |neigh_up NC_001224-start |neigh_down CDS[fcd=13289](+,13818,16322) gene= AI1 note= Reverse transcriptase required for splicing of the	|gene gene= URA2 |CDS[fcd=4851](-,165720,172364) gene= URA2 note= Ura2p;
13850	9895	1	0	0	NC_001224	119	939	NC_001145	255169	256833	|gene |tRNA |neigh_up NC_001224-start |neigh_down CDS[fcd=13289](+,13818,16322) gene= AI1 note= Reverse transcriptase required for splicing of the	|gene gene= YAP1 note= synonyms: SNQ3, PAR1 |CDS(+,253848,255800) gene= YAP1 note= Yap1p; |gene gene= GIS4 |CDS(-,256092,258416) gene= GIS4 note= Gis4p;
13850	3157	1	0	0	NC_001224	119	939	NC_001136	1361221	1361280	|gene |tRNA |neigh_up NC_001224-start |neigh_down CDS[fcd=13289](+,13818,16322) gene= AI1 note= Reverse transcriptase required for splicing of the	|gene gene= YHP1 |CDS[fcd=923](-,1361112,1362173) gene= YHP1 note= Yhp1p;
13850	8003	1	0	0	NC_001224	119	939	NC_001143	382502	382602	|gene |tRNA |neigh_up NC_001224-start |neigh_down CDS[fcd=13289](+,13818,16322) gene= AI1 note= Reverse transcriptase required for splicing of the	|gene gene= MAE1 |CDS[fcd=1816](-,382359,384368) gene= MAE1 note= Mae1p;
13850	7524	1	1	0	NC_001224	119	939	NC_001142	724107	725426	|gene |tRNA |neigh_up NC_001224-start |neigh_down CDS[fcd=13289](+,13818,16322) gene= AI1 note= Reverse transcriptase required for splicing of the	|neigh_up CDS[fcd=-1957](+,722809,723894) gene= PGU1 note= Pgu1p; |neigh_down CDS[fcd=1012](+,725778,726818) note= Yjr154wp;
13850	9903	1	0	0	NC_001224	119	939	NC_001145	262101	266959	|gene |tRNA |neigh_up NC_001224-start |neigh_down CDS[fcd=13289](+,13818,16322) gene= AI1 note= Reverse transcriptase required for splicing of the	|gene gene= GLO1 |CDS(-,261705,262685) gene= GLO1 note= Glo1p; |rep_origin note= ARS1309 |gene |CDS(+,263483,264355) note= Yml003wp; |gene |CDS(+,264541,266754) note= Yml002wp;
13850	696	1	0	0	NC_001224	119	939	NC_001134	325601	326863	|gene |tRNA |neigh_up NC_001224-start |neigh_down CDS[fcd=13289](+,13818,16322) gene= AI1 note= Reverse transcriptase required for splicing of the	|gene gene= TCM62 |CDS[fcd=-174](-,324337,326058) gene= TCM62 note= Tcm62p; |rep_origin note= ARS211 |gene |tRNA note= GO_component: cytosol [goid 0005829] [evidence NAS]
13850	159	1	0	0	NC_001224	119	939	NC_001133	116621	116776	|gene |tRNA |neigh_up NC_001224-start |neigh_down CDS[fcd=13289](+,13818,16322) gene= AI1 note= Reverse transcriptase required for splicing of the	|gene gene= FUN30 |CDS[fcd=-1778](+,114920,118315) gene= FUN30 note= Fun30p;
13850	6942	1	0	0	NC_001224	119	939	NC_001142	189285	189553	|gene |tRNA |neigh_up NC_001224-start |neigh_down CDS[fcd=13289](+,13818,16322) gene= AI1 note= Reverse transcriptase required for splicing of the	|gene |CDS[fcd=20](-,188003,189439) note= Yjl123cp;
13850	6457	1	0	0	NC_001224	119	939	NC_001141	186023	187435	|gene |tRNA |neigh_up NC_001224-start |neigh_down CDS[fcd=13289](+,13818,16322) gene= AI1 note= Reverse transcriptase required for splicing of the	|gene gene= PRK1 note= synonym: PAK1 |CDS(+,183934,186366) gene= PRK1 note= Prk1p; |gene gene= LYS12 note= synonyms: LYS11, LYS10 |CDS(-,186514,187629) gene= LYS12 note= Lys12p;
13850	3680	2	0	0	NC_001224	119	939	NC_001137	275136	277479	|gene |tRNA |neigh_up NC_001224-start |neigh_down CDS[fcd=13289](+,13818,16322) gene= AI1 note= Reverse transcriptase required for splicing of the	|gene gene= FCY21 |CDS(+,274565,276151) gene= FCY21 note= Fcy21p; |gene gene= FCY22 |CDS(+,276570,278162) gene= FCY22 note= Fcy22p;
13850	9368	1	0	0	NC_001224	119	939	NC_001144	872731	874375	|gene |tRNA |neigh_up NC_001224-start |neigh_down CDS[fcd=13289](+,13818,16322) gene= AI1 note= Reverse transcriptase required for splicing of the	|gene gene= PSY3 |CDS(-,872825,873553) gene= PSY3 note= Psy3p; |gene gene= FBP1 note= synonym: ACN8 |CDS(-,873745,874791) gene= FBP1 note= Fbp1p;
13850	3686	2	0	0	NC_001224	119	939	NC_001137	280431	281495	|gene |tRNA |neigh_up NC_001224-start |neigh_down CDS[fcd=13289](+,13818,16322) gene= AI1 note= Reverse transcriptase required for splicing of the	|gene gene= HOR2 note= synonym: GPP2 |CDS[fcd=-283](-,279928,280680) gene= HOR2 note= Hor2p;
13850	13740	1	0	0	NC_001224	119	939	NC_001148	838779	839307	|gene |tRNA |neigh_up NC_001224-start |neigh_down CDS[fcd=13289](+,13818,16322) gene= AI1 note= Reverse transcriptase required for splicing of the	|gene gene= TPO3 |CDS[fcd=730](-,837905,839773) gene= TPO3 note= Tpo3p;
13850	3684	1	0	0	NC_001224	119	939	NC_001137	280121	280330	|gene |tRNA |neigh_up NC_001224-start |neigh_down CDS[fcd=13289](+,13818,16322) gene= AI1 note= Reverse transcriptase required for splicing of the	|gene gene= HOR2 note= synonym: GPP2 |CDS[fcd=455](-,279928,280680) gene= HOR2 note= Hor2p;
13850	11810	1	0	0	NC_001224	119	939	NC_001147	203254	203290	|gene |tRNA |neigh_up NC_001224-start |neigh_down CDS[fcd=13289](+,13818,16322) gene= AI1 note= Reverse transcriptase required for splicing of the	|gene gene= RIB2 note= synonym: PUS8 |CDS[fcd=1199](-,202696,204471) gene= RIB2 note= Rib2p;
13850	2581	1	0	0	NC_001224	119	939	NC_001136	825672	828512	|gene |tRNA |neigh_up NC_001224-start |neigh_down CDS[fcd=13289](+,13818,16322) gene= AI1 note= Reverse transcriptase required for splicing of the	|gene gene= SCC2 |CDS(+,821292,825773) gene= SCC2 note= Scc2p; |gene gene= SAS4 |CDS(-,825907,827352) gene= SAS4 note= Sas4p; |gene gene= CDC1 note= synonyms: ESP2, DSR1, DSC1 |CDS(+,827579,829054) gene= CDC1 note= Cdc1p;
13850	8431	1	0	0	NC_001224	119	939	NC_001144	81970	82420	|gene |tRNA |neigh_up NC_001224-start |neigh_down CDS[fcd=13289](+,13818,16322) gene= AI1 note= Reverse transcriptase required for splicing of the	|gene gene= RUP2 |CDS[fcd=-735](+,81460,83709) gene= RUP2 note= Rup2p;
13850	13715	1	0	0	NC_001224	119	939	NC_001148	813627	816033	|gene |tRNA |neigh_up NC_001224-start |neigh_down CDS[fcd=13289](+,13818,16322) gene= AI1 note= Reverse transcriptase required for splicing of the	|gene gene= VPS66 |CDS(-,813152,814054) gene= VPS66 note= Vps66p; |gene gene= TAZ1 |CDS(+,814387,815532) gene= TAZ1 note= Taz1p; |gene gene= KAR3 note= synonym: OSR11 |CDS(-,815730,817919) gene= KAR3 note= Kar3p;
13850	2578	1	0	0	NC_001224	119	939	NC_001136	822219	823522	|gene |tRNA |neigh_up NC_001224-start |neigh_down CDS[fcd=13289](+,13818,16322) gene= AI1 note= Reverse transcriptase required for splicing of the	|gene gene= SCC2 |CDS[fcd=-1578](+,821292,825773) gene= SCC2 note= Scc2p;
13850	3188	1	0	0	NC_001224	119	939	NC_001136	1390895	1391392	|gene |tRNA |neigh_up NC_001224-start |neigh_down CDS[fcd=13289](+,13818,16322) gene= AI1 note= Reverse transcriptase required for splicing of the	|gene gene= SPP41 |CDS[fcd=-2279](+,1388864,1393171) gene= SPP41 note= Spp41p;
13850	2111	1	0	0	NC_001224	119	939	NC_001136	401121	401523	|gene |tRNA |neigh_up NC_001224-start |neigh_down CDS[fcd=13289](+,13818,16322) gene= AI1 note= Reverse transcriptase required for splicing of the	|gene gene= MPS1 note= synonym: RPK1 |CDS[fcd=1966](-,400994,403288) gene= MPS1 note= Mps1p;
13850	6141	2	0	0	NC_001224	119	939	NC_001140	494736	497057	|gene |tRNA |neigh_up NC_001224-start |neigh_down CDS[fcd=13289](+,13818,16322) gene= AI1 note= Reverse transcriptase required for splicing of the	|gene gene= RIX1 note= synonym: IPI2 |CDS(+,493896,496187) gene= RIX1 note= Rix1p; |gene gene= AIM18 |CDS(-,496315,497280) gene= AIM18 note= Aim18p;
13850	8416	1	0	0	NC_001224	119	939	NC_001144	72401	75704	|gene |tRNA |neigh_up NC_001224-start |neigh_down CDS[fcd=13289](+,13818,16322) gene= AI1 note= Reverse transcriptase required for splicing of the	|gene gene= RIX7 |CDS(-,70632,73145) gene= RIX7 note= Rix7p; |gene gene= IRC19 |CDS(+,73408,74100) gene= IRC19 note= Irc19p; |gene |CDS(-,74269,76746) note= Yll032cp;
13850	6413	2	0	0	NC_001224	119	939	NC_001141	147643	150747	|gene |tRNA |neigh_up NC_001224-start |neigh_down CDS[fcd=13289](+,13818,16322) gene= AI1 note= Reverse transcriptase required for splicing of the	|gene gene= NUP159 note= synonyms: RAT7, NUP158 |CDS(-,144324,148706) gene= NUP159 note= Nup159p; |gene gene= POR2 |CDS(-,149140,149985) gene= POR2 note= Por2p; |gene gene= SDP1 |CDS(+,150556,151185) gene= SDP1 note= Sdp1p;
13850	3183	1	0	0	NC_001224	119	939	NC_001136	1385548	1386782	|gene |tRNA |neigh_up NC_001224-start |neigh_down CDS[fcd=13289](+,13818,16322) gene= AI1 note= Reverse transcriptase required for splicing of the	|gene |CDS(-,1385516,1385758) note= Ydr461c-ap; |gene gene= MRPL28 |CDS(+,1386065,1386508) gene= MRPL28 note= Mrpl28p;
13850	3657	1	0	0	NC_001224	119	939	NC_001137	250531	251715	|gene |tRNA |neigh_up NC_001224-start |neigh_down CDS[fcd=13289](+,13818,16322) gene= AI1 note= Reverse transcriptase required for splicing of the	|gene gene= ISD11 |CDS[fcd=-406](+,250717,251001) gene= ISD11 note= Isd11p;
13850	6419	1	0	0	NC_001224	119	939	NC_001141	154772	160570	|gene |tRNA |neigh_up NC_001224-start |neigh_down CDS[fcd=13289](+,13818,16322) gene= AI1 note= Reverse transcriptase required for splicing of the	|gene gene= HOS4 |CDS(+,151592,154843) gene= HOS4 note= Hos4p; |gene gene= COX5B gene= COX5B note= Cox5bp; |gene gene= MNI1 |CDS(+,156042,157175) gene= MNI1 note= Mni1p; |gene gene= SEC24 note= synonym: ANU1 |CDS(-,157382,160162) gene= SEC24 note= Sec24p;
13850	1745	1	0	0	NC_001224	119	939	NC_001136	83959	84397	|gene |tRNA |neigh_up NC_001224-start |neigh_down CDS[fcd=13289](+,13818,16322) gene= AI1 note= Reverse transcriptase required for splicing of the	|gene gene= UGA4 |CDS[fcd=93](+,84271,85986) gene= UGA4 note= Uga4p;
13850	3660	1	0	0	NC_001224	119	939	NC_001137	253096	253356	|gene |tRNA |neigh_up NC_001224-start |neigh_down CDS[fcd=13289](+,13818,16322) gene= AI1 note= Reverse transcriptase required for splicing of the	|gene gene= TPA1 |CDS[fcd=-1499](+,251727,253661) gene= TPA1 note= Tpa1p;
13850	11310	1	0	0	NC_001224	119	939	NC_001146	542473	542842	|gene |tRNA |neigh_up NC_001224-start |neigh_down CDS[fcd=13289](+,13818,16322) gene= AI1 note= Reverse transcriptase required for splicing of the	|gene |CDS[fcd=-352](+,542305,542823) note= Ynl046wp;
13850	9399	1	0	0	NC_001224	119	939	NC_001144	899053	899091	|gene |tRNA |neigh_up NC_001224-start |neigh_down CDS[fcd=13289](+,13818,16322) gene= AI1 note= Reverse transcriptase required for splicing of the	|neigh_up CDS[fcd=-421](+,898651,898821) gene= RPS29A note= Rps29ap; |neigh_down CDS[fcd=3588](-,899577,902660) gene= STE23 note= Ste23p;
13850	189	2	0	0	NC_001224	119	939	NC_001133	144261	148100	|gene |tRNA |neigh_up NC_001224-start |neigh_down CDS[fcd=13289](+,13818,16322) gene= AI1 note= Reverse transcriptase required for splicing of the	|gene gene= VPS8 note= synonyms: VPT8, FUN15 |CDS[fcd=-2471](+,143709,147533) gene= VPS8 note= Vps8p; |rep_origin note= ARS108 |gene gene= TFC3 note= synonyms: TSV115, FUN24 gene= TFC3 note= Tfc3p;
13850	662	1	0	0	NC_001224	119	939	NC_001134	300731	301672	|gene |tRNA |neigh_up NC_001224-start |neigh_down CDS[fcd=13289](+,13818,16322) gene= AI1 note= Reverse transcriptase required for splicing of the	|gene gene= RPL4A |CDS[fcd=-1035](+,300166,301254) gene= RPL4A note= Rpl4ap;
13850	12743	1	0	0	NC_001224	119	939	NC_001147	1007886	1008061	|gene |tRNA |neigh_up NC_001224-start |neigh_down CDS[fcd=13289](+,13818,16322) gene= AI1 note= Reverse transcriptase required for splicing of the	|gene |CDS[fcd=-754](+,1007219,1009114) note= Yor356wp;
13850	5025	1	0	0	NC_001224	119	939	NC_001139	591826	592277	|gene |tRNA |neigh_up NC_001224-start |neigh_down CDS[fcd=13289](+,13818,16322) gene= AI1 note= Reverse transcriptase required for splicing of the	|gene gene= SCM4 |CDS[fcd=-733](+,591318,591881) gene= SCM4 note= Scm4p;
13850	13284	1	0	0	NC_001224	119	939	NC_001148	420670	421868	|gene |tRNA |neigh_up NC_001224-start |neigh_down CDS[fcd=13289](+,13818,16322) gene= AI1 note= Reverse transcriptase required for splicing of the	|gene gene= MUK1 |CDS[fcd=-324](+,420945,422783) gene= MUK1 note= Muk1p;
13850	10829	1	0	0	NC_001224	119	939	NC_001146	154757	155115	|gene |tRNA |neigh_up NC_001224-start |neigh_down CDS[fcd=13289](+,13818,16322) gene= AI1 note= Reverse transcriptase required for splicing of the	|gene gene= POL2 note= synonym: DUN2 |CDS(+,148213,154881) gene= POL2 note= Pol2p; |gene gene= ORC5 |CDS(+,155101,156540) gene= ORC5 note= Orc5p;
13850	11303	1	0	0	NC_001224	119	939	NC_001146	539179	539422	|gene |tRNA |neigh_up NC_001224-start |neigh_down CDS[fcd=13289](+,13818,16322) gene= AI1 note= Reverse transcriptase required for splicing of the	|gene gene= ALG11 |CDS[fcd=-1126](+,538174,539820) gene= ALG11 note= Alg11p;
13850	8876	2	10	0	NC_001224	119	939	NC_001144	460025	460609	|gene |tRNA |neigh_up NC_001224-start |neigh_down CDS[fcd=13289](+,13818,16322) gene= AI1 note= Reverse transcriptase required for splicing of the	|rRNA |neigh_up CDS[fcd=-5620](+,454697,455071) gene= TAR1 note= Tar1p; |neigh_down CDS[fcd=2355](-,462523,462672) note= Ylr154c-gp;
13850	8875	2	3	0	NC_001224	119	939	NC_001144	459297	460024	|gene |tRNA |neigh_up NC_001224-start |neigh_down CDS[fcd=13289](+,13818,16322) gene= AI1 note= Reverse transcriptase required for splicing of the	|rRNA |rRNA note= GO_component: cytosolic large ribosomal subunit |rRNA |neigh_up CDS[fcd=-4963](+,454697,455071) gene= TAR1 note= Tar1p; |neigh_down CDS[fcd=3012](-,462523,462672) note= Ylr154c-gp;
13850	11352	1	0	0	NC_001224	119	939	NC_001146	586866	590165	|gene |tRNA |neigh_up NC_001224-start |neigh_down CDS[fcd=13289](+,13818,16322) gene= AI1 note= Reverse transcriptase required for splicing of the	|gene |CDS(-,587108,587848) note= Ynl024cp; |gene gene= FAP1 |CDS(-,588264,591161) gene= FAP1 note= Fap1p;
13850	2676	1	0	0	NC_001224	119	939	NC_001136	923447	924035	|gene |tRNA |neigh_up NC_001224-start |neigh_down CDS[fcd=13289](+,13818,16322) gene= AI1 note= Reverse transcriptase required for splicing of the	|gene gene= PCF11 |CDS[fcd=61](-,921922,923802) gene= PCF11 note= Pcf11p;
13850	202	1	0	0	NC_001224	119	939	NC_001133	167583	169745	|gene |tRNA |neigh_up NC_001224-start |neigh_down CDS[fcd=13289](+,13818,16322) gene= AI1 note= Reverse transcriptase required for splicing of the	|gene gene= BUD14 |CDS(-,166743,168866) gene= BUD14 note= Bud14p; |gene gene= ADE1 |CDS(+,169370,170290) gene= ADE1 note= Ade1p;
13850	7461	1	0	0	NC_001224	119	939	NC_001142	676631	680766	|gene |tRNA |neigh_up NC_001224-start |neigh_down CDS[fcd=13289](+,13818,16322) gene= AI1 note= Reverse transcriptase required for splicing of the	|gene gene= MCM22 |CDS(-,676053,676772) gene= MCM22 note= Mcm22p; |gene gene= TIM8 |CDS(+,676965,677228) gene= TIM8 note= Tim8p; |gene |CDS(-,677435,678700) note= Yjr136cp; |gene gene= ECM17 note= synonym: MET5 |CDS(-,678951,683279) gene= ECM17 note= Ecm17p;
13850	11893	1	1	0	NC_001224	119	939	NC_001147	270130	271184	|gene |tRNA |neigh_up NC_001224-start |neigh_down CDS[fcd=13289](+,13818,16322) gene= AI1 note= Reverse transcriptase required for splicing of the	|gene |CDS(-,269816,270421) note= Yol029cp; |gene gene= YAP7 |CDS(-,270634,271371) gene= YAP7 note= Yap7p;
13850	2137	1	0	0	NC_001224	119	939	NC_001136	423969	424283	|gene |tRNA |neigh_up NC_001224-start |neigh_down CDS[fcd=13289](+,13818,16322) gene= AI1 note= Reverse transcriptase required for splicing of the	|gene gene= CDC7 note= synonyms: SAS1, LSD6 |CDS[fcd=80](+,424206,425729) gene= CDC7 note= Cdc7p;
13850	9964	1	0	0	NC_001224	119	939	NC_001145	316832	317438	|gene |tRNA |neigh_up NC_001224-start |neigh_down CDS[fcd=13289](+,13818,16322) gene= AI1 note= Reverse transcriptase required for splicing of the	|gene gene= FMS1 |CDS(+,315376,316902) gene= FMS1 note= Fms1p; |gene gene= MAC1 note= synonym: CUA1 |CDS(-,317164,318417) gene= MAC1 note= Mac1p;
13850	5076	1	0	0	NC_001224	119	939	NC_001139	642218	642268	|gene |tRNA |neigh_up NC_001224-start |neigh_down CDS[fcd=13289](+,13818,16322) gene= AI1 note= Reverse transcriptase required for splicing of the	|gene gene= TWF1 |CDS[fcd=-229](+,642014,643012) gene= TWF1 note= Twf1p;
13850	12718	1	0	0	NC_001224	119	939	NC_001147	988268	988399	|gene |tRNA |neigh_up NC_001224-start |neigh_down CDS[fcd=13289](+,13818,16322) gene= AI1 note= Reverse transcriptase required for splicing of the	|gene gene= PUT4 |CDS[fcd=446](-,986896,988779) gene= PUT4 note= Put4p;
13850	6018	1	0	0	NC_001224	119	939	NC_001140	374512	376218	|gene |tRNA |neigh_up NC_001224-start |neigh_down CDS[fcd=13289](+,13818,16322) gene= AI1 note= Reverse transcriptase required for splicing of the	|gene gene= SPL2 |CDS(-,374657,375103) gene= SPL2 note= Spl2p; |gene gene= ARO9 |CDS(+,375712,377253) gene= ARO9 note= Aro9p;
13850	1712	1	0	0	NC_001224	119	939	NC_001136	65316	67106	|gene |tRNA |neigh_up NC_001224-start |neigh_down CDS[fcd=13289](+,13818,16322) gene= AI1 note= Reverse transcriptase required for splicing of the	|gene gene= DTD1 gene= DTD1 note= Dtd1p; |gene |CDS[fcd=283](+,66494,67447) note= Ydl218wp;
13850	7959	1	0	0	NC_001224	119	939	NC_001143	344988	347351	|gene |tRNA |neigh_up NC_001224-start |neigh_down CDS[fcd=13289](+,13818,16322) gene= AI1 note= Reverse transcriptase required for splicing of the	|gene |CDS(-,342496,345264) note= Ykl050cp; |gene gene= CSE4 note= synonym: CSL2 |CDS(-,345719,346408) gene= CSE4 note= Cse4p; |gene gene= ELM1 note= synonym: LDB9 |CDS(-,346858,348780) gene= ELM1 note= Elm1p;
13850	1727	1	0	0	NC_001224	119	939	NC_001136	77042	77155	|gene |tRNA |neigh_up NC_001224-start |neigh_down CDS[fcd=13289](+,13818,16322) gene= AI1 note= Reverse transcriptase required for splicing of the	|neigh_up CDS[fcd=-552](-,74447,76546) gene= PRR2 note= Prr2p; |neigh_down CDS[fcd=869](-,77290,77967) gene= NOP6 note= Nop6p;
13850	10255	1	0	0	NC_001224	119	939	NC_001145	571487	572113	|gene |tRNA |neigh_up NC_001224-start |neigh_down CDS[fcd=13289](+,13818,16322) gene= AI1 note= Reverse transcriptase required for splicing of the	|gene gene= AIM36 |CDS[fcd=243](-,571276,572043) gene= AIM36 note= Aim36p;
13850	7479	1	0	0	NC_001224	119	939	NC_001142	692446	693658	|gene |tRNA |neigh_up NC_001224-start |neigh_down CDS[fcd=13289](+,13818,16322) gene= AI1 note= Reverse transcriptase required for splicing of the	|gene gene= HIR3 note= synonym: HPC1 |CDS[fcd=2638](-,690744,695690) gene= HIR3 note= Hir3p;
13850	2669	1	0	0	NC_001224	119	939	NC_001136	917068	917991	|gene |tRNA |neigh_up NC_001224-start |neigh_down CDS[fcd=13289](+,13818,16322) gene= AI1 note= Reverse transcriptase required for splicing of the	|gene gene= ADK1 note= synonyms: AKY2, AKY1 |CDS(+,916482,917150) gene= ADK1 note= Adk1p; |gene gene= SIR4 note= synonyms: UTH2, STE9, ASD1 |CDS(+,917567,921643) gene= SIR4 note= Sir4p;
13850	9983	1	0	0	NC_001224	119	939	NC_001145	335006	337420	|gene |tRNA |neigh_up NC_001224-start |neigh_down CDS[fcd=13289](+,13818,16322) gene= AI1 note= Reverse transcriptase required for splicing of the	|gene gene= HOF1 note= synonym: CYK2 |CDS(+,335297,337306) gene= HOF1 note= Hof1p; |gene |CDS(+,337312,337602) note= Ymr030w-ap;
13850	9447	1	0	0	NC_001224	119	939	NC_001144	940077	940935	|gene |tRNA |neigh_up NC_001224-start |neigh_down CDS[fcd=13289](+,13818,16322) gene= AI1 note= Reverse transcriptase required for splicing of the	|gene gene= VIP1 |CDS[fcd=-2967](+,937539,940979) gene= VIP1 note= Vip1p;
13850	12700	1	0	0	NC_001224	119	939	NC_001147	979604	981143	|gene |tRNA |neigh_up NC_001224-start |neigh_down CDS[fcd=13289](+,13818,16322) gene= AI1 note= Reverse transcriptase required for splicing of the	|LTR note= YORCDELTA25 |gene note= GO_component: cytosol [goid 0005829] [evidence NAS] |neigh_up CDS[fcd=-2307](-,977191,978066) gene= TYE7 note= Tye7p; |neigh_down CDS[fcd=1452](+,981825,984782) gene= REV1 note= Rev1p;
13850	5526	1	0	0	NC_001224	119	939	NC_001139	1045935	1048173	|gene |tRNA |neigh_up NC_001224-start |neigh_down CDS[fcd=13289](+,13818,16322) gene= AI1 note= Reverse transcriptase required for splicing of the	|gene |CDS(-,1045651,1046568) note= Ygr277cp; |gene gene= CWC22 |CDS(+,1046738,1048471) gene= CWC22 note= Cwc22p;
13850	8840	1	0	0	NC_001224	119	939	NC_001144	445862	445957	|gene |tRNA |neigh_up NC_001224-start |neigh_down CDS[fcd=13289](+,13818,16322) gene= AI1 note= Reverse transcriptase required for splicing of the	|gene gene= ACS2 |CDS[fcd=1667](-,445525,447576) gene= ACS2 note= Acs2p;
13850	2646	1	0	0	NC_001224	119	939	NC_001136	894079	894165	|gene |tRNA |neigh_up NC_001224-start |neigh_down CDS[fcd=13289](+,13818,16322) gene= AI1 note= Reverse transcriptase required for splicing of the	|neigh_up CDS[fcd=-1250](+,892872,893924) gene= AHA1 note= Aha1p; |neigh_down CDS[fcd=909](+,895031,899002) gene= ADR1 note= Adr1p;
13850	10298	1	0	0	NC_001224	119	939	NC_001145	612840	613095	|gene |tRNA |neigh_up NC_001224-start |neigh_down CDS[fcd=13289](+,13818,16322) gene= AI1 note= Reverse transcriptase required for splicing of the	|gene gene= ECM5 |CDS[fcd=-1228](+,611739,615974) gene= ECM5 note= Ecm5p;
13850	228	1	0	0	NC_001224	119	939	NC_001133	190704	190877	|gene |tRNA |neigh_up NC_001224-start |neigh_down CDS[fcd=13289](+,13818,16322) gene= AI1 note= Reverse transcriptase required for splicing of the	|gene gene= YAT1 |CDS[fcd=-603](+,190187,192250) gene= YAT1 note= Yat1p;
13850	9934	1	0	0	NC_001224	119	939	NC_001145	288967	289323	|gene |tRNA |neigh_up NC_001224-start |neigh_down CDS[fcd=13289](+,13818,16322) gene= AI1 note= Reverse transcriptase required for splicing of the	|gene gene= HXT2 |CDS[fcd=-1067](+,288078,289703) gene= HXT2 note= Hxt2p;
13850	3125	1	0	0	NC_001224	119	939	NC_001136	1344213	1344647	|gene |tRNA |neigh_up NC_001224-start |neigh_down CDS[fcd=13289](+,13818,16322) gene= AI1 note= Reverse transcriptase required for splicing of the	|gene gene= DOT1 note= synonym: PCH1 |CDS(+,1342485,1344233) gene= DOT1 note= Dot1p; |gene gene= APT2 |CDS(-,1344509,1345054) gene= APT2 note= Apt2p;
13850	1684	1	0	0	NC_001224	119	939	NC_001136	51955	52022	|gene |tRNA |neigh_up NC_001224-start |neigh_down CDS[fcd=13289](+,13818,16322) gene= AI1 note= Reverse transcriptase required for splicing of the	|gene gene= GCS1 |CDS[fcd=186](-,51116,52174) gene= GCS1 note= Gcs1p;
13850	4558	1	0	0	NC_001224	119	939	NC_001139	180830	180868	|gene |tRNA |neigh_up NC_001224-start |neigh_down CDS[fcd=13289](+,13818,16322) gene= AI1 note= Reverse transcriptase required for splicing of the	|gene gene= NUP49 note= synonym: NSP49 |CDS[fcd=-143](+,180706,182124) gene= NUP49 note= Nup49p;
13850	5507	1	0	0	NC_001224	119	939	NC_001139	1033810	1034746	|gene |tRNA |neigh_up NC_001224-start |neigh_down CDS[fcd=13289](+,13818,16322) gene= AI1 note= Reverse transcriptase required for splicing of the	|gene gene= SLH1 |CDS[fcd=-2481](+,1031797,1037700) gene= SLH1 note= Slh1p;
13850	12684	1	0	0	NC_001224	119	939	NC_001147	960999	961911	|gene |tRNA |neigh_up NC_001224-start |neigh_down CDS[fcd=13289](+,13818,16322) gene= AI1 note= Reverse transcriptase required for splicing of the	|gene gene= RPA190 note= synonym: RRN1 |CDS[fcd=-471](+,960984,965978) gene= RPA190 note= Rpa190p;
13850	13762	1	0	0	NC_001224	119	939	NC_001148	860697	861739	|gene |tRNA |neigh_up NC_001224-start |neigh_down CDS[fcd=13289](+,13818,16322) gene= AI1 note= Reverse transcriptase required for splicing of the	|gene gene= GPH1 |CDS[fcd=84](+,861302,864010) gene= GPH1 note= Gph1p;
13850	13772	1	1	0	NC_001224	119	939	NC_001148	875839	877300	|gene |tRNA |neigh_up NC_001224-start |neigh_down CDS[fcd=13289](+,13818,16322) gene= AI1 note= Reverse transcriptase required for splicing of the	|gene gene= RHO1 |CDS(+,875364,875993) gene= RHO1 note= Rho1p; |gene gene= MRP2 |CDS(-,876278,876625) gene= MRP2 note= Mrp2p; |gene gene= MET16 |CDS(-,876843,877628) gene= MET16 note= Met16p;
13850	8369	1	0	0	NC_001224	119	939	NC_001144	43755	43796	|gene |tRNA |neigh_up NC_001224-start |neigh_down CDS[fcd=13289](+,13818,16322) gene= AI1 note= Reverse transcriptase required for splicing of the	|gene gene= YBT1 note= synonym: BAT1 |CDS[fcd=2489](-,41279,46264) gene= YBT1 note= Ybt1p;
13850	9467	1	0	0	NC_001224	119	939	NC_001144	962529	964445	|gene |tRNA |neigh_up NC_001224-start |neigh_down CDS[fcd=13289](+,13818,16322) gene= AI1 note= Reverse transcriptase required for splicing of the	|gene |CDS(+,958425,962732) note= Ylr419wp; |gene |tRNA note= GO_component: cytosol [goid 0005829] [evidence NAS] |LTR note= YLRWDELTA24 |gene gene= URA4 |CDS(+,963782,964876) gene= URA4 note= Ura4p;
13850	11845	1	0	0	NC_001224	119	939	NC_001147	230754	231040	|gene |tRNA |neigh_up NC_001224-start |neigh_down CDS[fcd=13289](+,13818,16322) gene= AI1 note= Reverse transcriptase required for splicing of the	|gene gene= AIM39 |CDS[fcd=-813](+,230084,231271) gene= AIM39 note= Aim39p;
13850	12199	1	0	0	NC_001224	119	939	NC_001147	536479	536697	|gene |tRNA |neigh_up NC_001224-start |neigh_down CDS[fcd=13289](+,13818,16322) gene= AI1 note= Reverse transcriptase required for splicing of the	|gene gene= AZF1 |CDS[fcd=-2512](+,534076,536820) gene= AZF1 note= Azf1p;
13850	3526	1	0	0	NC_001224	119	939	NC_001137	148989	150571	|gene |tRNA |neigh_up NC_001224-start |neigh_down CDS[fcd=13289](+,13818,16322) gene= AI1 note= Reverse transcriptase required for splicing of the	|gene gene= WBP1 |CDS(-,148721,150013) gene= WBP1 note= Wbp1p; |gene gene= IRC22 |CDS(-,150300,150977) gene= IRC22 note= Irc22p;
13850	12866	1	0	0	NC_001224	119	939	NC_001148	34716	37225	|gene |tRNA |neigh_up NC_001224-start |neigh_down CDS[fcd=13289](+,13818,16322) gene= AI1 note= Reverse transcriptase required for splicing of the	|gene gene= KAR9 |CDS(+,33013,34947) gene= KAR9 note= Kar9p; |gene gene= PLC1 |CDS(+,35236,37845) gene= PLC1 note= Plc1p;
13850	7891	1	0	0	NC_001224	119	939	NC_001143	291841	293537	|gene |tRNA |neigh_up NC_001224-start |neigh_down CDS[fcd=13289](+,13818,16322) gene= AI1 note= Reverse transcriptase required for splicing of the	|gene |CDS(+,291097,292275) note= Ykl077wp; |gene |CDS(-,292600,293952) note= Ykl075cp;
13850	4069	1	0	0	NC_001224	119	939	NC_001138	43218	44839	|gene |tRNA |neigh_up NC_001224-start |neigh_down CDS[fcd=13289](+,13818,16322) gene= AI1 note= Reverse transcriptase required for splicing of the	|gene gene= FMP32 |CDS(+,42815,43438) gene= FMP32 note= Fmp32p; |gene gene= SEC53 note= synonym: ALG4 |CDS(-,43628,44392) gene= SEC53 note= Sec53p; |gene gene= OTU1 |CDS(-,44655,45560) gene= OTU1 note= Otu1p;
13850	11246	1	0	0	NC_001224	119	939	NC_001146	481710	482145	|gene |tRNA |neigh_up NC_001224-start |neigh_down CDS[fcd=13289](+,13818,16322) gene= AI1 note= Reverse transcriptase required for splicing of the	|gene gene= APJ1 |CDS[fcd=-535](+,481392,482978) gene= APJ1 note= Apj1p;
13850	11664	1	0	0	NC_001224	119	939	NC_001147	76921	77269	|gene |tRNA |neigh_up NC_001224-start |neigh_down CDS[fcd=13289](+,13818,16322) gene= AI1 note= Reverse transcriptase required for splicing of the	|gene gene= ALR1 note= synonym: SWC3 |CDS[fcd=-2695](+,74400,76979) gene= ALR1 note= Alr1p;
13850	13854	6	21	30	NC_001224	119	939	NC_001224	2119	2324	|gene |tRNA |neigh_up NC_001224-start |neigh_down CDS[fcd=13289](+,13818,16322) gene= AI1 note= Reverse transcriptase required for splicing of the	|neigh_up NC_001224-start |neigh_down CDS[fcd=11597](+,13818,16322) gene= AI1 note= Reverse transcriptase required for splicing of the
13850	12214	1	0	0	NC_001224	119	939	NC_001147	545916	546828	|gene |tRNA |neigh_up NC_001224-start |neigh_down CDS[fcd=13289](+,13818,16322) gene= AI1 note= Reverse transcriptase required for splicing of the	|gene gene= RPT5 note= synonym: YTA1 |CDS[fcd=-1342](+,545030,546334) gene= RPT5 note= Rpt5p;
13850	5246	1	0	0	NC_001224	119	939	NC_001139	798801	798859	|gene |tRNA |neigh_up NC_001224-start |neigh_down CDS[fcd=13289](+,13818,16322) gene= AI1 note= Reverse transcriptase required for splicing of the	|gene gene= CYS4 note= synonyms: VMA41, STR4, NHS5 |CDS[fcd=-282](+,798548,800071) gene= CYS4 note= Cys4p;
13850	13855	8	11	9	NC_001224	119	939	NC_001224	2325	2630	|gene |tRNA |neigh_up NC_001224-start |neigh_down CDS[fcd=13289](+,13818,16322) gene= AI1 note= Reverse transcriptase required for splicing of the	|STS |neigh_up NC_001224-start |neigh_down CDS[fcd=11341](+,13818,16322) gene= AI1 note= Reverse transcriptase required for splicing of the
13850	3540	1	0	0	NC_001224	119	939	NC_001137	161710	162130	|gene |tRNA |neigh_up NC_001224-start |neigh_down CDS[fcd=13289](+,13818,16322) gene= AI1 note= Reverse transcriptase required for splicing of the	|gene gene= YND1 note= synonym: YEJ5 |CDS[fcd=-1371](+,160549,162441) gene= YND1 note= Ynd1p;
13850	806	1	0	0	NC_001224	119	939	NC_001134	415487	416145	|gene |tRNA |neigh_up NC_001224-start |neigh_down CDS[fcd=13289](+,13818,16322) gene= AI1 note= Reverse transcriptase required for splicing of the	|gene gene= AAC3 note= synonym: ANC3 |CDS[fcd=161](+,415977,416900) gene= AAC3 note= Aac3p;
13850	5244	1	0	0	NC_001224	119	939	NC_001139	798285	798746	|gene |tRNA |neigh_up NC_001224-start |neigh_down CDS[fcd=13289](+,13818,16322) gene= AI1 note= Reverse transcriptase required for splicing of the	|gene gene= CYS4 note= synonyms: VMA41, STR4, NHS5 |CDS[fcd=33](+,798548,800071) gene= CYS4 note= Cys4p;
13850	7875	1	0	0	NC_001224	119	939	NC_001143	279539	279627	|gene |tRNA |neigh_up NC_001224-start |neigh_down CDS[fcd=13289](+,13818,16322) gene= AI1 note= Reverse transcriptase required for splicing of the	|gene gene= MDH1 |CDS[fcd=-816](+,278767,279771) gene= MDH1 note= Mdh1p;
13850	1900	1	0	0	NC_001224	119	939	NC_001136	209607	209826	|gene |tRNA |neigh_up NC_001224-start |neigh_down CDS[fcd=13289](+,13818,16322) gene= AI1 note= Reverse transcriptase required for splicing of the	|gene gene= RPO21 note= synonyms: SUA8, RPB220, RPB1 |CDS[fcd=846](-,205361,210562) gene= RPO21 note= Rpo21p;
13850	13851	862	2042	1217	NC_001224	119	939	NC_001224	940	2098	|gene |tRNA |neigh_up NC_001224-start |neigh_down CDS[fcd=13289](+,13818,16322) gene= AI1 note= Reverse transcriptase required for splicing of the	|neigh_up NC_001224-start |neigh_down CDS[fcd=12299](+,13818,16322) gene= AI1 note= Reverse transcriptase required for splicing of the
13850	5243	1	0	0	NC_001224	119	939	NC_001139	797658	798284	|gene |tRNA |neigh_up NC_001224-start |neigh_down CDS[fcd=13289](+,13818,16322) gene= AI1 note= Reverse transcriptase required for splicing of the	|gene gene= GTO1 |CDS[fcd=-98](-,796803,797873) gene= GTO1 note= Gto1p;
13850	11669	1	0	0	NC_001224	119	939	NC_001147	81369	82111	|gene |tRNA |neigh_up NC_001224-start |neigh_down CDS[fcd=13289](+,13818,16322) gene= AI1 note= Reverse transcriptase required for splicing of the	|gene gene= MDH2 |CDS[fcd=1180](-,81787,82920) gene= MDH2 note= Mdh2p;
13850	11672	1	0	0	NC_001224	119	939	NC_001147	82783	82852	|gene |tRNA |neigh_up NC_001224-start |neigh_down CDS[fcd=13289](+,13818,16322) gene= AI1 note= Reverse transcriptase required for splicing of the	|gene gene= MDH2 |CDS[fcd=103](-,81787,82920) gene= MDH2 note= Mdh2p;
13850	3551	1	0	0	NC_001224	119	939	NC_001137	171959	172953	|gene |tRNA |neigh_up NC_001224-start |neigh_down CDS[fcd=13289](+,13818,16322) gene= AI1 note= Reverse transcriptase required for splicing of the	|gene gene= NTF2 |CDS(+,172114,172491) gene= NTF2 note= Ntf2p; |gene |CDS(-,172633,173337) note= Yer010cp;
13850	13847	275	1200	518	NC_001224	119	939	NC_001224	0	98	|gene |tRNA |neigh_up NC_001224-start |neigh_down CDS[fcd=13289](+,13818,16322) gene= AI1 note= Reverse transcriptase required for splicing of the	|neigh_up NC_001224-start |neigh_down CDS[fcd=13769](+,13818,16322) gene= AI1 note= Reverse transcriptase required for splicing of the
13850	4091	1	0	2	NC_001224	119	939	NC_001138	55933	56145	|gene |tRNA |neigh_up NC_001224-start |neigh_down CDS[fcd=13289](+,13818,16322) gene= AI1 note= Reverse transcriptase required for splicing of the	|gene gene= YPT1 |CDS[fcd=-54](-,55365,55985) gene= YPT1 note= Ypt1p;
13850	1892	1	0	0	NC_001224	119	939	NC_001136	203580	204570	|gene |tRNA |neigh_up NC_001224-start |neigh_down CDS[fcd=13289](+,13818,16322) gene= AI1 note= Reverse transcriptase required for splicing of the	|gene gene= BPL1 note= synonym: ACC2 |CDS[fcd=-1035](+,203040,205112) gene= BPL1 note= Bpl1p;
13850	810	1	0	0	NC_001224	119	939	NC_001134	419284	419802	|gene |tRNA |neigh_up NC_001224-start |neigh_down CDS[fcd=13289](+,13818,16322) gene= AI1 note= Reverse transcriptase required for splicing of the	|neigh_up CDS[fcd=-385](-,418901,419158) note= Ybr085c-ap; |neigh_down CDS[fcd=3492](-,420195,423035) gene= IST2 note= Ist2p;
13850	9069	1	0	0	NC_001224	119	939	NC_001144	602338	603701	|gene |tRNA |neigh_up NC_001224-start |neigh_down CDS[fcd=13289](+,13818,16322) gene= AI1 note= Reverse transcriptase required for splicing of the	|gene gene= ECM22 |CDS[fcd=-554](-,600021,602465) gene= ECM22 note= Ecm22p; |rep_origin note= ARS1218
13850	13871	2	6	3	NC_001224	119	939	NC_001224	6222	8239	|gene |tRNA |neigh_up NC_001224-start |neigh_down CDS[fcd=13289](+,13818,16322) gene= AI1 note= Reverse transcriptase required for splicing of the	|rRNA |neigh_up NC_001224-start |neigh_down CDS[fcd=6588](+,13818,16322) gene= AI1 note= Reverse transcriptase required for splicing of the
13850	1881	1	0	0	NC_001224	119	939	NC_001136	197675	197773	|gene |tRNA |neigh_up NC_001224-start |neigh_down CDS[fcd=13289](+,13818,16322) gene= AI1 note= Reverse transcriptase required for splicing of the	|gene gene= COP1 note= synonyms: SOO1, RET1, SEC33 |CDS[fcd=453](-,194572,198177) gene= COP1 note= Cop1p;
13850	13870	5	5	5	NC_001224	119	939	NC_001224	4564	6221	|gene |tRNA |neigh_up NC_001224-start |neigh_down CDS[fcd=13289](+,13818,16322) gene= AI1 note= Reverse transcriptase required for splicing of the	|neigh_up NC_001224-start |neigh_down CDS[fcd=8426](+,13818,16322) gene= AI1 note= Reverse transcriptase required for splicing of the
13850	1887	1	0	0	NC_001224	119	939	NC_001136	200295	202108	|gene |tRNA |neigh_up NC_001224-start |neigh_down CDS[fcd=13289](+,13818,16322) gene= AI1 note= Reverse transcriptase required for splicing of the	|gene gene= CCT4 note= synonyms: ANC2, TCP4 |CDS(+,199997,201583) gene= CCT4 note= Cct4p; |gene gene= CRD1 note= synonym: CLS1 |CDS(-,201720,202571) gene= CRD1 note= Crd1p;
13850	10008	1	0	0	NC_001224	119	939	NC_001145	352948	353021	|gene |tRNA |neigh_up NC_001224-start |neigh_down CDS[fcd=13289](+,13818,16322) gene= AI1 note= Reverse transcriptase required for splicing of the	|gene gene= ARG80 note= synonym: ARGR1 |CDS[fcd=-382](+,352602,353135) gene= ARG80 note= Arg80p;
13850	12900	1	0	0	NC_001224	119	939	NC_001148	70844	71298	|gene |tRNA |neigh_up NC_001224-start |neigh_down CDS[fcd=13289](+,13818,16322) gene= AI1 note= Reverse transcriptase required for splicing of the	|gene gene= HFI1 note= synonyms: GAN1, SRM12, SUP110, ADA1 |CDS(+,69485,70951) gene= HFI1 note= Hfi1p; |gene gene= VIK1 |CDS(-,71063,73006) gene= VIK1 note= Vik1p;
13850	13866	1	3	1	NC_001224	119	939	NC_001224	4171	4326	|gene |tRNA |neigh_up NC_001224-start |neigh_down CDS[fcd=13289](+,13818,16322) gene= AI1 note= Reverse transcriptase required for splicing of the	|neigh_up NC_001224-start |neigh_down CDS[fcd=9570](+,13818,16322) gene= AI1 note= Reverse transcriptase required for splicing of the
13850	13860	2	3	8	NC_001224	119	939	NC_001224	2863	3063	|gene |tRNA |neigh_up NC_001224-start |neigh_down CDS[fcd=13289](+,13818,16322) gene= AI1 note= Reverse transcriptase required for splicing of the	|neigh_up NC_001224-start |neigh_down CDS[fcd=10855](+,13818,16322) gene= AI1 note= Reverse transcriptase required for splicing of the
13850	13314	1	0	0	NC_001224	119	939	NC_001148	447733	447961	|gene |tRNA |neigh_up NC_001224-start |neigh_down CDS[fcd=13289](+,13818,16322) gene= AI1 note= Reverse transcriptase required for splicing of the	|gene gene= PDR12 |CDS[fcd=2527](-,445839,450374) gene= PDR12 note= Pdr12p;
13850	13863	1	12	6	NC_001224	119	939	NC_001224	3084	3696	|gene |tRNA |neigh_up NC_001224-start |neigh_down CDS[fcd=13289](+,13818,16322) gene= AI1 note= Reverse transcriptase required for splicing of the	|neigh_up NC_001224-start |neigh_down CDS[fcd=10428](+,13818,16322) gene= AI1 note= Reverse transcriptase required for splicing of the
13850	2948	1	0	0	NC_001224	119	939	NC_001136	1173974	1175151	|gene |tRNA |neigh_up NC_001224-start |neigh_down CDS[fcd=13289](+,13818,16322) gene= AI1 note= Reverse transcriptase required for splicing of the	|gene gene= YPS7 |CDS[fcd=-392](-,1172380,1174170) gene= YPS7 note= Yps7p; |LTR note= YDRCSIGMA6
13850	13856	2	16	13	NC_001224	119	939	NC_001224	2631	2765	|gene |tRNA |neigh_up NC_001224-start |neigh_down CDS[fcd=13289](+,13818,16322) gene= AI1 note= Reverse transcriptase required for splicing of the	|STS |neigh_up NC_001224-start |neigh_down CDS[fcd=11120](+,13818,16322) gene= AI1 note= Reverse transcriptase required for splicing of the
13850	2468	1	0	0	NC_001224	119	939	NC_001136	717811	720358	|gene |tRNA |neigh_up NC_001224-start |neigh_down CDS[fcd=13289](+,13818,16322) gene= AI1 note= Reverse transcriptase required for splicing of the	|gene |CDS(-,716787,718457) note= Ydr131cp; |gene |CDS(-,718813,720300) note= Ydr132cp;
13850	12170	1	0	0	NC_001224	119	939	NC_001147	511980	512024	|gene |tRNA |neigh_up NC_001224-start |neigh_down CDS[fcd=13289](+,13818,16322) gene= AI1 note= Reverse transcriptase required for splicing of the	|gene gene= KTR1 |CDS[fcd=-176](+,511826,513007) gene= KTR1 note= Ktr1p;
13850	13882	1	2	1	NC_001224	119	939	NC_001224	9524	10397	|gene |tRNA |neigh_up NC_001224-start |neigh_down CDS[fcd=13289](+,13818,16322) gene= AI1 note= Reverse transcriptase required for splicing of the	|neigh_up NC_001224-start |neigh_down CDS[fcd=3858](+,13818,16322) gene= AI1 note= Reverse transcriptase required for splicing of the
13850	5757	1	0	0	NC_001224	119	939	NC_001140	152203	152541	|gene |tRNA |neigh_up NC_001224-start |neigh_down CDS[fcd=13289](+,13818,16322) gene= AI1 note= Reverse transcriptase required for splicing of the	|gene gene= MYO1 |CDS[fcd=-713](+,151659,157445) gene= MYO1 note= Myo1p;
13850	13876	1	4	1	NC_001224	119	939	NC_001224	8864	9035	|gene |tRNA |neigh_up NC_001224-start |neigh_down CDS[fcd=13289](+,13818,16322) gene= AI1 note= Reverse transcriptase required for splicing of the	|neigh_up NC_001224-start |neigh_down CDS[fcd=4869](+,13818,16322) gene= AI1 note= Reverse transcriptase required for splicing of the
13850	4058	1	0	0	NC_001224	119	939	NC_001138	34646	35369	|gene |tRNA |neigh_up NC_001224-start |neigh_down CDS[fcd=13289](+,13818,16322) gene= AI1 note= Reverse transcriptase required for splicing of the	|gene gene= ALR2 |CDS[fcd=841](-,33272,35848) gene= ALR2 note= Alr2p;
13850	1856	1	0	0	NC_001224	119	939	NC_001136	174922	175969	|gene |tRNA |neigh_up NC_001224-start |neigh_down CDS[fcd=13289](+,13818,16322) gene= AI1 note= Reverse transcriptase required for splicing of the	|gene |CDS[fcd=-526](+,174919,176487) note= Ydl156wp;
13850	13879	2	0	3	NC_001224	119	939	NC_001224	9056	9503	|gene |tRNA |neigh_up NC_001224-start |neigh_down CDS[fcd=13289](+,13818,16322) gene= AI1 note= Reverse transcriptase required for splicing of the	|gene |tRNA |neigh_up NC_001224-start |neigh_down CDS[fcd=4539](+,13818,16322) gene= AI1 note= Reverse transcriptase required for splicing of the
13850	11222	1	0	0	NC_001224	119	939	NC_001146	456140	456302	|gene |tRNA |neigh_up NC_001224-start |neigh_down CDS[fcd=13289](+,13818,16322) gene= AI1 note= Reverse transcriptase required for splicing of the	|neigh_up CDS[fcd=-3811](+,452410,456132) gene= NST1 note= Nst1p; |neigh_down CDS[fcd=346](+,456567,457145) gene= RHO2 note= Rho2p;
13850	8552	1	0	0	NC_001224	119	939	NC_001144	188291	190789	|gene |tRNA |neigh_up NC_001224-start |neigh_down CDS[fcd=13289](+,13818,16322) gene= AI1 note= Reverse transcriptase required for splicing of the	|gene gene= UBR2 |CDS[fcd=3742](-,187664,193282) gene= UBR2 note= Ubr2p;
13850	12927	1	0	0	NC_001224	119	939	NC_001148	96540	96661	|gene |tRNA |neigh_up NC_001224-start |neigh_down CDS[fcd=13289](+,13818,16322) gene= AI1 note= Reverse transcriptase required for splicing of the	|gene gene= HSP82 note= synonym: HSP90 |CDS[fcd=2025](-,96496,98625) gene= HSP82 note= Hsp82p;
13850	1852	1	0	0	NC_001224	119	939	NC_001136	170701	170807	|gene |tRNA |neigh_up NC_001224-start |neigh_down CDS[fcd=13289](+,13818,16322) gene= AI1 note= Reverse transcriptase required for splicing of the	|gene gene= DHH1 |CDS[fcd=1177](-,170411,171931) gene= DHH1 note= Dhh1p;
13850	11180	1	0	0	NC_001224	119	939	NC_001146	426528	426588	|gene |tRNA |neigh_up NC_001224-start |neigh_down CDS[fcd=13289](+,13818,16322) gene= AI1 note= Reverse transcriptase required for splicing of the	|gene gene= LEU4 |CDS[fcd=198](-,424897,426756) gene= LEU4 note= Leu4p;
13850	1308	1	0	0	NC_001224	119	939	NC_001135	48199	49313	|gene |tRNA |neigh_up NC_001224-start |neigh_down CDS[fcd=13289](+,13818,16322) gene= AI1 note= Reverse transcriptase required for splicing of the	|gene gene= MGR1 |CDS(-,47111,48364) gene= MGR1 note= Mgr1p; |gene gene= PDI1 note= synonyms: TRG1, MFP1 |CDS(-,48653,50221) gene= PDI1 note= Pdi1p;
13850	13890	1	0	0	NC_001224	119	939	NC_001224	10864	11050	|gene |tRNA |neigh_up NC_001224-start |neigh_down CDS[fcd=13289](+,13818,16322) gene= AI1 note= Reverse transcriptase required for splicing of the	|neigh_up NC_001224-start |neigh_down CDS[fcd=2861](+,13818,16322) gene= AI1 note= Reverse transcriptase required for splicing of the
13850	8472	1	0	0	NC_001224	119	939	NC_001144	112269	114067	|gene |tRNA |neigh_up NC_001224-start |neigh_down CDS[fcd=13289](+,13818,16322) gene= AI1 note= Reverse transcriptase required for splicing of the	|gene note= synonym: SDC25 |gene gene= SDC25 note= YLL016W |neigh_up CDS[fcd=-1594](-,109901,111574) gene= DPS1 note= Dps1p; |neigh_down CDS[fcd=3263](+,116431,121110) gene= BPT1 note= Bpt1p;
13850	13889	1	0	0	NC_001224	119	939	NC_001224	10778	10863	|gene |tRNA |neigh_up NC_001224-start |neigh_down CDS[fcd=13289](+,13818,16322) gene= AI1 note= Reverse transcriptase required for splicing of the	|neigh_up NC_001224-start |neigh_down CDS[fcd=2998](+,13818,16322) gene= AI1 note= Reverse transcriptase required for splicing of the
13850	13912	2	3	6	NC_001224	119	939	NC_001224	28150	29844	|gene |tRNA |neigh_up NC_001224-start |neigh_down CDS[fcd=13289](+,13818,16322) gene= AI1 note= Reverse transcriptase required for splicing of the	|gene gene= ATP6 |CDS[fcd=-510](+,28487,29266) gene= ATP6 note= Mitochondrially encoded subunit 6 of the F0 sector
13850	3473	1	0	0	NC_001224	119	939	NC_001137	114198	115988	|gene |tRNA |neigh_up NC_001224-start |neigh_down CDS[fcd=13289](+,13818,16322) gene= AI1 note= Reverse transcriptase required for splicing of the	|gene gene= GEA2 |CDS[fcd=-3672](+,111421,115800) gene= GEA2 note= Gea2p;
13850	13918	4	0	0	NC_001224	119	939	NC_001224	30202	31053	|gene |tRNA |neigh_up NC_001224-start |neigh_down CDS[fcd=13289](+,13818,16322) gene= AI1 note= Reverse transcriptase required for splicing of the	|neigh_up CDS[fcd=-2140](+,28487,29266) gene= ATP6 note= Mitochondrially encoded subunit 6 of the F0 sector |neigh_down CDS[fcd=16096](+,46723,46953) gene= OLI1 note= Oli1p
13850	10094	1	0	0	NC_001224	119	939	NC_001145	436793	438776	|gene |tRNA |neigh_up NC_001224-start |neigh_down CDS[fcd=13289](+,13818,16322) gene= AI1 note= Reverse transcriptase required for splicing of the	|gene |CDS(+,436627,437415) note= Ymr084wp; |gene |CDS(+,437490,438788) note= Ymr085wp;
13850	12278	1	0	0	NC_001224	119	939	NC_001147	587747	587836	|gene |tRNA |neigh_up NC_001224-start |neigh_down CDS[fcd=13289](+,13818,16322) gene= AI1 note= Reverse transcriptase required for splicing of the	|gene gene= SFL1 |CDS[fcd=-809](+,586982,589282) gene= SFL1 note= Sfl1p;
13850	13916	1	2	0	NC_001224	119	939	NC_001224	29873	30185	|gene |tRNA |neigh_up NC_001224-start |neigh_down CDS[fcd=13289](+,13818,16322) gene= AI1 note= Reverse transcriptase required for splicing of the	|neigh_up CDS[fcd=-1542](+,28487,29266) gene= ATP6 note= Mitochondrially encoded subunit 6 of the F0 sector |neigh_down CDS[fcd=16694](+,46723,46953) gene= OLI1 note= Oli1p
13850	13906	4	9	3	NC_001224	119	939	NC_001224	17289	24260	|gene |tRNA |neigh_up NC_001224-start |neigh_down CDS[fcd=13289](+,13818,16322) gene= AI1 note= Reverse transcriptase required for splicing of the	|gene gene= COX1 gene= COX1 note= Subunit I of cytochrome c oxidase, which is the |gene gene= AI5_ALPHA gene= AI5_ALPHA note= Endonuclease I-SceIV, involved in intron mobility; |gene gene= AI4 gene= AI4 note= Endonuclease I-SceII, encoded by a mobile group I |gene gene= AI3 gene= AI3 note= Endonuclease I-SceIII, encoded by a mobile group I |gene gene= AI2 gene= AI2 note= Reverse transcriptase req…
13850	4223	1	0	0	NC_001224	119	939	NC_001138	167511	168174	|gene |tRNA |neigh_up NC_001224-start |neigh_down CDS[fcd=13289](+,13818,16322) gene= AI1 note= Reverse transcriptase required for splicing of the	|gene gene= SUP11 gene= SUP11 note= GO_component: cytosol [goid 0005829] [evidence NAS] |rep_origin note= ARS606 |gene |CDS[fcd=39](+,167881,168489) note= Yfr012wp;
13850	13905	2	12	2	NC_001224	119	939	NC_001224	12811	17288	|gene |tRNA |neigh_up NC_001224-start |neigh_down CDS[fcd=13289](+,13818,16322) gene= AI1 note= Reverse transcriptase required for splicing of the	|gene gene= COX1 gene= COX1 note= Subunit I of cytochrome c oxidase, which is the |gene gene= AI5_ALPHA gene= AI5_ALPHA note= Endonuclease I-SceIV, involved in intron mobility; |gene gene= AI4 gene= AI4 note= Endonuclease I-SceII, encoded by a mobile group I |gene gene= AI3 gene= AI3 note= Endonuclease I-SceIII, encoded by a mobile group I |gene gene= AI2 gene= AI2 note= Reverse transcriptase req…
13850	13431	1	0	0	NC_001224	119	939	NC_001148	539122	540684	|gene |tRNA |neigh_up NC_001224-start |neigh_down CDS[fcd=13289](+,13818,16322) gene= AI1 note= Reverse transcriptase required for splicing of the	|gene gene= CHL1 note= synonyms: LPA9, CTF1 |CDS[fcd=-521](+,539382,541967) gene= CHL1 note= Chl1p;
13850	13910	2	2	4	NC_001224	119	939	NC_001224	26193	27399	|gene |tRNA |neigh_up NC_001224-start |neigh_down CDS[fcd=13289](+,13818,16322) gene= AI1 note= Reverse transcriptase required for splicing of the	|gene gene= COX1 gene= COX1 note= Subunit I of cytochrome c oxidase, which is the |neigh_up CDS[fcd=-12978](+,13818,16322) gene= AI1 note= Reverse transcriptase required for splicing of the |neigh_down CDS[fcd=870](+,27666,27812) gene= ATP8 note= Subunit 8 of the F0 sector of mitochondrial inner
13850	12284	1	0	0	NC_001224	119	939	NC_001147	591111	592145	|gene |tRNA |neigh_up NC_001224-start |neigh_down CDS[fcd=13289](+,13818,16322) gene= AI1 note= Reverse transcriptase required for splicing of the	|gene gene= ARP8 |CDS[fcd=960](-,589943,592588) gene= ARP8 note= Arp8p;
13850	13909	1	2	0	NC_001224	119	939	NC_001224	24872	26192	|gene |tRNA |neigh_up NC_001224-start |neigh_down CDS[fcd=13289](+,13818,16322) gene= AI1 note= Reverse transcriptase required for splicing of the	|gene gene= COX1 gene= COX1 note= Subunit I of cytochrome c oxidase, which is the |gene gene= AI5_BETA gene= AI5_BETA note= Protein of unknown function, encoded within an |neigh_up CDS[fcd=-11714](+,13818,16322) gene= AI1 note= Reverse transcriptase required for splicing of the |neigh_down CDS[fcd=2134](+,27666,27812) gene= ATP8 note= Subunit 8 of the F0 sector of mitochondrial inner
13850	3063	1	0	0	NC_001224	119	939	NC_001136	1278876	1279471	|gene |tRNA |neigh_up NC_001224-start |neigh_down CDS[fcd=13289](+,13818,16322) gene= AI1 note= Reverse transcriptase required for splicing of the	|gene gene= PDR15 |CDS[fcd=29](+,1279202,1283791) gene= PDR15 note= Pdr15p;
13850	13929	1	3	1	NC_001224	119	939	NC_001224	33482	34178	|gene |tRNA |neigh_up NC_001224-start |neigh_down CDS[fcd=13289](+,13818,16322) gene= AI1 note= Reverse transcriptase required for splicing of the	|neigh_up CDS[fcd=-5343](+,28487,29266) gene= ATP6 note= Mitochondrially encoded subunit 6 of the F0 sector |neigh_down CDS[fcd=12893](+,46723,46953) gene= OLI1 note= Oli1p
13850	2543	1	0	0	NC_001224	119	939	NC_001136	794761	799388	|gene |tRNA |neigh_up NC_001224-start |neigh_down CDS[fcd=13289](+,13818,16322) gene= AI1 note= Reverse transcriptase required for splicing of the	|gene gene= SEC7 |CDS[fcd=5145](-,796190,802219) gene= SEC7 note= Sec7p;
13850	13388	1	0	0	NC_001224	119	939	NC_001148	507371	510769	|gene |tRNA |neigh_up NC_001224-start |neigh_down CDS[fcd=13289](+,13818,16322) gene= AI1 note= Reverse transcriptase required for splicing of the	|gene gene= RAD1 note= synonym: LPB9 |CDS[fcd=-2375](+,506695,509997) gene= RAD1 note= Rad1p;
13850	13933	1	2	0	NC_001224	119	939	NC_001224	34311	34526	|gene |tRNA |neigh_up NC_001224-start |neigh_down CDS[fcd=13289](+,13818,16322) gene= AI1 note= Reverse transcriptase required for splicing of the	|neigh_up CDS[fcd=-5931](+,28487,29266) gene= ATP6 note= Mitochondrially encoded subunit 6 of the F0 sector |neigh_down CDS[fcd=12305](+,46723,46953) gene= OLI1 note= Oli1p
13850	853	1	0	0	NC_001224	119	939	NC_001134	457006	458408	|gene |tRNA |neigh_up NC_001224-start |neigh_down CDS[fcd=13289](+,13818,16322) gene= AI1 note= Reverse transcriptase required for splicing of the	|gene gene= AIM3 |CDS(+,454816,457659) gene= AIM3 note= Aim3p; |gene gene= CMD1 |CDS(-,457913,458356) gene= CMD1 note= Cmd1p;
13850	13921	3	1	2	NC_001224	119	939	NC_001224	31075	32450	|gene |tRNA |neigh_up NC_001224-start |neigh_down CDS[fcd=13289](+,13818,16322) gene= AI1 note= Reverse transcriptase required for splicing of the	|neigh_up CDS[fcd=-3275](+,28487,29266) gene= ATP6 note= Mitochondrially encoded subunit 6 of the F0 sector |neigh_down CDS[fcd=14961](+,46723,46953) gene= OLI1 note= Oli1p
13850	13923	1	1	0	NC_001224	119	939	NC_001224	33047	33105	|gene |tRNA |neigh_up NC_001224-start |neigh_down CDS[fcd=13289](+,13818,16322) gene= AI1 note= Reverse transcriptase required for splicing of the	|neigh_up CDS[fcd=-4589](+,28487,29266) gene= ATP6 note= Mitochondrially encoded subunit 6 of the F0 sector |neigh_down CDS[fcd=13647](+,46723,46953) gene= OLI1 note= Oli1p
13850	11756	1	0	0	NC_001224	119	939	NC_001147	157910	158540	|gene |tRNA |neigh_up NC_001224-start |neigh_down CDS[fcd=13289](+,13818,16322) gene= AI1 note= Reverse transcriptase required for splicing of the	|gene |CDS[fcd=412](-,155287,158637) note= Yol087cp;
13850	6358	1	0	0	NC_001224	119	939	NC_001141	119988	120596	|gene |tRNA |neigh_up NC_001224-start |neigh_down CDS[fcd=13289](+,13818,16322) gene= AI1 note= Reverse transcriptase required for splicing of the	|gene gene= STH1 note= synonym: NPS1 |CDS[fcd=-2300](+,117992,122071) gene= STH1 note= Sth1p;
13850	3498	1	0	0	NC_001224	119	939	NC_001137	128052	128454	|gene |tRNA |neigh_up NC_001224-start |neigh_down CDS[fcd=13289](+,13818,16322) gene= AI1 note= Reverse transcriptase required for splicing of the	|gene gene= EDC3 note= synonyms: LSM16, DCP3 |CDS[fcd=-1624](+,126629,128284) gene= EDC3 note= Edc3p;
13850	13926	1	1	0	NC_001224	119	939	NC_001224	33384	33462	|gene |tRNA |neigh_up NC_001224-start |neigh_down CDS[fcd=13289](+,13818,16322) gene= AI1 note= Reverse transcriptase required for splicing of the	|neigh_up CDS[fcd=-4936](+,28487,29266) gene= ATP6 note= Mitochondrially encoded subunit 6 of the F0 sector |neigh_down CDS[fcd=13300](+,46723,46953) gene= OLI1 note= Oli1p
13850	13945	1	0	1	NC_001224	119	939	NC_001224	41920	43100	|gene |tRNA |neigh_up NC_001224-start |neigh_down CDS[fcd=13289](+,13818,16322) gene= AI1 note= Reverse transcriptase required for splicing of the	|gene gene= COB gene= COB note= Cytochrome b, mitochondrially encoded subunit of |gene gene= BI4 gene= BI4 note= Mitochondrial mRNA maturase, forms a complex with |neigh_up CDS[fcd=-14023](+,28487,29266) gene= ATP6 note= Mitochondrially encoded subunit 6 of the F0 sector |neigh_down CDS[fcd=4213](+,46723,46953) gene= OLI1 note= Oli1p
13850	7842	1	0	0	NC_001224	119	939	NC_001143	250901	252562	|gene |tRNA |neigh_up NC_001224-start |neigh_down CDS[fcd=13289](+,13818,16322) gene= AI1 note= Reverse transcriptase required for splicing of the	|gene gene= HSL1 note= synonym: NIK1 |CDS[fcd=-3167](+,248564,253120) gene= HSL1 note= Hsl1p;
13850	12848	1	0	0	NC_001224	119	939	NC_001148	14340	16542	|gene |tRNA |neigh_up NC_001224-start |neigh_down CDS[fcd=13289](+,13818,16322) gene= AI1 note= Reverse transcriptase required for splicing of the	|gene |CDS(-,13228,14355) note= Ypl279cp; |gene |CDS(-,15053,15355) note= Ypl278cp; |gene |CDS(-,15405,16868) note= Ypl277cp;
13850	13951	1	1	1	NC_001224	119	939	NC_001224	43990	44002	|gene |tRNA |neigh_up NC_001224-start |neigh_down CDS[fcd=13289](+,13818,16322) gene= AI1 note= Reverse transcriptase required for splicing of the	|neigh_up CDS[fcd=-15509](+,28487,29266) gene= ATP6 note= Mitochondrially encoded subunit 6 of the F0 sector |neigh_down CDS[fcd=2727](+,46723,46953) gene= OLI1 note= Oli1p
13850	8974	1	1	0	NC_001224	119	939	NC_001144	525953	526264	|gene |tRNA |neigh_up NC_001224-start |neigh_down CDS[fcd=13289](+,13818,16322) gene= AI1 note= Reverse transcriptase required for splicing of the	|gene gene= SKG3 |CDS[fcd=-1241](+,524867,527947) gene= SKG3 note= Skg3p;
13850	11773	1	0	0	NC_001224	119	939	NC_001147	164984	166211	|gene |tRNA |neigh_up NC_001224-start |neigh_down CDS[fcd=13289](+,13818,16322) gene= AI1 note= Reverse transcriptase required for splicing of the	|gene gene= PHM7 |CDS(+,162356,165331) gene= PHM7 note= Phm7p; |gene |CDS(+,165714,166952) note= Yol083wp;
13850	13941	1	6	0	NC_001224	119	939	NC_001224	36204	40359	|gene |tRNA |neigh_up NC_001224-start |neigh_down CDS[fcd=13289](+,13818,16322) gene= AI1 note= Reverse transcriptase required for splicing of the	|gene gene= COB gene= COB note= Cytochrome b, mitochondrially encoded subunit of |gene gene= BI4 gene= BI4 note= Mitochondrial mRNA maturase, forms a complex with |gene gene= BI3 gene= BI3 note= Mitochondrial mRNA maturase, forms a complex with |gene gene= BI2 gene= BI2 note= Mitochondrial mRNA maturase with a role in |neigh_up CDS[fcd=-9794](+,28487,29266) gene= ATP6 note= Mitochondrially encode…
13850	3029	1	0	0	NC_001224	119	939	NC_001136	1254023	1254079	|gene |tRNA |neigh_up NC_001224-start |neigh_down CDS[fcd=13289](+,13818,16322) gene= AI1 note= Reverse transcriptase required for splicing of the	|gene gene= SAC7 |CDS[fcd=-1522](+,1252529,1254493) gene= SAC7 note= Sac7p;
13850	13958	2	1	0	NC_001224	119	939	NC_001224	45435	46318	|gene |tRNA |neigh_up NC_001224-start |neigh_down CDS[fcd=13289](+,13818,16322) gene= AI1 note= Reverse transcriptase required for splicing of the	|neigh_up CDS[fcd=-17389](+,28487,29266) gene= ATP6 note= Mitochondrially encoded subunit 6 of the F0 sector |neigh_down CDS[fcd=847](+,46723,46953) gene= OLI1 note= Oli1p
13850	9616	1	0	0	NC_001224	119	939	NC_001145	16891	17343	|gene |tRNA |neigh_up NC_001224-start |neigh_down CDS[fcd=13289](+,13818,16322) gene= AI1 note= Reverse transcriptase required for splicing of the	|gene gene= RSC9 |CDS[fcd=-52](+,17065,18810) gene= RSC9 note= Rsc9p;
13850	13003	1	0	0	NC_001224	119	939	NC_001148	161487	166197	|gene |tRNA |neigh_up NC_001224-start |neigh_down CDS[fcd=13289](+,13818,16322) gene= AI1 note= Reverse transcriptase required for splicing of the	|gene gene= TYW1 |CDS(+,159908,162340) gene= TYW1 note= Tyw1p; |gene |CDS(-,162631,163596) note= Ypl206cp; |gene gene= HRR25 |CDS(+,164275,165759) gene= HRR25 note= Hrr25p;
13850	408	2	0	0	NC_001224	119	939	NC_001134	93273	93510	|gene |tRNA |neigh_up NC_001224-start |neigh_down CDS[fcd=13289](+,13818,16322) gene= AI1 note= Reverse transcriptase required for splicing of the	|gene gene= PRS4 |CDS[fcd=-979](+,92412,93395) gene= PRS4 note= Prs4p;
13850	414	1	0	0	NC_001224	119	939	NC_001134	96942	98445	|gene |tRNA |neigh_up NC_001224-start |neigh_down CDS[fcd=13289](+,13818,16322) gene= AI1 note= Reverse transcriptase required for splicing of the	|gene gene= SEF1 |CDS[fcd=2424](-,96671,100117) gene= SEF1 note= Sef1p;
13850	13952	1	5	4	NC_001224	119	939	NC_001224	44003	44510	|gene |tRNA |neigh_up NC_001224-start |neigh_down CDS[fcd=13289](+,13818,16322) gene= AI1 note= Reverse transcriptase required for splicing of the	|neigh_up CDS[fcd=-15769](+,28487,29266) gene= ATP6 note= Mitochondrially encoded subunit 6 of the F0 sector |neigh_down CDS[fcd=2467](+,46723,46953) gene= OLI1 note= Oli1p
13850	13964	2	4	0	NC_001224	119	939	NC_001224	47509	47734	|gene |tRNA |neigh_up NC_001224-start |neigh_down CDS[fcd=13289](+,13818,16322) gene= AI1 note= Reverse transcriptase required for splicing of the	|neigh_up CDS[fcd=-898](+,46723,46953) gene= OLI1 note= Oli1p |neigh_down CDS[fcd=1280](+,48901,50097) gene= VAR1 note= Var1p
13850	5356	1	0	0	NC_001224	119	939	NC_001139	909578	909996	|gene |tRNA |neigh_up NC_001224-start |neigh_down CDS[fcd=13289](+,13818,16322) gene= AI1 note= Reverse transcriptase required for splicing of the	|gene |CDS[fcd=-569](+,909218,910090) note= Ygr205wp;
13850	2863	1	0	0	NC_001224	119	939	NC_001136	1089667	1090258	|gene |tRNA |neigh_up NC_001224-start |neigh_down CDS[fcd=13289](+,13818,16322) gene= AI1 note= Reverse transcriptase required for splicing of the	|gene gene= PIB1 |CDS[fcd=114](-,1089216,1090076) gene= PIB1 note= Pib1p;
13850	10173	1	0	0	NC_001224	119	939	NC_001145	502180	502197	|gene |tRNA |neigh_up NC_001224-start |neigh_down CDS[fcd=13289](+,13818,16322) gene= AI1 note= Reverse transcriptase required for splicing of the	|gene |CDS[fcd=545](-,502143,502733) note= Ymr118cp;
13850	12514	1	0	0	NC_001224	119	939	NC_001147	808490	810111	|gene |tRNA |neigh_up NC_001224-start |neigh_down CDS[fcd=13289](+,13818,16322) gene= AI1 note= Reverse transcriptase required for splicing of the	|gene gene= TRE2 |CDS[fcd=1383](-,808254,810683) gene= TRE2 note= Tre2p;
13850	12064	1	0	0	NC_001224	119	939	NC_001147	416958	417306	|gene |tRNA |neigh_up NC_001224-start |neigh_down CDS[fcd=13289](+,13818,16322) gene= AI1 note= Reverse transcriptase required for splicing of the	|gene gene= STD1 note= synonyms: SFS3, MSN3 |CDS[fcd=550](-,416348,417682) gene= STD1 note= Std1p;
13850	6683	1	0	0	NC_001224	119	939	NC_001141	383090	384205	|gene |tRNA |neigh_up NC_001224-start |neigh_down CDS[fcd=13289](+,13818,16322) gene= AI1 note= Reverse transcriptase required for splicing of the	|gene |CDS(+,382625,383422) note= Yir016wp; |gene gene= MET28 |CDS(-,383553,384116) gene= MET28 note= Met28p;
13850	8659	1	0	0	NC_001224	119	939	NC_001144	290346	290477	|gene |tRNA |neigh_up NC_001224-start |neigh_down CDS[fcd=13289](+,13818,16322) gene= AI1 note= Reverse transcriptase required for splicing of the	|gene gene= GAL2 |CDS[fcd=-198](+,290213,291937) gene= GAL2 note= Gal2p;
13850	13975	1	0	2	NC_001224	119	939	NC_001224	50135	50519	|gene |tRNA |neigh_up NC_001224-start |neigh_down CDS[fcd=13289](+,13818,16322) gene= AI1 note= Reverse transcriptase required for splicing of the	|neigh_up CDS[fcd=-1426](+,48901,50097) gene= VAR1 note= Var1p |neigh_down CDS[fcd=10695](+,61022,61729) gene= SCEI note= Sceip
13850	4283	1	0	0	NC_001224	119	939	NC_001138	212210	213702	|gene |tRNA |neigh_up NC_001224-start |neigh_down CDS[fcd=13289](+,13818,16322) gene= AI1 note= Reverse transcriptase required for splicing of the	|gene gene= PTR3 note= synonym: SSY3 |CDS(+,210925,212961) gene= PTR3 note= Ptr3p; |gene gene= MET10 |CDS(+,213300,216407) gene= MET10 note= Met10p;
13850	3960	1	0	0	NC_001224	119	939	NC_001137	515881	516180	|gene |tRNA |neigh_up NC_001224-start |neigh_down CDS[fcd=13289](+,13818,16322) gene= AI1 note= Reverse transcriptase required for splicing of the	|gene gene= DNF1 |CDS[fcd=-3291](+,512739,517454) gene= DNF1 note= Dnf1p;
13850	11122	1	0	0	NC_001224	119	939	NC_001146	376632	378233	|gene |tRNA |neigh_up NC_001224-start |neigh_down CDS[fcd=13289](+,13818,16322) gene= AI1 note= Reverse transcriptase required for splicing of the	|gene gene= KRE33 |CDS[fcd=-2109](+,375323,378493) gene= KRE33 note= Kre33p;
13850	12094	1	0	0	NC_001224	119	939	NC_001147	448318	448797	|gene |tRNA |neigh_up NC_001224-start |neigh_down CDS[fcd=13289](+,13818,16322) gene= AI1 note= Reverse transcriptase required for splicing of the	|gene gene= CYT1 note= synonyms: YOR29-16, CTC1 |CDS[fcd=-1116](+,447441,448370) gene= CYT1 note= Cyt1p;
13850	2864	1	0	0	NC_001224	119	939	NC_001136	1090259	1091748	|gene |tRNA |neigh_up NC_001224-start |neigh_down CDS[fcd=13289](+,13818,16322) gene= AI1 note= Reverse transcriptase required for splicing of the	|gene gene= RAD34 |CDS[fcd=1505](-,1090430,1092508) gene= RAD34 note= Rad34p;
13850	13970	2	1	0	NC_001224	119	939	NC_001224	48453	49104	|gene |tRNA |neigh_up NC_001224-start |neigh_down CDS[fcd=13289](+,13818,16322) gene= AI1 note= Reverse transcriptase required for splicing of the	|gene gene= VAR1 |CDS[fcd=123](+,48901,50097) gene= VAR1 note= Var1p
13850	13021	1	0	0	NC_001224	119	939	NC_001148	187761	188755	|gene |tRNA |neigh_up NC_001224-start |neigh_down CDS[fcd=13289](+,13818,16322) gene= AI1 note= Reverse transcriptase required for splicing of the	|gene gene= COA2 |CDS[fcd=254](-,188306,188512) gene= COA2 note= Coa2p;
13850	13011	1	0	0	NC_001224	119	939	NC_001148	175222	176385	|gene |tRNA |neigh_up NC_001224-start |neigh_down CDS[fcd=13289](+,13818,16322) gene= AI1 note= Reverse transcriptase required for splicing of the	|gene gene= OXR1 |CDS(+,175042,175863) gene= OXR1 note= Oxr1p; |gene gene= APL5 note= synonym: YKS4 |CDS(+,176222,179020) gene= APL5 note= Apl5p;
13850	13496	1	0	0	NC_001224	119	939	NC_001148	609388	610196	|gene |tRNA |neigh_up NC_001224-start |neigh_down CDS[fcd=13289](+,13818,16322) gene= AI1 note= Reverse transcriptase required for splicing of the	|gene gene= EAF3 |CDS[fcd=236](-,608823,610028) gene= EAF3 note= Eaf3p;
13850	12534	1	0	0	NC_001224	119	939	NC_001147	826334	826568	|gene |tRNA |neigh_up NC_001224-start |neigh_down CDS[fcd=13289](+,13818,16322) gene= AI1 note= Reverse transcriptase required for splicing of the	|gene gene= PAC1 |CDS[fcd=-67](+,826384,827868) gene= PAC1 note= Pac1p;
13850	13978	2	2	1	NC_001224	119	939	NC_001224	51062	52345	|gene |tRNA |neigh_up NC_001224-start |neigh_down CDS[fcd=13289](+,13818,16322) gene= AI1 note= Reverse transcriptase required for splicing of the	|neigh_up CDS[fcd=-2802](+,48901,50097) gene= VAR1 note= Var1p |neigh_down CDS[fcd=9319](+,61022,61729) gene= SCEI note= Sceip
13850	928	1	0	0	NC_001224	119	939	NC_001134	529946	531103	|gene |tRNA |neigh_up NC_001224-start |neigh_down CDS[fcd=13289](+,13818,16322) gene= AI1 note= Reverse transcriptase required for splicing of the	|gene gene= MAK5 |CDS(+,528311,530632) gene= MAK5 note= Mak5p; |gene gene= SUP45 note= synonyms: SUP47, SUP1, SAL4 |CDS(-,530863,532176) gene= SUP45 note= Sup45p;
13850	13976	1	1	0	NC_001224	119	939	NC_001224	50520	50804	|gene |tRNA |neigh_up NC_001224-start |neigh_down CDS[fcd=13289](+,13818,16322) gene= AI1 note= Reverse transcriptase required for splicing of the	|neigh_up CDS[fcd=-1761](+,48901,50097) gene= VAR1 note= Var1p |neigh_down CDS[fcd=10360](+,61022,61729) gene= SCEI note= Sceip
13850	3958	1	0	0	NC_001224	119	939	NC_001137	515304	515651	|gene |tRNA |neigh_up NC_001224-start |neigh_down CDS[fcd=13289](+,13818,16322) gene= AI1 note= Reverse transcriptase required for splicing of the	|gene gene= DNF1 |CDS[fcd=-2738](+,512739,517454) gene= DNF1 note= Dnf1p;
13850	2874	1	0	0	NC_001224	119	939	NC_001136	1108880	1108924	|gene |tRNA |neigh_up NC_001224-start |neigh_down CDS[fcd=13289](+,13818,16322) gene= AI1 note= Reverse transcriptase required for splicing of the	|gene gene= ASP1 |CDS[fcd=-203](+,1108699,1109844) gene= ASP1 note= Asp1p;
13850	6711	1	0	0	NC_001224	119	939	NC_001141	404385	404432	|gene |tRNA |neigh_up NC_001224-start |neigh_down CDS[fcd=13289](+,13818,16322) gene= AI1 note= Reverse transcriptase required for splicing of the	|gene gene= MND2 |CDS[fcd=-752](+,403656,404762) gene= MND2 note= Mnd2p;
13850	13990	1	0	0	NC_001224	119	939	NC_001224	54615	55428	|gene |tRNA |neigh_up NC_001224-start |neigh_down CDS[fcd=13289](+,13818,16322) gene= AI1 note= Reverse transcriptase required for splicing of the	|neigh_up CDS[fcd=-6120](+,48901,50097) gene= VAR1 note= Var1p |neigh_down CDS[fcd=6001](+,61022,61729) gene= SCEI note= Sceip
13850	9178	1	0	0	NC_001224	119	939	NC_001144	705083	708504	|gene |tRNA |neigh_up NC_001224-start |neigh_down CDS[fcd=13289](+,13818,16322) gene= AI1 note= Reverse transcriptase required for splicing of the	|gene |CDS(+,705188,706132) note= Ylr283wp; |gene gene= ECI1 |CDS(-,706200,707042) gene= ECI1 note= Eci1p; |gene gene= NNT1 |CDS(+,707362,708147) gene= NNT1 note= Nnt1p; |gene |CDS(-,708170,708340) note= Ylr285c-ap; |gene gene= CTS1 |CDS(-,708450,710138) gene= CTS1 note= Cts1p;
13850	13984	1	1	0	NC_001224	119	939	NC_001224	52796	53233	|gene |tRNA |neigh_up NC_001224-start |neigh_down CDS[fcd=13289](+,13818,16322) gene= AI1 note= Reverse transcriptase required for splicing of the	|neigh_up CDS[fcd=-4113](+,48901,50097) gene= VAR1 note= Var1p |neigh_down CDS[fcd=8008](+,61022,61729) gene= SCEI note= Sceip
13850	9180	1	1	0	NC_001224	119	939	NC_001144	709559	711963	|gene |tRNA |neigh_up NC_001224-start |neigh_down CDS[fcd=13289](+,13818,16322) gene= AI1 note= Reverse transcriptase required for splicing of the	|gene gene= CTS1 |CDS(-,708450,710138) gene= CTS1 note= Cts1p; |gene |CDS(-,710993,712060) note= Ylr287cp;
13850	13986	2	2	0	NC_001224	119	939	NC_001224	53640	53830	|gene |tRNA |neigh_up NC_001224-start |neigh_down CDS[fcd=13289](+,13818,16322) gene= AI1 note= Reverse transcriptase required for splicing of the	|neigh_up CDS[fcd=-4834](+,48901,50097) gene= VAR1 note= Var1p |neigh_down CDS[fcd=7287](+,61022,61729) gene= SCEI note= Sceip
13850	9658	1	0	0	NC_001224	119	939	NC_001145	37858	39449	|gene |tRNA |neigh_up NC_001224-start |neigh_down CDS[fcd=13289](+,13818,16322) gene= AI1 note= Reverse transcriptase required for splicing of the	|gene gene= ATR1 note= synonym: SNQ1 |CDS[fcd=-457](+,38196,39824) gene= ATR1 note= Atr1p;
13850	917	1	0	0	NC_001224	119	939	NC_001134	517135	518694	|gene |tRNA |neigh_up NC_001224-start |neigh_down CDS[fcd=13289](+,13818,16322) gene= AI1 note= Reverse transcriptase required for splicing of the	|gene |CDS(+,515658,517184) note= Ybr139wp; |gene gene= IRA1 note= synonyms: PPD1, GLC1 |CDS(-,517344,526622) gene= IRA1 note= Ira1p;
13850	5320	1	0	0	NC_001224	119	939	NC_001139	879534	880481	|gene |tRNA |neigh_up NC_001224-start |neigh_down CDS[fcd=13289](+,13818,16322) gene= AI1 note= Reverse transcriptase required for splicing of the	|gene gene= HIP1 |CDS[fcd=418](+,880425,882236) gene= HIP1 note= Hip1p;
13850	13993	1	2	0	NC_001224	119	939	NC_001224	56289	56577	|gene |tRNA |neigh_up NC_001224-start |neigh_down CDS[fcd=13289](+,13818,16322) gene= AI1 note= Reverse transcriptase required for splicing of the	|neigh_up CDS[fcd=-7532](+,48901,50097) gene= VAR1 note= Var1p |neigh_down CDS[fcd=4589](+,61022,61729) gene= SCEI note= Sceip
13850	3911	1	0	0	NC_001224	119	939	NC_001137	469877	471310	|gene |tRNA |neigh_up NC_001224-start |neigh_down CDS[fcd=13289](+,13818,16322) gene= AI1 note= Reverse transcriptase required for splicing of the	|gene gene= UBP3 |CDS[fcd=1826](-,469681,472419) gene= UBP3 note= Ubp3p;
13850	13455	1	0	0	NC_001224	119	939	NC_001148	568540	569251	|gene |tRNA |neigh_up NC_001224-start |neigh_down CDS[fcd=13289](+,13818,16322) gene= AI1 note= Reverse transcriptase required for splicing of the	|gene gene= ICL2 |CDS[fcd=98](-,567266,568993) gene= ICL2 note= Icl2p;
13850	438	1	0	0	NC_001224	119	939	NC_001134	117291	118131	|gene |tRNA |neigh_up NC_001224-start |neigh_down CDS[fcd=13289](+,13818,16322) gene= AI1 note= Reverse transcriptase required for splicing of the	|gene |CDS[fcd=-119](+,117592,119169) note= Ybl054wp;
13850	7250	1	0	0	NC_001224	119	939	NC_001142	485405	489713	|gene |tRNA |neigh_up NC_001224-start |neigh_down CDS[fcd=13289](+,13818,16322) gene= AI1 note= Reverse transcriptase required for splicing of the	|gene |CDS(-,483952,486189) note= Yjr030cp; |gene gene= GEA1 |CDS(-,486579,490805) gene= GEA1 note= Gea1p;
13850	13048	1	0	0	NC_001224	119	939	NC_001148	207816	208363	|gene |tRNA |neigh_up NC_001224-start |neigh_down CDS[fcd=13289](+,13818,16322) gene= AI1 note= Reverse transcriptase required for splicing of the	|gene gene= PPQ1 note= synonym: SAL6 |CDS[fcd=67](+,208156,209805) gene= PPQ1 note= Ppq1p;
13850	10612	1	0	0	NC_001224	119	939	NC_001145	890861	892204	|gene |tRNA |neigh_up NC_001224-start |neigh_down CDS[fcd=13289](+,13818,16322) gene= AI1 note= Reverse transcriptase required for splicing of the	|gene gene= PSE1 note= synonym: KAP121 |CDS[fcd=688](-,888951,892220) gene= PSE1 note= Pse1p;
13850	14000	1	0	1	NC_001224	119	939	NC_001224	57064	57825	|gene |tRNA |neigh_up NC_001224-start |neigh_down CDS[fcd=13289](+,13818,16322) gene= AI1 note= Reverse transcriptase required for splicing of the	|neigh_up CDS[fcd=-8543](+,48901,50097) gene= VAR1 note= Var1p |neigh_down CDS[fcd=3578](+,61022,61729) gene= SCEI note= Sceip
13850	5328	1	0	0	NC_001224	119	939	NC_001139	887490	889334	|gene |tRNA |neigh_up NC_001224-start |neigh_down CDS[fcd=13289](+,13818,16322) gene= AI1 note= Reverse transcriptase required for splicing of the	|gene gene= XKS1 |CDS(-,886078,887880) gene= XKS1 note= Xks1p; |rep_origin note= ARS737 |gene gene= SKI6 note= synonyms: RRP41, ECM20 |CDS(+,888887,889627) gene= SKI6 note= Ski6p;
13850	3933	1	0	0	NC_001224	119	939	NC_001137	491245	491371	|gene |tRNA |neigh_up NC_001224-start |neigh_down CDS[fcd=13289](+,13818,16322) gene= AI1 note= Reverse transcriptase required for splicing of the	|neigh_up CDS[fcd=-735](-,488852,490573) note= Yer158cp; |neigh_down CDS[fcd=645](-,491525,491953) gene= BUR6 note= Bur6p;
13850	431	1	0	0	NC_001224	119	939	NC_001134	112456	113654	|gene |tRNA |neigh_up NC_001224-start |neigh_down CDS[fcd=13289](+,13818,16322) gene= AI1 note= Reverse transcriptase required for splicing of the	|gene gene= SHP1 note= synonym: UBX1 |CDS(+,111439,112710) gene= SHP1 note= Shp1p; |gene gene= PTH2 |CDS(-,112803,113447) gene= PTH2 note= Pth2p;
13850	14013	1	0	2	NC_001224	119	939	NC_001224	65062	65095	|gene |tRNA |neigh_up NC_001224-start |neigh_down CDS[fcd=13289](+,13818,16322) gene= AI1 note= Reverse transcriptase required for splicing of the	|neigh_up CDS[fcd=-4056](+,61022,61729) gene= SCEI note= Sceip |neigh_down CDS[fcd=8680](+,73758,74513) gene= COX2 note= Subunit II of cytochrome c oxidase, which is the
13850	9153	1	0	0	NC_001224	119	939	NC_001144	681938	682016	|gene |tRNA |neigh_up NC_001224-start |neigh_down CDS[fcd=13289](+,13818,16322) gene= AI1 note= Reverse transcriptase required for splicing of the	|gene gene= DCS1 |CDS[fcd=-789](+,681188,682240) gene= DCS1 note= Dcs1p;
13850	6703	1	0	0	NC_001224	119	939	NC_001141	397978	398344	|gene |tRNA |neigh_up NC_001224-start |neigh_down CDS[fcd=13289](+,13818,16322) gene= AI1 note= Reverse transcriptase required for splicing of the	|gene gene= MRS1 note= synonym: PET157 |CDS[fcd=-870](+,397291,398382) gene= MRS1 note= Mrs1p;
13850	14014	2	1	0	NC_001224	119	939	NC_001224	65096	65696	|gene |tRNA |neigh_up NC_001224-start |neigh_down CDS[fcd=13289](+,13818,16322) gene= AI1 note= Reverse transcriptase required for splicing of the	|neigh_up CDS[fcd=-4374](+,61022,61729) gene= SCEI note= Sceip |neigh_down CDS[fcd=8362](+,73758,74513) gene= COX2 note= Subunit II of cytochrome c oxidase, which is the
13850	14008	2	5	1	NC_001224	119	939	NC_001224	62886	64520	|gene |tRNA |neigh_up NC_001224-start |neigh_down CDS[fcd=13289](+,13818,16322) gene= AI1 note= Reverse transcriptase required for splicing of the	|gene |tRNA |gene |tRNA |neigh_up CDS[fcd=-2681](+,61022,61729) gene= SCEI note= Sceip |neigh_down CDS[fcd=10055](+,73758,74513) gene= COX2 note= Subunit II of cytochrome c oxidase, which is the
13850	6159	1	0	0	NC_001224	119	939	NC_001140	508045	508141	|gene |tRNA |neigh_up NC_001224-start |neigh_down CDS[fcd=13289](+,13818,16322) gene= AI1 note= Reverse transcriptase required for splicing of the	|gene gene= MNL1 note= synonym: HTM1 |CDS[fcd=-1774](+,506319,508709) gene= MNL1 note= Mnl1p;
13850	12051	1	0	0	NC_001224	119	939	NC_001147	408905	409145	|gene |tRNA |neigh_up NC_001224-start |neigh_down CDS[fcd=13289](+,13818,16322) gene= AI1 note= Reverse transcriptase required for splicing of the	|gene gene= CUE5 |CDS[fcd=-600](+,408425,409660) gene= CUE5 note= Cue5p;
13850	6696	1	0	0	NC_001224	119	939	NC_001141	390365	390685	|gene |tRNA |neigh_up NC_001224-start |neigh_down CDS[fcd=13289](+,13818,16322) gene= AI1 note= Reverse transcriptase required for splicing of the	|gene gene= MUC1 note= synonyms: STA4, FLO11 |CDS[fcd=3147](-,389569,393672) gene= MUC1 note= Muc1p;
13850	14016	1	2	0	NC_001224	119	939	NC_001224	65783	65903	|gene |tRNA |neigh_up NC_001224-start |neigh_down CDS[fcd=13289](+,13818,16322) gene= AI1 note= Reverse transcriptase required for splicing of the	|neigh_up CDS[fcd=-4821](+,61022,61729) gene= SCEI note= Sceip |neigh_down CDS[fcd=7915](+,73758,74513) gene= COX2 note= Subunit II of cytochrome c oxidase, which is the
13850	477	1	0	0	NC_001224	119	939	NC_001134	149255	150233	|gene |tRNA |neigh_up NC_001224-start |neigh_down CDS[fcd=13289](+,13818,16322) gene= AI1 note= Reverse transcriptase required for splicing of the	|gene gene= APL3 |CDS[fcd=-2532](+,147212,150289) gene= APL3 note= Apl3p;
13850	2373	1	0	0	NC_001224	119	939	NC_001136	636204	636291	|gene |tRNA |neigh_up NC_001224-start |neigh_down CDS[fcd=13289](+,13818,16322) gene= AI1 note= Reverse transcriptase required for splicing of the	|neigh_up CDS[fcd=-4968](+,631279,636117) gene= DNF2 note= Dnf2p; |neigh_down CDS[fcd=889](+,637136,639820) gene= GIS1 note= Gis1p;
13850	4811	1	0	0	NC_001224	119	939	NC_001139	399103	399486	|gene |tRNA |neigh_up NC_001224-start |neigh_down CDS[fcd=13289](+,13818,16322) gene= AI1 note= Reverse transcriptase required for splicing of the	|gene gene= OLE1 note= synonym: MDM2 |CDS[fcd=-663](+,398631,400163) gene= OLE1 note= Ole1p;
13850	12130	1	0	0	NC_001224	119	939	NC_001147	477480	478780	|gene |tRNA |neigh_up NC_001224-start |neigh_down CDS[fcd=13289](+,13818,16322) gene= AI1 note= Reverse transcriptase required for splicing of the	|gene gene= TGL5 note= synonym: STC2 |CDS[fcd=1060](-,476941,479190) gene= TGL5 note= Tgl5p;
13850	14024	1	2	2	NC_001224	119	939	NC_001224	67981	68676	|gene |tRNA |neigh_up NC_001224-start |neigh_down CDS[fcd=13289](+,13818,16322) gene= AI1 note= Reverse transcriptase required for splicing of the	|gene |tRNA |neigh_up CDS[fcd=-7306](+,61022,61729) gene= SCEI note= Sceip |neigh_down CDS[fcd=5430](+,73758,74513) gene= COX2 note= Subunit II of cytochrome c oxidase, which is the
13850	5295	1	0	0	NC_001224	119	939	NC_001139	846602	848162	|gene |tRNA |neigh_up NC_001224-start |neigh_down CDS[fcd=13289](+,13818,16322) gene= AI1 note= Reverse transcriptase required for splicing of the	|gene |CDS(+,846660,846746) note= Ygr174w-ap; |gene gene= ERG1 |CDS(-,846938,848428) gene= ERG1 note= Erg1p;
13850	4321	1	0	0	NC_001224	119	939	NC_001138	239536	240957	|gene |tRNA |neigh_up NC_001224-start |neigh_down CDS[fcd=13289](+,13818,16322) gene= AI1 note= Reverse transcriptase required for splicing of the	|gene gene= IRC6 |CDS(-,239101,239814) gene= IRC6 note= Irc6p; |gene gene= DUG1 |CDS(-,239979,241424) gene= DUG1 note= Dug1p;
13850	3353	1	0	0	NC_001224	119	939	NC_001137	26736	26849	|gene |tRNA |neigh_up NC_001224-start |neigh_down CDS[fcd=13289](+,13818,16322) gene= AI1 note= Reverse transcriptase required for splicing of the	|gene |CDS(-,26189,26776) note= Yel067cp; |gene gene= HPA3 |CDS(+,26667,27206) gene= HPA3 note= Hpa3p;
13850	3352	1	0	0	NC_001224	119	939	NC_001137	26553	26735	|gene |tRNA |neigh_up NC_001224-start |neigh_down CDS[fcd=13289](+,13818,16322) gene= AI1 note= Reverse transcriptase required for splicing of the	|gene |CDS(-,26189,26776) note= Yel067cp; |gene gene= HPA3 |CDS(+,26667,27206) gene= HPA3 note= Hpa3p;
13850	459	1	0	0	NC_001224	119	939	NC_001134	135347	135886	|gene |tRNA |neigh_up NC_001224-start |neigh_down CDS[fcd=13289](+,13818,16322) gene= AI1 note= Reverse transcriptase required for splicing of the	|gene gene= COR1 note= synonym: QCR1 |CDS[fcd=-97](-,134146,135519) gene= COR1 note= Cor1p;
13850	14038	1	1	1	NC_001224	119	939	NC_001224	72822	73014	|gene |tRNA |neigh_up NC_001224-start |neigh_down CDS[fcd=13289](+,13818,16322) gene= AI1 note= Reverse transcriptase required for splicing of the	|neigh_up CDS[fcd=-11896](+,61022,61729) gene= SCEI note= Sceip |neigh_down CDS[fcd=840](+,73758,74513) gene= COX2 note= Subunit II of cytochrome c oxidase, which is the
13850	4343	1	0	0	NC_001224	119	939	NC_001138	256356	256457	|gene |tRNA |neigh_up NC_001224-start |neigh_down CDS[fcd=13289](+,13818,16322) gene= AI1 note= Reverse transcriptase required for splicing of the	|rep_origin note= ARS609 |neigh_up CDS[fcd=-1370](-,253579,255036) gene= HXK1 note= Hxk1p; |neigh_down CDS[fcd=7785](+,264191,265213) gene= IRC7 note= Irc7p;
13850	14042	3	7	3	NC_001224	119	939	NC_001224	73214	75634	|gene |tRNA |neigh_up NC_001224-start |neigh_down CDS[fcd=13289](+,13818,16322) gene= AI1 note= Reverse transcriptase required for splicing of the	|gene gene= COX2 |CDS[fcd=-666](+,73758,74513) gene= COX2 note= Subunit II of cytochrome c oxidase, which is the |gene note= Q0255p
13850	9679	1	0	0	NC_001224	119	939	NC_001145	54883	55631	|gene |tRNA |neigh_up NC_001224-start |neigh_down CDS[fcd=13289](+,13818,16322) gene= AI1 note= Reverse transcriptase required for splicing of the	|gene |CDS(+,54793,55110) note= Yml108wp; |gene gene= PML39 |CDS(-,55265,56269) gene= PML39 note= Pml39p;
13850	5311	1	0	0	NC_001224	119	939	NC_001139	866257	866752	|gene |tRNA |neigh_up NC_001224-start |neigh_down CDS[fcd=13289](+,13818,16322) gene= AI1 note= Reverse transcriptase required for splicing of the	|gene gene= TYS1 note= synonym: TTS1 |CDS[fcd=1021](-,866341,867525) gene= TYS1 note= Tys1p;
13850	14046	1	2	1	NC_001224	119	939	NC_001224	75896	76286	|gene |tRNA |neigh_up NC_001224-start |neigh_down CDS[fcd=13289](+,13818,16322) gene= AI1 note= Reverse transcriptase required for splicing of the	|gene note= Q0255p |neigh_up CDS[fcd=-2333](+,73758,74513) gene= COX2 note= Subunit II of cytochrome c oxidase, which is the |neigh_down CDS[fcd=3122](+,79213,80022) gene= COX3 note= Subunit III of cytochrome c oxidase, which is the
13850	10526	1	0	0	NC_001224	119	939	NC_001145	830173	831827	|gene |tRNA |neigh_up NC_001224-start |neigh_down CDS[fcd=13289](+,13818,16322) gene= AI1 note= Reverse transcriptase required for splicing of the	|gene gene= CAT8 note= synonyms: MSP8, DIL1 |CDS[fcd=328](-,827027,831328) gene= CAT8 note= Cat8p;
13850	998	1	0	1	NC_001224	119	939	NC_001134	594429	595112	|gene |tRNA |neigh_up NC_001224-start |neigh_down CDS[fcd=13289](+,13818,16322) gene= AI1 note= Reverse transcriptase required for splicing of the	|gene gene= SMP1 |CDS[fcd=89](-,593501,594859) gene= SMP1 note= Smp1p;
13850	7682	1	0	0	NC_001224	119	939	NC_001143	124175	125239	|gene |tRNA |neigh_up NC_001224-start |neigh_down CDS[fcd=13289](+,13818,16322) gene= AI1 note= Reverse transcriptase required for splicing of the	|gene gene= SNU114 note= synonym: GIN10 |CDS[fcd=-2185](+,122522,125548) gene= SNU114 note= Snu114p;
13850	9718	1	0	0	NC_001224	119	939	NC_001145	86532	86839	|gene |tRNA |neigh_up NC_001224-start |neigh_down CDS[fcd=13289](+,13818,16322) gene= AI1 note= Reverse transcriptase required for splicing of the	|gene gene= PRE8 |CDS[fcd=54](-,85987,86739) gene= PRE8 note= Pre8p;
13850	12104	1	0	0	NC_001224	119	939	NC_001147	455020	457495	|gene |tRNA |neigh_up NC_001224-start |neigh_down CDS[fcd=13289](+,13818,16322) gene= AI1 note= Reverse transcriptase required for splicing of the	|gene gene= VPS5 note= synonyms: VPT5, PEP10, GRD2 |CDS(+,453770,455797) gene= VPS5 note= Vps5p; |gene gene= GYP1 note= synonym: YOR29-21 |CDS(-,455909,457822) gene= GYP1 note= Gyp1p;
13850	7743	1	0	0	NC_001224	119	939	NC_001143	188575	189973	|gene |tRNA |neigh_up NC_001224-start |neigh_down CDS[fcd=13289](+,13818,16322) gene= AI1 note= Reverse transcriptase required for splicing of the	|gene gene= APL2 |CDS(-,186465,188645) gene= APL2 note= Apl2p; |gene gene= OCT1 |CDS(-,189129,191441) gene= OCT1 note= Oct1p;
13850	14051	1	1	3	NC_001224	119	939	NC_001224	76619	77064	|gene |tRNA |neigh_up NC_001224-start |neigh_down CDS[fcd=13289](+,13818,16322) gene= AI1 note= Reverse transcriptase required for splicing of the	|neigh_up CDS[fcd=-3083](+,73758,74513) gene= COX2 note= Subunit II of cytochrome c oxidase, which is the |neigh_down CDS[fcd=2372](+,79213,80022) gene= COX3 note= Subunit III of cytochrome c oxidase, which is the
13850	14052	1	1	1	NC_001224	119	939	NC_001224	77065	77675	|gene |tRNA |neigh_up NC_001224-start |neigh_down CDS[fcd=13289](+,13818,16322) gene= AI1 note= Reverse transcriptase required for splicing of the	|gene |tRNA |neigh_up CDS[fcd=-3612](+,73758,74513) gene= COX2 note= Subunit II of cytochrome c oxidase, which is the |neigh_down CDS[fcd=1843](+,79213,80022) gene= COX3 note= Subunit III of cytochrome c oxidase, which is the
13850	5252	2	0	0	NC_001224	119	939	NC_001139	800593	800671	|gene |tRNA |neigh_up NC_001224-start |neigh_down CDS[fcd=13289](+,13818,16322) gene= AI1 note= Reverse transcriptase required for splicing of the	|gene gene= PTI1 |CDS[fcd=-81](+,800551,801828) gene= PTI1 note= Pti1p;
13850	4296	1	0	0	NC_001224	119	939	NC_001138	220988	221101	|gene |tRNA |neigh_up NC_001224-start |neigh_down CDS[fcd=13289](+,13818,16322) gene= AI1 note= Reverse transcriptase required for splicing of the	|gene gene= RPL2A note= synonym: RPL5B gene= RPL2A note= Rpl2ap; |neigh_up CDS[fcd=-950](-,216582,220094) gene= SMC2 note= Smc2p; |neigh_down CDS[fcd=1903](-,222078,222947) note= Yfr032cp;
13850	1939	1	0	0	NC_001224	119	939	NC_001136	246208	246331	|gene |tRNA |neigh_up NC_001224-start |neigh_down CDS[fcd=13289](+,13818,16322) gene= AI1 note= Reverse transcriptase required for splicing of the	|gene gene= YFH1 |CDS[fcd=-346](+,245923,246447) gene= YFH1 note= Yfh1p;
13850	6772	1	0	0	NC_001224	119	939	NC_001142	22448	26272	|gene |tRNA |neigh_up NC_001224-start |neigh_down CDS[fcd=13289](+,13818,16322) gene= AI1 note= Reverse transcriptase required for splicing of the	|gene |CDS(+,21973,22563) note= Yjl218wp; |gene |CDS(+,23133,23729) note= Yjl217wp; |rep_origin note= ARS1004 |gene |CDS(-,24341,26086) note= Yjl216cp;
13850	4299	1	0	0	NC_001224	119	939	NC_001138	223780	224419	|gene |tRNA |neigh_up NC_001224-start |neigh_down CDS[fcd=13289](+,13818,16322) gene= AI1 note= Reverse transcriptase required for splicing of the	|gene |CDS(-,223698,223961) note= Yfr032c-bp; |gene gene= QCR6 note= synonyms: UCR6, COR3 |CDS(-,224314,224757) gene= QCR6 note= Qcr6p;
13850	14056	1	4	2	NC_001224	119	939	NC_001224	77704	78918	|gene |tRNA |neigh_up NC_001224-start |neigh_down CDS[fcd=13289](+,13818,16322) gene= AI1 note= Reverse transcriptase required for splicing of the	|gene |tRNA |gene |tRNA |neigh_up CDS[fcd=-4553](+,73758,74513) gene= COX2 note= Subunit II of cytochrome c oxidase, which is the |neigh_down CDS[fcd=902](+,79213,80022) gene= COX3 note= Subunit III of cytochrome c oxidase, which is the
13850	14057	1	5	5	NC_001224	119	939	NC_001224	78919	80506	|gene |tRNA |neigh_up NC_001224-start |neigh_down CDS[fcd=13289](+,13818,16322) gene= AI1 note= Reverse transcriptase required for splicing of the	|gene gene= COX3 |CDS[fcd=-499](+,79213,80022) gene= COX3 note= Subunit III of cytochrome c oxidase, which is the
13850	12100	1	0	0	NC_001224	119	939	NC_001147	454119	454229	|gene |tRNA |neigh_up NC_001224-start |neigh_down CDS[fcd=13289](+,13818,16322) gene= AI1 note= Reverse transcriptase required for splicing of the	|gene gene= VPS5 note= synonyms: VPT5, PEP10, GRD2 |CDS(+,453770,455797) gene= VPS5 note= Vps5p; |gene gene= VAM10 |CDS(-,453871,454215) gene= VAM10 note= Vam10p;
13850	14061	1	1	2	NC_001224	119	939	NC_001224	81375	81407	|gene |tRNA |neigh_up NC_001224-start |neigh_down CDS[fcd=13289](+,13818,16322) gene= AI1 note= Reverse transcriptase required for splicing of the	|neigh_up CDS[fcd=-2178](+,79213,80022) gene= COX3 note= Subunit III of cytochrome c oxidase, which is the |neigh_down NC_001224-end
13850	3366	1	0	0	NC_001224	119	939	NC_001137	36016	38356	|gene |tRNA |neigh_up NC_001224-start |neigh_down CDS[fcd=13289](+,13818,16322) gene= AI1 note= Reverse transcriptase required for splicing of the	|gene gene= NPR2 |CDS(+,34407,36254) gene= NPR2 note= Npr2p; |gene gene= CIN8 note= synonyms: SDS15, KSL2 |CDS(-,36535,39537) gene= CIN8 note= Cin8p;
13850	14065	2	1	3	NC_001224	119	939	NC_001224	82549	82819	|gene |tRNA |neigh_up NC_001224-start |neigh_down CDS[fcd=13289](+,13818,16322) gene= AI1 note= Reverse transcriptase required for splicing of the	|neigh_up CDS[fcd=-3471](+,79213,80022) gene= COX3 note= Subunit III of cytochrome c oxidase, which is the |neigh_down NC_001224-end
13850	14064	1	2	2	NC_001224	119	939	NC_001224	81428	82548	|gene |tRNA |neigh_up NC_001224-start |neigh_down CDS[fcd=13289](+,13818,16322) gene= AI1 note= Reverse transcriptase required for splicing of the	|neigh_up CDS[fcd=-2775](+,79213,80022) gene= COX3 note= Subunit III of cytochrome c oxidase, which is the |neigh_down NC_001224-end
13850	14066	1	3	2	NC_001224	119	939	NC_001224	82820	83057	|gene |tRNA |neigh_up NC_001224-start |neigh_down CDS[fcd=13289](+,13818,16322) gene= AI1 note= Reverse transcriptase required for splicing of the	|neigh_up CDS[fcd=-3725](+,79213,80022) gene= COX3 note= Subunit III of cytochrome c oxidase, which is the |neigh_down NC_001224-end
13850	14069	1	1	5	NC_001224	119	939	NC_001224	83078	83315	|gene |tRNA |neigh_up NC_001224-start |neigh_down CDS[fcd=13289](+,13818,16322) gene= AI1 note= Reverse transcriptase required for splicing of the	|neigh_up CDS[fcd=-3983](+,79213,80022) gene= COX3 note= Subunit III of cytochrome c oxidase, which is the |neigh_down NC_001224-end
13850	3866	1	0	0	NC_001224	119	939	NC_001137	427613	428074	|gene |tRNA |neigh_up NC_001224-start |neigh_down CDS[fcd=13289](+,13818,16322) gene= AI1 note= Reverse transcriptase required for splicing of the	|gene gene= PMD1 |CDS[fcd=2602](-,425184,430445) gene= PMD1 note= Pmd1p;
13850	4315	1	0	0	NC_001224	119	939	NC_001138	234406	236896	|gene |tRNA |neigh_up NC_001224-start |neigh_down CDS[fcd=13289](+,13818,16322) gene= AI1 note= Reverse transcriptase required for splicing of the	|gene gene= SAP155 |CDS[fcd=-1422](+,234229,237237) gene= SAP155 note= Sap155p;
13850	14071	5	4	6	NC_001224	119	939	NC_001224	83637	84268	|gene |tRNA |neigh_up NC_001224-start |neigh_down CDS[fcd=13289](+,13818,16322) gene= AI1 note= Reverse transcriptase required for splicing of the	|neigh_up CDS[fcd=-4739](+,79213,80022) gene= COX3 note= Subunit III of cytochrome c oxidase, which is the |neigh_down NC_001224-end
13850	14070	1	2	3	NC_001224	119	939	NC_001224	83316	83636	|gene |tRNA |neigh_up NC_001224-start |neigh_down CDS[fcd=13289](+,13818,16322) gene= AI1 note= Reverse transcriptase required for splicing of the	|neigh_up CDS[fcd=-4263](+,79213,80022) gene= COX3 note= Subunit III of cytochrome c oxidase, which is the |neigh_down NC_001224-end
13850	9696	1	0	0	NC_001224	119	939	NC_001145	70352	70404	|gene |tRNA |neigh_up NC_001224-start |neigh_down CDS[fcd=13289](+,13818,16322) gene= AI1 note= Reverse transcriptase required for splicing of the	|neigh_up CDS[fcd=-240](+,70138,70311) note= Yml100w-ap; |neigh_down CDS[fcd=246](+,70624,73920) gene= TSL1 note= Tsl1p;
13850	2907	1	0	0	NC_001224	119	939	NC_001136	1137101	1139033	|gene |tRNA |neigh_up NC_001224-start |neigh_down CDS[fcd=13289](+,13818,16322) gene= AI1 note= Reverse transcriptase required for splicing of the	|gene gene= SWR1 |CDS[fcd=-2140](+,1135927,1140471) gene= SWR1 note= Swr1p;
13850	10184	1	0	0	NC_001224	119	939	NC_001145	509845	510445	|gene |tRNA |neigh_up NC_001224-start |neigh_down CDS[fcd=13289](+,13818,16322) gene= AI1 note= Reverse transcriptase required for splicing of the	|gene gene= RPL15B |CDS[fcd=202](-,509733,510347) gene= RPL15B note= Rpl15bp;
13850	14072	5	2	5	NC_001224	119	939	NC_001224	84269	84491	|gene |tRNA |neigh_up NC_001224-start |neigh_down CDS[fcd=13289](+,13818,16322) gene= AI1 note= Reverse transcriptase required for splicing of the	|neigh_up CDS[fcd=-5167](+,79213,80022) gene= COX3 note= Subunit III of cytochrome c oxidase, which is the |neigh_down NC_001224-end
13850	4308	1	0	0	NC_001224	119	939	NC_001138	228017	228935	|gene |tRNA |neigh_up NC_001224-start |neigh_down CDS[fcd=13289](+,13818,16322) gene= AI1 note= Reverse transcriptase required for splicing of the	|gene gene= RSC8 note= synonym: SWH3 |CDS[fcd=697](-,227500,229173) gene= RSC8 note= Rsc8p;
13850	14076	3	9	16	NC_001224	119	939	NC_001224	84520	84756	|gene |tRNA |neigh_up NC_001224-start |neigh_down CDS[fcd=13289](+,13818,16322) gene= AI1 note= Reverse transcriptase required for splicing of the	|neigh_up CDS[fcd=-5425](+,79213,80022) gene= COX3 note= Subunit III of cytochrome c oxidase, which is the |neigh_down NC_001224-end
13850	3383	1	0	0	NC_001224	119	939	NC_001137	51712	51772	|gene |tRNA |neigh_up NC_001224-start |neigh_down CDS[fcd=13289](+,13818,16322) gene= AI1 note= Reverse transcriptase required for splicing of the	|neigh_up CDS[fcd=-203](-,48471,51539) gene= POL5 note= Pol5p; |neigh_down CDS[fcd=1476](-,52721,53218) gene= RPL12A note= Rpl12ap;
13850	14079	6	8	4	NC_001224	119	939	NC_001224	85589	85778	|gene |tRNA |neigh_up NC_001224-start |neigh_down CDS[fcd=13289](+,13818,16322) gene= AI1 note= Reverse transcriptase required for splicing of the	|misc_RNA |neigh_up CDS[fcd=-6470](+,79213,80022) gene= COX3 note= Subunit III of cytochrome c oxidase, which is the |neigh_down NC_001224-end
13850	1455	1	0	0	NC_001224	119	939	NC_001135	169036	170257	|gene |tRNA |neigh_up NC_001224-start |neigh_down CDS[fcd=13289](+,13818,16322) gene= AI1 note= Reverse transcriptase required for splicing of the	|LTR note= YCRWDELTA11 |neigh_up CDS[fcd=-1651](-,167366,167995) gene= RHB1 note= Rhb1p; |neigh_down CDS[fcd=2774](-,170882,172420) gene= FEN2 note= Fen2p;
13850	12437	1	0	0	NC_001224	119	939	NC_001147	748812	750469	|gene |tRNA |neigh_up NC_001224-start |neigh_down CDS[fcd=13289](+,13818,16322) gene= AI1 note= Reverse transcriptase required for splicing of the	|gene gene= RUD3 note= synonym: GRP1 |CDS(-,747526,748980) gene= RUD3 note= Rud3p; |gene gene= RFC1 note= synonym: CDC44 |CDS(+,749302,751887) gene= RFC1 note= Rfc1p;
13850	482	1	0	0	NC_001224	119	939	NC_001134	153559	157328	|gene |tRNA |neigh_up NC_001224-start |neigh_down CDS[fcd=13289](+,13818,16322) gene= AI1 note= Reverse transcriptase required for splicing of the	|gene gene= POL12 |CDS(-,151496,153613) gene= POL12 note= Pol12p; |gene gene= STU1 |CDS(-,153851,158392) gene= STU1 note= Stu1p;
13850	3382	1	0	0	NC_001224	119	939	NC_001137	50738	51711	|gene |tRNA |neigh_up NC_001224-start |neigh_down CDS[fcd=13289](+,13818,16322) gene= AI1 note= Reverse transcriptase required for splicing of the	|gene gene= POL5 |CDS[fcd=315](-,48471,51539) gene= POL5 note= Pol5p;
13850	14078	15	6	15	NC_001224	119	939	NC_001224	84792	85588	|gene |tRNA |neigh_up NC_001224-start |neigh_down CDS[fcd=13289](+,13818,16322) gene= AI1 note= Reverse transcriptase required for splicing of the	|gene |tRNA |misc_RNA |neigh_up CDS[fcd=-5977](+,79213,80022) gene= COX3 note= Subunit III of cytochrome c oxidase, which is the |neigh_down NC_001224-end
13850	5500	0	1	0	NC_001224	119	939	NC_001139	1029095	1030684	|gene |tRNA |neigh_up NC_001224-start |neigh_down CDS[fcd=13289](+,13818,16322) gene= AI1 note= Reverse transcriptase required for splicing of the	|gene gene= YTA7 |CDS[fcd=-2513](+,1027376,1031515) gene= YTA7 note= Yta7p;
13850	7655	0	1	0	NC_001224	119	939	NC_001143	99876	100591	|gene |tRNA |neigh_up NC_001224-start |neigh_down CDS[fcd=13289](+,13818,16322) gene= AI1 note= Reverse transcriptase required for splicing of the	|neigh_up CDS[fcd=-1507](+,98726,99646) gene= LOT5 note= Lot5p; |neigh_down CDS[fcd=443](+,100676,106831) gene= FAS1 note= Fas1p;
13850	11964	0	1	0	NC_001224	119	939	NC_001147	326848	329238	|gene |tRNA |neigh_up NC_001224-start |neigh_down CDS[fcd=13289](+,13818,16322) gene= AI1 note= Reverse transcriptase required for splicing of the	|gene gene= RRP6 |CDS[fcd=-1210](+,326833,329034) gene= RRP6 note= Rrp6p;
13850	9765	0	1	0	NC_001224	119	939	NC_001145	125940	126923	|gene |tRNA |neigh_up NC_001224-start |neigh_down CDS[fcd=13289](+,13818,16322) gene= AI1 note= Reverse transcriptase required for splicing of the	|gene gene= TCB3 |CDS[fcd=2936](-,124730,129367) gene= TCB3 note= Tcb3p;
13850	2185	0	1	0	NC_001224	119	939	NC_001136	464913	465116	|gene |tRNA |neigh_up NC_001224-start |neigh_down CDS[fcd=13289](+,13818,16322) gene= AI1 note= Reverse transcriptase required for splicing of the	|gene gene= GAL3 |CDS[fcd=-1583](+,463431,464993) gene= GAL3 note= Gal3p;
13850	8818	0	1	0	NC_001224	119	939	NC_001144	416311	416418	|gene |tRNA |neigh_up NC_001224-start |neigh_down CDS[fcd=13289](+,13818,16322) gene= AI1 note= Reverse transcriptase required for splicing of the	|gene gene= TIS11 note= synonym: CTH2 |CDS[fcd=295](-,415802,416659) gene= TIS11 note= Tis11p;
13850	9785	0	1	0	NC_001224	119	939	NC_001145	139755	141773	|gene |tRNA |neigh_up NC_001224-start |neigh_down CDS[fcd=13289](+,13818,16322) gene= AI1 note= Reverse transcriptase required for splicing of the	|gene gene= ERV41 gene= ERV41 note= Erv41p; |gene gene= SMA2 |CDS[fcd=769](-,140424,141533) gene= SMA2 note= Sma2p;
13850	13126	0	1	0	NC_001224	119	939	NC_001148	277008	280310	|gene |tRNA |neigh_up NC_001224-start |neigh_down CDS[fcd=13289](+,13818,16322) gene= AI1 note= Reverse transcriptase required for splicing of the	|gene gene= NOP53 |CDS(-,276161,277528) gene= NOP53 note= Nop53p; |gene gene= KES1 note= synonyms: BSR3, OSH4, LPI3 |CDS(-,278394,279698) gene= KES1 note= Kes1p;
13850	14085	0	1	0	NC_001224	119	939	YSCPLASM	3866	4585	|gene |tRNA |neigh_up NC_001224-start |neigh_down CDS[fcd=13289](+,13818,16322) gene= AI1 note= Reverse transcriptase required for splicing of the	|repeat_region note= IR1 |misc_binding note= FLP-recombinase binding site B [9] |misc_recomb |mRNA note= REP2 mRNA (minor alt.) |mRNA note= REP2 mRNA (minor alt.) |mRNA note= REP2 mRNA (major alt.) |mRNA note= REP2 mRNA (major alt.) |mRNA note= REP2 mRNA (major alt.) |mRNA note= REP2 mRNA (major alt.) |mRNA note= REP2 mRNA (major alt.) |mRNA note= REP2 mRNA (major alt.) |mRNA note= REP2 mRNA (maj…
13850	3277	0	1	0	NC_001224	119	939	NC_001136	1478690	1479977	|gene |tRNA |neigh_up NC_001224-start |neigh_down CDS[fcd=13289](+,13818,16322) gene= AI1 note= Reverse transcriptase required for splicing of the	|gene gene= EUG1 |CDS[fcd=-733](+,1478600,1480153) gene= EUG1 note= Eug1p;
13850	14086	0	4	1	NC_001224	119	939	YSCPLASM	4586	5007	|gene |tRNA |neigh_up NC_001224-start |neigh_down CDS[fcd=13289](+,13818,16322) gene= AI1 note= Reverse transcriptase required for splicing of the	|mRNA note= REP2 mRNA (minor alt.) |mRNA note= REP2 mRNA (minor alt.) |mRNA note= REP2 mRNA (major alt.) |mRNA note= REP2 mRNA (major alt.) |mRNA note= REP2 mRNA (major alt.) |mRNA note= REP2 mRNA (major alt.) |mRNA note= REP2 mRNA (major alt.) |mRNA note= REP2 mRNA (major alt.) |mRNA note= REP2 mRNA (major alt.) |CDS[fcd=402](-,4308,5198)
13850	14081	0	1	0	NC_001224	119	939	YSCPLASM	36	783	|gene |tRNA |neigh_up NC_001224-start |neigh_down CDS[fcd=13289](+,13818,16322) gene= AI1 note= Reverse transcriptase required for splicing of the	|exon |conflict |conflict |repeat_region note= IR2 |conflict |conflict |conflict |misc_binding note= FLP recombinase binding site A [9] |misc_recomb |neigh_up YSCPLASM-start |neigh_down CDS[fcd=1599](-,887,2008)
13850	14080	0	1	0	NC_001224	119	939	YSCPLASM	0	35	|gene |tRNA |neigh_up NC_001224-start |neigh_down CDS[fcd=13289](+,13818,16322) gene= AI1 note= Reverse transcriptase required for splicing of the	|exon |neigh_up YSCPLASM-start |neigh_down CDS[fcd=1991](-,887,2008)
13850	13171	0	1	0	NC_001224	119	939	NC_001148	315791	315969	|gene |tRNA |neigh_up NC_001224-start |neigh_down CDS[fcd=13289](+,13818,16322) gene= AI1 note= Reverse transcriptase required for splicing of the	|gene gene= KAP120 |CDS[fcd=-2493](+,313387,316485) gene= KAP120 note= Kap120p;
13850	3316	0	1	0	NC_001224	119	939	NC_001136	1514600	1515151	|gene |tRNA |neigh_up NC_001224-start |neigh_down CDS[fcd=13289](+,13818,16322) gene= AI1 note= Reverse transcriptase required for splicing of the	|neigh_up CDS[fcd=-2791](+,1512084,1513595) note= Ydr539wp; |neigh_down CDS[fcd=2784](-,1517120,1517659) gene= IRC4 note= Irc4p;
13850	4368	0	1	0	NC_001224	119	939	NC_001139	11540	12240	|gene |tRNA |neigh_up NC_001224-start |neigh_down CDS[fcd=13289](+,13818,16322) gene= AI1 note= Reverse transcriptase required for splicing of the	|gene gene= VEL1 |CDS[fcd=-780](+,11110,11730) gene= VEL1 note= Vel1p;
13850	13169	0	1	1	NC_001224	119	939	NC_001148	311376	314241	|gene |tRNA |neigh_up NC_001224-start |neigh_down CDS[fcd=13289](+,13818,16322) gene= AI1 note= Reverse transcriptase required for splicing of the	|gene gene= NAN1 note= synonym: UTP17 |CDS(+,310209,312899) gene= NAN1 note= Nan1p; |gene gene= KAP120 |CDS(+,313387,316485) gene= KAP120 note= Kap120p;
13850	33	0	1	0	NC_001224	119	939	NC_001133	29479	30893	|gene |tRNA |neigh_up NC_001224-start |neigh_down CDS[fcd=13289](+,13818,16322) gene= AI1 note= Reverse transcriptase required for splicing of the	|neigh_up CDS[fcd=-2217](-,24001,27969) gene= FLO9 note= Flo9p; |neigh_down CDS[fcd=1382](+,31568,32941) gene= GDH3 note= Gdh3p;
13850	1130	0	2	0	NC_001224	119	939	NC_001134	701231	702253	|gene |tRNA |neigh_up NC_001224-start |neigh_down CDS[fcd=13289](+,13818,16322) gene= AI1 note= Reverse transcriptase required for splicing of the	|gene gene= THI2 note= synonym: PHO6 |CDS[fcd=95](-,700485,701837) gene= THI2 note= Thi2p;
13850	4374	0	1	0	NC_001224	119	939	NC_001139	15304	16527	|gene |tRNA |neigh_up NC_001224-start |neigh_down CDS[fcd=13289](+,13818,16322) gene= AI1 note= Reverse transcriptase required for splicing of the	|gene gene= ADH4 note= synonyms: ZRG5, NRC465 |CDS[fcd=-1005](+,14910,16307) gene= ADH4 note= Adh4p;
13850	11923	0	1	0	NC_001224	119	939	NC_001147	295490	295954	|gene |tRNA |neigh_up NC_001224-start |neigh_down CDS[fcd=13289](+,13818,16322) gene= AI1 note= Reverse transcriptase required for splicing of the	|gene gene= CMK2 |CDS[fcd=399](-,294778,296121) gene= CMK2 note= Cmk2p;
13850	13175	0	1	0	NC_001224	119	939	NC_001148	323981	325941	|gene |tRNA |neigh_up NC_001224-start |neigh_down CDS[fcd=13289](+,13818,16322) gene= AI1 note= Reverse transcriptase required for splicing of the	|gene |CDS(-,324023,324286) note= Ypl119c-ap; |gene gene= DBP1 note= synonym: LPH8 |CDS(-,324410,326263) gene= DBP1 note= Dbp1p;
13850	5465	0	1	0	NC_001224	119	939	NC_001139	1002028	1004579	|gene |tRNA |neigh_up NC_001224-start |neigh_down CDS[fcd=13289](+,13818,16322) gene= AI1 note= Reverse transcriptase required for splicing of the	|gene gene= ENO1 note= synonym: HSP48 |CDS(+,1000932,1002245) gene= ENO1 note= Eno1p; |gene gene= COQ6 |CDS(-,1002528,1003967) gene= COQ6 note= Coq6p; |gene |tRNA note= GO_component: cytosol [goid 0005829] [evidence NAS]
13850	6541	0	1	0	NC_001224	119	939	NC_001141	260288	262732	|gene |tRNA |neigh_up NC_001224-start |neigh_down CDS[fcd=13289](+,13818,16322) gene= AI1 note= Reverse transcriptase required for splicing of the	|gene gene= DFG10 |CDS(+,260157,260918) gene= DFG10 note= Dfg10p; |gene gene= NEO1 |CDS(+,261436,264891) gene= NEO1 note= Neo1p;
13850	13178	0	1	0	NC_001224	119	939	NC_001148	327309	328469	|gene |tRNA |neigh_up NC_001224-start |neigh_down CDS[fcd=13289](+,13818,16322) gene= AI1 note= Reverse transcriptase required for splicing of the	|gene gene= MRP51 |CDS(+,326627,327661) gene= MRP51 note= Mrp51p; |gene gene= IDI1 note= synonyms: LPH10, BOT2 |CDS(-,327863,328729) gene= IDI1 note= Idi1p;
13850	2228	0	1	0	NC_001224	119	939	NC_001136	507466	508207	|gene |tRNA |neigh_up NC_001224-start |neigh_down CDS[fcd=13289](+,13818,16322) gene= AI1 note= Reverse transcriptase required for splicing of the	|gene gene= MRH1 |CDS[fcd=308](+,508144,509106) gene= MRH1 note= Mrh1p;
13850	8781	0	1	0	NC_001224	119	939	NC_001144	389500	389600	|gene |tRNA |neigh_up NC_001224-start |neigh_down CDS[fcd=13289](+,13818,16322) gene= AI1 note= Reverse transcriptase required for splicing of the	|gene gene= YPS3 note= synonym: YPS4 |CDS[fcd=721](-,388745,390271) gene= YPS3 note= Yps3p;
13850	49	0	2	0	NC_001224	119	939	NC_001133	38578	40046	|gene |tRNA |neigh_up NC_001224-start |neigh_down CDS[fcd=13289](+,13818,16322) gene= AI1 note= Reverse transcriptase required for splicing of the	|gene gene= CNE1 note= synonym: FUN48 |CDS(+,37465,38973) gene= CNE1 note= Cne1p; |gene gene= GPB2 note= synonym: KRH1 |CDS(+,39260,41902) gene= GPB2 note= Gpb2p;
13850	2217	0	1	0	NC_001224	119	939	NC_001136	498100	500470	|gene |tRNA |neigh_up NC_001224-start |neigh_down CDS[fcd=13289](+,13818,16322) gene= AI1 note= Reverse transcriptase required for splicing of the	|gene gene= REG1 note= synonyms: SRN1, SPP43, PZF240, HEX2 |CDS[fcd=1591](-,497832,500876) gene= REG1 note= Reg1p;
13850	7636	0	1	0	NC_001224	119	939	NC_001143	82801	84930	|gene |tRNA |neigh_up NC_001224-start |neigh_down CDS[fcd=13289](+,13818,16322) gene= AI1 note= Reverse transcriptase required for splicing of the	|gene gene= CNB1 note= synonyms: YCN2, CRV1 gene= CNB1 note= Cnb1p; |LTR note= YKLCDELTA2 |gene |tRNA note= GO_component: cytosol [goid 0005829] [evidence NAS] |gene gene= HYM1 |CDS[fcd=844](+,84709,85908) gene= HYM1 note= Hym1p;
13850	8791	0	1	0	NC_001224	119	939	NC_001144	396525	396881	|gene |tRNA |neigh_up NC_001224-start |neigh_down CDS[fcd=13289](+,13818,16322) gene= AI1 note= Reverse transcriptase required for splicing of the	|gene gene= APC2 note= synonym: RSI1 |CDS[fcd=1617](-,395759,398320) gene= APC2 note= Apc2p;
13850	2221	0	1	0	NC_001224	119	939	NC_001136	501672	504348	|gene |tRNA |neigh_up NC_001224-start |neigh_down CDS[fcd=13289](+,13818,16322) gene= AI1 note= Reverse transcriptase required for splicing of the	|gene gene= RAD28 |CDS(-,501750,503270) gene= RAD28 note= Rad28p; |gene gene= MIC14 |CDS(+,503495,503860) gene= MIC14 note= Mic14p; |gene gene= PST2 |CDS(-,504096,504692) gene= PST2 note= Pst2p;
13850	57	0	1	0	NC_001224	119	939	NC_001133	43550	44358	|gene |tRNA |neigh_up NC_001224-start |neigh_down CDS[fcd=13289](+,13818,16322) gene= AI1 note= Reverse transcriptase required for splicing of the	|gene gene= ACS1 note= synonym: FUN44 |CDS[fcd=1069](-,42882,45023) gene= ACS1 note= Acs1p;
13850	4367	0	1	0	NC_001224	119	939	NC_001139	10163	11539	|gene |tRNA |neigh_up NC_001224-start |neigh_down CDS[fcd=13289](+,13818,16322) gene= AI1 note= Reverse transcriptase required for splicing of the	|gene gene= VEL1 |CDS[fcd=259](+,11110,11730) gene= VEL1 note= Vel1p;
13850	7640	0	1	0	NC_001224	119	939	NC_001143	87324	87595	|gene |tRNA |neigh_up NC_001224-start |neigh_down CDS[fcd=13289](+,13818,16322) gene= AI1 note= Reverse transcriptase required for splicing of the	|gene gene= PXA2 note= synonym: PAT1 |CDS[fcd=1332](-,86230,88791) gene= PXA2 note= Pxa2p;
13850	11912	0	1	0	NC_001224	119	939	NC_001147	285585	286976	|gene |tRNA |neigh_up NC_001224-start |neigh_down CDS[fcd=13289](+,13818,16322) gene= AI1 note= Reverse transcriptase required for splicing of the	|gene gene= TAT2 note= synonyms: TAP2, SCM2, SAB2, LTG3 |CDS[fcd=-107](+,286173,287951) gene= TAT2 note= Tat2p;
13850	4469	0	1	0	NC_001224	119	939	NC_001139	98591	98763	|gene |tRNA |neigh_up NC_001224-start |neigh_down CDS[fcd=13289](+,13818,16322) gene= AI1 note= Reverse transcriptase required for splicing of the	|neigh_up CDS[fcd=-1335](+,97342,98589) gene= SIP2 note= Sip2p; |neigh_down CDS[fcd=296](+,98973,102080) gene= SPT16 note= Spt16p;
13850	70	0	1	0	NC_001224	119	939	NC_001133	53986	57040	|gene |tRNA |neigh_up NC_001224-start |neigh_down CDS[fcd=13289](+,13818,16322) gene= AI1 note= Reverse transcriptase required for splicing of the	|gene gene= GEM1 note= synonym: GON1 |CDS(-,52802,54790) gene= GEM1 note= Gem1p; |gene gene= SPC72 note= synonym: LDB4 |CDS(-,54990,56858) gene= SPC72 note= Spc72p; |gene gene= AIM1 |CDS(-,57030,57386) gene= AIM1 note= Aim1p;
13850	5435	0	1	0	NC_001224	119	939	NC_001139	979080	980140	|gene |tRNA |neigh_up NC_001224-start |neigh_down CDS[fcd=13289](+,13818,16322) gene= AI1 note= Reverse transcriptase required for splicing of the	|gene gene= LSC2 |CDS(-,978041,979324) gene= LSC2 note= Lsc2p; |gene gene= SDA1 |CDS(-,979770,982073) gene= SDA1 note= Sda1p;
13850	6633	0	1	0	NC_001224	119	939	NC_001141	348302	349188	|gene |tRNA |neigh_up NC_001224-start |neigh_down CDS[fcd=13289](+,13818,16322) gene= AI1 note= Reverse transcriptase required for splicing of the	|gene gene= BET1 note= synonym: SLY12 gene= BET1 note= Bet1p; |gene gene= CFD1 note= synonym: DRE3 |CDS[fcd=374](+,349119,350000) gene= CFD1 note= Cfd1p;
13850	1038	0	1	0	NC_001224	119	939	NC_001134	627642	628767	|gene |tRNA |neigh_up NC_001224-start |neigh_down CDS[fcd=13289](+,13818,16322) gene= AI1 note= Reverse transcriptase required for splicing of the	|gene gene= MCM7 note= synonym: CDC47 |CDS[fcd=-2437](+,625767,628304) gene= MCM7 note= Mcm7p;
13850	1027	0	1	0	NC_001224	119	939	NC_001134	619292	620653	|gene |tRNA |neigh_up NC_001224-start |neigh_down CDS[fcd=13289](+,13818,16322) gene= AI1 note= Reverse transcriptase required for splicing of the	|gene gene= KTR4 |CDS[fcd=-1068](+,618904,620298) gene= KTR4 note= Ktr4p;
13850	5428	0	1	0	NC_001224	119	939	NC_001139	972799	974482	|gene |tRNA |neigh_up NC_001224-start |neigh_down CDS[fcd=13289](+,13818,16322) gene= AI1 note= Reverse transcriptase required for splicing of the	|gene gene= PFK1 |CDS[fcd=99](-,970776,973739) gene= PFK1 note= Pfk1p;
13850	5417	0	1	0	NC_001224	119	939	NC_001139	964418	964950	|gene |tRNA |neigh_up NC_001224-start |neigh_down CDS[fcd=13289](+,13818,16322) gene= AI1 note= Reverse transcriptase required for splicing of the	|gene |CDS[fcd=976](-,963303,965660) note= Ygr237cp;
13850	7600	0	1	0	NC_001224	119	939	NC_001143	55415	56545	|gene |tRNA |neigh_up NC_001224-start |neigh_down CDS[fcd=13289](+,13818,16322) gene= AI1 note= Reverse transcriptase required for splicing of the	|gene gene= EAP1 |CDS(+,53705,55603) gene= EAP1 note= Eap1p; |rep_origin note= ARS1103 |gene gene= TOR2 note= synonym: DRR2 |CDS(-,55936,63360) gene= TOR2 note= Tor2p;
13850	4454	0	1	0	NC_001224	119	939	NC_001139	87110	87374	|gene |tRNA |neigh_up NC_001224-start |neigh_down CDS[fcd=13289](+,13818,16322) gene= AI1 note= Reverse transcriptase required for splicing of the	|gene gene= KIP3 |CDS[fcd=-2358](+,84884,87301) gene= KIP3 note= Kip3p;
13850	80	0	1	0	NC_001224	119	939	NC_001133	59252	59641	|gene |tRNA |neigh_up NC_001224-start |neigh_down CDS[fcd=13289](+,13818,16322) gene= AI1 note= Reverse transcriptase required for splicing of the	|gene gene= PTA1 note= synonym: FUN39 |CDS[fcd=1607](-,58696,61053) gene= PTA1 note= Pta1p;
13850	5422	0	1	0	NC_001224	119	939	NC_001139	967389	968381	|gene |tRNA |neigh_up NC_001224-start |neigh_down CDS[fcd=13289](+,13818,16322) gene= AI1 note= Reverse transcriptase required for splicing of the	|gene gene= KEL2 |CDS[fcd=807](-,966044,968692) gene= KEL2 note= Kel2p;
13850	1041	0	1	0	NC_001224	119	939	NC_001134	629916	629963	|gene |tRNA |neigh_up NC_001224-start |neigh_down CDS[fcd=13289](+,13818,16322) gene= AI1 note= Reverse transcriptase required for splicing of the	|gene gene= COS111 |CDS[fcd=-776](+,629163,631937) gene= COS111 note= Cos111p;
13850	7610	0	2	0	NC_001224	119	939	NC_001143	65723	66227	|gene |tRNA |neigh_up NC_001224-start |neigh_down CDS[fcd=13289](+,13818,16322) gene= AI1 note= Reverse transcriptase required for splicing of the	|gene gene= MNN4 note= synonym: YKL200C |CDS[fcd=1492](-,63931,67467) gene= MNN4 note= Mnn4p;
13850	1042	0	1	0	NC_001224	119	939	NC_001134	629964	630306	|gene |tRNA |neigh_up NC_001224-start |neigh_down CDS[fcd=13289](+,13818,16322) gene= AI1 note= Reverse transcriptase required for splicing of the	|gene gene= COS111 |CDS[fcd=-972](+,629163,631937) gene= COS111 note= Cos111p;
13850	7555	0	1	0	NC_001224	119	939	NC_001143	17999	18266	|gene |tRNA |neigh_up NC_001224-start |neigh_down CDS[fcd=13289](+,13818,16322) gene= AI1 note= Reverse transcriptase required for splicing of the	|gene gene= SRY1 |CDS[fcd=207](-,17359,18339) gene= SRY1 note= Sry1p;
13850	1064	0	1	0	NC_001224	119	939	NC_001134	652604	654560	|gene |tRNA |neigh_up NC_001224-start |neigh_down CDS[fcd=13289](+,13818,16322) gene= AI1 note= Reverse transcriptase required for splicing of the	|gene gene= SDS24 |CDS[fcd=-2172](+,651410,652993) gene= SDS24 note= Sds24p; |gene gene= HPC2 gene= HPC2 note= Hpc2p;
13850	9807	0	1	0	NC_001224	119	939	NC_001145	160663	162482	|gene |tRNA |neigh_up NC_001224-start |neigh_down CDS[fcd=13289](+,13818,16322) gene= AI1 note= Reverse transcriptase required for splicing of the	|gene gene= CMP2 note= synonym: CNA2 |CDS[fcd=-1392](+,160180,161994) gene= CMP2 note= Cmp2p; |gene gene= IMD4 gene= IMD4 note= Imd4p;
13850	6603	0	1	0	NC_001224	119	939	NC_001141	321990	322529	|gene |tRNA |neigh_up NC_001224-start |neigh_down CDS[fcd=13289](+,13818,16322) gene= AI1 note= Reverse transcriptase required for splicing of the	|gene gene= BAR1 note= synonym: SST1 |CDS[fcd=81](+,322340,324103) gene= BAR1 note= Bar1p;
13850	4433	0	1	0	NC_001224	119	939	NC_001139	62203	63336	|gene |tRNA |neigh_up NC_001224-start |neigh_down CDS[fcd=13289](+,13818,16322) gene= AI1 note= Reverse transcriptase required for splicing of the	|gene gene= TAN1 gene= TAN1 note= Tan1p; |gene |CDS[fcd=851](-,63048,63620) note= Ygl231cp;
13850	9793	0	1	0	NC_001224	119	939	NC_001145	146302	147187	|gene |tRNA |neigh_up NC_001224-start |neigh_down CDS[fcd=13289](+,13818,16322) gene= AI1 note= Reverse transcriptase required for splicing of the	|gene gene= RPS1B note= synonyms: RP10B, PLC2 |CDS[fcd=-262](+,146482,147249) gene= RPS1B note= Rps1bp;
13850	11993	0	1	0	NC_001224	119	939	NC_001147	358008	363142	|gene |tRNA |neigh_up NC_001224-start |neigh_down CDS[fcd=13289](+,13818,16322) gene= AI1 note= Reverse transcriptase required for splicing of the	|gene gene= RTS1 note= synonym: SCS1 |CDS(+,357674,359947) gene= RTS1 note= Rts1p; |gene gene= ERP4 |CDS(-,360461,361084) gene= ERP4 note= Erp4p; |gene gene= PET127 |CDS(+,361412,363814) gene= PET127 note= Pet127p;
13850	8723	0	1	0	NC_001224	119	939	NC_001144	337909	338804	|gene |tRNA |neigh_up NC_001224-start |neigh_down CDS[fcd=13289](+,13818,16322) gene= AI1 note= Reverse transcriptase required for splicing of the	|gene gene= CHA4 note= synonyms: SIL3, SIL2 |CDS[fcd=1118](-,337528,339474) gene= CHA4 note= Cha4p;
13850	115	0	1	0	NC_001224	119	939	NC_001133	81431	83577	|gene |tRNA |neigh_up NC_001224-start |neigh_down CDS[fcd=13289](+,13818,16322) gene= AI1 note= Reverse transcriptase required for splicing of the	|gene gene= FUN19 |CDS(-,80711,81952) gene= FUN19 note= Fun19p; |gene gene= POP5 note= synonym: FUN53 |CDS(+,82707,83228) gene= POP5 note= Pop5p; |gene gene= PRP45 note= synonym: FUN20 |CDS(-,83336,84475) gene= PRP45 note= Prp45p;
13850	6614	0	1	0	NC_001224	119	939	NC_001141	331384	332918	|gene |tRNA |neigh_up NC_001224-start |neigh_down CDS[fcd=13289](+,13818,16322) gene= AI1 note= Reverse transcriptase required for splicing of the	|gene gene= PDR11 |CDS[fcd=289](-,328205,332440) gene= PDR11 note= Pdr11p;
13850	3242	0	1	0	NC_001224	119	939	NC_001136	1450272	1450789	|gene |tRNA |neigh_up NC_001224-start |neigh_down CDS[fcd=13289](+,13818,16322) gene= AI1 note= Reverse transcriptase required for splicing of the	|gene gene= RPL37B gene= RPL37B note= Rpl37bp; |neigh_up CDS[fcd=-2708](+,1447822,1450065) gene= LCD1 note= Lcd1p; |neigh_down CDS[fcd=815](+,1451345,1452910) gene= PLM2 note= Plm2p;
13850	2276	0	1	0	NC_001224	119	939	NC_001136	544443	545213	|gene |tRNA |neigh_up NC_001224-start |neigh_down CDS[fcd=13289](+,13818,16322) gene= AI1 note= Reverse transcriptase required for splicing of the	|neigh_up CDS[fcd=-1461](-,542672,543367) gene= NRG1 note= Nrg1p; |neigh_down CDS[fcd=1812](+,546640,547626) gene= HEM13 note= Hem13p;
13850	11982	0	1	0	NC_001224	119	939	NC_001147	349811	351986	|gene |tRNA |neigh_up NC_001224-start |neigh_down CDS[fcd=13289](+,13818,16322) gene= AI1 note= Reverse transcriptase required for splicing of the	|gene gene= AUS1 |CDS[fcd=-1219](+,349679,353863) gene= AUS1 note= Aus1p;
13850	8728	0	1	0	NC_001224	119	939	NC_001144	343306	344413	|gene |tRNA |neigh_up NC_001224-start |neigh_down CDS[fcd=13289](+,13818,16322) gene= AI1 note= Reverse transcriptase required for splicing of the	|gene gene= APC9 |CDS(-,342971,343768) gene= APC9 note= Apc9p; |gene gene= CDC45 note= synonym: SLD4 |CDS(-,343990,345942) gene= CDC45 note= Cdc45p;
13850	11839	0	1	0	NC_001224	119	939	NC_001147	225959	226618	|gene |tRNA |neigh_up NC_001224-start |neigh_down CDS[fcd=13289](+,13818,16322) gene= AI1 note= Reverse transcriptase required for splicing of the	|gene gene= THI20 |CDS[fcd=-214](-,224419,226074) gene= THI20 note= Thi20p; |gene |tRNA note= GO_component: cytosol [goid 0005829] [evidence NAS]
13850	10869	0	1	0	NC_001224	119	939	NC_001146	191065	193595	|gene |tRNA |neigh_up NC_001224-start |neigh_down CDS[fcd=13289](+,13818,16322) gene= AI1 note= Reverse transcriptase required for splicing of the	|gene gene= ATG2 note= synonyms: APG2, AUT8, SPO72 |CDS[fcd=-1005](+,191325,196103) gene= ATG2 note= Atg2p;
13850	9889	0	1	0	NC_001224	119	939	NC_001145	252342	252565	|gene |tRNA |neigh_up NC_001224-start |neigh_down CDS[fcd=13289](+,13818,16322) gene= AI1 note= Reverse transcriptase required for splicing of the	|gene gene= ERG6 note= synonyms: VID1, SED6, LIS1, ISE1 |CDS[fcd=537](-,251839,252990) gene= ERG6 note= Erg6p;
13850	2070	0	1	0	NC_001224	119	939	NC_001136	369167	369894	|gene |tRNA |neigh_up NC_001224-start |neigh_down CDS[fcd=13289](+,13818,16322) gene= AI1 note= Reverse transcriptase required for splicing of the	|gene gene= SIT4 note= synonym: LGN4 |CDS[fcd=239](+,369769,370704) gene= SIT4 note= Sit4p;
13850	4528	0	1	0	NC_001224	119	939	NC_001139	149210	151371	|gene |tRNA |neigh_up NC_001224-start |neigh_down CDS[fcd=13289](+,13818,16322) gene= AI1 note= Reverse transcriptase required for splicing of the	|gene gene= COX4 |CDS(-,149710,150177) gene= COX4 note= Cox4p; |gene gene= TPN1 |CDS(-,151043,152782) gene= TPN1 note= Tpn1p;
13850	9899	0	1	0	NC_001224	119	939	NC_001145	258788	260407	|gene |tRNA |neigh_up NC_001224-start |neigh_down CDS[fcd=13289](+,13818,16322) gene= AI1 note= Reverse transcriptase required for splicing of the	|gene |tRNA note= GO_component: cytosol [goid 0005829] [evidence NAS] |gene gene= TRM12 note= synonym: TYW2 |CDS[fcd=624](+,260221,261609) gene= TRM12 note= Trm12p;
13850	7544	0	1	0	NC_001224	119	939	NC_001143	3186	3537	|gene |tRNA |neigh_up NC_001224-start |neigh_down CDS[fcd=13289](+,13818,16322) gene= AI1 note= Reverse transcriptase required for splicing of the	|gene |CDS[fcd=2260](-,3504,5621) note= Ykl222cp;
13850	2053	0	1	0	NC_001224	119	939	NC_001136	357582	359700	|gene |tRNA |neigh_up NC_001224-start |neigh_down CDS[fcd=13289](+,13818,16322) gene= AI1 note= Reverse transcriptase required for splicing of the	|gene note= GO_component: cytosol [goid 0005829] [evidence NAS] |neigh_up CDS[fcd=-1882](-,355674,356759) gene= PSA1 note= Psa1p; |neigh_down CDS[fcd=2644](-,359825,361285) gene= MCH1 note= Mch1p;
13850	11817	0	1	0	NC_001224	119	939	NC_001147	211118	212814	|gene |tRNA |neigh_up NC_001224-start |neigh_down CDS[fcd=13289](+,13818,16322) gene= AI1 note= Reverse transcriptase required for splicing of the	|gene gene= APM4 note= synonym: AMP1 |CDS(-,210520,211995) gene= APM4 note= Apm4p; |gene gene= PRS5 |CDS(+,212244,213734) gene= PRS5 note= Prs5p;
13850	7546	0	1	0	NC_001224	119	939	NC_001143	4493	8474	|gene |tRNA |neigh_up NC_001224-start |neigh_down CDS[fcd=13289](+,13818,16322) gene= AI1 note= Reverse transcriptase required for splicing of the	|gene |CDS(-,3504,5621) note= Ykl222cp; |gene gene= MCH2 |CDS(+,6108,7529) gene= MCH2 note= Mch2p;
13850	13248	0	1	0	NC_001224	119	939	NC_001148	389011	389415	|gene |tRNA |neigh_up NC_001224-start |neigh_down CDS[fcd=13289](+,13818,16322) gene= AI1 note= Reverse transcriptase required for splicing of the	|gene gene= SEC16 note= synonym: LPF1 |CDS[fcd=-2149](+,387064,393651) gene= SEC16 note= Sec16p;
13850	9917	0	1	0	NC_001224	119	939	NC_001145	275808	276608	|gene |tRNA |neigh_up NC_001224-start |neigh_down CDS[fcd=13289](+,13818,16322) gene= AI1 note= Reverse transcriptase required for splicing of the	|gene gene= TAF4 note= synonyms: MPT1, TSG2, TAF48 |CDS[fcd=-163](+,276045,277211) gene= TAF4 note= Taf4p;
13850	2058	0	1	0	NC_001224	119	939	NC_001136	365313	366325	|gene |tRNA |neigh_up NC_001224-start |neigh_down CDS[fcd=13289](+,13818,16322) gene= AI1 note= Reverse transcriptase required for splicing of the	|gene gene= KNH1 |CDS[fcd=55](-,365068,365874) gene= KNH1 note= Knh1p;
13850	9914	0	1	0	NC_001224	119	939	NC_001145	273227	275021	|gene |tRNA |neigh_up NC_001224-start |neigh_down CDS[fcd=13289](+,13818,16322) gene= AI1 note= Reverse transcriptase required for splicing of the	|gene gene= AIM34 |CDS(+,273118,273714) gene= AIM34 note= Aim34p; |gene gene= MVP1 |CDS(+,274017,275552) gene= MVP1 note= Mvp1p;
13850	9860	0	1	0	NC_001224	119	939	NC_001145	219762	221057	|gene |tRNA |neigh_up NC_001224-start |neigh_down CDS[fcd=13289](+,13818,16322) gene= AI1 note= Reverse transcriptase required for splicing of the	|gene gene= USA1 |CDS(+,217362,219878) gene= USA1 note= Usa1p; |gene gene= TSA1 note= synonyms: TPX1, ZRG14 |CDS(+,220138,220728) gene= TSA1 note= Tsa1p;
13850	10842	0	1	0	NC_001224	119	939	NC_001146	167697	171986	|gene |tRNA |neigh_up NC_001224-start |neigh_down CDS[fcd=13289](+,13818,16322) gene= AI1 note= Reverse transcriptase required for splicing of the	|gene gene= GIS2 |CDS(-,167330,167791) gene= GIS2 note= Gis2p; |gene |CDS(-,168044,169249) note= Ynl254cp; |rep_origin note= ARS1411 |gene gene= TEX1 |CDS(+,170019,171287) gene= TEX1 note= Tex1p; |gene gene= MRPL17 |CDS(-,171442,172287) gene= MRPL17 note= Mrpl17p;
13850	166	0	1	0	NC_001224	119	939	NC_001133	127119	127387	|gene |tRNA |neigh_up NC_001224-start |neigh_down CDS[fcd=13289](+,13818,16322) gene= AI1 note= Reverse transcriptase required for splicing of the	|gene gene= NTG1 note= synonyms: SCR1, FUN33 |CDS[fcd=850](-,126904,128103) gene= NTG1 note= Ntg1p;
13850	7489	0	2	0	NC_001224	119	939	NC_001142	700976	701470	|gene |tRNA |neigh_up NC_001224-start |neigh_down CDS[fcd=13289](+,13818,16322) gene= AI1 note= Reverse transcriptase required for splicing of the	|gene gene= MGM101 note= synonym: MGM9 |CDS[fcd=-347](+,700876,701685) gene= MGM101 note= Mgm101p;
13850	1270	0	1	0	NC_001224	119	939	NC_001135	10642	12613	|gene |tRNA |neigh_up NC_001224-start |neigh_down CDS[fcd=13289](+,13818,16322) gene= AI1 note= Reverse transcriptase required for splicing of the	|gene gene= VBA3 |CDS(+,9706,11082) gene= VBA3 note= Vba3p; |misc_feature |rep_origin note= ARS301 |gene |CDS(-,11503,12285) note= Ycl068cp; |gene gene= HMLALPHA2 note= synonym: ALPHA2 |CDS(-,12386,13018) gene= HMLALPHA2 note= Hmlalpha2p;
13850	5583	0	1	0	NC_001224	119	939	NC_001140	0	73	|gene |tRNA |neigh_up NC_001224-start |neigh_down CDS[fcd=13289](+,13818,16322) gene= AI1 note= Reverse transcriptase required for splicing of the	|repeat_region gene= TEL08L note= Telomeric region on the left arm of Chromosome |repeat_region gene= TEL08L-TR note= Terminal stretch of telomeric repeats on the left |repeat_region gene= TEL08L-YP note= Telomeric short Y' element on the left arm of |neigh_up NC_001140-start |neigh_down CDS[fcd=4504](-,3725,4540) note= Yhl049cp;
13850	4484	0	1	0	NC_001224	119	939	NC_001139	108285	108661	|gene |tRNA |neigh_up NC_001224-start |neigh_down CDS[fcd=13289](+,13818,16322) gene= AI1 note= Reverse transcriptase required for splicing of the	|gene gene= POX1 note= synonym: FOX1 |CDS[fcd=-311](+,108162,110408) gene= POX1 note= Pox1p;
13850	181	0	1	0	NC_001224	119	939	NC_001133	134340	134598	|gene |tRNA |neigh_up NC_001224-start |neigh_down CDS[fcd=13289](+,13818,16322) gene= AI1 note= Reverse transcriptase required for splicing of the	|gene gene= MDM10 note= synonym: FUN37 |CDS[fcd=1198](-,134186,135667) gene= MDM10 note= Mdm10p;
13850	5552	0	1	0	NC_001224	119	939	NC_001139	1064905	1065277	|gene |tRNA |neigh_up NC_001224-start |neigh_down CDS[fcd=13289](+,13818,16322) gene= AI1 note= Reverse transcriptase required for splicing of the	|gene gene= BIO2 |CDS[fcd=-144](-,1063820,1064947) gene= BIO2 note= Bio2p;
13850	5555	0	3	0	NC_001224	119	939	NC_001139	1067848	1069547	|gene |tRNA |neigh_up NC_001224-start |neigh_down CDS[fcd=13289](+,13818,16322) gene= AI1 note= Reverse transcriptase required for splicing of the	|gene |CDS[fcd=301](-,1067229,1068998) note= Ygr287cp;
13850	3098	0	1	0	NC_001224	119	939	NC_001136	1313182	1315988	|gene |tRNA |neigh_up NC_001224-start |neigh_down CDS[fcd=13289](+,13818,16322) gene= AI1 note= Reverse transcriptase required for splicing of the	|gene gene= ARO80 |CDS(+,1312032,1314884) gene= ARO80 note= Aro80p; |gene gene= SIP1 |CDS(-,1315318,1317765) gene= SIP1 note= Sip1p;
13850	6498	0	1	0	NC_001224	119	939	NC_001141	222687	223733	|gene |tRNA |neigh_up NC_001224-start |neigh_down CDS[fcd=13289](+,13818,16322) gene= AI1 note= Reverse transcriptase required for splicing of the	|gene gene= SPO22 note= synonym: ZIP4 gene= SPO22 note= Spo22p; |neigh_up CDS[fcd=-723](-,221078,222487) gene= SER33 note= Ser33p; |neigh_down CDS[fcd=3389](+,226599,228416) gene= HOP1 note= Hop1p;
13850	2143	0	1	0	NC_001224	119	939	NC_001136	429720	430578	|gene |tRNA |neigh_up NC_001224-start |neigh_down CDS[fcd=13289](+,13818,16322) gene= AI1 note= Reverse transcriptase required for splicing of the	|gene gene= SLX5 note= synonym: HEX3 |CDS[fcd=-1085](+,429064,430923) gene= SLX5 note= Slx5p;
13850	198	0	1	0	NC_001224	119	939	NC_001133	166328	166840	|gene |tRNA |neigh_up NC_001224-start |neigh_down CDS[fcd=13289](+,13818,16322) gene= AI1 note= Reverse transcriptase required for splicing of the	|gene |tRNA note= GO_component: cytosol [goid 0005829] [evidence NAS] |gene gene= BUD14 |CDS[fcd=2282](-,166743,168866) gene= BUD14 note= Bud14p;
13850	7460	0	1	0	NC_001224	119	939	NC_001142	675683	676630	|gene |tRNA |neigh_up NC_001224-start |neigh_down CDS[fcd=13289](+,13818,16322) gene= AI1 note= Reverse transcriptase required for splicing of the	|gene gene= SGM1 |CDS(-,673723,675846) gene= SGM1 note= Sgm1p; |gene gene= MCM22 |CDS(-,676053,676772) gene= MCM22 note= Mcm22p;
13850	1168	0	1	0	NC_001224	119	939	NC_001134	723781	725121	|gene |tRNA |neigh_up NC_001224-start |neigh_down CDS[fcd=13289](+,13818,16322) gene= AI1 note= Reverse transcriptase required for splicing of the	|gene gene= TRS20 |CDS(-,723731,724258) gene= TRS20 note= Trs20p; |gene |CDS(+,724451,726535) note= Ybr255wp;
13850	5537	0	1	0	NC_001224	119	939	NC_001139	1052455	1053491	|gene |tRNA |neigh_up NC_001224-start |neigh_down CDS[fcd=13289](+,13818,16322) gene= AI1 note= Reverse transcriptase required for splicing of the	|gene gene= YOR1 note= synonym: YRS1 |CDS[fcd=-142](+,1052831,1057264) gene= YOR1 note= Yor1p;
13850	11886	0	1	0	NC_001224	119	939	NC_001147	261679	267294	|gene |tRNA |neigh_up NC_001224-start |neigh_down CDS[fcd=13289](+,13818,16322) gene= AI1 note= Reverse transcriptase required for splicing of the	|gene gene= SMC5 |CDS(+,259924,263205) gene= SMC5 note= Smc5p; |gene gene= MSE1 |CDS(+,263476,265086) gene= MSE1 note= Mse1p; |gene gene= OPI10 |CDS(+,265430,266170) gene= OPI10 note= Opi10p; |gene gene= SIL1 note= synonym: SLS1 |CDS(-,266265,267530) gene= SIL1 note= Sil1p;
13850	11872	0	1	0	NC_001224	119	939	NC_001147	251504	253181	|gene |tRNA |neigh_up NC_001224-start |neigh_down CDS[fcd=13289](+,13818,16322) gene= AI1 note= Reverse transcriptase required for splicing of the	|gene gene= NOP12 |CDS(-,251266,252645) gene= NOP12 note= Nop12p; |gene gene= RPS15 note= synonym: RPS21 |CDS(-,253148,253576) gene= RPS15 note= Rps15p;
13850	213	0	1	0	NC_001224	119	939	NC_001133	179726	182118	|gene |tRNA |neigh_up NC_001224-start |neigh_down CDS[fcd=13289](+,13818,16322) gene= AI1 note= Reverse transcriptase required for splicing of the	|gene |CDS[fcd=-1104](-,179279,179818) note= Yar023cp; |gene gene= SUP56 gene= SUP56 note= GO_component: cytosol [goid 0005829] [evidence TAS]
13850	7475	0	1	0	NC_001224	119	939	NC_001142	690478	691023	|gene |tRNA |neigh_up NC_001224-start |neigh_down CDS[fcd=13289](+,13818,16322) gene= AI1 note= Reverse transcriptase required for splicing of the	|gene gene= HOM6 |CDS(-,689439,690518) gene= HOM6 note= Hom6p; |gene gene= HIR3 note= synonym: HPC1 |CDS(-,690744,695690) gene= HIR3 note= Hir3p;
13850	2166	0	1	1	NC_001224	119	939	NC_001136	451203	451657	|gene |tRNA |neigh_up NC_001224-start |neigh_down CDS[fcd=13289](+,13818,16322) gene= AI1 note= Reverse transcriptase required for splicing of the	|gene gene= NTH1 |CDS[fcd=1042](-,450217,452472) gene= NTH1 note= Nth1p;
13850	2164	0	1	0	NC_001224	119	939	NC_001136	449484	449959	|gene |tRNA |neigh_up NC_001224-start |neigh_down CDS[fcd=13289](+,13818,16322) gene= AI1 note= Reverse transcriptase required for splicing of the	|misc_feature note= CEN4 |misc_feature note= CEN4_CDEI of CEN4 |misc_feature note= CEN4_CDEII of CEN4 |misc_feature note= CEN4_CDEIII of CEN4 |neigh_up CDS[fcd=-1740](+,447981,449273) gene= RMD1 note= Rmd1p; |neigh_down CDS[fcd=2751](-,450217,452472) gene= NTH1 note= Nth1p;
13850	1191	0	1	0	NC_001224	119	939	NC_001134	742679	743322	|gene |tRNA |neigh_up NC_001224-start |neigh_down CDS[fcd=13289](+,13818,16322) gene= AI1 note= Reverse transcriptase required for splicing of the	|gene gene= BIT2 |CDS[fcd=1393](-,742756,744393) gene= BIT2 note= Bit2p;
13850	2163	0	1	0	NC_001224	119	939	NC_001136	448005	449483	|gene |tRNA |neigh_up NC_001224-start |neigh_down CDS[fcd=13289](+,13818,16322) gene= AI1 note= Reverse transcriptase required for splicing of the	|gene gene= RMD1 |CDS[fcd=-763](+,447981,449273) gene= RMD1 note= Rmd1p;
13850	7438	0	1	0	NC_001224	119	939	NC_001142	658762	659611	|gene |tRNA |neigh_up NC_001224-start |neigh_down CDS[fcd=13289](+,13818,16322) gene= AI1 note= Reverse transcriptase required for splicing of the	|gene gene= RSF2 note= synonym: ZMS1 |CDS[fcd=3867](-,658911,663053) gene= RSF2 note= Rsf2p;
13850	6479	0	1	0	NC_001224	119	939	NC_001141	201448	201827	|gene |tRNA |neigh_up NC_001224-start |neigh_down CDS[fcd=13289](+,13818,16322) gene= AI1 note= Reverse transcriptase required for splicing of the	|gene gene= KTR7 |CDS[fcd=403](-,200487,202040) gene= KTR7 note= Ktr7p;
13850	10781	0	1	0	NC_001224	119	939	NC_001146	114336	115066	|gene |tRNA |neigh_up NC_001224-start |neigh_down CDS[fcd=13289](+,13818,16322) gene= AI1 note= Reverse transcriptase required for splicing of the	|gene gene= CAF120 |CDS[fcd=-1430](+,113271,116453) gene= CAF120 note= Caf120p;
13850	3121	0	1	0	NC_001224	119	939	NC_001136	1337650	1341679	|gene |tRNA |neigh_up NC_001224-start |neigh_down CDS[fcd=13289](+,13818,16322) gene= AI1 note= Reverse transcriptase required for splicing of the	|gene gene= GPI19 |CDS(+,1337344,1337766) gene= GPI19 note= Gpi19p; |gene gene= THI74 |CDS(+,1338266,1339378) gene= THI74 note= Thi74p; |gene gene= LRS4 |CDS(+,1339668,1340711) gene= LRS4 note= Lrs4p;
13850	8835	0	1	0	NC_001224	119	939	NC_001144	433918	434776	|gene |tRNA |neigh_up NC_001224-start |neigh_down CDS[fcd=13289](+,13818,16322) gene= AI1 note= Reverse transcriptase required for splicing of the	|gene |CDS(+,433871,434059) note= Ylr146w-ap; |gene gene= SMD3 note= synonym: SLT16 |CDS(-,434159,434464) gene= SMD3 note= Smd3p; |gene gene= PEP3 note= synonyms: VPT18, VPS18, VAM8 |CDS(+,434642,437398) gene= PEP3 note= Pep3p;
13850	2168	0	1	0	NC_001224	119	939	NC_001136	451818	452092	|gene |tRNA |neigh_up NC_001224-start |neigh_down CDS[fcd=13289](+,13818,16322) gene= AI1 note= Reverse transcriptase required for splicing of the	|gene gene= NTH1 |CDS[fcd=517](-,450217,452472) gene= NTH1 note= Nth1p;
13850	1202	0	1	0	NC_001224	119	939	NC_001134	758276	760616	|gene |tRNA |neigh_up NC_001224-start |neigh_down CDS[fcd=13289](+,13818,16322) gene= AI1 note= Reverse transcriptase required for splicing of the	|gene gene= PPS1 |CDS(-,757616,760039) gene= PPS1 note= Pps1p; |gene gene= DPB3 |CDS(+,760290,760895) gene= DPB3 note= Dpb3p;
13850	6485	0	1	0	NC_001224	119	939	NC_001141	210616	211457	|gene |tRNA |neigh_up NC_001224-start |neigh_down CDS[fcd=13289](+,13818,16322) gene= AI1 note= Reverse transcriptase required for splicing of the	|repeat_region note= Transposon YILWTY3-1; Long Terminal Repeat (LTR) |LTR note= YILWSIGMA2 |gene |tRNA note= GO_component: cytosol [goid 0005829] [evidence NAS] |gene gene= AIR1 |CDS[fcd=966](-,210920,212002) gene= AIR1 note= Air1p;
13850	9946	0	1	0	NC_001224	119	939	NC_001145	303013	304738	|gene |tRNA |neigh_up NC_001224-start |neigh_down CDS[fcd=13289](+,13818,16322) gene= AI1 note= Reverse transcriptase required for splicing of the	|gene gene= SOK2 |CDS[fcd=1717](-,303235,305592) gene= SOK2 note= Sok2p;
13850	11846	0	1	0	NC_001224	119	939	NC_001147	231041	231614	|gene |tRNA |neigh_up NC_001224-start |neigh_down CDS[fcd=13289](+,13818,16322) gene= AI1 note= Reverse transcriptase required for splicing of the	|gene gene= AIM39 |CDS(+,230084,231271) gene= AIM39 note= Aim39p; |gene gene= DDR2 note= synonym: YOL053C-A |CDS(-,231569,231754) gene= DDR2 note= Ddr2p;
13850	240	0	1	0	NC_001224	119	939	NC_001133	196383	197773	|gene |tRNA |neigh_up NC_001224-start |neigh_down CDS[fcd=13289](+,13818,16322) gene= AI1 note= Reverse transcriptase required for splicing of the	|neigh_up CDS[fcd=-4465](+,192613,196179) gene= SWH1 note= Swh1p; |neigh_down CDS[fcd=6316](+,203394,208007) gene= FLO1 note= Flo1p;
13850	4544	0	1	0	NC_001224	119	939	NC_001139	159366	164447	|gene |tRNA |neigh_up NC_001224-start |neigh_down CDS[fcd=13289](+,13818,16322) gene= AI1 note= Reverse transcriptase required for splicing of the	|gene gene= ATG1 note= synonyms: APG1, CVT10, AUT3 |CDS(+,160071,162764) gene= ATG1 note= Atg1p; |rep_origin note= ARS707 |gene gene= TOS3 |CDS(-,163415,165097) gene= TOS3 note= Tos3p;
13850	2153	0	1	0	NC_001224	119	939	NC_001136	437383	437881	|gene |tRNA |neigh_up NC_001224-start |neigh_down CDS[fcd=13289](+,13818,16322) gene= AI1 note= Reverse transcriptase required for splicing of the	|LTR note= YDLWTAU1 |gene |tRNA note= GO_component: cytosol [goid 0005829] [evidence NAS] |neigh_up CDS[fcd=-811](-,436564,436821) note= Ydl007c-ap; |neigh_down CDS[fcd=412](+,438044,439357) gene= RPT2 note= Rpt2p;
13850	3524	0	1	0	NC_001224	119	939	NC_001137	144924	145220	|gene |tRNA |neigh_up NC_001224-start |neigh_down CDS[fcd=13289](+,13818,16322) gene= AI1 note= Reverse transcriptase required for splicing of the	|gene gene= YEA6 note= synonym: NDT2 |CDS[fcd=-746](+,144326,145333) gene= YEA6 note= Yea6p;
13850	1368	0	1	0	NC_001224	119	939	NC_001135	81041	82400	|gene |tRNA |neigh_up NC_001224-start |neigh_down CDS[fcd=13289](+,13818,16322) gene= AI1 note= Reverse transcriptase required for splicing of the	|gene gene= KCC4 |CDS[fcd=-2558](+,79162,82275) gene= KCC4 note= Kcc4p;
13850	12203	0	1	0	NC_001224	119	939	NC_001147	538212	539491	|gene |tRNA |neigh_up NC_001224-start |neigh_down CDS[fcd=13289](+,13818,16322) gene= AI1 note= Reverse transcriptase required for splicing of the	|gene |CDS(+,537571,538455) note= Yor114wp; |gene gene= TRS33 |CDS(-,538660,539466) gene= TRS33 note= Trs33p;
13850	10033	0	1	0	NC_001224	119	939	NC_001145	383325	383930	|gene |tRNA |neigh_up NC_001224-start |neigh_down CDS[fcd=13289](+,13818,16322) gene= AI1 note= Reverse transcriptase required for splicing of the	|gene gene= STV1 |CDS[fcd=-325](+,383302,385974) gene= STV1 note= Stv1p;
13850	4141	0	1	0	NC_001224	119	939	NC_001138	95660	95825	|gene |tRNA |neigh_up NC_001224-start |neigh_down CDS[fcd=13289](+,13818,16322) gene= AI1 note= Reverse transcriptase required for splicing of the	|neigh_up CDS[fcd=-734](-,93497,95008) gene= FRS2 note= Frs2p; |neigh_down CDS[fcd=222](+,95964,97496) gene= GAT1 note= Gat1p;
13850	12213	0	1	0	NC_001224	119	939	NC_001147	545699	545915	|gene |tRNA |neigh_up NC_001224-start |neigh_down CDS[fcd=13289](+,13818,16322) gene= AI1 note= Reverse transcriptase required for splicing of the	|gene gene= RPT5 note= synonym: YTA1 |CDS[fcd=-777](+,545030,546334) gene= RPT5 note= Rpt5p;
13850	4150	0	1	0	NC_001224	119	939	NC_001138	100999	101766	|gene |tRNA |neigh_up NC_001224-start |neigh_down CDS[fcd=13289](+,13818,16322) gene= AI1 note= Reverse transcriptase required for splicing of the	|gene gene= SUF9 gene= SUF9 note= GO_component: cytosol [goid 0005829] [evidence NAS] |gene gene= LPD1 note= synonym: HPD1 |CDS[fcd=1739](-,101622,103121) gene= LPD1 note= Lpd1p;
13850	4154	0	1	0	NC_001224	119	939	NC_001138	103652	104852	|gene |tRNA |neigh_up NC_001224-start |neigh_down CDS[fcd=13289](+,13818,16322) gene= AI1 note= Reverse transcriptase required for splicing of the	|gene gene= SMX2 note= synonyms: YFL018W-A, SNP2 |CDS(+,103693,103926) gene= SMX2 note= Smx2p; |gene gene= GNA1 note= synonym: PAT1 |CDS(-,103977,104456) gene= GNA1 note= Gna1p; |gene gene= MDJ1 |CDS(-,104695,106230) gene= MDJ1 note= Mdj1p;
13850	11249	0	1	0	NC_001224	119	939	NC_001146	482937	485471	|gene |tRNA |neigh_up NC_001224-start |neigh_down CDS[fcd=13289](+,13818,16322) gene= AI1 note= Reverse transcriptase required for splicing of the	|gene gene= APJ1 |CDS(+,481392,482978) gene= APJ1 note= Apj1p; |gene gene= MKS1 note= synonym: LYS80 |CDS(+,483557,485311) gene= MKS1 note= Mks1p;
13850	7403	0	1	0	NC_001224	119	939	NC_001142	623959	625708	|gene |tRNA |neigh_up NC_001224-start |neigh_down CDS[fcd=13289](+,13818,16322) gene= AI1 note= Reverse transcriptase required for splicing of the	|gene gene= ADO1 |CDS(+,623573,624595) gene= ADO1 note= Ado1p; |gene gene= ECM27 |CDS(+,624830,627007) gene= ECM27 note= Ecm27p;
13850	13840	0	1	0	NC_001224	119	939	NC_001148	936541	941934	|gene |tRNA |neigh_up NC_001224-start |neigh_down CDS[fcd=13289](+,13818,16322) gene= AI1 note= Reverse transcriptase required for splicing of the	|gene gene= ARR1 note= synonyms: ACR1, YAP8 |CDS(-,938144,939028) gene= ARR1 note= Arr1p; |gene gene= ARR2 note= synonym: ACR2 |CDS(-,939275,939667) gene= ARR2 note= Arr2p; |gene gene= ARR3 note= synonym: ACR3 |CDS(+,939918,941132) gene= ARR3 note= Arr3p;
13850	6309	0	1	0	NC_001224	119	939	NC_001141	55243	56221	|gene |tRNA |neigh_up NC_001224-start |neigh_down CDS[fcd=13289](+,13818,16322) gene= AI1 note= Reverse transcriptase required for splicing of the	|gene gene= RRD1 note= synonym: YPA1 |CDS[fcd=-534](+,55198,56379) gene= RRD1 note= Rrd1p;
13850	305	0	1	0	NC_001224	119	939	NC_001134	8301	9559	|gene |tRNA |neigh_up NC_001224-start |neigh_down CDS[fcd=13289](+,13818,16322) gene= AI1 note= Reverse transcriptase required for splicing of the	|LTR note= YBLWDELTA1 |LTR note= YBLWDELTA2 |LTR note= YBLWDELTA3 |neigh_up CDS[fcd=-1197](-,7605,7733) gene= PAU9 note= Pau9p; |neigh_down CDS[fcd=1621](-,9961,10551) note= Ybl107cp;
13850	13868	0	3	3	NC_001224	119	939	NC_001224	4343	4550	|gene |tRNA |neigh_up NC_001224-start |neigh_down CDS[fcd=13289](+,13818,16322) gene= AI1 note= Reverse transcriptase required for splicing of the	|neigh_up NC_001224-start |neigh_down CDS[fcd=9372](+,13818,16322) gene= AI1 note= Reverse transcriptase required for splicing of the
13850	1404	0	1	0	NC_001224	119	939	NC_001135	121320	122695	|gene |tRNA |neigh_up NC_001224-start |neigh_down CDS[fcd=13289](+,13818,16322) gene= AI1 note= Reverse transcriptase required for splicing of the	|gene gene= CIT2 |CDS[fcd=319](-,120944,122326) gene= CIT2 note= Cit2p;
13850	13865	0	1	2	NC_001224	119	939	NC_001224	4060	4170	|gene |tRNA |neigh_up NC_001224-start |neigh_down CDS[fcd=13289](+,13818,16322) gene= AI1 note= Reverse transcriptase required for splicing of the	|neigh_up NC_001224-start |neigh_down CDS[fcd=9703](+,13818,16322) gene= AI1 note= Reverse transcriptase required for splicing of the
13850	13864	0	2	4	NC_001224	119	939	NC_001224	3697	4059	|gene |tRNA |neigh_up NC_001224-start |neigh_down CDS[fcd=13289](+,13818,16322) gene= AI1 note= Reverse transcriptase required for splicing of the	|neigh_up NC_001224-start |neigh_down CDS[fcd=9940](+,13818,16322) gene= AI1 note= Reverse transcriptase required for splicing of the
13850	11200	0	1	0	NC_001224	119	939	NC_001146	437924	438881	|gene |tRNA |neigh_up NC_001224-start |neigh_down CDS[fcd=13289](+,13818,16322) gene= AI1 note= Reverse transcriptase required for splicing of the	|gene gene= AIM37 |CDS(+,437615,438319) gene= AIM37 note= Aim37p; |gene gene= OCA1 |CDS(-,438569,439285) gene= OCA1 note= Oca1p;
13850	2467	0	1	0	NC_001224	119	939	NC_001136	717237	717810	|gene |tRNA |neigh_up NC_001224-start |neigh_down CDS[fcd=13289](+,13818,16322) gene= AI1 note= Reverse transcriptase required for splicing of the	|gene |CDS[fcd=934](-,716787,718457) note= Ydr131cp;
13850	13859	0	4	7	NC_001224	119	939	NC_001224	2786	2862	|gene |tRNA |neigh_up NC_001224-start |neigh_down CDS[fcd=13289](+,13818,16322) gene= AI1 note= Reverse transcriptase required for splicing of the	|neigh_up NC_001224-start |neigh_down CDS[fcd=10994](+,13818,16322) gene= AI1 note= Reverse transcriptase required for splicing of the
13850	13885	0	1	3	NC_001224	119	939	NC_001224	10417	10749	|gene |tRNA |neigh_up NC_001224-start |neigh_down CDS[fcd=13289](+,13818,16322) gene= AI1 note= Reverse transcriptase required for splicing of the	|neigh_up NC_001224-start |neigh_down CDS[fcd=3235](+,13818,16322) gene= AI1 note= Reverse transcriptase required for splicing of the
13850	9992	0	1	0	NC_001224	119	939	NC_001145	342542	343737	|gene |tRNA |neigh_up NC_001224-start |neigh_down CDS[fcd=13289](+,13818,16322) gene= AI1 note= Reverse transcriptase required for splicing of the	|gene gene= MIH1 |CDS[fcd=380](-,341855,343519) gene= MIH1 note= Mih1p;
13850	5211	0	1	0	NC_001224	119	939	NC_001139	770392	771228	|gene |tRNA |neigh_up NC_001224-start |neigh_down CDS[fcd=13289](+,13818,16322) gene= AI1 note= Reverse transcriptase required for splicing of the	|gene gene= VPS62 |CDS[fcd=-236](+,770574,771977) gene= VPS62 note= Vps62p;
13850	12919	0	1	0	NC_001224	119	939	NC_001148	85963	86786	|gene |tRNA |neigh_up NC_001224-start |neigh_down CDS[fcd=13289](+,13818,16322) gene= AI1 note= Reverse transcriptase required for splicing of the	|gene |CDS[fcd=-788](+,85586,86950) note= Ypl245wp;
13850	11216	0	1	0	NC_001224	119	939	NC_001146	449687	451304	|gene |tRNA |neigh_up NC_001224-start |neigh_down CDS[fcd=13289](+,13818,16322) gene= AI1 note= Reverse transcriptase required for splicing of the	|gene gene= YPT53 |CDS(+,449870,450532) gene= YPT53 note= Ypt53p; |gene |CDS(+,450873,452075) note= Ynl092wp;
13850	9037	0	1	0	NC_001224	119	939	NC_001144	573677	574290	|gene |tRNA |neigh_up NC_001224-start |neigh_down CDS[fcd=13289](+,13818,16322) gene= AI1 note= Reverse transcriptase required for splicing of the	|gene |CDS(-,573468,573920) note= Ylr218cp; |gene gene= MSC3 |CDS(+,574153,576339) gene= MSC3 note= Msc3p;
13850	13874	0	1	0	NC_001224	119	939	NC_001224	8260	8662	|gene |tRNA |neigh_up NC_001224-start |neigh_down CDS[fcd=13289](+,13818,16322) gene= AI1 note= Reverse transcriptase required for splicing of the	|neigh_up NC_001224-start |neigh_down CDS[fcd=5357](+,13818,16322) gene= AI1 note= Reverse transcriptase required for splicing of the
13850	9039	0	2	0	NC_001224	119	939	NC_001144	574499	574585	|gene |tRNA |neigh_up NC_001224-start |neigh_down CDS[fcd=13289](+,13818,16322) gene= AI1 note= Reverse transcriptase required for splicing of the	|gene gene= MSC3 |CDS[fcd=-389](+,574153,576339) gene= MSC3 note= Msc3p;
13850	7345	0	1	0	NC_001224	119	939	NC_001142	578113	578314	|gene |tRNA |neigh_up NC_001224-start |neigh_down CDS[fcd=13289](+,13818,16322) gene= AI1 note= Reverse transcriptase required for splicing of the	|gene gene= MIR1 |CDS[fcd=-30](-,577248,578183) gene= MIR1 note= Mir1p;
13850	13896	0	2	2	NC_001224	119	939	NC_001224	11530	12274	|gene |tRNA |neigh_up NC_001224-start |neigh_down CDS[fcd=13289](+,13818,16322) gene= AI1 note= Reverse transcriptase required for splicing of the	|neigh_up NC_001224-start |neigh_down CDS[fcd=1916](+,13818,16322) gene= AI1 note= Reverse transcriptase required for splicing of the
13850	13903	0	2	1	NC_001224	119	939	NC_001224	12557	12794	|gene |tRNA |neigh_up NC_001224-start |neigh_down CDS[fcd=13289](+,13818,16322) gene= AI1 note= Reverse transcriptase required for splicing of the	|neigh_up NC_001224-start |neigh_down CDS[fcd=1143](+,13818,16322) gene= AI1 note= Reverse transcriptase required for splicing of the
13850	5166	0	1	0	NC_001224	119	939	NC_001139	736299	737865	|gene |tRNA |neigh_up NC_001224-start |neigh_down CDS[fcd=13289](+,13818,16322) gene= AI1 note= Reverse transcriptase required for splicing of the	|LTR note= YGRWSIGMA6 |gene |tRNA note= GO_component: cytosol [goid 0005829] [evidence NAS] |gene gene= PPT1 |CDS[fcd=1126](-,736667,738208) gene= PPT1 note= Ppt1p;
13850	11177	0	1	0	NC_001224	119	939	NC_001146	423883	424144	|gene |tRNA |neigh_up NC_001224-start |neigh_down CDS[fcd=13289](+,13818,16322) gene= AI1 note= Reverse transcriptase required for splicing of the	|gene gene= INP52 note= synonym: SJL2 |CDS[fcd=484](-,420946,424497) gene= INP52 note= Inp52p;
13850	3467	0	1	0	NC_001224	119	939	NC_001137	109682	109720	|gene |tRNA |neigh_up NC_001224-start |neigh_down CDS[fcd=13289](+,13818,16322) gene= AI1 note= Reverse transcriptase required for splicing of the	|gene |CDS[fcd=851](-,108504,110552) note= Yel023cp;
13850	13893	0	3	3	NC_001224	119	939	NC_001224	11071	11509	|gene |tRNA |neigh_up NC_001224-start |neigh_down CDS[fcd=13289](+,13818,16322) gene= AI1 note= Reverse transcriptase required for splicing of the	|neigh_up NC_001224-start |neigh_down CDS[fcd=2528](+,13818,16322) gene= AI1 note= Reverse transcriptase required for splicing of the
13850	10101	0	2	0	NC_001224	119	939	NC_001145	446470	446868	|gene |tRNA |neigh_up NC_001224-start |neigh_down CDS[fcd=13289](+,13818,16322) gene= AI1 note= Reverse transcriptase required for splicing of the	|gene gene= YTA12 note= synonym: RCA1 |CDS[fcd=1416](-,445608,448085) gene= YTA12 note= Yta12p;
13850	3468	0	1	0	NC_001224	119	939	NC_001137	109721	110982	|gene |tRNA |neigh_up NC_001224-start |neigh_down CDS[fcd=13289](+,13818,16322) gene= AI1 note= Reverse transcriptase required for splicing of the	|gene |CDS[fcd=201](-,108504,110552) note= Yel023cp;
13850	5178	0	1	0	NC_001224	119	939	NC_001139	745921	746196	|gene |tRNA |neigh_up NC_001224-start |neigh_down CDS[fcd=13289](+,13818,16322) gene= AI1 note= Reverse transcriptase required for splicing of the	|gene |CDS[fcd=-218](+,745840,746532) note= Ygr126wp;
13850	7328	0	1	0	NC_001224	119	939	NC_001142	571483	572073	|gene |tRNA |neigh_up NC_001224-start |neigh_down CDS[fcd=13289](+,13818,16322) gene= AI1 note= Reverse transcriptase required for splicing of the	|gene gene= NPA3 note= synonym: EPA1 |CDS[fcd=339](-,570960,572117) gene= NPA3 note= Npa3p;
13850	1294	0	2	0	NC_001224	119	939	NC_001135	35123	36378	|gene |tRNA |neigh_up NC_001224-start |neigh_down CDS[fcd=13289](+,13818,16322) gene= AI1 note= Reverse transcriptase required for splicing of the	|gene gene= PBN1 |CDS(-,34143,35393) gene= PBN1 note= Pbn1p; |gene gene= LRE1 |CDS(+,35865,37616) gene= LRE1 note= Lre1p;
13850	4210	0	1	0	NC_001224	119	939	NC_001138	154986	156327	|gene |tRNA |neigh_up NC_001224-start |neigh_down CDS[fcd=13289](+,13818,16322) gene= AI1 note= Reverse transcriptase required for splicing of the	|gene gene= SAD1 |CDS(-,154522,155868) gene= SAD1 note= Sad1p; |gene |CDS(+,156139,157746) note= Yfr006wp;
13850	10092	0	2	0	NC_001224	119	939	NC_001145	431979	434581	|gene |tRNA |neigh_up NC_001224-start |neigh_down CDS[fcd=13289](+,13818,16322) gene= AI1 note= Reverse transcriptase required for splicing of the	|neigh_up CDS[fcd=-2186](-,430078,431094) gene= ISF1 note= Isf1p; |neigh_down CDS[fcd=1507](+,434787,435914) gene= ADH3 note= Adh3p;
13850	335	0	1	0	NC_001224	119	939	NC_001134	35978	36550	|gene |tRNA |neigh_up NC_001224-start |neigh_down CDS[fcd=13289](+,13818,16322) gene= AI1 note= Reverse transcriptase required for splicing of the	|LTR note= YBLCTAU1 |gene note= GO_component: cytosol [goid 0005829] [evidence NAS] |neigh_up CDS[fcd=-6332](+,29932,31248) note= Ybl100w-ap; |neigh_down CDS[fcd=786](+,37050,38687) gene= ATP1 note= Atp1p;
13850	13908	0	2	1	NC_001224	119	939	NC_001224	24273	24871	|gene |tRNA |neigh_up NC_001224-start |neigh_down CDS[fcd=13289](+,13818,16322) gene= AI1 note= Reverse transcriptase required for splicing of the	|gene gene= COX1 gene= COX1 note= Subunit I of cytochrome c oxidase, which is the |gene gene= AI5_BETA gene= AI5_BETA note= Protein of unknown function, encoded within an |neigh_up CDS[fcd=-10754](+,13818,16322) gene= AI1 note= Reverse transcriptase required for splicing of the |neigh_down CDS[fcd=3094](+,27666,27812) gene= ATP8 note= Subunit 8 of the F0 sector of mitochondrial inner
13850	10075	0	1	0	NC_001224	119	939	NC_001145	411797	412598	|gene |tRNA |neigh_up NC_001224-start |neigh_down CDS[fcd=13289](+,13818,16322) gene= AI1 note= Reverse transcriptase required for splicing of the	|gene gene= ABF2 |CDS(+,411568,412119) gene= ABF2 note= Abf2p; |gene gene= IRC21 |CDS(-,412267,412872) gene= IRC21 note= Irc21p;
13850	6360	0	1	0	NC_001224	119	939	NC_001141	121429	121852	|gene |tRNA |neigh_up NC_001224-start |neigh_down CDS[fcd=13289](+,13818,16322) gene= AI1 note= Reverse transcriptase required for splicing of the	|gene gene= STH1 note= synonym: NPS1 |CDS[fcd=-3648](+,117992,122071) gene= STH1 note= Sth1p;
13850	13934	0	2	0	NC_001224	119	939	NC_001224	34527	34938	|gene |tRNA |neigh_up NC_001224-start |neigh_down CDS[fcd=13289](+,13818,16322) gene= AI1 note= Reverse transcriptase required for splicing of the	|neigh_up CDS[fcd=-6245](+,28487,29266) gene= ATP6 note= Mitochondrially encoded subunit 6 of the F0 sector |neigh_down CDS[fcd=11991](+,46723,46953) gene= OLI1 note= Oli1p
13850	1329	0	1	0	NC_001224	119	939	NC_001135	55674	57395	|gene |tRNA |neigh_up NC_001224-start |neigh_down CDS[fcd=13289](+,13818,16322) gene= AI1 note= Reverse transcriptase required for splicing of the	|gene gene= ATG22 note= synonym: AUT4 |CDS(-,54941,56527) gene= ATG22 note= Atg22p; |gene gene= SRO9 |CDS(-,57374,58678) gene= SRO9 note= Sro9p;
13850	3496	0	2	0	NC_001224	119	939	NC_001137	127019	127636	|gene |tRNA |neigh_up NC_001224-start |neigh_down CDS[fcd=13289](+,13818,16322) gene= AI1 note= Reverse transcriptase required for splicing of the	|gene gene= EDC3 note= synonyms: LSM16, DCP3 |CDS[fcd=-698](+,126629,128284) gene= EDC3 note= Edc3p;
13850	13922	0	1	2	NC_001224	119	939	NC_001224	32451	33046	|gene |tRNA |neigh_up NC_001224-start |neigh_down CDS[fcd=13289](+,13818,16322) gene= AI1 note= Reverse transcriptase required for splicing of the	|neigh_up CDS[fcd=-4261](+,28487,29266) gene= ATP6 note= Mitochondrially encoded subunit 6 of the F0 sector |neigh_down CDS[fcd=13975](+,46723,46953) gene= OLI1 note= Oli1p
13850	8990	0	1	0	NC_001224	119	939	NC_001144	534088	535876	|gene |tRNA |neigh_up NC_001224-start |neigh_down CDS[fcd=13289](+,13818,16322) gene= AI1 note= Reverse transcriptase required for splicing of the	|gene gene= ATG26 note= synonym: UGT51 |CDS(-,530799,534395) gene= ATG26 note= Atg26p; |gene gene= MMR1 |CDS(+,535216,536691) gene= MMR1 note= Mmr1p;
13850	12237	0	1	0	NC_001224	119	939	NC_001147	567837	568471	|gene |tRNA |neigh_up NC_001224-start |neigh_down CDS[fcd=13289](+,13818,16322) gene= AI1 note= Reverse transcriptase required for splicing of the	|gene |CDS[fcd=1405](-,566878,569559) note= Yor129cp;
13850	12236	0	1	0	NC_001224	119	939	NC_001147	566361	567836	|gene |tRNA |neigh_up NC_001224-start |neigh_down CDS[fcd=13289](+,13818,16322) gene= AI1 note= Reverse transcriptase required for splicing of the	|rep_origin note= ARS1516 |gene |CDS[fcd=2461](-,566878,569559) note= Yor129cp;
13850	13944	0	2	0	NC_001224	119	939	NC_001224	41560	41919	|gene |tRNA |neigh_up NC_001224-start |neigh_down CDS[fcd=13289](+,13818,16322) gene= AI1 note= Reverse transcriptase required for splicing of the	|gene gene= COB gene= COB note= Cytochrome b, mitochondrially encoded subunit of |gene gene= BI4 gene= BI4 note= Mitochondrial mRNA maturase, forms a complex with |neigh_up CDS[fcd=-13252](+,28487,29266) gene= ATP6 note= Mitochondrially encoded subunit 6 of the F0 sector |neigh_down CDS[fcd=4984](+,46723,46953) gene= OLI1 note= Oli1p
13850	10057	0	2	0	NC_001224	119	939	NC_001145	404993	405337	|gene |tRNA |neigh_up NC_001224-start |neigh_down CDS[fcd=13289](+,13818,16322) gene= AI1 note= Reverse transcriptase required for splicing of the	|gene gene= UBX4 note= synonym: CUI1 |CDS[fcd=407](-,404322,405572) gene= UBX4 note= Ubx4p;
13850	6344	0	1	0	NC_001224	119	939	NC_001141	102325	102956	|gene |tRNA |neigh_up NC_001224-start |neigh_down CDS[fcd=13289](+,13818,16322) gene= AI1 note= Reverse transcriptase required for splicing of the	|gene gene= ASG1 |CDS[fcd=142](+,102782,105676) gene= ASG1 note= Asg1p;
13850	13949	0	1	0	NC_001224	119	939	NC_001224	43129	43982	|gene |tRNA |neigh_up NC_001224-start |neigh_down CDS[fcd=13289](+,13818,16322) gene= AI1 note= Reverse transcriptase required for splicing of the	|gene gene= COB gene= COB note= Cytochrome b, mitochondrially encoded subunit of |neigh_up CDS[fcd=-15068](+,28487,29266) gene= ATP6 note= Mitochondrially encoded subunit 6 of the F0 sector |neigh_down CDS[fcd=3168](+,46723,46953) gene= OLI1 note= Oli1p
13850	5150	0	1	0	NC_001224	119	939	NC_001139	719699	723668	|gene |tRNA |neigh_up NC_001224-start |neigh_down CDS[fcd=13289](+,13818,16322) gene= AI1 note= Reverse transcriptase required for splicing of the	|gene gene= DAM1 |CDS(+,718897,719928) gene= DAM1 note= Dam1p; |gene gene= SPT6 note= synonyms: SSN20, CRE2 |CDS(+,720413,724768) gene= SPT6 note= Spt6p;
13850	355	0	1	0	NC_001224	119	939	NC_001134	49245	55013	|gene |tRNA |neigh_up NC_001224-start |neigh_down CDS[fcd=13289](+,13818,16322) gene= AI1 note= Reverse transcriptase required for splicing of the	|gene gene= MRP21 note= synonym: MRP50 |CDS(+,48822,49355) gene= MRP21 note= Mrp21p; |gene gene= AVT5 |CDS(+,49571,50950) gene= AVT5 note= Avt5p; |gene gene= TEL1 |CDS(-,51016,59379) gene= TEL1 note= Tel1p;
13850	5136	0	1	0	NC_001224	119	939	NC_001139	700581	704413	|gene |tRNA |neigh_up NC_001224-start |neigh_down CDS[fcd=13289](+,13818,16322) gene= AI1 note= Reverse transcriptase required for splicing of the	|gene |tRNA note= GO_component: cytosol [goid 0005829] [evidence NAS] |gene note= GO_component: cytosol [goid 0005829] [evidence NAS] |LTR note= YGRWDELTA19 |gene gene= CLB1 note= synonym: SCB1 |CDS[fcd=1143](+,703640,705055) gene= CLB1 note= Clb1p;
13850	10048	0	1	0	NC_001224	119	939	NC_001145	397293	397538	|gene |tRNA |neigh_up NC_001224-start |neigh_down CDS[fcd=13289](+,13818,16322) gene= AI1 note= Reverse transcriptase required for splicing of the	|gene gene= RIM9 |CDS[fcd=-339](+,397076,397795) gene= RIM9 note= Rim9p;
13850	13937	0	2	1	NC_001224	119	939	NC_001224	34959	35809	|gene |tRNA |neigh_up NC_001224-start |neigh_down CDS[fcd=13289](+,13818,16322) gene= AI1 note= Reverse transcriptase required for splicing of the	|gene |tRNA |neigh_up CDS[fcd=-6897](+,28487,29266) gene= ATP6 note= Mitochondrially encoded subunit 6 of the F0 sector |neigh_down CDS[fcd=11339](+,46723,46953) gene= OLI1 note= Oli1p
13850	7305	0	1	0	NC_001224	119	939	NC_001142	545620	547330	|gene |tRNA |neigh_up NC_001224-start |neigh_down CDS[fcd=13289](+,13818,16322) gene= AI1 note= Reverse transcriptase required for splicing of the	|gene gene= PTK2 note= synonym: STK2 |CDS[fcd=-695](+,545780,548236) gene= PTK2 note= Ptk2p;
13850	10050	0	1	0	NC_001224	119	939	NC_001145	398049	398171	|gene |tRNA |neigh_up NC_001224-start |neigh_down CDS[fcd=13289](+,13818,16322) gene= AI1 note= Reverse transcriptase required for splicing of the	|gene gene= AEP1 note= synonym: NCA1 |CDS[fcd=-208](+,397902,399458) gene= AEP1 note= Aep1p;
13850	13939	0	1	1	NC_001224	119	939	NC_001224	35817	35829	|gene |tRNA |neigh_up NC_001224-start |neigh_down CDS[fcd=13289](+,13818,16322) gene= AI1 note= Reverse transcriptase required for splicing of the	|neigh_up CDS[fcd=-7336](+,28487,29266) gene= ATP6 note= Mitochondrially encoded subunit 6 of the F0 sector |neigh_down CDS[fcd=10900](+,46723,46953) gene= OLI1 note= Oli1p
13850	11159	0	1	0	NC_001224	119	939	NC_001146	405254	405909	|gene |tRNA |neigh_up NC_001224-start |neigh_down CDS[fcd=13289](+,13818,16322) gene= AI1 note= Reverse transcriptase required for splicing of the	|gene gene= DCP2 note= synonym: PSU1 |CDS[fcd=-15](-,402654,405566) gene= DCP2 note= Dcp2p;
13850	13940	0	2	2	NC_001224	119	939	NC_001224	35830	36203	|gene |tRNA |neigh_up NC_001224-start |neigh_down CDS[fcd=13289](+,13818,16322) gene= AI1 note= Reverse transcriptase required for splicing of the	|neigh_up CDS[fcd=-7529](+,28487,29266) gene= ATP6 note= Mitochondrially encoded subunit 6 of the F0 sector |neigh_down CDS[fcd=10707](+,46723,46953) gene= OLI1 note= Oli1p
13850	4184	0	1	0	NC_001224	119	939	NC_001138	130037	130359	|gene |tRNA |neigh_up NC_001224-start |neigh_down CDS[fcd=13289](+,13818,16322) gene= AI1 note= Reverse transcriptase required for splicing of the	|gene gene= SEC4 note= synonym: SRO6 |CDS[fcd=131](+,130329,130976) gene= SEC4 note= Sec4p;
13850	2545	0	1	0	NC_001224	119	939	NC_001136	800836	802376	|gene |tRNA |neigh_up NC_001224-start |neigh_down CDS[fcd=13289](+,13818,16322) gene= AI1 note= Reverse transcriptase required for splicing of the	|gene gene= SEC7 |CDS[fcd=613](-,796190,802219) gene= SEC7 note= Sec7p;
13850	3517	0	2	0	NC_001224	119	939	NC_001137	140740	141289	|gene |tRNA |neigh_up NC_001224-start |neigh_down CDS[fcd=13289](+,13818,16322) gene= AI1 note= Reverse transcriptase required for splicing of the	|neigh_up CDS[fcd=-1251](-,138918,139763) gene= GCN4 note= Gcn4p; |neigh_down CDS[fcd=877](+,141891,143891) note= Yel007wp;
13850	13943	0	3	1	NC_001224	119	939	NC_001224	40384	41559	|gene |tRNA |neigh_up NC_001224-start |neigh_down CDS[fcd=13289](+,13818,16322) gene= AI1 note= Reverse transcriptase required for splicing of the	|gene gene= COB gene= COB note= Cytochrome b, mitochondrially encoded subunit of |gene gene= BI4 gene= BI4 note= Mitochondrial mRNA maturase, forms a complex with |neigh_up CDS[fcd=-12484](+,28487,29266) gene= ATP6 note= Mitochondrially encoded subunit 6 of the F0 sector |neigh_down CDS[fcd=5752](+,46723,46953) gene= OLI1 note= Oli1p
13850	1494	0	1	0	NC_001224	119	939	NC_001135	205539	208488	|gene |tRNA |neigh_up NC_001224-start |neigh_down CDS[fcd=13289](+,13818,16322) gene= AI1 note= Reverse transcriptase required for splicing of the	|gene |CDS(-,206257,206640) note= Ycr043cp; |gene gene= PER1 note= synonym: COS16 |CDS(-,206873,207946) gene= PER1 note= Per1p; |gene |CDS(-,208131,209606) note= Ycr045cp;
13850	13956	0	1	0	NC_001224	119	939	NC_001224	45064	45175	|gene |tRNA |neigh_up NC_001224-start |neigh_down CDS[fcd=13289](+,13818,16322) gene= AI1 note= Reverse transcriptase required for splicing of the	|neigh_up CDS[fcd=-16632](+,28487,29266) gene= ATP6 note= Mitochondrially encoded subunit 6 of the F0 sector |neigh_down CDS[fcd=1604](+,46723,46953) gene= OLI1 note= Oli1p
13850	13957	0	1	0	NC_001224	119	939	NC_001224	45176	45434	|gene |tRNA |neigh_up NC_001224-start |neigh_down CDS[fcd=13289](+,13818,16322) gene= AI1 note= Reverse transcriptase required for splicing of the	|neigh_up CDS[fcd=-16818](+,28487,29266) gene= ATP6 note= Mitochondrially encoded subunit 6 of the F0 sector |neigh_down CDS[fcd=1418](+,46723,46953) gene= OLI1 note= Oli1p
13850	3405	0	1	0	NC_001224	119	939	NC_001137	65947	66753	|gene |tRNA |neigh_up NC_001224-start |neigh_down CDS[fcd=13289](+,13818,16322) gene= AI1 note= Reverse transcriptase required for splicing of the	|gene |CDS[fcd=447](-,65385,66797) note= Yel047cp;
13850	9215	0	1	0	NC_001224	119	939	NC_001144	738000	738800	|gene |tRNA |neigh_up NC_001224-start |neigh_down CDS[fcd=13289](+,13818,16322) gene= AI1 note= Reverse transcriptase required for splicing of the	|gene gene= STT4 |CDS[fcd=5465](-,738163,743865) gene= STT4 note= Stt4p;
13850	13955	0	1	0	NC_001224	119	939	NC_001224	44908	45063	|gene |tRNA |neigh_up NC_001224-start |neigh_down CDS[fcd=13289](+,13818,16322) gene= AI1 note= Reverse transcriptase required for splicing of the	|neigh_up CDS[fcd=-16498](+,28487,29266) gene= ATP6 note= Mitochondrially encoded subunit 6 of the F0 sector |neigh_down CDS[fcd=1738](+,46723,46953) gene= OLI1 note= Oli1p
13850	13966	0	3	1	NC_001224	119	939	NC_001224	47746	48105	|gene |tRNA |neigh_up NC_001224-start |neigh_down CDS[fcd=13289](+,13818,16322) gene= AI1 note= Reverse transcriptase required for splicing of the	|neigh_up CDS[fcd=-1202](+,46723,46953) gene= OLI1 note= Oli1p |neigh_down CDS[fcd=976](+,48901,50097) gene= VAR1 note= Var1p
13850	3396	0	1	0	NC_001224	119	939	NC_001137	61910	62795	|gene |tRNA |neigh_up NC_001224-start |neigh_down CDS[fcd=13289](+,13818,16322) gene= AI1 note= Reverse transcriptase required for splicing of the	|gene |tRNA note= GO_component: cytosol [goid 0005829] [evidence NAS] |LTR note= YELWDELTA1 |LTR note= YELWDELTA2 |neigh_up CDS[fcd=-1501](-,59670,60851) gene= RML2 note= Rml2p; |neigh_down CDS[fcd=1376](+,63728,64090) gene= PAU2 note= Pau2p;
13850	4262	0	1	0	NC_001224	119	939	NC_001138	196566	200084	|gene |tRNA |neigh_up NC_001224-start |neigh_down CDS[fcd=13289](+,13818,16322) gene= AI1 note= Reverse transcriptase required for splicing of the	|gene gene= ROG3 |CDS(+,196821,199022) gene= ROG3 note= Rog3p; |rep_origin note= ARS607 |gene gene= PES4 |CDS(+,199862,201697) gene= PES4 note= Pes4p;
13850	13961	0	2	0	NC_001224	119	939	NC_001224	46339	47488	|gene |tRNA |neigh_up NC_001224-start |neigh_down CDS[fcd=13289](+,13818,16322) gene= AI1 note= Reverse transcriptase required for splicing of the	|gene gene= OLI1 |CDS[fcd=-190](+,46723,46953) gene= OLI1 note= Oli1p
13850	394	0	1	0	NC_001224	119	939	NC_001134	85357	88593	|gene |tRNA |neigh_up NC_001224-start |neigh_down CDS[fcd=13289](+,13818,16322) gene= AI1 note= Reverse transcriptase required for splicing of the	|gene gene= SSA3 note= synonym: YG106 |CDS(-,84497,86446) gene= SSA3 note= Ssa3p; |gene gene= AAR2 |CDS(-,86720,87787) gene= AAR2 note= Aar2p; |misc_RNA |gene gene= RPS8A |CDS(-,88521,89123) gene= RPS8A note= Rps8ap;
13850	13972	0	1	0	NC_001224	119	939	NC_001224	49116	50114	|gene |tRNA |neigh_up NC_001224-start |neigh_down CDS[fcd=13289](+,13818,16322) gene= AI1 note= Reverse transcriptase required for splicing of the	|gene gene= VAR1 |CDS[fcd=-714](+,48901,50097) gene= VAR1 note= Var1p
13850	13969	0	2	0	NC_001224	119	939	NC_001224	48126	48452	|gene |tRNA |neigh_up NC_001224-start |neigh_down CDS[fcd=13289](+,13818,16322) gene= AI1 note= Reverse transcriptase required for splicing of the	|gene |tRNA |neigh_up CDS[fcd=-1566](+,46723,46953) gene= OLI1 note= Oli1p |neigh_down CDS[fcd=612](+,48901,50097) gene= VAR1 note= Var1p
13850	12089	0	1	0	NC_001224	119	939	NC_001147	446218	446935	|gene |tRNA |neigh_up NC_001224-start |neigh_down CDS[fcd=13289](+,13818,16322) gene= AI1 note= Reverse transcriptase required for splicing of the	|gene gene= YNG1 note= synonym: YOR29-15 |CDS[fcd=164](-,446081,446740) gene= YNG1 note= Yng1p;
13850	10144	0	1	0	NC_001224	119	939	NC_001145	481138	481820	|gene |tRNA |neigh_up NC_001224-start |neigh_down CDS[fcd=13289](+,13818,16322) gene= AI1 note= Reverse transcriptase required for splicing of the	|LTR note= YMRCDELTA14 |LTR note= YMRWDELTA15 |neigh_up CDS[fcd=-1290](-,478300,480189) gene= YKU80 note= Yku80p; |neigh_down CDS[fcd=1534](+,483013,483360) gene= SPG4 note= Spg4p;
13850	2331	0	1	0	NC_001224	119	939	NC_001136	596889	597284	|gene |tRNA |neigh_up NC_001224-start |neigh_down CDS[fcd=13289](+,13818,16322) gene= AI1 note= Reverse transcriptase required for splicing of the	|gene gene= PPH3 |CDS[fcd=67](+,597153,598079) gene= PPH3 note= Pph3p;
13850	13981	0	2	0	NC_001224	119	939	NC_001224	52366	52775	|gene |tRNA |neigh_up NC_001224-start |neigh_down CDS[fcd=13289](+,13818,16322) gene= AI1 note= Reverse transcriptase required for splicing of the	|neigh_up CDS[fcd=-3669](+,48901,50097) gene= VAR1 note= Var1p |neigh_down CDS[fcd=8452](+,61022,61729) gene= SCEI note= Sceip
13850	2329	0	1	0	NC_001224	119	939	NC_001136	594095	596563	|gene |tRNA |neigh_up NC_001224-start |neigh_down CDS[fcd=13289](+,13818,16322) gene= AI1 note= Reverse transcriptase required for splicing of the	|gene gene= TPS2 note= synonyms: PFK3, HOG2 |CDS[fcd=-1439](+,593890,596580) gene= TPS2 note= Tps2p;
13850	4273	0	1	0	NC_001224	119	939	NC_001138	205078	205872	|gene |tRNA |neigh_up NC_001224-start |neigh_down CDS[fcd=13289](+,13818,16322) gene= AI1 note= Reverse transcriptase required for splicing of the	|gene |CDS[fcd=770](-,205736,206245) note= Yfr026cp;
13850	2328	0	1	0	NC_001224	119	939	NC_001136	592214	594094	|gene |tRNA |neigh_up NC_001224-start |neigh_down CDS[fcd=13289](+,13818,16322) gene= AI1 note= Reverse transcriptase required for splicing of the	|gene gene= SNF11 |CDS(+,592436,592945) gene= SNF11 note= Snf11p; |gene gene= TPS2 note= synonyms: PFK3, HOG2 |CDS(+,593890,596580) gene= TPS2 note= Tps2p;
13850	13977	0	2	0	NC_001224	119	939	NC_001224	50805	51061	|gene |tRNA |neigh_up NC_001224-start |neigh_down CDS[fcd=13289](+,13818,16322) gene= AI1 note= Reverse transcriptase required for splicing of the	|neigh_up CDS[fcd=-2032](+,48901,50097) gene= VAR1 note= Var1p |neigh_down CDS[fcd=10089](+,61022,61729) gene= SCEI note= Sceip
13850	440	0	1	0	NC_001224	119	939	NC_001134	119933	120061	|gene |tRNA |neigh_up NC_001224-start |neigh_down CDS[fcd=13289](+,13818,16322) gene= AI1 note= Reverse transcriptase required for splicing of the	|gene gene= SAS3 |CDS[fcd=1880](-,119382,121877) gene= SAS3 note= Sas3p;
13850	6162	0	1	0	NC_001224	119	939	NC_001140	509760	510530	|gene |tRNA |neigh_up NC_001224-start |neigh_down CDS[fcd=13289](+,13818,16322) gene= AI1 note= Reverse transcriptase required for splicing of the	|gene gene= SCH9 note= synonym: KOM1 |CDS[fcd=-782](+,509363,511837) gene= SCH9 note= Sch9p;
13850	13991	0	3	0	NC_001224	119	939	NC_001224	55429	56151	|gene |tRNA |neigh_up NC_001224-start |neigh_down CDS[fcd=13289](+,13818,16322) gene= AI1 note= Reverse transcriptase required for splicing of the	|neigh_up CDS[fcd=-6889](+,48901,50097) gene= VAR1 note= Var1p |neigh_down CDS[fcd=5232](+,61022,61729) gene= SCEI note= Sceip
13850	13036	0	1	0	NC_001224	119	939	NC_001148	201667	202093	|gene |tRNA |neigh_up NC_001224-start |neigh_down CDS[fcd=13289](+,13818,16322) gene= AI1 note= Reverse transcriptase required for splicing of the	|gene gene= RTT10 |CDS[fcd=655](-,199494,202535) gene= RTT10 note= Rtt10p;
13850	11076	0	1	0	NC_001224	119	939	NC_001146	336676	336925	|gene |tRNA |neigh_up NC_001224-start |neigh_down CDS[fcd=13289](+,13818,16322) gene= AI1 note= Reverse transcriptase required for splicing of the	|gene gene= YGP1 |CDS[fcd=-253](+,336547,337611) gene= YGP1 note= Ygp1p;
13850	3433	0	1	0	NC_001224	119	939	NC_001137	82317	84943	|gene |tRNA |neigh_up NC_001224-start |neigh_down CDS[fcd=13289](+,13818,16322) gene= AI1 note= Reverse transcriptase required for splicing of the	|gene gene= RAD23 |CDS(-,81407,82603) gene= RAD23 note= Rad23p; |gene gene= ANP1 note= synonyms: MNN8, GEM3 |CDS(-,83050,84552) gene= ANP1 note= Anp1p;
13850	13997	0	1	0	NC_001224	119	939	NC_001224	56863	57043	|gene |tRNA |neigh_up NC_001224-start |neigh_down CDS[fcd=13289](+,13818,16322) gene= AI1 note= Reverse transcriptase required for splicing of the	|neigh_up CDS[fcd=-8052](+,48901,50097) gene= VAR1 note= Var1p |neigh_down CDS[fcd=4069](+,61022,61729) gene= SCEI note= Sceip
13850	13992	0	3	1	NC_001224	119	939	NC_001224	56152	56288	|gene |tRNA |neigh_up NC_001224-start |neigh_down CDS[fcd=13289](+,13818,16322) gene= AI1 note= Reverse transcriptase required for splicing of the	|neigh_up CDS[fcd=-7319](+,48901,50097) gene= VAR1 note= Var1p |neigh_down CDS[fcd=4802](+,61022,61729) gene= SCEI note= Sceip
13850	6174	0	1	0	NC_001224	119	939	NC_001140	517862	517946	|gene |tRNA |neigh_up NC_001224-start |neigh_down CDS[fcd=13289](+,13818,16322) gene= AI1 note= Reverse transcriptase required for splicing of the	|gene gene= BAT1 note= synonyms: TWT1, ECA39 |CDS[fcd=-372](+,517532,518713) gene= BAT1 note= Bat1p;
13850	13995	0	1	1	NC_001224	119	939	NC_001224	56689	56846	|gene |tRNA |neigh_up NC_001224-start |neigh_down CDS[fcd=13289](+,13818,16322) gene= AI1 note= Reverse transcriptase required for splicing of the	|neigh_up CDS[fcd=-7866](+,48901,50097) gene= VAR1 note= Var1p |neigh_down CDS[fcd=4255](+,61022,61729) gene= SCEI note= Sceip
13850	1509	0	1	0	NC_001224	119	939	NC_001135	213299	214442	|gene |tRNA |neigh_up NC_001224-start |neigh_down CDS[fcd=13289](+,13818,16322) gene= AI1 note= Reverse transcriptase required for splicing of the	|gene gene= ARE1 note= synonym: SAT2 |CDS(+,211925,213757) gene= ARE1 note= Are1p; |gene |CDS(-,213460,213768) note= Ycr050cp; |gene |CDS(+,214067,214735) note= Ycr051wp;
13850	14004	0	9	2	NC_001224	119	939	NC_001224	60562	62558	|gene |tRNA |neigh_up NC_001224-start |neigh_down CDS[fcd=13289](+,13818,16322) gene= AI1 note= Reverse transcriptase required for splicing of the	|rRNA |gene gene= SCEI |CDS[fcd=-538](+,61022,61729) gene= SCEI note= Sceip
13850	427	0	2	0	NC_001224	119	939	NC_001134	108431	110984	|gene |tRNA |neigh_up NC_001224-start |neigh_down CDS[fcd=13289](+,13818,16322) gene= AI1 note= Reverse transcriptase required for splicing of the	|gene gene= YEL1 |CDS[fcd=-1773](+,107934,109997) gene= YEL1 note= Yel1p; |gene note= Ybl059c-ap; |gene note= Ybl059wp;
13850	11092	0	1	0	NC_001224	119	939	NC_001146	353115	353474	|gene |tRNA |neigh_up NC_001224-start |neigh_down CDS[fcd=13289](+,13818,16322) gene= AI1 note= Reverse transcriptase required for splicing of the	|gene |CDS[fcd=1750](-,352822,355044) note= Ynl144cp;
13850	6148	0	1	0	NC_001224	119	939	NC_001140	498985	499667	|gene |tRNA |neigh_up NC_001224-start |neigh_down CDS[fcd=13289](+,13818,16322) gene= AI1 note= Reverse transcriptase required for splicing of the	|gene gene= RPN10 note= synonyms: SUN1, MCB1 |CDS[fcd=-247](+,499079,499885) gene= RPN10 note= Rpn10p;
13850	14002	0	5	2	NC_001224	119	939	NC_001224	57861	60543	|gene |tRNA |neigh_up NC_001224-start |neigh_down CDS[fcd=13289](+,13818,16322) gene= AI1 note= Reverse transcriptase required for splicing of the	|rRNA |neigh_up CDS[fcd=-10301](+,48901,50097) gene= VAR1 note= Var1p |neigh_down CDS[fcd=1820](+,61022,61729) gene= SCEI note= Sceip
13850	4254	0	1	0	NC_001224	119	939	NC_001138	185775	189687	|gene |tRNA |neigh_up NC_001224-start |neigh_down CDS[fcd=13289](+,13818,16322) gene= AI1 note= Reverse transcriptase required for splicing of the	|gene gene= FAB1 note= synonym: SVL7 |CDS[fcd=-3241](+,184490,191326) gene= FAB1 note= Fab1p;
13850	12058	0	1	0	NC_001224	119	939	NC_001147	412046	412655	|gene |tRNA |neigh_up NC_001224-start |neigh_down CDS[fcd=13289](+,13818,16322) gene= AI1 note= Reverse transcriptase required for splicing of the	|gene gene= WHI2 |CDS[fcd=-1480](+,410870,412330) gene= WHI2 note= Whi2p;
13850	14012	0	4	2	NC_001224	119	939	NC_001224	64549	65061	|gene |tRNA |neigh_up NC_001224-start |neigh_down CDS[fcd=13289](+,13818,16322) gene= AI1 note= Reverse transcriptase required for splicing of the	|gene |tRNA |neigh_up CDS[fcd=-3783](+,61022,61729) gene= SCEI note= Sceip |neigh_down CDS[fcd=8953](+,73758,74513) gene= COX2 note= Subunit II of cytochrome c oxidase, which is the
13850	1516	0	1	0	NC_001224	119	939	NC_001135	217543	217767	|gene |tRNA |neigh_up NC_001224-start |neigh_down CDS[fcd=13289](+,13818,16322) gene= AI1 note= Reverse transcriptase required for splicing of the	|gene gene= THR4 |CDS[fcd=-962](+,216693,218237) gene= THR4 note= Thr4p;
13850	14015	0	2	1	NC_001224	119	939	NC_001224	65697	65782	|gene |tRNA |neigh_up NC_001224-start |neigh_down CDS[fcd=13289](+,13818,16322) gene= AI1 note= Reverse transcriptase required for splicing of the	|neigh_up CDS[fcd=-4717](+,61022,61729) gene= SCEI note= Sceip |neigh_down CDS[fcd=8019](+,73758,74513) gene= COX2 note= Subunit II of cytochrome c oxidase, which is the
13850	2363	0	1	0	NC_001224	119	939	NC_001136	628734	628871	|gene |tRNA |neigh_up NC_001224-start |neigh_down CDS[fcd=13289](+,13818,16322) gene= AI1 note= Reverse transcriptase required for splicing of the	|neigh_up CDS[fcd=-271](-,626705,628531) gene= RLI1 note= Rli1p; |neigh_down CDS[fcd=2477](+,631279,636117) gene= DNF2 note= Dnf2p;
13850	1515	0	1	0	NC_001224	119	939	NC_001135	217324	217542	|gene |tRNA |neigh_up NC_001224-start |neigh_down CDS[fcd=13289](+,13818,16322) gene= AI1 note= Reverse transcriptase required for splicing of the	|gene gene= THR4 |CDS[fcd=-740](+,216693,218237) gene= THR4 note= Thr4p;
13850	12942	0	1	0	NC_001224	119	939	NC_001148	106108	108657	|gene |tRNA |neigh_up NC_001224-start |neigh_down CDS[fcd=13289](+,13818,16322) gene= AI1 note= Reverse transcriptase required for splicing of the	|gene gene= NSL1 |CDS(+,106172,106822) gene= NSL1 note= Nsl1p; |gene gene= SSO1 |CDS(+,107275,108147) gene= SSO1 note= Sso1p; |gene gene= FAS2 |CDS(+,108652,114315) gene= FAS2 note= Fas2p;
13850	10227	0	1	0	NC_001224	119	939	NC_001145	545668	545834	|gene |tRNA |neigh_up NC_001224-start |neigh_down CDS[fcd=13289](+,13818,16322) gene= AI1 note= Reverse transcriptase required for splicing of the	|gene gene= CIN4 note= synonyms: UGX1, GTP1 |CDS[fcd=-597](+,545154,545729) gene= CIN4 note= Cin4p;
13850	10224	0	1	0	NC_001224	119	939	NC_001145	543335	544000	|gene |tRNA |neigh_up NC_001224-start |neigh_down CDS[fcd=13289](+,13818,16322) gene= AI1 note= Reverse transcriptase required for splicing of the	|gene gene= PSO2 note= synonym: SNM1 |CDS[fcd=1295](-,542977,544962) gene= PSO2 note= Pso2p;
13850	7224	0	1	0	NC_001224	119	939	NC_001142	454046	454069	|gene |tRNA |neigh_up NC_001224-start |neigh_down CDS[fcd=13289](+,13818,16322) gene= AI1 note= Reverse transcriptase required for splicing of the	|gene gene= TDH2 note= synonym: GLD2 |CDS[fcd=617](-,453676,454674) gene= TDH2 note= Tdh2p;
13850	6256	0	1	0	NC_001224	119	939	NC_001141	19750	20516	|gene |tRNA |neigh_up NC_001224-start |neigh_down CDS[fcd=13289](+,13818,16322) gene= AI1 note= Reverse transcriptase required for splicing of the	|gene note= synonym: HXT12 |gene gene= HXT12 note= YIL170W |neigh_up CDS[fcd=-1580](-,16784,18553) note= Yil172cp; |neigh_down CDS[fcd=5973](-,23119,26106) note= Yil169cp;
13850	14020	0	2	1	NC_001224	119	939	NC_001224	66851	67002	|gene |tRNA |neigh_up NC_001224-start |neigh_down CDS[fcd=13289](+,13818,16322) gene= AI1 note= Reverse transcriptase required for splicing of the	|neigh_up CDS[fcd=-5904](+,61022,61729) gene= SCEI note= Sceip |neigh_down CDS[fcd=6832](+,73758,74513) gene= COX2 note= Subunit II of cytochrome c oxidase, which is the
13850	10228	0	1	0	NC_001224	119	939	NC_001145	545835	546222	|gene |tRNA |neigh_up NC_001224-start |neigh_down CDS[fcd=13289](+,13818,16322) gene= AI1 note= Reverse transcriptase required for splicing of the	|gene gene= RIM11 note= synonyms: MDS1, GSK3 |CDS[fcd=96](+,546124,547236) gene= RIM11 note= Rim11p;
13850	14021	0	2	0	NC_001224	119	939	NC_001224	67003	67960	|gene |tRNA |neigh_up NC_001224-start |neigh_down CDS[fcd=13289](+,13818,16322) gene= AI1 note= Reverse transcriptase required for splicing of the	|gene |tRNA |gene |tRNA |gene |tRNA |neigh_up CDS[fcd=-6459](+,61022,61729) gene= SCEI note= Sceip |neigh_down CDS[fcd=6277](+,73758,74513) gene= COX2 note= Subunit II of cytochrome c oxidase, which is the
13850	2369	0	1	0	NC_001224	119	939	NC_001136	633634	634348	|gene |tRNA |neigh_up NC_001224-start |neigh_down CDS[fcd=13289](+,13818,16322) gene= AI1 note= Reverse transcriptase required for splicing of the	|gene gene= DNF2 |CDS[fcd=-2712](+,631279,636117) gene= DNF2 note= Dnf2p;
13850	470	0	1	0	NC_001224	119	939	NC_001134	143026	143416	|gene |tRNA |neigh_up NC_001224-start |neigh_down CDS[fcd=13289](+,13818,16322) gene= AI1 note= Reverse transcriptase required for splicing of the	|gene note= synonym: YBL039W-A |CDS[fcd=175](+,143396,143575) note= Ybl039w-bp;
13850	4327	0	1	0	NC_001224	119	939	NC_001138	245388	246564	|gene |tRNA |neigh_up NC_001224-start |neigh_down CDS[fcd=13289](+,13818,16322) gene= AI1 note= Reverse transcriptase required for splicing of the	|gene gene= RMD8 |CDS[fcd=157](+,246133,248121) gene= RMD8 note= Rmd8p;
13850	4324	0	1	0	NC_001224	119	939	NC_001138	243522	244120	|gene |tRNA |neigh_up NC_001224-start |neigh_down CDS[fcd=13289](+,13818,16322) gene= AI1 note= Reverse transcriptase required for splicing of the	|gene gene= CNN1 |CDS[fcd=325](-,243061,244146) gene= CNN1 note= Cnn1p;
13850	14025	0	2	0	NC_001224	119	939	NC_001224	68677	69057	|gene |tRNA |neigh_up NC_001224-start |neigh_down CDS[fcd=13289](+,13818,16322) gene= AI1 note= Reverse transcriptase required for splicing of the	|neigh_up CDS[fcd=-7845](+,61022,61729) gene= SCEI note= Sceip |neigh_down CDS[fcd=4891](+,73758,74513) gene= COX2 note= Subunit II of cytochrome c oxidase, which is the
13850	469	0	1	0	NC_001224	119	939	NC_001134	143003	143025	|gene |tRNA |neigh_up NC_001224-start |neigh_down CDS[fcd=13289](+,13818,16322) gene= AI1 note= Reverse transcriptase required for splicing of the	|neigh_up CDS[fcd=-1764](+,141250,141975) gene= PRE7 note= Pre7p; |neigh_down CDS[fcd=382](+,143396,143575) note= Ybl039w-bp;
13850	4325	0	1	0	NC_001224	119	939	NC_001138	244121	245296	|gene |tRNA |neigh_up NC_001224-start |neigh_down CDS[fcd=13289](+,13818,16322) gene= AI1 note= Reverse transcriptase required for splicing of the	|gene gene= CNN1 |CDS(-,243061,244146) gene= CNN1 note= Cnn1p; |gene gene= BNA6 note= synonym: QPT1 |CDS(-,244266,245153) gene= BNA6 note= Bna6p;
13850	14031	0	5	1	NC_001224	119	939	NC_001224	69468	71227	|gene |tRNA |neigh_up NC_001224-start |neigh_down CDS[fcd=13289](+,13818,16322) gene= AI1 note= Reverse transcriptase required for splicing of the	|gene |tRNA |gene |tRNA |gene |tRNA |neigh_up CDS[fcd=-9325](+,61022,61729) gene= SCEI note= Sceip |neigh_down CDS[fcd=3411](+,73758,74513) gene= COX2 note= Subunit II of cytochrome c oxidase, which is the
13850	14035	0	1	0	NC_001224	119	939	NC_001224	71358	72001	|gene |tRNA |neigh_up NC_001224-start |neigh_down CDS[fcd=13289](+,13818,16322) gene= AI1 note= Reverse transcriptase required for splicing of the	|gene |tRNA |neigh_up CDS[fcd=-10657](+,61022,61729) gene= SCEI note= Sceip |neigh_down CDS[fcd=2079](+,73758,74513) gene= COX2 note= Subunit II of cytochrome c oxidase, which is the
13850	12155	0	1	0	NC_001224	119	939	NC_001147	498343	501728	|gene |tRNA |neigh_up NC_001224-start |neigh_down CDS[fcd=13289](+,13818,16322) gene= AI1 note= Reverse transcriptase required for splicing of the	|gene |CDS[fcd=2418](-,497507,502453) note= Yor093cp;
13850	1410	0	1	0	NC_001224	119	939	NC_001135	123969	126908	|gene |tRNA |neigh_up NC_001224-start |neigh_down CDS[fcd=13289](+,13818,16322) gene= AI1 note= Reverse transcriptase required for splicing of the	|LTR note= YCRCDELTA6 |gene |CDS[fcd=1290](-,126009,126728) note= Ycr007cp;
13850	3356	0	1	0	NC_001224	119	939	NC_001137	28177	28986	|gene |tRNA |neigh_up NC_001224-start |neigh_down CDS[fcd=13289](+,13818,16322) gene= AI1 note= Reverse transcriptase required for splicing of the	|gene gene= SIT1 note= synonym: ARN3 |CDS[fcd=-924](+,27657,29543) gene= SIT1 note= Sit1p;
13850	3346	0	1	0	NC_001224	119	939	NC_001137	22357	23554	|gene |tRNA |neigh_up NC_001224-start |neigh_down CDS[fcd=13289](+,13818,16322) gene= AI1 note= Reverse transcriptase required for splicing of the	|gene gene= HXT13 |CDS[fcd=276](-,21537,23231) gene= HXT13 note= Hxt13p;
13850	14041	0	3	0	NC_001224	119	939	NC_001224	73035	73213	|gene |tRNA |neigh_up NC_001224-start |neigh_down CDS[fcd=13289](+,13818,16322) gene= AI1 note= Reverse transcriptase required for splicing of the	|neigh_up CDS[fcd=-12102](+,61022,61729) gene= SCEI note= Sceip |neigh_down CDS[fcd=634](+,73758,74513) gene= COX2 note= Subunit II of cytochrome c oxidase, which is the
13850	12145	0	1	0	NC_001224	119	939	NC_001147	487061	487762	|gene |tRNA |neigh_up NC_001224-start |neigh_down CDS[fcd=13289](+,13818,16322) gene= AI1 note= Reverse transcriptase required for splicing of the	|gene |tRNA note= GO_component: cytosol [goid 0005829] [evidence NAS] |gene gene= YVC1 note= synonym: YOR088W |CDS[fcd=298](+,487709,489736) gene= YVC1 note= Yvc1p;
13850	3351	0	1	0	NC_001224	119	939	NC_001137	25472	26552	|gene |tRNA |neigh_up NC_001224-start |neigh_down CDS[fcd=13289](+,13818,16322) gene= AI1 note= Reverse transcriptase required for splicing of the	|gene |CDS[fcd=764](-,26189,26776) note= Yel067cp;
13850	14045	0	3	2	NC_001224	119	939	NC_001224	75655	75895	|gene |tRNA |neigh_up NC_001224-start |neigh_down CDS[fcd=13289](+,13818,16322) gene= AI1 note= Reverse transcriptase required for splicing of the	|gene note= Q0255p |neigh_up CDS[fcd=-2017](+,73758,74513) gene= COX2 note= Subunit II of cytochrome c oxidase, which is the |neigh_down CDS[fcd=3438](+,79213,80022) gene= COX3 note= Subunit III of cytochrome c oxidase, which is the
13850	10221	0	1	0	NC_001224	119	939	NC_001145	541250	541578	|gene |tRNA |neigh_up NC_001224-start |neigh_down CDS[fcd=13289](+,13818,16322) gene= AI1 note= Reverse transcriptase required for splicing of the	|gene gene= GAT2 |CDS[fcd=-216](+,541198,542880) gene= GAT2 note= Gat2p;
13850	14048	0	1	2	NC_001224	119	939	NC_001224	76300	76598	|gene |tRNA |neigh_up NC_001224-start |neigh_down CDS[fcd=13289](+,13818,16322) gene= AI1 note= Reverse transcriptase required for splicing of the	|neigh_up CDS[fcd=-2691](+,73758,74513) gene= COX2 note= Subunit II of cytochrome c oxidase, which is the |neigh_down CDS[fcd=2764](+,79213,80022) gene= COX3 note= Subunit III of cytochrome c oxidase, which is the
13850	5248	0	1	0	NC_001224	119	939	NC_001139	799416	799672	|gene |tRNA |neigh_up NC_001224-start |neigh_down CDS[fcd=13289](+,13818,16322) gene= AI1 note= Reverse transcriptase required for splicing of the	|gene gene= CYS4 note= synonyms: VMA41, STR4, NHS5 |CDS[fcd=-996](+,798548,800071) gene= CYS4 note= Cys4p;
13850	4300	0	1	0	NC_001224	119	939	NC_001138	224420	224901	|gene |tRNA |neigh_up NC_001224-start |neigh_down CDS[fcd=13289](+,13818,16322) gene= AI1 note= Reverse transcriptase required for splicing of the	|gene gene= QCR6 note= synonyms: UCR6, COR3 |CDS[fcd=97](-,224314,224757) gene= QCR6 note= Qcr6p;
13850	5249	0	1	0	NC_001224	119	939	NC_001139	799673	799919	|gene |tRNA |neigh_up NC_001224-start |neigh_down CDS[fcd=13289](+,13818,16322) gene= AI1 note= Reverse transcriptase required for splicing of the	|gene gene= CYS4 note= synonyms: VMA41, STR4, NHS5 |CDS[fcd=-1248](+,798548,800071) gene= CYS4 note= Cys4p;
13850	10193	0	1	0	NC_001224	119	939	NC_001145	516417	516831	|gene |tRNA |neigh_up NC_001224-start |neigh_down CDS[fcd=13289](+,13818,16322) gene= AI1 note= Reverse transcriptase required for splicing of the	|gene |CDS[fcd=-2169](+,514455,517286) note= Ymr124wp;
13850	11008	0	1	0	NC_001224	119	939	NC_001146	286586	288094	|gene |tRNA |neigh_up NC_001224-start |neigh_down CDS[fcd=13289](+,13818,16322) gene= AI1 note= Reverse transcriptase required for splicing of the	|gene gene= KAR1 |CDS(+,286309,287610) gene= KAR1 note= Kar1p; |gene |CDS(+,287996,289069) note= Ynl187wp;
13850	12111	0	1	0	NC_001224	119	939	NC_001147	460446	460982	|gene |tRNA |neigh_up NC_001224-start |neigh_down CDS[fcd=13289](+,13818,16322) gene= AI1 note= Reverse transcriptase required for splicing of the	|gene gene= THI71 note= synonym: YOR29-22 |CDS[fcd=564](-,459482,461278) gene= THI71 note= Thi71p;
13850	7185	0	1	0	NC_001224	119	939	NC_001142	415576	418790	|gene |tRNA |neigh_up NC_001224-start |neigh_down CDS[fcd=13289](+,13818,16322) gene= AI1 note= Reverse transcriptase required for splicing of the	|gene note= GO_component: cytosol [goid 0005829] [evidence NAS] |LTR note= YJRWTAU3 |LTR note= YJLWDELTA8 |LTR note= YJLWDELTA9 |rep_origin note= ARS1014 |gene gene= NOP9 |CDS[fcd=2373](-,417556,419556) gene= NOP9 note= Nop9p;
13850	12098	0	1	0	NC_001224	119	939	NC_001147	451221	452925	|gene |tRNA |neigh_up NC_001224-start |neigh_down CDS[fcd=13289](+,13818,16322) gene= AI1 note= Reverse transcriptase required for splicing of the	|gene gene= MSA1 note= synonym: YOR29-17 |CDS(+,449438,451327) gene= MSA1 note= Msa1p; |gene gene= ALG8 note= synonym: YOR29-18 |CDS(-,451731,453464) gene= ALG8 note= Alg8p;
13850	5259	0	1	0	NC_001224	119	939	NC_001139	805626	805874	|gene |tRNA |neigh_up NC_001224-start |neigh_down CDS[fcd=13289](+,13818,16322) gene= AI1 note= Reverse transcriptase required for splicing of the	|gene gene= MTR3 |CDS[fcd=276](-,805274,806026) gene= MTR3 note= Mtr3p;
13850	14060	0	6	4	NC_001224	119	939	NC_001224	80527	81374	|gene |tRNA |neigh_up NC_001224-start |neigh_down CDS[fcd=13289](+,13818,16322) gene= AI1 note= Reverse transcriptase required for splicing of the	|neigh_up CDS[fcd=-1737](+,79213,80022) gene= COX3 note= Subunit III of cytochrome c oxidase, which is the |neigh_down NC_001224-end
13850	1468	0	2	0	NC_001224	119	939	NC_001135	178911	179301	|gene |tRNA |neigh_up NC_001224-start |neigh_down CDS[fcd=13289](+,13818,16322) gene= AI1 note= Reverse transcriptase required for splicing of the	|neigh_up CDS[fcd=-2672](-,173822,176434) gene= SYP1 note= Syp1p; |neigh_down CDS[fcd=410](+,179516,186019) gene= BPH1 note= Bph1p;
13850	4289	0	2	1	NC_001224	119	939	NC_001138	218449	218916	|gene |tRNA |neigh_up NC_001224-start |neigh_down CDS[fcd=13289](+,13818,16322) gene= AI1 note= Reverse transcriptase required for splicing of the	|gene gene= SMC2 |CDS[fcd=1412](-,216582,220094) gene= SMC2 note= Smc2p;
13850	9101	0	1	0	NC_001224	119	939	NC_001144	627764	627917	|gene |tRNA |neigh_up NC_001224-start |neigh_down CDS[fcd=13289](+,13818,16322) gene= AI1 note= Reverse transcriptase required for splicing of the	|gene gene= ERF2 |CDS[fcd=-720](+,627120,628199) gene= ERF2 note= Erf2p;
13850	492	0	2	0	NC_001224	119	939	NC_001134	160437	160925	|gene |tRNA |neigh_up NC_001224-start |neigh_down CDS[fcd=13289](+,13818,16322) gene= AI1 note= Reverse transcriptase required for splicing of the	|gene gene= HEK2 note= synonym: KHD1 |CDS[fcd=-494](+,160187,161332) gene= HEK2 note= Hek2p;
13850	12120	0	1	0	NC_001224	119	939	NC_001147	465442	467007	|gene |tRNA |neigh_up NC_001224-start |neigh_down CDS[fcd=13289](+,13818,16322) gene= AI1 note= Reverse transcriptase required for splicing of the	|gene gene= SGO1 note= synonym: YOR29-24 |CDS(+,464773,466545) gene= SGO1 note= Sgo1p; |gene gene= CDC21 note= synonyms: TMP1, CRT9 |CDS(-,466677,467591) gene= CDC21 note= Cdc21p;
13850	2420	0	1	0	NC_001224	119	939	NC_001136	677582	678337	|gene |tRNA |neigh_up NC_001224-start |neigh_down CDS[fcd=13289](+,13818,16322) gene= AI1 note= Reverse transcriptase required for splicing of the	|gene gene= FOB1 note= synonym: HRM1 |CDS(+,676099,677799) gene= FOB1 note= Fob1p; |gene gene= ALT2 |CDS(-,678238,679761) gene= ALT2 note= Alt2p;
13850	11030	0	1	0	NC_001224	119	939	NC_001146	301414	301473	|gene |tRNA |neigh_up NC_001224-start |neigh_down CDS[fcd=13289](+,13818,16322) gene= AI1 note= Reverse transcriptase required for splicing of the	|neigh_up CDS[fcd=-792](-,299656,300651) gene= RHO5 note= Rho5p; |neigh_down CDS[fcd=1239](+,302682,303404) gene= RPS3 note= Rps3p;
13850	7183	0	1	0	NC_001224	119	939	NC_001142	411895	415520	|gene |tRNA |neigh_up NC_001224-start |neigh_down CDS[fcd=13289](+,13818,16322) gene= AI1 note= Reverse transcriptase required for splicing of the	|gene gene= VTC4 note= synonyms: YJL012C-A, PHM3 |CDS(-,411228,413393) gene= VTC4 note= Vtc4p; |gene gene= RPC17 |CDS(-,414279,414764) gene= RPC17 note= Rpc17p; |gene |tRNA note= GO_component: cytosol [goid 0005829] [evidence IDA]
13850	6223	0	1	0	NC_001224	119	939	NC_001140	553387	554161	|gene |tRNA |neigh_up NC_001224-start |neigh_down CDS[fcd=13289](+,13818,16322) gene= AI1 note= Reverse transcriptase required for splicing of the	|gene gene= PHO12 note= synonym: PHO10 |CDS[fcd=-1675](+,552099,553502) gene= PHO12 note= Pho12p;
13850	4311	0	1	0	NC_001224	119	939	NC_001138	230631	231526	|gene |tRNA |neigh_up NC_001224-start |neigh_down CDS[fcd=13289](+,13818,16322) gene= AI1 note= Reverse transcriptase required for splicing of the	|gene gene= IRC5 |CDS[fcd=-1711](+,229367,231928) gene= IRC5 note= Irc5p;
13850	12983	0	1	0	NC_001224	119	939	NC_001148	138936	140019	|gene |tRNA |neigh_up NC_001224-start |neigh_down CDS[fcd=13289](+,13818,16322) gene= AI1 note= Reverse transcriptase required for splicing of the	|gene gene= SAR1 gene= SAR1 note= Sar1p; |gene gene= BMS1 |CDS[fcd=3693](-,139619,143170) gene= BMS1 note= Bms1p;
13850	5279	0	1	0	NC_001224	119	939	NC_001139	835481	835613	|gene |tRNA |neigh_up NC_001224-start |neigh_down CDS[fcd=13289](+,13818,16322) gene= AI1 note= Reverse transcriptase required for splicing of the	|gene gene= PUS6 |CDS[fcd=361](-,834694,835908) gene= PUS6 note= Pus6p;
13850	11411	0	1	0	NC_001224	119	939	NC_001146	646927	647052	|gene |tRNA |neigh_up NC_001224-start |neigh_down CDS[fcd=13289](+,13818,16322) gene= AI1 note= Reverse transcriptase required for splicing of the	|gene gene= PRP2 note= synonym: RNA2 |CDS[fcd=-37](-,644322,646952) gene= PRP2 note= Prp2p;
13850	3825	0	1	0	NC_001224	119	939	NC_001137	395266	396502	|gene |tRNA |neigh_up NC_001224-start |neigh_down CDS[fcd=13289](+,13818,16322) gene= AI1 note= Reverse transcriptase required for splicing of the	|gene gene= SLX8 |CDS[fcd=284](-,395344,396168) gene= SLX8 note= Slx8p;
13850	8135	0	1	0	NC_001224	119	939	NC_001143	506111	508111	|gene |tRNA |neigh_up NC_001224-start |neigh_down CDS[fcd=13289](+,13818,16322) gene= AI1 note= Reverse transcriptase required for splicing of the	|gene gene= DAL80 note= synonym: UGA43 |CDS(+,506540,507349) gene= DAL80 note= Dal80p; |gene gene= DID2 note= synonyms: VPS46, CHM1, FTI1 |CDS(+,507581,508195) gene= DID2 note= Did2p;
13850	8259	0	1	0	NC_001224	119	939	NC_001143	609458	610996	|gene |tRNA |neigh_up NC_001224-start |neigh_down CDS[fcd=13289](+,13818,16322) gene= AI1 note= Reverse transcriptase required for splicing of the	|gene gene= PXL1 |CDS[fcd=-1639](+,608588,610708) gene= PXL1 note= Pxl1p;
13850	4881	0	1	0	NC_001224	119	939	NC_001139	458349	458985	|gene |tRNA |neigh_up NC_001224-start |neigh_down CDS[fcd=13289](+,13818,16322) gene= AI1 note= Reverse transcriptase required for splicing of the	|gene gene= CKB1 |CDS[fcd=-506](+,458161,458997) gene= CKB1 note= Ckb1p;
13850	8137	0	1	0	NC_001224	119	939	NC_001143	508712	509839	|gene |tRNA |neigh_up NC_001224-start |neigh_down CDS[fcd=13289](+,13818,16322) gene= AI1 note= Reverse transcriptase required for splicing of the	|gene gene= CAF4 |CDS[fcd=1000](-,508344,510275) gene= CAF4 note= Caf4p;
13850	7043	0	1	0	NC_001224	119	939	NC_001142	283644	284169	|gene |tRNA |neigh_up NC_001224-start |neigh_down CDS[fcd=13289](+,13818,16322) gene= AI1 note= Reverse transcriptase required for splicing of the	|gene gene= ARP4 note= synonym: ACT3 |CDS[fcd=1360](-,283797,285266) gene= ARP4 note= Arp4p;
13850	13623	0	1	0	NC_001224	119	939	NC_001148	709684	710170	|gene |tRNA |neigh_up NC_001224-start |neigh_down CDS[fcd=13289](+,13818,16322) gene= AI1 note= Reverse transcriptase required for splicing of the	|gene |CDS(-,708495,709826) note= Ypr085cp; |gene gene= SUA7 note= synonym: SOH4 |CDS(+,710099,711136) gene= SUA7 note= Sua7p;
13850	8146	0	1	1	NC_001224	119	939	NC_001143	516185	517469	|gene |tRNA |neigh_up NC_001224-start |neigh_down CDS[fcd=13289](+,13818,16322) gene= AI1 note= Reverse transcriptase required for splicing of the	|gene gene= GAP1 |CDS[fcd=-2122](+,514705,516513) gene= GAP1 note= Gap1p; |rep_origin note= ARS1116 |LTR note= YKRCDELTA12
13850	2733	0	1	0	NC_001224	119	939	NC_001136	977120	978588	|gene |tRNA |neigh_up NC_001224-start |neigh_down CDS[fcd=13289](+,13818,16322) gene= AI1 note= Reverse transcriptase required for splicing of the	|gene gene= SWM1 |CDS(-,976713,977225) gene= SWM1 note= Swm1p; |gene gene= EXG2 |CDS(-,977517,979205) gene= EXG2 note= Exg2p;
13850	13609	0	1	0	NC_001224	119	939	NC_001148	697218	699013	|gene |tRNA |neigh_up NC_001224-start |neigh_down CDS[fcd=13289](+,13818,16322) gene= AI1 note= Reverse transcriptase required for splicing of the	|gene |CDS(-,697144,698262) note= Ypr078cp; |gene gene= MRL1 |CDS(+,698867,700012) gene= MRL1 note= Mrl1p;
13850	11392	0	1	0	NC_001224	119	939	NC_001146	631402	631855	|gene |tRNA |neigh_up NC_001224-start |neigh_down CDS[fcd=13289](+,13818,16322) gene= AI1 note= Reverse transcriptase required for splicing of the	|gene gene= SUF10 |tRNA gene= SUF10 note= GO_component: cytosol [goid 0005829] [evidence NAS] |neigh_up CDS[fcd=-565](-,629624,631063) gene= CIT1 note= Cit1p; |neigh_down CDS[fcd=2230](-,633010,633858) gene= ATO2 note= Ato2p;
13850	9246	0	1	0	NC_001224	119	939	NC_001144	770855	773013	|gene |tRNA |neigh_up NC_001224-start |neigh_down CDS[fcd=13289](+,13818,16322) gene= AI1 note= Reverse transcriptase required for splicing of the	|gene gene= BUD6 note= synonym: AIP3 |CDS(-,769318,771684) gene= BUD6 note= Bud6p; |gene gene= MMS22 note= synonym: SLM2 |CDS(+,771940,776304) gene= MMS22 note= Mms22p;
13850	11398	0	1	0	NC_001224	119	939	NC_001146	633629	634395	|gene |tRNA |neigh_up NC_001224-start |neigh_down CDS[fcd=13289](+,13818,16322) gene= AI1 note= Reverse transcriptase required for splicing of the	|gene gene= ATO2 note= synonym: FUN34 |CDS(-,633010,633858) gene= ATO2 note= Ato2p; |gene gene= RPC34 |CDS(-,634346,635299) gene= RPC34 note= Rpc34p;
13850	11397	0	1	0	NC_001224	119	939	NC_001146	633572	633628	|gene |tRNA |neigh_up NC_001224-start |neigh_down CDS[fcd=13289](+,13818,16322) gene= AI1 note= Reverse transcriptase required for splicing of the	|gene gene= ATO2 note= synonym: FUN34 |CDS[fcd=258](-,633010,633858) gene= ATO2 note= Ato2p;
13850	7060	0	1	0	NC_001224	119	939	NC_001142	296581	296770	|gene |tRNA |neigh_up NC_001224-start |neigh_down CDS[fcd=13289](+,13818,16322) gene= AI1 note= Reverse transcriptase required for splicing of the	|gene gene= NET1 note= synonyms: SRM8, CFI1, ESC5 |CDS[fcd=-1435](+,295240,298809) gene= NET1 note= Net1p;
13850	11406	0	1	0	NC_001224	119	939	NC_001146	645301	645478	|gene |tRNA |neigh_up NC_001224-start |neigh_down CDS[fcd=13289](+,13818,16322) gene= AI1 note= Reverse transcriptase required for splicing of the	|gene gene= PRP2 note= synonym: RNA2 |CDS[fcd=1563](-,644322,646952) gene= PRP2 note= Prp2p;
13850	3820	0	1	0	NC_001224	119	939	NC_001137	393414	393508	|gene |tRNA |neigh_up NC_001224-start |neigh_down CDS[fcd=13289](+,13818,16322) gene= AI1 note= Reverse transcriptase required for splicing of the	|gene gene= BOI2 note= synonym: BEB1 |CDS[fcd=247](-,390586,393708) gene= BOI2 note= Boi2p;
13850	516	0	2	0	NC_001224	119	939	NC_001134	178157	178387	|gene |tRNA |neigh_up NC_001224-start |neigh_down CDS[fcd=13289](+,13818,16322) gene= AI1 note= Reverse transcriptase required for splicing of the	|gene gene= PIM1 note= synonym: LON1 |CDS[fcd=3006](-,177877,181278) gene= PIM1 note= Pim1p;
13850	10492	0	1	0	NC_001224	119	939	NC_001145	811033	811393	|gene |tRNA |neigh_up NC_001224-start |neigh_down CDS[fcd=13289](+,13818,16322) gene= AI1 note= Reverse transcriptase required for splicing of the	|gene |CDS(+,811088,811195) note= Ymr272w-bp; |gene gene= ZDS1 note= synonyms: OSS1, NRC1, CKM1, CES1 |CDS(-,811232,813979) gene= ZDS1 note= Zds1p;
13850	13592	0	1	0	NC_001224	119	939	NC_001148	679861	679944	|gene |tRNA |neigh_up NC_001224-start |neigh_down CDS[fcd=13289](+,13818,16322) gene= AI1 note= Reverse transcriptase required for splicing of the	|gene gene= ROX1 note= synonym: REO1 |CDS[fcd=-212](+,679690,680796) gene= ROX1 note= Rox1p;
13850	2718	0	1	0	NC_001224	119	939	NC_001136	962198	964401	|gene |tRNA |neigh_up NC_001224-start |neigh_down CDS[fcd=13289](+,13818,16322) gene= AI1 note= Reverse transcriptase required for splicing of the	|gene gene= PAM1 |CDS(+,960610,963102) gene= PAM1 note= Pam1p; |gene gene= BTT1 |CDS(+,963408,963857) gene= BTT1 note= Btt1p; |gene gene= MET32 |CDS(-,963986,964561) gene= MET32 note= Met32p;
13850	9259	0	1	0	NC_001224	119	939	NC_001144	782902	783113	|gene |tRNA |neigh_up NC_001224-start |neigh_down CDS[fcd=13289](+,13818,16322) gene= AI1 note= Reverse transcriptase required for splicing of the	|neigh_up CDS[fcd=-833](+,782174,782896) note= Ylr326wp; |neigh_down CDS[fcd=380](-,783127,783387) gene= TMA10 note= Tma10p;
13850	4913	0	1	0	NC_001224	119	939	NC_001139	484744	485337	|gene |tRNA |neigh_up NC_001224-start |neigh_down CDS[fcd=13289](+,13818,16322) gene= AI1 note= Reverse transcriptase required for splicing of the	|rep_origin note= ARS719 |neigh_up CDS[fcd=-2008](-,482946,483032) note= Ygl007c-ap; |neigh_down CDS[fcd=388](+,485428,485538) note= Ygl006w-ap;
13850	2713	0	1	0	NC_001224	119	939	NC_001136	955272	958214	|gene |tRNA |neigh_up NC_001224-start |neigh_down CDS[fcd=13289](+,13818,16322) gene= AI1 note= Reverse transcriptase required for splicing of the	|gene |CDS(+,955129,955329) note= Ydr246w-ap; |gene gene= VHS1 |CDS(+,956009,957394) gene= VHS1 note= Vhs1p; |gene |CDS(-,957754,958335) note= Ydr248cp;
13850	4914	0	1	0	NC_001224	119	939	NC_001139	485338	486181	|gene |tRNA |neigh_up NC_001224-start |neigh_down CDS[fcd=13289](+,13818,16322) gene= AI1 note= Reverse transcriptase required for splicing of the	|gene |CDS(+,485428,485538) note= Ygl006w-ap; |gene gene= PMC1 |CDS(+,485925,489446) gene= PMC1 note= Pmc1p;
13850	3798	0	1	0	NC_001224	119	939	NC_001137	374114	374630	|gene |tRNA |neigh_up NC_001224-start |neigh_down CDS[fcd=13289](+,13818,16322) gene= AI1 note= Reverse transcriptase required for splicing of the	|gene gene= GLE2 note= synonym: RAE1 |CDS[fcd=169](-,373444,374541) gene= GLE2 note= Gle2p;
13850	7082	0	1	0	NC_001224	119	939	NC_001142	317850	318095	|gene |tRNA |neigh_up NC_001224-start |neigh_down CDS[fcd=13289](+,13818,16322) gene= AI1 note= Reverse transcriptase required for splicing of the	|gene gene= LAS21 note= synonym: GPI7 |CDS[fcd=-693](+,317279,319771) gene= LAS21 note= Las21p;
13850	1600	0	1	0	NC_001224	119	939	NC_001135	282298	283086	|gene |tRNA |neigh_up NC_001224-start |neigh_down CDS[fcd=13289](+,13818,16322) gene= AI1 note= Reverse transcriptase required for splicing of the	|gene gene= CDC39 note= synonyms: SMD6, ROS1, NOT1 |CDS[fcd=-2578](+,280114,286440) gene= CDC39 note= Cdc39p;
[truncated: 136,852 more rows]
[truncated: 3 more columns]
