# Supplementary material for: Mitochondrial-Nuclear DNA Interactions Contribute to the Regulation of Nuclear Transcript Levels as Part of the Inter-Organelle Communication System
Source: PLoS One. 2012 Jan 23;7(1):e30943. doi: 10.1371/journal.pone.0030943 (PMC3264656; doi:10.1371/journal.pone.0030943)
Supplement: Data S8 — This text file contains a list of all mapped mito-nDNA and mito-mito interactions and their interaction strength. The interactions that are included in this list include those which mapped uniquely and were repetitive. (XLSX) [file pone.0030943.s022.xlsx]

## Sheet: Mitochondrial-Interactions
Segment Numbers		Interaction frequency			Segment 1			Segment 2			GenBank Annotation
Segment 1	Segment 2	Glucose	Glycerol-Lactate	Galactose	Chromosome	Start	Stop	Chromosome	Start	Stop	Segment 1	Segment 2
13847	551	1	0	0	NC_001224	0	98	NC_001134	200248	201006	|neigh_up NC_001224-start |neigh_down CDS[fcd=13769](+,13818,16322) gene= AI1 note= Reverse transcriptase required for splicing of the	|gene gene= RRN6 |CDS[fcd=1124](-,199067,201751) gene= RRN6 note= Rrn6p;
13847	11957	1	0	0	NC_001224	0	98	NC_001147	317716	317823	|neigh_up NC_001224-start |neigh_down CDS[fcd=13769](+,13818,16322) gene= AI1 note= Reverse transcriptase required for splicing of the	|gene gene= SIN3 note= synonyms: UME4, SDS16, SDI1, RPD1, GAM2, CPE1 |CDS[fcd=-830](+,316939,321549) gene= SIN3 note= Sin3p;
13847	547	1	0	0	NC_001224	0	98	NC_001134	198823	199078	|neigh_up NC_001224-start |neigh_down CDS[fcd=13769](+,13818,16322) gene= AI1 note= Reverse transcriptase required for splicing of the	|gene gene= RRN6 |CDS[fcd=2801](-,199067,201751) gene= RRN6 note= Rrn6p;
13847	9	1	0	0	NC_001224	0	98	NC_001133	15543	17808	|neigh_up NC_001224-start |neigh_down CDS[fcd=13769](+,13818,16322) gene= AI1 note= Reverse transcriptase required for splicing of the	|neigh_up CDS[fcd=-2931](-,13364,13744) note= Yal064c-ap; |neigh_down CDS[fcd=4851](+,21526,21852) note= Yal064wp;
13847	5974	1	0	0	NC_001224	0	98	NC_001140	322551	323866	|neigh_up NC_001224-start |neigh_down CDS[fcd=13769](+,13818,16322) gene= AI1 note= Reverse transcriptase required for splicing of the	|gene gene= SBE22 |CDS(+,320417,322975) gene= SBE22 note= Sbe22p; |gene gene= GRE3 |CDS(+,323412,324395) gene= GRE3 note= Gre3p;
13847	2739	1	0	0	NC_001224	0	98	NC_001136	989041	989297	|neigh_up NC_001224-start |neigh_down CDS[fcd=13769](+,13818,16322) gene= AI1 note= Reverse transcriptase required for splicing of the	|repeat_region note= Transposon YDRCTY1-3; Long Terminal Repeat (LTR) |gene note= Ydr261c-dp; |neigh_up CDS[fcd=-7711](+,981458,982774) note= Ydr261w-ap; |neigh_down CDS[fcd=3176](-,991023,992345) note= Ydr261c-cp;
13847	2737	1	0	0	NC_001224	0	98	NC_001136	982398	983960	|neigh_up NC_001224-start |neigh_down CDS[fcd=13769](+,13818,16322) gene= AI1 note= Reverse transcriptase required for splicing of the	|repeat_region note= Transposon YDRWTY2-3; Long Terminal Repeat (LTR) |gene note= Ydr261w-bp; |gene |CDS[fcd=-1721](+,981458,982774) note= Ydr261w-ap;
13847	3809	1	0	0	NC_001224	0	98	NC_001137	378360	378780	|neigh_up NC_001224-start |neigh_down CDS[fcd=13769](+,13818,16322) gene= AI1 note= Reverse transcriptase required for splicing of the	|gene gene= KAP123 note= synonym: YRB4 |CDS[fcd=3529](-,378758,382099) gene= KAP123 note= Kap123p;
13847	3808	1	0	0	NC_001224	0	98	NC_001137	378262	378359	|neigh_up NC_001224-start |neigh_down CDS[fcd=13769](+,13818,16322) gene= AI1 note= Reverse transcriptase required for splicing of the	|neigh_up CDS[fcd=-700](-,375211,377610) gene= FLO8 note= Flo8p; |neigh_down CDS[fcd=3789](-,378758,382099) gene= KAP123 note= Kap123p;
13847	5965	1	0	0	NC_001224	0	98	NC_001140	318396	318585	|neigh_up NC_001224-start |neigh_down CDS[fcd=13769](+,13818,16322) gene= AI1 note= Reverse transcriptase required for splicing of the	|gene gene= KIC1 note= synonym: NRK1 |CDS[fcd=-1915](+,316575,319817) gene= KIC1 note= Kic1p;
13847	10977	1	0	0	NC_001224	0	98	NC_001146	271288	271899	|neigh_up NC_001224-start |neigh_down CDS[fcd=13769](+,13818,16322) gene= AI1 note= Reverse transcriptase required for splicing of the	|gene |CDS[fcd=716](-,271524,272309) note= Ynl195cp;
13847	6576	1	0	0	NC_001224	0	98	NC_001141	293025	294545	|neigh_up NC_001224-start |neigh_down CDS[fcd=13769](+,13818,16322) gene= AI1 note= Reverse transcriptase required for splicing of the	|gene gene= ULP2 note= synonym: SMT4 |CDS[fcd=-1153](+,292632,295736) gene= ULP2 note= Ulp2p;
13847	3276	1	0	0	NC_001224	0	98	NC_001136	1478188	1478689	|neigh_up NC_001224-start |neigh_down CDS[fcd=13769](+,13818,16322) gene= AI1 note= Reverse transcriptase required for splicing of the	|gene gene= GRH1 |CDS(+,1477231,1478349) gene= GRH1 note= Grh1p; |gene gene= EUG1 |CDS(+,1478600,1480153) gene= EUG1 note= Eug1p;
13847	14084	1	2	0	NC_001224	0	98	YSCPLASM	2916	3865	|neigh_up NC_001224-start |neigh_down CDS[fcd=13769](+,13818,16322) gene= AI1 note= Reverse transcriptase required for splicing of the	|repeat_region note= IR1 |neigh_up CDS[fcd=-1119](+,2271,2816) |neigh_down CDS[fcd=1808](-,4308,5198)
13847	14087	1	3	0	NC_001224	0	98	YSCPLASM	5008	5426	|neigh_up NC_001224-start |neigh_down CDS[fcd=13769](+,13818,16322) gene= AI1 note= Reverse transcriptase required for splicing of the	|mRNA note= REP2 mRNA (minor alt.) |mRNA note= REP2 mRNA (minor alt.) |mRNA note= REP2 mRNA (major alt.) |mRNA note= REP2 mRNA (major alt.) |mRNA note= REP2 mRNA (major alt.) |mRNA note= REP2 mRNA (major alt.) |mRNA note= REP2 mRNA (major alt.) |mRNA note= REP2 mRNA (major alt.) |mRNA note= REP2 mRNA (major alt.) |CDS[fcd=-19](-,4308,5198)
13847	14086	1	3	0	NC_001224	0	98	YSCPLASM	4586	5007	|neigh_up NC_001224-start |neigh_down CDS[fcd=13769](+,13818,16322) gene= AI1 note= Reverse transcriptase required for splicing of the	|mRNA note= REP2 mRNA (minor alt.) |mRNA note= REP2 mRNA (minor alt.) |mRNA note= REP2 mRNA (major alt.) |mRNA note= REP2 mRNA (major alt.) |mRNA note= REP2 mRNA (major alt.) |mRNA note= REP2 mRNA (major alt.) |mRNA note= REP2 mRNA (major alt.) |mRNA note= REP2 mRNA (major alt.) |mRNA note= REP2 mRNA (major alt.) |CDS[fcd=402](-,4308,5198)
13847	14081	1	3	1	NC_001224	0	98	YSCPLASM	36	783	|neigh_up NC_001224-start |neigh_down CDS[fcd=13769](+,13818,16322) gene= AI1 note= Reverse transcriptase required for splicing of the	|exon |conflict |conflict |repeat_region note= IR2 |conflict |conflict |conflict |misc_binding note= FLP recombinase binding site A [9] |misc_recomb |neigh_up YSCPLASM-start |neigh_down CDS[fcd=1599](-,887,2008)
13847	14083	1	2	1	NC_001224	0	98	YSCPLASM	1816	2915	|neigh_up NC_001224-start |neigh_down CDS[fcd=13769](+,13818,16322) gene= AI1 note= Reverse transcriptase required for splicing of the	|mRNA note= Rep1 mRNA (alt.) |mRNA note= Rep1 mRNA (alt.) |mRNA note= Rep1 mRNA (alt.) |mRNA note= Rep1 mRNA (alt.) |mRNA note= Rep1 mRNA (alt.) |mRNA note= Rep1 mRNA (alt.) |CDS(-,887,2008) |mRNA note= D mRNA (alt.; 5' end +/- 3 bp) |mRNA note= D mRNA (alt.; 5' end +/- 3 bp) |CDS(+,2271,2816)
13847	8157	1	0	0	NC_001224	0	98	NC_001143	520022	520650	|neigh_up NC_001224-start |neigh_down CDS[fcd=13769](+,13818,16322) gene= AI1 note= Reverse transcriptase required for splicing of the	|gene gene= UTH1 |CDS(+,519169,520266) gene= UTH1 note= Uth1p; |gene |CDS(-,520539,521354) note= Ykr043cp;
13847	14082	2	4	2	NC_001224	0	98	YSCPLASM	784	1815	|neigh_up NC_001224-start |neigh_down CDS[fcd=13769](+,13818,16322) gene= AI1 note= Reverse transcriptase required for splicing of the	|repeat_region note= IR2 |conflict |mRNA note= Rep1 mRNA (alt.) |mRNA note= Rep1 mRNA (alt.) |mRNA note= Rep1 mRNA (alt.) |mRNA note= Rep1 mRNA (alt.) |mRNA note= Rep1 mRNA (alt.) |mRNA note= Rep1 mRNA (alt.) |CDS[fcd=709](-,887,2008)
13847	8292	1	0	0	NC_001224	0	98	NC_001143	643515	646024	|neigh_up NC_001224-start |neigh_down CDS[fcd=13769](+,13818,16322) gene= AI1 note= Reverse transcriptase required for splicing of the	|gene gene= FLO10 |CDS[fcd=1225](+,645994,649503) gene= FLO10 note= Flo10p;
13847	2717	1	0	0	NC_001224	0	98	NC_001136	961486	962197	|neigh_up NC_001224-start |neigh_down CDS[fcd=13769](+,13818,16322) gene= AI1 note= Reverse transcriptase required for splicing of the	|gene gene= PAM1 |CDS[fcd=-1231](+,960610,963102) gene= PAM1 note= Pam1p;
13847	2232	1	0	0	NC_001224	0	98	NC_001136	510653	512033	|neigh_up NC_001224-start |neigh_down CDS[fcd=13769](+,13818,16322) gene= AI1 note= Reverse transcriptase required for splicing of the	|gene gene= LYS14 |CDS[fcd=763](-,509734,512106) gene= LYS14 note= Lys14p;
13847	11925	1	0	0	NC_001224	0	98	NC_001147	297593	297700	|neigh_up NC_001224-start |neigh_down CDS[fcd=13769](+,13818,16322) gene= AI1 note= Reverse transcriptase required for splicing of the	|gene gene= IRC10 |CDS[fcd=-567](+,297079,298839) gene= IRC10 note= Irc10p;
13847	1130	1	0	0	NC_001224	0	98	NC_001134	701231	702253	|neigh_up NC_001224-start |neigh_down CDS[fcd=13769](+,13818,16322) gene= AI1 note= Reverse transcriptase required for splicing of the	|gene gene= THI2 note= synonym: PHO6 |CDS[fcd=95](-,700485,701837) gene= THI2 note= Thi2p;
13847	1602	2	0	0	NC_001224	0	98	NC_001135	283109	288204	|neigh_up NC_001224-start |neigh_down CDS[fcd=13769](+,13818,16322) gene= AI1 note= Reverse transcriptase required for splicing of the	|gene gene= CDC39 note= synonyms: SMD6, ROS1, NOT1 |CDS(+,280114,286440) gene= CDC39 note= Cdc39p; |gene gene= CDC50 |CDS(+,286759,287934) gene= CDC50 note= Cdc50p; |gene gene= OCA4 |CDS(-,288167,289255) gene= OCA4 note= Oca4p;
13847	11930	1	0	0	NC_001224	0	98	NC_001147	303285	303841	|neigh_up NC_001224-start |neigh_down CDS[fcd=13769](+,13818,16322) gene= AI1 note= Reverse transcriptase required for splicing of the	|gene gene= HTZ1 note= synonym: HTA3 |CDS[fcd=421](-,303580,303984) gene= HTZ1 note= Htz1p;
13847	3776	3	4	3	NC_001224	0	98	NC_001137	360020	360963	|neigh_up NC_001224-start |neigh_down CDS[fcd=13769](+,13818,16322) gene= AI1 note= Reverse transcriptase required for splicing of the	|gene gene= UBC6 note= synonym: DOA2 |CDS(+,359558,360310) gene= UBC6 note= Ubc6p; |gene gene= AST2 |CDS(-,360498,361790) gene= AST2 note= Ast2p;
13847	6553	1	0	0	NC_001224	0	98	NC_001141	267682	267782	|neigh_up NC_001224-start |neigh_down CDS[fcd=13769](+,13818,16322) gene= AI1 note= Reverse transcriptase required for splicing of the	|gene gene= SYG1 |CDS[fcd=90](-,265114,267822) gene= SYG1 note= Syg1p;
13847	5446	1	0	0	NC_001224	0	98	NC_001139	988043	988101	|neigh_up NC_001224-start |neigh_down CDS[fcd=13769](+,13818,16322) gene= AI1 note= Reverse transcriptase required for splicing of the	|gene gene= MGA1 |CDS[fcd=-18](+,988054,989424) gene= MGA1 note= Mga1p;
13847	7585	1	0	0	NC_001224	0	98	NC_001143	39195	39370	|neigh_up NC_001224-start |neigh_down CDS[fcd=13769](+,13818,16322) gene= AI1 note= Reverse transcriptase required for splicing of the	|gene gene= UBA1 |CDS[fcd=-118](+,39164,42238) gene= UBA1 note= Uba1p;
13847	8736	1	0	0	NC_001224	0	98	NC_001144	351736	353078	|neigh_up NC_001224-start |neigh_down CDS[fcd=13769](+,13818,16322) gene= AI1 note= Reverse transcriptase required for splicing of the	|gene gene= MDN1 note= synonym: REA1 |CDS[fcd=11332](-,349007,363739) gene= MDN1 note= Mdn1p;
13847	8064	1	0	0	NC_001224	0	98	NC_001143	437704	438113	|neigh_up NC_001224-start |neigh_down CDS[fcd=13769](+,13818,16322) gene= AI1 note= Reverse transcriptase required for splicing of the	|gene gene= DID4 note= synonyms: CHM2, VPS2, VPT14, VPL2, REN1, GRD7 gene= DID4 note= Did4p; |neigh_up CDS[fcd=-773](-,436740,437135) gene= MRP17 note= Mrp17p; |neigh_down CDS[fcd=1120](-,438420,439028) gene= MET14 note= Met14p;
13847	7594	1	0	0	NC_001224	0	98	NC_001143	46173	48678	|neigh_up NC_001224-start |neigh_down CDS[fcd=13769](+,13818,16322) gene= AI1 note= Reverse transcriptase required for splicing of the	|gene gene= STE6 |CDS(-,42424,46296) gene= STE6 note= Ste6p; |gene gene= TRT2 |tRNA gene= TRT2 note= GO_component: cytosol [goid 0005829] [evidence NAS] |gene gene= CBT1 note= synonym: SOC1 |CDS(+,47158,47973) gene= CBT1 note= Cbt1p; |gene gene= LRC3 |CDS(+,48195,48956) gene= LRC3 note= Lrc3p;
13847	13683	1	0	0	NC_001224	0	98	NC_001148	774241	774531	|neigh_up NC_001224-start |neigh_down CDS[fcd=13769](+,13818,16322) gene= AI1 note= Reverse transcriptase required for splicing of the	|gene gene= CLB5 |CDS[fcd=794](-,773873,775180) gene= CLB5 note= Clb5p;
13847	75	1	0	0	NC_001224	0	98	NC_001133	57456	57688	|neigh_up NC_001224-start |neigh_down CDS[fcd=13769](+,13818,16322) gene= AI1 note= Reverse transcriptase required for splicing of the	|gene |CDS[fcd=-53](+,57519,57851) note= Yal044w-ap;
13847	2259	1	0	0	NC_001224	0	98	NC_001136	532610	533074	|neigh_up NC_001224-start |neigh_down CDS[fcd=13769](+,13818,16322) gene= AI1 note= Reverse transcriptase required for splicing of the	|gene gene= ENA2 |CDS[fcd=1737](-,531304,534579) gene= ENA2 note= Ena2p;
13847	12586	1	0	0	NC_001224	0	98	NC_001147	870162	870903	|neigh_up NC_001224-start |neigh_down CDS[fcd=13769](+,13818,16322) gene= AI1 note= Reverse transcriptase required for splicing of the	|gene |CDS[fcd=-331](+,870201,874070) note= Yor296wp;
13847	10919	1	0	0	NC_001224	0	98	NC_001146	227452	228106	|neigh_up NC_001224-start |neigh_down CDS[fcd=13769](+,13818,16322) gene= AI1 note= Reverse transcriptase required for splicing of the	|gene gene= ATG4 note= synonyms: AUT2, APG4 |CDS[fcd=-408](+,227371,228855) gene= ATG4 note= Atg4p;
13847	9845	1	0	0	NC_001224	0	98	NC_001145	199672	199928	|neigh_up NC_001224-start |neigh_down CDS[fcd=13769](+,13818,16322) gene= AI1 note= Reverse transcriptase required for splicing of the	|repeat_region note= Transposon YMLWTY1-2; Long Terminal Repeat (LTR) |gene note= Yml039wp; |neigh_up CDS[fcd=-3172](+,196628,197950) note= Yml040wp; |neigh_down CDS[fcd=4303](-,202775,204103) gene= YMD8 note= Ymd8p;
13847	12588	1	0	0	NC_001224	0	98	NC_001147	875013	878531	|neigh_up NC_001224-start |neigh_down CDS[fcd=13769](+,13818,16322) gene= AI1 note= Reverse transcriptase required for splicing of the	|gene gene= TIM18 |CDS(-,874742,875320) gene= TIM18 note= Tim18p; |gene gene= MUM3 |CDS(+,875598,877037) gene= MUM3 note= Mum3p; |gene gene= MBF1 note= synonym: SUF13 |CDS(-,877229,877684) gene= MBF1 note= Mbf1p; |gene gene= BUD7 |CDS(+,878433,880673) gene= BUD7 note= Bud7p;
13847	7145	2	0	0	NC_001224	0	98	NC_001142	374075	375054	|neigh_up NC_001224-start |neigh_down CDS[fcd=13769](+,13818,16322) gene= AI1 note= Reverse transcriptase required for splicing of the	|gene |tRNA note= GO_component: cytosol [goid 0005829] [evidence NAS] |gene |tRNA note= GO_component: cytosol [goid 0005829] [evidence NAS] |LTR note= YJLCDELTA6 |rep_origin note= ARS1012 |neigh_up CDS[fcd=-770](-,368743,373794) gene= NUP192 note= Nup192p; |neigh_down CDS[fcd=1205](-,375110,375769) note= Yjl038cp;
13847	1545	1	0	0	NC_001224	0	98	NC_001135	234431	235314	|neigh_up NC_001224-start |neigh_down CDS[fcd=13769](+,13818,16322) gene= AI1 note= Reverse transcriptase required for splicing of the	|gene gene= SED4 |CDS[fcd=1446](-,233121,236318) gene= SED4 note= Sed4p;
13847	582	1	0	0	NC_001224	0	98	NC_001134	218512	219887	|neigh_up NC_001224-start |neigh_down CDS[fcd=13769](+,13818,16322) gene= AI1 note= Reverse transcriptase required for splicing of the	|gene gene= PDR3 note= synonyms: TPE2, AMY2 |CDS[fcd=-1726](+,217473,220403) gene= PDR3 note= Pdr3p;
13847	8098	1	0	0	NC_001224	0	98	NC_001143	467872	468009	|neigh_up NC_001224-start |neigh_down CDS[fcd=13769](+,13818,16322) gene= AI1 note= Reverse transcriptase required for splicing of the	|gene |CDS[fcd=370](-,466604,468310) note= Ykr015cp;
13847	2295	1	0	0	NC_001224	0	98	NC_001136	556244	558647	|neigh_up NC_001224-start |neigh_down CDS[fcd=13769](+,13818,16322) gene= AI1 note= Reverse transcriptase required for splicing of the	|gene gene= TPI1 |CDS(-,555724,556470) gene= TPI1 note= Tpi1p; |gene |CDS(-,557054,558058) note= Ydr051cp; |gene gene= DBF4 note= synonyms: DNA52, LSD7 |CDS(-,558509,560623) gene= DBF4 note= Dbf4p;
13847	1056	1	0	0	NC_001224	0	98	NC_001134	643613	645207	|neigh_up NC_001224-start |neigh_down CDS[fcd=13769](+,13818,16322) gene= AI1 note= Reverse transcriptase required for splicing of the	|LTR note= YBRCTAU2 |LTR note= YBRWDELTA18 |LTR note= YBRCDELTA19 |gene |tRNA note= GO_component: cytosol [goid 0005829] [evidence NAS] |neigh_up CDS[fcd=-2205](-,636698,642205) gene= DUR1,2 note= Dur1,2p; |neigh_down CDS[fcd=1135](+,645545,645973) gene= ERV15 note= Erv15p;
13847	3737	1	0	0	NC_001224	0	98	NC_001137	334521	335648	|neigh_up NC_001224-start |neigh_down CDS[fcd=13769](+,13818,16322) gene= AI1 note= Reverse transcriptase required for splicing of the	|gene gene= DOT6 |CDS[fcd=100](-,333172,335184) gene= DOT6 note= Dot6p;
13847	12550	1	0	0	NC_001224	0	98	NC_001147	838300	838410	|neigh_up NC_001224-start |neigh_down CDS[fcd=13769](+,13818,16322) gene= AI1 note= Reverse transcriptase required for splicing of the	|gene gene= MOD5 |CDS[fcd=-682](+,837673,838959) gene= MOD5 note= Mod5p;
13847	8734	1	0	0	NC_001224	0	98	NC_001144	350793	350843	|neigh_up NC_001224-start |neigh_down CDS[fcd=13769](+,13818,16322) gene= AI1 note= Reverse transcriptase required for splicing of the	|gene gene= MDN1 note= synonym: REA1 |CDS[fcd=12921](-,349007,363739) gene= MDN1 note= Mdn1p;
13847	11980	1	0	0	NC_001224	0	98	NC_001147	347473	348219	|neigh_up NC_001224-start |neigh_down CDS[fcd=13769](+,13818,16322) gene= AI1 note= Reverse transcriptase required for splicing of the	|neigh_up CDS[fcd=-896](-,346195,346950) gene= TIR2 note= Tir2p; |neigh_down CDS[fcd=1833](+,349679,353863) gene= AUS1 note= Aus1p;
13847	9348	1	0	0	NC_001224	0	98	NC_001144	856336	856498	|neigh_up NC_001224-start |neigh_down CDS[fcd=13769](+,13818,16322) gene= AI1 note= Reverse transcriptase required for splicing of the	|gene gene= RPS22B gene= RPS22B note= Rps22bp; |neigh_up CDS[fcd=-2356](+,854061,854390) note= Ylr364wp; |neigh_down CDS[fcd=1122](+,857539,859335) gene= MDM30 note= Mdm30p;
13847	4528	1	0	0	NC_001224	0	98	NC_001139	149210	151371	|neigh_up NC_001224-start |neigh_down CDS[fcd=13769](+,13818,16322) gene= AI1 note= Reverse transcriptase required for splicing of the	|gene gene= COX4 |CDS(-,149710,150177) gene= COX4 note= Cox4p; |gene gene= TPN1 |CDS(-,151043,152782) gene= TPN1 note= Tpn1p;
13847	134	1	0	0	NC_001224	0	98	NC_001133	97562	98713	|neigh_up NC_001224-start |neigh_down CDS[fcd=13769](+,13818,16322) gene= AI1 note= Reverse transcriptase required for splicing of the	|gene gene= DRS2 note= synonyms: SWA3, FUN38 |CDS[fcd=1561](-,95631,99698) gene= DRS2 note= Drs2p;
13847	9362	1	0	0	NC_001224	0	98	NC_001144	868317	868331	|neigh_up NC_001224-start |neigh_down CDS[fcd=13769](+,13818,16322) gene= AI1 note= Reverse transcriptase required for splicing of the	|gene gene= SUR4 note= synonyms: APA1, VBM1, SRE1, ELO3 |CDS[fcd=-971](+,867353,868390) gene= SUR4 note= Sur4p;
13847	9361	1	0	0	NC_001224	0	98	NC_001144	866412	868316	|neigh_up NC_001224-start |neigh_down CDS[fcd=13769](+,13818,16322) gene= AI1 note= Reverse transcriptase required for splicing of the	|gene gene= ROM2 |CDS(+,862713,866783) gene= ROM2 note= Rom2p; |gene gene= SUR4 note= synonyms: APA1, VBM1, SRE1, ELO3 |CDS(+,867353,868390) gene= SUR4 note= Sur4p;
13847	2052	1	0	0	NC_001224	0	98	NC_001136	357088	357581	|neigh_up NC_001224-start |neigh_down CDS[fcd=13769](+,13818,16322) gene= AI1 note= Reverse transcriptase required for splicing of the	|neigh_up CDS[fcd=-575](-,355674,356759) gene= PSA1 note= Psa1p; |neigh_down CDS[fcd=3951](-,359825,361285) gene= MCH1 note= Mch1p;
13847	10854	1	0	0	NC_001224	0	98	NC_001146	180230	182852	|neigh_up NC_001224-start |neigh_down CDS[fcd=13769](+,13818,16322) gene= AI1 note= Reverse transcriptase required for splicing of the	|gene gene= MPA43 |CDS(-,179395,181023) gene= MPA43 note= Mpa43p; |gene gene= RPA49 |CDS(-,181362,182609) gene= RPA49 note= Rpa49p;
13847	9907	1	0	0	NC_001224	0	98	NC_001145	271773	272433	|neigh_up NC_001224-start |neigh_down CDS[fcd=13769](+,13818,16322) gene= AI1 note= Reverse transcriptase required for splicing of the	|gene gene= MIC17 |CDS[fcd=90](+,272193,272663) gene= MIC17 note= Mic17p;
13847	6457	1	0	0	NC_001224	0	98	NC_001141	186023	187435	|neigh_up NC_001224-start |neigh_down CDS[fcd=13769](+,13818,16322) gene= AI1 note= Reverse transcriptase required for splicing of the	|gene gene= PRK1 note= synonym: PAK1 |CDS(+,183934,186366) gene= PRK1 note= Prk1p; |gene gene= LYS12 note= synonyms: LYS11, LYS10 |CDS(-,186514,187629) gene= LYS12 note= Lys12p;
13847	695	1	1	1	NC_001224	0	98	NC_001134	324486	325600	|neigh_up NC_001224-start |neigh_down CDS[fcd=13769](+,13818,16322) gene= AI1 note= Reverse transcriptase required for splicing of the	|gene gene= TCM62 |CDS[fcd=1015](-,324337,326058) gene= TCM62 note= Tcm62p;
13847	3680	1	0	0	NC_001224	0	98	NC_001137	275136	277479	|neigh_up NC_001224-start |neigh_down CDS[fcd=13769](+,13818,16322) gene= AI1 note= Reverse transcriptase required for splicing of the	|gene gene= FCY21 |CDS(+,274565,276151) gene= FCY21 note= Fcy21p; |gene gene= FCY22 |CDS(+,276570,278162) gene= FCY22 note= Fcy22p;
13847	6458	1	0	0	NC_001224	0	98	NC_001141	187436	187537	|neigh_up NC_001224-start |neigh_down CDS[fcd=13769](+,13818,16322) gene= AI1 note= Reverse transcriptase required for splicing of the	|gene gene= LYS12 note= synonyms: LYS11, LYS10 |CDS[fcd=143](-,186514,187629) gene= LYS12 note= Lys12p;
13847	7538	1	0	0	NC_001224	0	98	NC_001142	738162	738387	|neigh_up NC_001224-start |neigh_down CDS[fcd=13769](+,13818,16322) gene= AI1 note= Reverse transcriptase required for splicing of the	|gene gene= MPH3 |CDS[fcd=1536](-,738002,739810) gene= MPH3 note= Mph3p;
13847	653	1	0	0	NC_001224	0	98	NC_001134	293742	294176	|neigh_up NC_001224-start |neigh_down CDS[fcd=13769](+,13818,16322) gene= AI1 note= Reverse transcriptase required for splicing of the	|gene gene= ETR1 note= synonyms: MRF1', MRF1 |CDS[fcd=60](-,292877,294019) gene= ETR1 note= Etr1p;
13847	2098	1	0	0	NC_001224	0	98	NC_001136	392955	393124	|neigh_up NC_001224-start |neigh_down CDS[fcd=13769](+,13818,16322) gene= AI1 note= Reverse transcriptase required for splicing of the	|gene gene= SLM3 note= synonyms: MTU1, MTO2 |CDS[fcd=870](-,392656,393909) gene= SLM3 note= Slm3p;
13847	9376	1	0	0	NC_001224	0	98	NC_001144	876561	876638	|neigh_up NC_001224-start |neigh_down CDS[fcd=13769](+,13818,16322) gene= AI1 note= Reverse transcriptase required for splicing of the	|gene gene= SEC61 |CDS[fcd=578](-,875735,877177) gene= SEC61 note= Sec61p;
13847	12760	1	0	0	NC_001224	0	98	NC_001147	1026768	1027744	|neigh_up NC_001224-start |neigh_down CDS[fcd=13769](+,13818,16322) gene= AI1 note= Reverse transcriptase required for splicing of the	|gene gene= RAD17 |CDS[fcd=-415](+,1026841,1028046) gene= RAD17 note= Rad17p;
13847	10837	1	1	0	NC_001224	0	98	NC_001146	162551	165827	|neigh_up NC_001224-start |neigh_down CDS[fcd=13769](+,13818,16322) gene= AI1 note= Reverse transcriptase required for splicing of the	|gene gene= SIP3 |CDS(-,160632,164321) gene= SIP3 note= Sip3p; |gene gene= FOL1 |CDS(+,164624,167098) gene= FOL1 note= Fol1p;
13847	6946	1	0	0	NC_001224	0	98	NC_001142	191004	191400	|neigh_up NC_001224-start |neigh_down CDS[fcd=13769](+,13818,16322) gene= AI1 note= Reverse transcriptase required for splicing of the	|gene gene= RPE1 note= synonyms: POS18, EPI1 |CDS[fcd=-113](-,190373,191089) gene= RPE1 note= Rpe1p;
13847	8898	3	5	2	NC_001224	0	98	NC_001144	467775	468433	|neigh_up NC_001224-start |neigh_down CDS[fcd=13769](+,13818,16322) gene= AI1 note= Reverse transcriptase required for splicing of the	|rRNA |rep_origin note= ARS1200-2 |neigh_up CDS[fcd=-5432](-,462523,462672) note= Ylr154c-gp; |neigh_down CDS[fcd=855](-,468828,468959) note= Ylr154c-hp;
13847	13723	1	0	0	NC_001224	0	98	NC_001148	822785	823143	|neigh_up NC_001224-start |neigh_down CDS[fcd=13769](+,13818,16322) gene= AI1 note= Reverse transcriptase required for splicing of the	|gene gene= ASN1 |CDS[fcd=-348](+,822616,824334) gene= ASN1 note= Asn1p;
13847	8897	2	11	2	NC_001224	0	98	NC_001144	467213	467774	|neigh_up NC_001224-start |neigh_down CDS[fcd=13769](+,13818,16322) gene= AI1 note= Reverse transcriptase required for splicing of the	|rRNA |rRNA |rRNA |neigh_up CDS[fcd=-4821](-,462523,462672) note= Ylr154c-gp; |neigh_down CDS[fcd=1466](-,468828,468959) note= Ylr154c-hp;
13847	8896	5	4	2	NC_001224	0	98	NC_001144	467136	467212	|neigh_up NC_001224-start |neigh_down CDS[fcd=13769](+,13818,16322) gene= AI1 note= Reverse transcriptase required for splicing of the	|rRNA |rRNA |neigh_up CDS[fcd=-4502](-,462523,462672) note= Ylr154c-gp; |neigh_down CDS[fcd=1785](-,468828,468959) note= Ylr154c-hp;
13847	7491	1	0	0	NC_001224	0	98	NC_001142	702274	702732	|neigh_up NC_001224-start |neigh_down CDS[fcd=13769](+,13818,16322) gene= AI1 note= Reverse transcriptase required for splicing of the	|gene gene= RPS4A gene= RPS4A note= Rps4ap; |neigh_up CDS[fcd=-1627](+,700876,701685) gene= MGM101 note= Mgm101p; |neigh_down CDS[fcd=1687](+,704190,705266) gene= HMS2 note= Hms2p;
13847	164	1	0	0	NC_001224	0	98	NC_001133	122981	124696	|neigh_up NC_001224-start |neigh_down CDS[fcd=13769](+,13818,16322) gene= AI1 note= Reverse transcriptase required for splicing of the	|gene gene= PSK1 note= synonym: FUN31 |CDS[fcd=-3612](+,120226,124296) gene= PSK1 note= Psk1p; |rep_origin note= ARS107
13847	12754	1	0	0	NC_001224	0	98	NC_001147	1023430	1023571	|neigh_up NC_001224-start |neigh_down CDS[fcd=13769](+,13818,16322) gene= AI1 note= Reverse transcriptase required for splicing of the	|gene |CDS[fcd=2070](-,1023459,1025570) note= Yor365cp;
13847	7513	1	0	0	NC_001224	0	98	NC_001142	716034	717365	|neigh_up NC_001224-start |neigh_down CDS[fcd=13769](+,13818,16322) gene= AI1 note= Reverse transcriptase required for splicing of the	|neigh_up CDS[fcd=-965](-,712249,715734) gene= DAN4 note= Dan4p; |neigh_down CDS[fcd=875](+,717574,717624) note= Yjr151w-ap;
13847	7511	1	0	0	NC_001224	0	98	NC_001142	715484	715566	|neigh_up NC_001224-start |neigh_down CDS[fcd=13769](+,13818,16322) gene= AI1 note= Reverse transcriptase required for splicing of the	|gene gene= DAN4 |CDS[fcd=209](-,712249,715734) gene= DAN4 note= Dan4p;
13847	662	1	0	0	NC_001224	0	98	NC_001134	300731	301672	|neigh_up NC_001224-start |neigh_down CDS[fcd=13769](+,13818,16322) gene= AI1 note= Reverse transcriptase required for splicing of the	|gene gene= RPL4A |CDS[fcd=-1035](+,300166,301254) gene= RPL4A note= Rpl4ap;
13847	12738	1	0	0	NC_001224	0	98	NC_001147	1005814	1006946	|neigh_up NC_001224-start |neigh_down CDS[fcd=13769](+,13818,16322) gene= AI1 note= Reverse transcriptase required for splicing of the	|gene gene= GDS1 |CDS[fcd=-1245](+,1005135,1006703) gene= GDS1 note= Gds1p;
13847	6039	1	0	0	NC_001224	0	98	NC_001140	397969	398651	|neigh_up NC_001224-start |neigh_down CDS[fcd=13769](+,13818,16322) gene= AI1 note= Reverse transcriptase required for splicing of the	|gene gene= PEX28 |CDS[fcd=-1056](+,397254,398993) gene= PEX28 note= Pex28p;
13847	3096	1	0	0	NC_001224	0	98	NC_001136	1312146	1312699	|neigh_up NC_001224-start |neigh_down CDS[fcd=13769](+,13818,16322) gene= AI1 note= Reverse transcriptase required for splicing of the	|gene gene= ARO80 |CDS[fcd=-390](+,1312032,1314884) gene= ARO80 note= Aro80p;
13847	8876	2	8	0	NC_001224	0	98	NC_001144	460025	460609	|neigh_up NC_001224-start |neigh_down CDS[fcd=13769](+,13818,16322) gene= AI1 note= Reverse transcriptase required for splicing of the	|rRNA |neigh_up CDS[fcd=-5620](+,454697,455071) gene= TAR1 note= Tar1p; |neigh_down CDS[fcd=2355](-,462523,462672) note= Ylr154c-gp;
13847	8878	4	3	1	NC_001224	0	98	NC_001144	460813	460885	|neigh_up NC_001224-start |neigh_down CDS[fcd=13769](+,13818,16322) gene= AI1 note= Reverse transcriptase required for splicing of the	|rRNA |rRNA |neigh_up CDS[fcd=-6152](+,454697,455071) gene= TAR1 note= Tar1p; |neigh_down CDS[fcd=1823](-,462523,462672) note= Ylr154c-gp;
13847	8873	1	4	1	NC_001224	0	98	NC_001144	458076	458637	|neigh_up NC_001224-start |neigh_down CDS[fcd=13769](+,13818,16322) gene= AI1 note= Reverse transcriptase required for splicing of the	|rRNA |rRNA |rRNA |neigh_up CDS[fcd=-3659](+,454697,455071) gene= TAR1 note= Tar1p; |neigh_down CDS[fcd=4316](-,462523,462672) note= Ylr154c-gp;
13847	13209	1	0	0	NC_001224	0	98	NC_001148	353194	354553	|neigh_up NC_001224-start |neigh_down CDS[fcd=13769](+,13818,16322) gene= AI1 note= Reverse transcriptase required for splicing of the	|gene |CDS[fcd=1536](-,352860,355409) note= Ypl105cp;
13847	8872	1	4	0	NC_001224	0	98	NC_001144	457999	458075	|neigh_up NC_001224-start |neigh_down CDS[fcd=13769](+,13818,16322) gene= AI1 note= Reverse transcriptase required for splicing of the	|rRNA |rRNA |neigh_up CDS[fcd=-3340](+,454697,455071) gene= TAR1 note= Tar1p; |neigh_down CDS[fcd=4635](-,462523,462672) note= Ylr154c-gp;
13847	8874	3	4	5	NC_001224	0	98	NC_001144	458638	459296	|neigh_up NC_001224-start |neigh_down CDS[fcd=13769](+,13818,16322) gene= AI1 note= Reverse transcriptase required for splicing of the	|rRNA |rep_origin note= ARS1200-1 |neigh_up CDS[fcd=-4270](+,454697,455071) gene= TAR1 note= Tar1p; |neigh_down CDS[fcd=3705](-,462523,462672) note= Ylr154c-gp;
13847	8869	1	5	0	NC_001224	0	98	NC_001144	457086	457349	|neigh_up NC_001224-start |neigh_down CDS[fcd=13769](+,13818,16322) gene= AI1 note= Reverse transcriptase required for splicing of the	|rRNA |rRNA note= GO_component: cytosolic small ribosomal subunit |neigh_up CDS[fcd=-2520](+,454697,455071) gene= TAR1 note= Tar1p; |neigh_down CDS[fcd=5455](-,462523,462672) note= Ylr154c-gp;
13847	7459	1	0	0	NC_001224	0	98	NC_001142	672621	675682	|neigh_up NC_001224-start |neigh_down CDS[fcd=13769](+,13818,16322) gene= AI1 note= Reverse transcriptase required for splicing of the	|gene gene= NMD5 note= synonym: KAP119 |CDS(+,669516,672662) gene= NMD5 note= Nmd5p; |gene gene= XPT1 |CDS(+,672985,673614) gene= XPT1 note= Xpt1p; |gene gene= SGM1 |CDS(-,673723,675846) gene= SGM1 note= Sgm1p;
13847	8871	5	5	0	NC_001224	0	98	NC_001144	457888	457998	|neigh_up NC_001224-start |neigh_down CDS[fcd=13769](+,13818,16322) gene= AI1 note= Reverse transcriptase required for splicing of the	|rRNA |rRNA |neigh_up CDS[fcd=-3246](+,454697,455071) gene= TAR1 note= Tar1p; |neigh_down CDS[fcd=4729](-,462523,462672) note= Ylr154c-gp;
13847	9420	2	0	0	NC_001224	0	98	NC_001144	918734	919809	|neigh_up NC_001224-start |neigh_down CDS[fcd=13769](+,13818,16322) gene= AI1 note= Reverse transcriptase required for splicing of the	|gene gene= SKI2 |CDS(-,915156,919019) gene= SKI2 note= Ski2p; |gene gene= BDF1 |CDS(-,919536,921596) gene= BDF1 note= Bdf1p;
13847	8865	3	9	1	NC_001224	0	98	NC_001144	454164	455107	|neigh_up NC_001224-start |neigh_down CDS[fcd=13769](+,13818,16322) gene= AI1 note= Reverse transcriptase required for splicing of the	|rRNA |rRNA note= GO_component: cytosolic large ribosomal subunit |gene gene= TAR1 note= synonym: YLR154W-A |CDS[fcd=62](+,454697,455071) gene= TAR1 note= Tar1p;
13847	8867	2	5	2	NC_001224	0	98	NC_001144	455837	457077	|neigh_up NC_001224-start |neigh_down CDS[fcd=13769](+,13818,16322) gene= AI1 note= Reverse transcriptase required for splicing of the	|rRNA |rRNA |rRNA note= GO_component: cytosolic small ribosomal subunit |neigh_up CDS[fcd=-1760](+,454697,455071) gene= TAR1 note= Tar1p; |neigh_down CDS[fcd=6215](-,462523,462672) note= Ylr154c-gp;
13847	8866	1	1	2	NC_001224	0	98	NC_001144	455108	455836	|neigh_up NC_001224-start |neigh_down CDS[fcd=13769](+,13818,16322) gene= AI1 note= Reverse transcriptase required for splicing of the	|rRNA |rRNA note= GO_component: cytosolic large ribosomal subunit |rRNA |rRNA note= GO_component: cytosolic large ribosomal subunit |rRNA |neigh_up CDS[fcd=-775](+,454697,455071) gene= TAR1 note= Tar1p; |neigh_down CDS[fcd=7200](-,462523,462672) note= Ylr154c-gp;
13847	9968	1	0	0	NC_001224	0	98	NC_001145	318006	320936	|neigh_up NC_001224-start |neigh_down CDS[fcd=13769](+,13818,16322) gene= AI1 note= Reverse transcriptase required for splicing of the	|gene gene= MAC1 note= synonym: CUA1 |CDS(-,317164,318417) gene= MAC1 note= Mac1p; |gene gene= UBC7 note= synonym: QRI8 |CDS(+,318679,319176) gene= UBC7 note= Ubc7p; |gene gene= MSS1 note= synonym: PET53 |CDS(-,319436,321016) gene= MSS1 note= Mss1p;
13847	6022	1	0	0	NC_001224	0	98	NC_001140	378784	378945	|neigh_up NC_001224-start |neigh_down CDS[fcd=13769](+,13818,16322) gene= AI1 note= Reverse transcriptase required for splicing of the	|gene gene= SPS100 |CDS[fcd=338](-,378222,379202) gene= SPS100 note= Sps100p;
13847	8893	1	3	0	NC_001224	0	98	NC_001144	466223	466486	|neigh_up NC_001224-start |neigh_down CDS[fcd=13769](+,13818,16322) gene= AI1 note= Reverse transcriptase required for splicing of the	|rRNA |rRNA note= GO_component: cytosolic small ribosomal subunit |neigh_up CDS[fcd=-3682](-,462523,462672) note= Ylr154c-gp; |neigh_down CDS[fcd=2605](-,468828,468959) note= Ylr154c-hp;
13847	8894	2	3	3	NC_001224	0	98	NC_001144	466487	467024	|neigh_up NC_001224-start |neigh_down CDS[fcd=13769](+,13818,16322) gene= AI1 note= Reverse transcriptase required for splicing of the	|rRNA |rRNA note= GO_component: cytosolic small ribosomal subunit |rRNA |neigh_up CDS[fcd=-4083](-,462523,462672) note= Ylr154c-gp; |neigh_down CDS[fcd=2204](-,468828,468959) note= Ylr154c-hp;
13847	8895	2	4	0	NC_001224	0	98	NC_001144	467025	467135	|neigh_up NC_001224-start |neigh_down CDS[fcd=13769](+,13818,16322) gene= AI1 note= Reverse transcriptase required for splicing of the	|rRNA |rRNA |neigh_up CDS[fcd=-4408](-,462523,462672) note= Ylr154c-gp; |neigh_down CDS[fcd=1879](-,468828,468959) note= Ylr154c-hp;
13847	12718	1	0	0	NC_001224	0	98	NC_001147	988268	988399	|neigh_up NC_001224-start |neigh_down CDS[fcd=13769](+,13818,16322) gene= AI1 note= Reverse transcriptase required for splicing of the	|gene gene= PUT4 |CDS[fcd=446](-,986896,988779) gene= PUT4 note= Put4p;
13847	8888	1	6	1	NC_001224	0	98	NC_001144	463142	463300	|neigh_up NC_001224-start |neigh_down CDS[fcd=13769](+,13818,16322) gene= AI1 note= Reverse transcriptase required for splicing of the	|rRNA |rRNA note= GO_component: cytosolic large ribosomal subunit |neigh_up CDS[fcd=-549](-,462523,462672) note= Ylr154c-gp; |neigh_down CDS[fcd=5738](-,468828,468959) note= Ylr154c-hp;
13847	8889	2	9	1	NC_001224	0	98	NC_001144	463301	464244	|neigh_up NC_001224-start |neigh_down CDS[fcd=13769](+,13818,16322) gene= AI1 note= Reverse transcriptase required for splicing of the	|rRNA |rRNA note= GO_component: cytosolic large ribosomal subunit |neigh_up CDS[fcd=-1100](-,462523,462672) note= Ylr154c-gp; |neigh_down CDS[fcd=5187](-,468828,468959) note= Ylr154c-hp;
13847	8890	1	4	4	NC_001224	0	98	NC_001144	464245	464973	|neigh_up NC_001224-start |neigh_down CDS[fcd=13769](+,13818,16322) gene= AI1 note= Reverse transcriptase required for splicing of the	|rRNA |rRNA note= GO_component: cytosolic large ribosomal subunit |rRNA |rRNA note= GO_component: cytosolic large ribosomal subunit |rRNA |neigh_up CDS[fcd=-1937](-,462523,462672) note= Ylr154c-gp; |neigh_down CDS[fcd=4350](-,468828,468959) note= Ylr154c-hp;
13847	1176	1	0	0	NC_001224	0	98	NC_001134	730767	731193	|neigh_up NC_001224-start |neigh_down CDS[fcd=13769](+,13818,16322) gene= AI1 note= Reverse transcriptase required for splicing of the	|gene |CDS[fcd=-598](+,730382,732448) note= Ybr259wp;
13847	8885	1	5	1	NC_001224	0	98	NC_001144	462721	463037	|neigh_up NC_001224-start |neigh_down CDS[fcd=13769](+,13818,16322) gene= AI1 note= Reverse transcriptase required for splicing of the	|rRNA |rRNA note= GO_component: cytosolic large ribosomal subunit |neigh_up CDS[fcd=-207](-,462523,462672) note= Ylr154c-gp; |neigh_down CDS[fcd=6080](-,468828,468959) note= Ylr154c-hp;
13847	8886	2	1	0	NC_001224	0	98	NC_001144	463038	463089	|neigh_up NC_001224-start |neigh_down CDS[fcd=13769](+,13818,16322) gene= AI1 note= Reverse transcriptase required for splicing of the	|rRNA |rRNA note= GO_component: cytosolic large ribosomal subunit |neigh_up CDS[fcd=-391](-,462523,462672) note= Ylr154c-gp; |neigh_down CDS[fcd=5896](-,468828,468959) note= Ylr154c-hp;
13847	8887	1	1	0	NC_001224	0	98	NC_001144	463090	463141	|neigh_up NC_001224-start |neigh_down CDS[fcd=13769](+,13818,16322) gene= AI1 note= Reverse transcriptase required for splicing of the	|rRNA |rRNA note= GO_component: cytosolic large ribosomal subunit |neigh_up CDS[fcd=-443](-,462523,462672) note= Ylr154c-gp; |neigh_down CDS[fcd=5844](-,468828,468959) note= Ylr154c-hp;
13847	7006	1	0	0	NC_001224	0	98	NC_001142	248828	249254	|neigh_up NC_001224-start |neigh_down CDS[fcd=13769](+,13818,16322) gene= AI1 note= Reverse transcriptase required for splicing of the	|gene gene= BCK1 note= synonyms: SSP31, SLK1, SAP3, LAS3 |CDS[fcd=-1791](+,247250,251686) gene= BCK1 note= Bck1p;
13847	13186	1	0	0	NC_001224	0	98	NC_001148	332931	333857	|neigh_up NC_001224-start |neigh_down CDS[fcd=13769](+,13818,16322) gene= AI1 note= Reverse transcriptase required for splicing of the	|gene gene= BEM3 |CDS[fcd=2091](-,332099,335485) gene= BEM3 note= Bem3p;
13847	8882	1	1	1	NC_001224	0	98	NC_001144	462592	462606	|neigh_up NC_001224-start |neigh_down CDS[fcd=13769](+,13818,16322) gene= AI1 note= Reverse transcriptase required for splicing of the	|rRNA |rRNA note= GO_component: cytosolic large ribosomal subunit |gene |CDS[fcd=73](-,462523,462672) note= Ylr154c-gp;
13847	8883	8	4	5	NC_001224	0	98	NC_001144	462607	462708	|neigh_up NC_001224-start |neigh_down CDS[fcd=13769](+,13818,16322) gene= AI1 note= Reverse transcriptase required for splicing of the	|rRNA |rRNA note= GO_component: cytosolic large ribosomal subunit |gene |CDS[fcd=15](-,462523,462672) note= Ylr154c-gp;
13847	6469	1	0	0	NC_001224	0	98	NC_001141	194556	196392	|neigh_up NC_001224-start |neigh_down CDS[fcd=13769](+,13818,16322) gene= AI1 note= Reverse transcriptase required for splicing of the	|gene gene= ICE2 |CDS(+,193592,195067) gene= ICE2 note= Ice2p; |gene |CDS(+,195596,196213) note= Yil089wp;
13847	8845	1	0	0	NC_001224	0	98	NC_001144	447488	447900	|neigh_up NC_001224-start |neigh_down CDS[fcd=13769](+,13818,16322) gene= AI1 note= Reverse transcriptase required for splicing of the	|gene gene= ACS2 |CDS[fcd=-118](-,445525,447576) gene= ACS2 note= Acs2p;
13847	7019	1	0	0	NC_001224	0	98	NC_001142	260742	263020	|neigh_up NC_001224-start |neigh_down CDS[fcd=13769](+,13818,16322) gene= AI1 note= Reverse transcriptase required for splicing of the	|gene gene= SRS2 note= synonym: HPR5 |CDS(+,257418,260942) gene= SRS2 note= Srs2p; |gene gene= GWT1 |CDS(-,261075,262547) gene= GWT1 note= Gwt1p; |gene gene= DPB11 |CDS(-,262752,265046) gene= DPB11 note= Dpb11p;
13847	8836	1	0	0	NC_001224	0	98	NC_001144	434777	434886	|neigh_up NC_001224-start |neigh_down CDS[fcd=13769](+,13818,16322) gene= AI1 note= Reverse transcriptase required for splicing of the	|gene gene= PEP3 note= synonyms: VPT18, VPS18, VAM8 |CDS[fcd=-189](+,434642,437398) gene= PEP3 note= Pep3p;
13847	8834	1	0	0	NC_001224	0	98	NC_001144	433654	433917	|neigh_up NC_001224-start |neigh_down CDS[fcd=13769](+,13818,16322) gene= AI1 note= Reverse transcriptase required for splicing of the	|gene gene= SPE4 |CDS(-,432824,433726) gene= SPE4 note= Spe4p; |gene |CDS(+,433871,434059) note= Ylr146w-ap;
13847	10300	1	0	0	NC_001224	0	98	NC_001145	613840	616175	|neigh_up NC_001224-start |neigh_down CDS[fcd=13769](+,13818,16322) gene= AI1 note= Reverse transcriptase required for splicing of the	|gene gene= ECM5 |CDS[fcd=-3268](+,611739,615974) gene= ECM5 note= Ecm5p;
13847	5506	1	0	0	NC_001224	0	98	NC_001139	1033108	1033809	|neigh_up NC_001224-start |neigh_down CDS[fcd=13769](+,13818,16322) gene= AI1 note= Reverse transcriptase required for splicing of the	|gene gene= SLH1 |CDS[fcd=-1661](+,1031797,1037700) gene= SLH1 note= Slh1p;
13847	8862	4	2	1	NC_001224	0	98	NC_001144	453901	453952	|neigh_up NC_001224-start |neigh_down CDS[fcd=13769](+,13818,16322) gene= AI1 note= Reverse transcriptase required for splicing of the	|rRNA |rRNA note= GO_component: cytosolic large ribosomal subunit |neigh_up CDS[fcd=-5611](-,447983,448315) gene= RNH203 note= Rnh203p; |neigh_down CDS[fcd=771](+,454697,455071) gene= TAR1 note= Tar1p;
13847	8863	1	2	1	NC_001224	0	98	NC_001144	453953	454004	|neigh_up NC_001224-start |neigh_down CDS[fcd=13769](+,13818,16322) gene= AI1 note= Reverse transcriptase required for splicing of the	|rRNA |rRNA note= GO_component: cytosolic large ribosomal subunit |neigh_up CDS[fcd=-5663](-,447983,448315) gene= RNH203 note= Rnh203p; |neigh_down CDS[fcd=719](+,454697,455071) gene= TAR1 note= Tar1p;
13847	7448	1	0	0	NC_001224	0	98	NC_001142	665152	666997	|neigh_up NC_001224-start |neigh_down CDS[fcd=13769](+,13818,16322) gene= AI1 note= Reverse transcriptase required for splicing of the	|gene gene= STR2 |CDS[fcd=1057](-,665212,667131) gene= STR2 note= Str2p;
13847	2628	1	0	0	NC_001224	0	98	NC_001136	869454	870240	|neigh_up NC_001224-start |neigh_down CDS[fcd=13769](+,13818,16322) gene= AI1 note= Reverse transcriptase required for splicing of the	|gene gene= MSS4 |CDS[fcd=-1626](+,868221,870560) gene= MSS4 note= Mss4p;
13847	8858	3	2	1	NC_001224	0	98	NC_001144	453455	453469	|neigh_up NC_001224-start |neigh_down CDS[fcd=13769](+,13818,16322) gene= AI1 note= Reverse transcriptase required for splicing of the	|rRNA |rRNA note= GO_component: cytosolic large ribosomal subunit |neigh_up CDS[fcd=-5147](-,447983,448315) gene= RNH203 note= Rnh203p; |neigh_down CDS[fcd=1235](+,454697,455071) gene= TAR1 note= Tar1p;
13847	8859	6	7	3	NC_001224	0	98	NC_001144	453470	453571	|neigh_up NC_001224-start |neigh_down CDS[fcd=13769](+,13818,16322) gene= AI1 note= Reverse transcriptase required for splicing of the	|rRNA |rRNA note= GO_component: cytosolic large ribosomal subunit |neigh_up CDS[fcd=-5205](-,447983,448315) gene= RNH203 note= Rnh203p; |neigh_down CDS[fcd=1177](+,454697,455071) gene= TAR1 note= Tar1p;
13847	8856	2	9	0	NC_001224	0	98	NC_001144	452598	453406	|neigh_up NC_001224-start |neigh_down CDS[fcd=13769](+,13818,16322) gene= AI1 note= Reverse transcriptase required for splicing of the	|rRNA |rRNA note= GO_component: cytosolic large ribosomal subunit |neigh_up CDS[fcd=-4687](-,447983,448315) gene= RNH203 note= Rnh203p; |neigh_down CDS[fcd=1695](+,454697,455071) gene= TAR1 note= Tar1p;
13847	8857	1	0	0	NC_001224	0	98	NC_001144	453407	453454	|neigh_up NC_001224-start |neigh_down CDS[fcd=13769](+,13818,16322) gene= AI1 note= Reverse transcriptase required for splicing of the	|rRNA |rRNA note= GO_component: cytosolic large ribosomal subunit |neigh_up CDS[fcd=-5115](-,447983,448315) gene= RNH203 note= Rnh203p; |neigh_down CDS[fcd=1267](+,454697,455071) gene= TAR1 note= Tar1p;
13847	8854	5	12	0	NC_001224	0	98	NC_001144	451676	451748	|neigh_up NC_001224-start |neigh_down CDS[fcd=13769](+,13818,16322) gene= AI1 note= Reverse transcriptase required for splicing of the	|rRNA |rRNA |neigh_up CDS[fcd=-3397](-,447983,448315) gene= RNH203 note= Rnh203p; |neigh_down CDS[fcd=2985](+,454697,455071) gene= TAR1 note= Tar1p;
13847	6492	1	0	0	NC_001224	0	98	NC_001141	217124	218571	|neigh_up NC_001224-start |neigh_down CDS[fcd=13769](+,13818,16322) gene= AI1 note= Reverse transcriptase required for splicing of the	|gene gene= SEC28 note= synonym: ANU2 |CDS(+,216655,217545) gene= SEC28 note= Sec28p; |gene gene= RPN2 note= synonym: SEN3 |CDS(-,217860,220697) gene= RPN2 note= Rpn2p;
13847	8852	1	1	0	NC_001224	0	98	NC_001144	449848	451472	|neigh_up NC_001224-start |neigh_down CDS[fcd=13769](+,13818,16322) gene= AI1 note= Reverse transcriptase required for splicing of the	|rep_origin note= ARS1216 |neigh_up CDS[fcd=-2345](-,447983,448315) gene= RNH203 note= Rnh203p; |neigh_down CDS[fcd=4037](+,454697,455071) gene= TAR1 note= Tar1p;
13847	7984	2	0	0	NC_001224	0	98	NC_001143	369777	371534	|neigh_up NC_001224-start |neigh_down CDS[fcd=13769](+,13818,16322) gene= AI1 note= Reverse transcriptase required for splicing of the	|gene gene= UGP1 |CDS(+,369534,371033) gene= UGP1 note= Ugp1p; |gene gene= TUL1 |CDS(+,371472,373748) gene= TUL1 note= Tul1p;
13847	13218	1	0	0	NC_001224	0	98	NC_001148	361322	364190	|neigh_up NC_001224-start |neigh_down CDS[fcd=13769](+,13818,16322) gene= AI1 note= Reverse transcriptase required for splicing of the	|gene gene= ELP4 note= synonyms: TOT7, HAP1 |CDS(+,360206,361576) gene= ELP4 note= Elp4p; |gene gene= ATG21 note= synonyms: HSV1, MAI1 |CDS(+,361869,363359) gene= ATG21 note= Atg21p; |gene gene= AIM43 |CDS(-,363517,364065) gene= AIM43 note= Aim43p;
13847	242	1	0	0	NC_001224	0	98	NC_001133	198598	198781	|neigh_up NC_001224-start |neigh_down CDS[fcd=13769](+,13818,16322) gene= AI1 note= Reverse transcriptase required for splicing of the	|neigh_up CDS[fcd=-6076](+,192613,196179) gene= SWH1 note= Swh1p; |neigh_down CDS[fcd=4705](+,203394,208007) gene= FLO1 note= Flo1p;
13847	13838	1	0	0	NC_001224	0	98	NC_001148	931251	935145	|neigh_up NC_001224-start |neigh_down CDS[fcd=13769](+,13818,16322) gene= AI1 note= Reverse transcriptase required for splicing of the	|gene |CDS(+,931372,932784) note= Ypr196wp; |rep_origin note= ARS1631 |LTR note= YPRWTAU4 |gene gene= SGE1 note= synonym: NOR1 |CDS(+,934030,935661) gene= SGE1 note= Sge1p;
13847	1917	1	0	0	NC_001224	0	98	NC_001136	221379	223829	|neigh_up NC_001224-start |neigh_down CDS[fcd=13769](+,13818,16322) gene= AI1 note= Reverse transcriptase required for splicing of the	|gene gene= RPL41B note= synonyms: YDL134C-A, RPL47B |CDS(-,221724,221801) gene= RPL41B note= Rpl41bp; |gene |CDS(+,222427,223740) note= Ydl133wp;
13847	8529	1	0	0	NC_001224	0	98	NC_001144	170495	171400	|neigh_up NC_001224-start |neigh_down CDS[fcd=13769](+,13818,16322) gene= AI1 note= Reverse transcriptase required for splicing of the	|gene gene= GAT3 |CDS[fcd=391](+,171338,171763) gene= GAT3 note= Gat3p;
13847	2434	1	0	0	NC_001224	0	98	NC_001136	690532	692162	|neigh_up NC_001224-start |neigh_down CDS[fcd=13769](+,13818,16322) gene= AI1 note= Reverse transcriptase required for splicing of the	|gene |CDS(+,691011,691211) note= Ydr119w-ap; |gene gene= TRM1 |CDS(-,691546,693258) gene= TRM1 note= Trm1p;
13847	2983	1	0	0	NC_001224	0	98	NC_001136	1218800	1221414	|neigh_up NC_001224-start |neigh_down CDS[fcd=13769](+,13818,16322) gene= AI1 note= Reverse transcriptase required for splicing of the	|gene |CDS(-,1217774,1219102) note= Ydr370cp; |gene gene= CTS2 |CDS(+,1219405,1220940) gene= CTS2 note= Cts2p; |gene gene= VPS74 note= synonym: API1 |CDS(-,1221104,1222141) gene= VPS74 note= Vps74p;
13847	11659	1	0	0	NC_001224	0	98	NC_001147	72654	74534	|neigh_up NC_001224-start |neigh_down CDS[fcd=13769](+,13818,16322) gene= AI1 note= Reverse transcriptase required for splicing of the	|gene gene= GAS4 |CDS(+,71300,72715) gene= GAS4 note= Gas4p; |rep_origin note= ARS1507 |gene |CDS(+,73031,73357) note= Yol131wp; |gene gene= ALR1 note= synonym: SWC3 |CDS(+,74400,76979) gene= ALR1 note= Alr1p;
13847	1907	1	0	0	NC_001224	0	98	NC_001136	214576	215869	|neigh_up NC_001224-start |neigh_down CDS[fcd=13769](+,13818,16322) gene= AI1 note= Reverse transcriptase required for splicing of the	|gene gene= RGT2 |CDS[fcd=-1870](+,213352,215643) gene= RGT2 note= Rgt2p;
13847	6324	1	0	0	NC_001224	0	98	NC_001141	81606	81689	|neigh_up NC_001224-start |neigh_down CDS[fcd=13769](+,13818,16322) gene= AI1 note= Reverse transcriptase required for splicing of the	|gene gene= SSL2 note= synonyms: RAD25, LOM3 |CDS[fcd=1394](-,80510,83041) gene= SSL2 note= Ssl2p;
13847	13855	6	3	9	NC_001224	0	98	NC_001224	2325	2630	|neigh_up NC_001224-start |neigh_down CDS[fcd=13769](+,13818,16322) gene= AI1 note= Reverse transcriptase required for splicing of the	|STS |neigh_up NC_001224-start |neigh_down CDS[fcd=11341](+,13818,16322) gene= AI1 note= Reverse transcriptase required for splicing of the
13847	4084	1	0	0	NC_001224	0	98	NC_001138	53843	53920	|neigh_up NC_001224-start |neigh_down CDS[fcd=13769](+,13818,16322) gene= AI1 note= Reverse transcriptase required for splicing of the	|gene gene= ACT1 note= synonyms: ABY1, END7 gene= ACT1 note= Act1p; |neigh_up CDS[fcd=-2531](+,51350,52972) note= Yfl040wp; |neigh_down CDS[fcd=2104](-,55365,55985) gene= YPT1 note= Ypt1p;
13847	11668	1	0	0	NC_001224	0	98	NC_001147	79799	81368	|neigh_up NC_001224-start |neigh_down CDS[fcd=13769](+,13818,16322) gene= AI1 note= Reverse transcriptase required for splicing of the	|gene gene= RPL25 gene= RPL25 note= Rpl25p; |neigh_up CDS[fcd=-1104](-,78352,79479) gene= YGK3 note= Ygk3p; |neigh_down CDS[fcd=2337](-,81787,82920) gene= MDH2 note= Mdh2p;
13847	13850	303	1280	580	NC_001224	0	98	NC_001224	119	939	|neigh_up NC_001224-start |neigh_down CDS[fcd=13769](+,13818,16322) gene= AI1 note= Reverse transcriptase required for splicing of the	|gene |tRNA |neigh_up NC_001224-start |neigh_down CDS[fcd=13289](+,13818,16322) gene= AI1 note= Reverse transcriptase required for splicing of the
13847	12400	1	0	0	NC_001224	0	98	NC_001147	707227	708789	|neigh_up NC_001224-start |neigh_down CDS[fcd=13769](+,13818,16322) gene= AI1 note= Reverse transcriptase required for splicing of the	|repeat_region note= Transposon YORCTY2-1; Long Terminal Repeat (LTR) |gene note= Yor192c-bp; |gene |CDS[fcd=1725](-,708417,709733) note= Yor192c-ap;
13847	10026	1	0	0	NC_001224	0	98	NC_001145	368127	368201	|neigh_up NC_001224-start |neigh_down CDS[fcd=13769](+,13818,16322) gene= AI1 note= Reverse transcriptase required for splicing of the	|gene gene= ERB1 |CDS[fcd=2352](-,368093,370516) gene= ERB1 note= Erb1p;
13847	13851	6	20	27	NC_001224	0	98	NC_001224	940	2098	|neigh_up NC_001224-start |neigh_down CDS[fcd=13769](+,13818,16322) gene= AI1 note= Reverse transcriptase required for splicing of the	|neigh_up NC_001224-start |neigh_down CDS[fcd=12299](+,13818,16322) gene= AI1 note= Reverse transcriptase required for splicing of the
13847	3547	1	0	0	NC_001224	0	98	NC_001137	170017	171059	|neigh_up NC_001224-start |neigh_down CDS[fcd=13769](+,13818,16322) gene= AI1 note= Reverse transcriptase required for splicing of the	|gene gene= SEC3 note= synonym: PSL1 |CDS[fcd=1279](-,167807,171817) gene= SEC3 note= Sec3p;
13847	11253	1	0	0	NC_001224	0	98	NC_001146	487500	488022	|neigh_up NC_001224-start |neigh_down CDS[fcd=13769](+,13818,16322) gene= AI1 note= Reverse transcriptase required for splicing of the	|gene gene= MLF3 note= synonym: YMK1 |CDS[fcd=364](-,486767,488125) gene= MLF3 note= Mlf3p;
13847	13869	2	3	9	NC_001224	0	98	NC_001224	4551	4563	|neigh_up NC_001224-start |neigh_down CDS[fcd=13769](+,13818,16322) gene= AI1 note= Reverse transcriptase required for splicing of the	|neigh_up NC_001224-start |neigh_down CDS[fcd=9261](+,13818,16322) gene= AI1 note= Reverse transcriptase required for splicing of the
13847	13871	7	11	14	NC_001224	0	98	NC_001224	6222	8239	|neigh_up NC_001224-start |neigh_down CDS[fcd=13769](+,13818,16322) gene= AI1 note= Reverse transcriptase required for splicing of the	|rRNA |neigh_up NC_001224-start |neigh_down CDS[fcd=6588](+,13818,16322) gene= AI1 note= Reverse transcriptase required for splicing of the
13847	13870	1	1	14	NC_001224	0	98	NC_001224	4564	6221	|neigh_up NC_001224-start |neigh_down CDS[fcd=13769](+,13818,16322) gene= AI1 note= Reverse transcriptase required for splicing of the	|neigh_up NC_001224-start |neigh_down CDS[fcd=8426](+,13818,16322) gene= AI1 note= Reverse transcriptase required for splicing of the
13847	9045	1	0	0	NC_001224	0	98	NC_001144	580989	581132	|neigh_up NC_001224-start |neigh_down CDS[fcd=13769](+,13818,16322) gene= AI1 note= Reverse transcriptase required for splicing of the	|gene gene= UTP13 |CDS[fcd=713](-,579320,581773) gene= UTP13 note= Utp13p;
13847	13865	1	3	15	NC_001224	0	98	NC_001224	4060	4170	|neigh_up NC_001224-start |neigh_down CDS[fcd=13769](+,13818,16322) gene= AI1 note= Reverse transcriptase required for splicing of the	|neigh_up NC_001224-start |neigh_down CDS[fcd=9703](+,13818,16322) gene= AI1 note= Reverse transcriptase required for splicing of the
13847	13864	2	4	11	NC_001224	0	98	NC_001224	3697	4059	|neigh_up NC_001224-start |neigh_down CDS[fcd=13769](+,13818,16322) gene= AI1 note= Reverse transcriptase required for splicing of the	|neigh_up NC_001224-start |neigh_down CDS[fcd=9940](+,13818,16322) gene= AI1 note= Reverse transcriptase required for splicing of the
13847	13866	3	2	4	NC_001224	0	98	NC_001224	4171	4326	|neigh_up NC_001224-start |neigh_down CDS[fcd=13769](+,13818,16322) gene= AI1 note= Reverse transcriptase required for splicing of the	|neigh_up NC_001224-start |neigh_down CDS[fcd=9570](+,13818,16322) gene= AI1 note= Reverse transcriptase required for splicing of the
13847	4655	1	0	0	NC_001224	0	98	NC_001139	271700	272203	|neigh_up NC_001224-start |neigh_down CDS[fcd=13769](+,13818,16322) gene= AI1 note= Reverse transcriptase required for splicing of the	|gene gene= SCS3 note= synonym: FIT2B |CDS[fcd=-948](+,271003,272145) gene= SCS3 note= Scs3p;
13847	13860	9	26	9	NC_001224	0	98	NC_001224	2863	3063	|neigh_up NC_001224-start |neigh_down CDS[fcd=13769](+,13818,16322) gene= AI1 note= Reverse transcriptase required for splicing of the	|neigh_up NC_001224-start |neigh_down CDS[fcd=10855](+,13818,16322) gene= AI1 note= Reverse transcriptase required for splicing of the
13847	10726	1	1	0	NC_001224	0	98	NC_001146	60526	60628	|neigh_up NC_001224-start |neigh_down CDS[fcd=13769](+,13818,16322) gene= AI1 note= Reverse transcriptase required for splicing of the	|gene gene= YPT11 |CDS[fcd=-280](+,60297,61550) gene= YPT11 note= Ypt11p;
13847	13863	10	32	35	NC_001224	0	98	NC_001224	3084	3696	|neigh_up NC_001224-start |neigh_down CDS[fcd=13769](+,13818,16322) gene= AI1 note= Reverse transcriptase required for splicing of the	|neigh_up NC_001224-start |neigh_down CDS[fcd=10428](+,13818,16322) gene= AI1 note= Reverse transcriptase required for splicing of the
13847	13856	3	1	1	NC_001224	0	98	NC_001224	2631	2765	|neigh_up NC_001224-start |neigh_down CDS[fcd=13769](+,13818,16322) gene= AI1 note= Reverse transcriptase required for splicing of the	|STS |neigh_up NC_001224-start |neigh_down CDS[fcd=11120](+,13818,16322) gene= AI1 note= Reverse transcriptase required for splicing of the
13847	13859	8	31	20	NC_001224	0	98	NC_001224	2786	2862	|neigh_up NC_001224-start |neigh_down CDS[fcd=13769](+,13818,16322) gene= AI1 note= Reverse transcriptase required for splicing of the	|neigh_up NC_001224-start |neigh_down CDS[fcd=10994](+,13818,16322) gene= AI1 note= Reverse transcriptase required for splicing of the
13847	4110	1	0	0	NC_001224	0	98	NC_001138	73700	75952	|neigh_up NC_001224-start |neigh_down CDS[fcd=13769](+,13818,16322) gene= AI1 note= Reverse transcriptase required for splicing of the	|gene gene= RIM15 note= synonym: TAK1 |CDS[fcd=-401](-,69113,74425) gene= RIM15 note= Rim15p; |gene gene= HAC1 note= synonyms: IRE15, ERN4 gene= HAC1 note= Hac1p;
13847	6280	1	0	0	NC_001224	0	98	NC_001141	31887	32001	|neigh_up NC_001224-start |neigh_down CDS[fcd=13769](+,13818,16322) gene= AI1 note= Reverse transcriptase required for splicing of the	|gene |CDS[fcd=622](-,30938,32566) note= Yil166cp;
13847	1388	1	0	0	NC_001224	0	98	NC_001135	100577	101713	|neigh_up NC_001224-start |neigh_down CDS[fcd=13769](+,13818,16322) gene= AI1 note= Reverse transcriptase required for splicing of the	|gene gene= BUD3 note= synonym: YCL012W |CDS[fcd=-4864](+,96281,101191) gene= BUD3 note= Bud3p; |gene note= synonym: YCL011C-A note= Ycl012cp;
13847	13885	2	2	4	NC_001224	0	98	NC_001224	10417	10749	|neigh_up NC_001224-start |neigh_down CDS[fcd=13769](+,13818,16322) gene= AI1 note= Reverse transcriptase required for splicing of the	|neigh_up NC_001224-start |neigh_down CDS[fcd=3235](+,13818,16322) gene= AI1 note= Reverse transcriptase required for splicing of the
13847	7907	1	0	0	NC_001224	0	98	NC_001143	306942	307286	|neigh_up NC_001224-start |neigh_down CDS[fcd=13769](+,13818,16322) gene= AI1 note= Reverse transcriptase required for splicing of the	|gene note= synonym: YKG9 |CDS[fcd=-185](+,306929,307471) note= Ykl069wp;
13847	13887	69	238	157	NC_001224	0	98	NC_001224	10757	10769	|neigh_up NC_001224-start |neigh_down CDS[fcd=13769](+,13818,16322) gene= AI1 note= Reverse transcriptase required for splicing of the	|neigh_up NC_001224-start |neigh_down CDS[fcd=3055](+,13818,16322) gene= AI1 note= Reverse transcriptase required for splicing of the
13847	13880	40	152	93	NC_001224	0	98	NC_001224	9504	9516	|neigh_up NC_001224-start |neigh_down CDS[fcd=13769](+,13818,16322) gene= AI1 note= Reverse transcriptase required for splicing of the	|neigh_up NC_001224-start |neigh_down CDS[fcd=4308](+,13818,16322) gene= AI1 note= Reverse transcriptase required for splicing of the
13847	13882	7	50	18	NC_001224	0	98	NC_001224	9524	10397	|neigh_up NC_001224-start |neigh_down CDS[fcd=13769](+,13818,16322) gene= AI1 note= Reverse transcriptase required for splicing of the	|neigh_up NC_001224-start |neigh_down CDS[fcd=3858](+,13818,16322) gene= AI1 note= Reverse transcriptase required for splicing of the
13847	13876	2	16	9	NC_001224	0	98	NC_001224	8864	9035	|neigh_up NC_001224-start |neigh_down CDS[fcd=13769](+,13818,16322) gene= AI1 note= Reverse transcriptase required for splicing of the	|neigh_up NC_001224-start |neigh_down CDS[fcd=4869](+,13818,16322) gene= AI1 note= Reverse transcriptase required for splicing of the
13847	11705	1	0	0	NC_001224	0	98	NC_001147	107512	109048	|neigh_up NC_001224-start |neigh_down CDS[fcd=13769](+,13818,16322) gene= AI1 note= Reverse transcriptase required for splicing of the	|gene gene= MSB4 |CDS(+,106710,108188) gene= MSB4 note= Msb4p; |gene gene= MDY2 note= synonym: TMA24 |CDS(-,108258,108896) gene= MDY2 note= Mdy2p;
13847	13879	22	84	83	NC_001224	0	98	NC_001224	9056	9503	|neigh_up NC_001224-start |neigh_down CDS[fcd=13769](+,13818,16322) gene= AI1 note= Reverse transcriptase required for splicing of the	|gene |tRNA |neigh_up NC_001224-start |neigh_down CDS[fcd=4539](+,13818,16322) gene= AI1 note= Reverse transcriptase required for splicing of the
13847	13874	19	59	72	NC_001224	0	98	NC_001224	8260	8662	|neigh_up NC_001224-start |neigh_down CDS[fcd=13769](+,13818,16322) gene= AI1 note= Reverse transcriptase required for splicing of the	|neigh_up NC_001224-start |neigh_down CDS[fcd=5357](+,13818,16322) gene= AI1 note= Reverse transcriptase required for splicing of the
13847	13875	1	1	4	NC_001224	0	98	NC_001224	8663	8863	|neigh_up NC_001224-start |neigh_down CDS[fcd=13769](+,13818,16322) gene= AI1 note= Reverse transcriptase required for splicing of the	|neigh_up NC_001224-start |neigh_down CDS[fcd=5055](+,13818,16322) gene= AI1 note= Reverse transcriptase required for splicing of the
13847	12927	1	0	0	NC_001224	0	98	NC_001148	96540	96661	|neigh_up NC_001224-start |neigh_down CDS[fcd=13769](+,13818,16322) gene= AI1 note= Reverse transcriptase required for splicing of the	|gene gene= HSP82 note= synonym: HSP90 |CDS[fcd=2025](-,96496,98625) gene= HSP82 note= Hsp82p;
13847	11182	1	0	0	NC_001224	0	98	NC_001146	426597	427196	|neigh_up NC_001224-start |neigh_down CDS[fcd=13769](+,13818,16322) gene= AI1 note= Reverse transcriptase required for splicing of the	|gene gene= LEU4 |CDS[fcd=-140](-,424897,426756) gene= LEU4 note= Leu4p;
13847	11180	1	0	0	NC_001224	0	98	NC_001146	426528	426588	|neigh_up NC_001224-start |neigh_down CDS[fcd=13769](+,13818,16322) gene= AI1 note= Reverse transcriptase required for splicing of the	|gene gene= LEU4 |CDS[fcd=198](-,424897,426756) gene= LEU4 note= Leu4p;
13847	4006	1	0	0	NC_001224	0	98	NC_001137	568738	570881	|neigh_up NC_001224-start |neigh_down CDS[fcd=13769](+,13818,16322) gene= AI1 note= Reverse transcriptase required for splicing of the	|LTR note= YERWOMEGA2 |rep_origin note= ARS523 |repeat_region gene= TEL05R note= Telomeric region on the right arm of Chromosome V; |repeat_region gene= TEL05R-XC note= Telomeric X element Core sequence on the right arm |gene |CDS[fcd=93](-,569603,569902) note= Yer188c-ap; |repeat_region gene= TEL05R-XR note= Telomeric X element combinatorial Repeat region on |repeat_region gene= TEL05R-YP note= …
13847	13896	5	4	19	NC_001224	0	98	NC_001224	11530	12274	|neigh_up NC_001224-start |neigh_down CDS[fcd=13769](+,13818,16322) gene= AI1 note= Reverse transcriptase required for splicing of the	|neigh_up NC_001224-start |neigh_down CDS[fcd=1916](+,13818,16322) gene= AI1 note= Reverse transcriptase required for splicing of the
13847	13903	2	4	5	NC_001224	0	98	NC_001224	12557	12794	|neigh_up NC_001224-start |neigh_down CDS[fcd=13769](+,13818,16322) gene= AI1 note= Reverse transcriptase required for splicing of the	|neigh_up NC_001224-start |neigh_down CDS[fcd=1143](+,13818,16322) gene= AI1 note= Reverse transcriptase required for splicing of the
13847	13900	1	0	4	NC_001224	0	98	NC_001224	12303	12359	|neigh_up NC_001224-start |neigh_down CDS[fcd=13769](+,13818,16322) gene= AI1 note= Reverse transcriptase required for splicing of the	|neigh_up NC_001224-start |neigh_down CDS[fcd=1487](+,13818,16322) gene= AI1 note= Reverse transcriptase required for splicing of the
13847	4678	1	0	0	NC_001224	0	98	NC_001139	283582	283716	|neigh_up NC_001224-start |neigh_down CDS[fcd=13769](+,13818,16322) gene= AI1 note= Reverse transcriptase required for splicing of the	|gene gene= PRP43 |CDS[fcd=294](-,281640,283943) gene= PRP43 note= Prp43p;
13847	6392	1	0	0	NC_001224	0	98	NC_001141	136962	138250	|neigh_up NC_001224-start |neigh_down CDS[fcd=13769](+,13818,16322) gene= AI1 note= Reverse transcriptase required for splicing of the	|gene gene= RPI1 |CDS[fcd=268](-,136651,137874) gene= RPI1 note= Rpi1p;
13847	11714	1	0	0	NC_001224	0	98	NC_001147	110926	111031	|neigh_up NC_001224-start |neigh_down CDS[fcd=13769](+,13818,16322) gene= AI1 note= Reverse transcriptase required for splicing of the	|gene gene= SUF1 |tRNA gene= SUF1 note= GO_component: cytosol [goid 0005829] [evidence NAS] |neigh_up CDS[fcd=-681](+,110297,110638) gene= ZEO1 note= Zeo1p; |neigh_down CDS[fcd=908](-,111431,111886) gene= INO4 note= Ino4p;
13847	13890	3	25	12	NC_001224	0	98	NC_001224	10864	11050	|neigh_up NC_001224-start |neigh_down CDS[fcd=13769](+,13818,16322) gene= AI1 note= Reverse transcriptase required for splicing of the	|neigh_up NC_001224-start |neigh_down CDS[fcd=2861](+,13818,16322) gene= AI1 note= Reverse transcriptase required for splicing of the
13847	13889	1	2	1	NC_001224	0	98	NC_001224	10778	10863	|neigh_up NC_001224-start |neigh_down CDS[fcd=13769](+,13818,16322) gene= AI1 note= Reverse transcriptase required for splicing of the	|neigh_up NC_001224-start |neigh_down CDS[fcd=2998](+,13818,16322) gene= AI1 note= Reverse transcriptase required for splicing of the
13847	12265	1	0	0	NC_001224	0	98	NC_001147	585414	585772	|neigh_up NC_001224-start |neigh_down CDS[fcd=13769](+,13818,16322) gene= AI1 note= Reverse transcriptase required for splicing of the	|gene gene= RUP1 |CDS[fcd=732](-,584310,586325) gene= RUP1 note= Rup1p;
13847	12331	1	0	0	NC_001224	0	98	NC_001147	641908	643179	|neigh_up NC_001224-start |neigh_down CDS[fcd=13769](+,13818,16322) gene= AI1 note= Reverse transcriptase required for splicing of the	|gene gene= YRR1 note= synonym: PDR2 |CDS(-,639561,641993) gene= YRR1 note= Yrr1p; |gene gene= DDP1 |CDS(+,642742,643308) gene= DDP1 note= Ddp1p;
13847	13895	74	217	162	NC_001224	0	98	NC_001224	11517	11529	|neigh_up NC_001224-start |neigh_down CDS[fcd=13769](+,13818,16322) gene= AI1 note= Reverse transcriptase required for splicing of the	|neigh_up NC_001224-start |neigh_down CDS[fcd=2295](+,13818,16322) gene= AI1 note= Reverse transcriptase required for splicing of the
13847	13893	4	33	18	NC_001224	0	98	NC_001224	11071	11509	|neigh_up NC_001224-start |neigh_down CDS[fcd=13769](+,13818,16322) gene= AI1 note= Reverse transcriptase required for splicing of the	|neigh_up NC_001224-start |neigh_down CDS[fcd=2528](+,13818,16322) gene= AI1 note= Reverse transcriptase required for splicing of the
13847	13914	98	215	151	NC_001224	0	98	NC_001224	29852	29864	|neigh_up NC_001224-start |neigh_down CDS[fcd=13769](+,13818,16322) gene= AI1 note= Reverse transcriptase required for splicing of the	|neigh_up CDS[fcd=-1371](+,28487,29266) gene= ATP6 note= Mitochondrially encoded subunit 6 of the F0 sector |neigh_down CDS[fcd=16865](+,46723,46953) gene= OLI1 note= Oli1p
13847	12337	1	0	0	NC_001224	0	98	NC_001147	650778	652516	|neigh_up NC_001224-start |neigh_down CDS[fcd=13769](+,13818,16322) gene= AI1 note= Reverse transcriptase required for splicing of the	|gene gene= GLN4 |CDS(+,649304,651733) gene= GLN4 note= Gln4p; |gene gene= LCB4 |CDS(-,652011,653885) gene= LCB4 note= Lcb4p;
13847	13912	3	1	5	NC_001224	0	98	NC_001224	28150	29844	|neigh_up NC_001224-start |neigh_down CDS[fcd=13769](+,13818,16322) gene= AI1 note= Reverse transcriptase required for splicing of the	|gene gene= ATP6 |CDS[fcd=-510](+,28487,29266) gene= ATP6 note= Mitochondrially encoded subunit 6 of the F0 sector
13847	13918	10	2	19	NC_001224	0	98	NC_001224	30202	31053	|neigh_up NC_001224-start |neigh_down CDS[fcd=13769](+,13818,16322) gene= AI1 note= Reverse transcriptase required for splicing of the	|neigh_up CDS[fcd=-2140](+,28487,29266) gene= ATP6 note= Mitochondrially encoded subunit 6 of the F0 sector |neigh_down CDS[fcd=16096](+,46723,46953) gene= OLI1 note= Oli1p
13847	11195	1	0	0	NC_001224	0	98	NC_001146	433749	434406	|neigh_up NC_001224-start |neigh_down CDS[fcd=13769](+,13818,16322) gene= AI1 note= Reverse transcriptase required for splicing of the	|gene gene= POL1 note= synonyms: HPR3, CRT5, CDC17 |CDS[fcd=-3988](+,430089,434495) gene= POL1 note= Pol1p;
13847	13916	2	2	2	NC_001224	0	98	NC_001224	29873	30185	|neigh_up NC_001224-start |neigh_down CDS[fcd=13769](+,13818,16322) gene= AI1 note= Reverse transcriptase required for splicing of the	|neigh_up CDS[fcd=-1542](+,28487,29266) gene= ATP6 note= Mitochondrially encoded subunit 6 of the F0 sector |neigh_down CDS[fcd=16694](+,46723,46953) gene= OLI1 note= Oli1p
13847	13906	2	2	1	NC_001224	0	98	NC_001224	17289	24260	|neigh_up NC_001224-start |neigh_down CDS[fcd=13769](+,13818,16322) gene= AI1 note= Reverse transcriptase required for splicing of the	|gene gene= COX1 gene= COX1 note= Subunit I of cytochrome c oxidase, which is the |gene gene= AI5_ALPHA gene= AI5_ALPHA note= Endonuclease I-SceIV, involved in intron mobility; |gene gene= AI4 gene= AI4 note= Endonuclease I-SceII, encoded by a mobile group I |gene gene= AI3 gene= AI3 note= Endonuclease I-SceIII, encoded by a mobile group I |gene gene= AI2 gene= AI2 note= Reverse transcriptase req…
13847	13424	1	0	0	NC_001224	0	98	NC_001148	532481	532984	|neigh_up NC_001224-start |neigh_down CDS[fcd=13769](+,13818,16322) gene= AI1 note= Reverse transcriptase required for splicing of the	|gene gene= RRP12 |CDS[fcd=-3012](+,529720,533406) gene= RRP12 note= Rrp12p;
13847	1826	1	0	0	NC_001224	0	98	NC_001136	148564	148881	|neigh_up NC_001224-start |neigh_down CDS[fcd=13769](+,13818,16322) gene= AI1 note= Reverse transcriptase required for splicing of the	|gene |CDS[fcd=-530](+,148192,149079) note= Ydl173wp;
13847	13909	1	3	4	NC_001224	0	98	NC_001224	24872	26192	|neigh_up NC_001224-start |neigh_down CDS[fcd=13769](+,13818,16322) gene= AI1 note= Reverse transcriptase required for splicing of the	|gene gene= COX1 gene= COX1 note= Subunit I of cytochrome c oxidase, which is the |gene gene= AI5_BETA gene= AI5_BETA note= Protein of unknown function, encoded within an |neigh_up CDS[fcd=-11714](+,13818,16322) gene= AI1 note= Reverse transcriptase required for splicing of the |neigh_down CDS[fcd=2134](+,27666,27812) gene= ATP8 note= Subunit 8 of the F0 sector of mitochondrial inner
13847	13929	2	10	8	NC_001224	0	98	NC_001224	33482	34178	|neigh_up NC_001224-start |neigh_down CDS[fcd=13769](+,13818,16322) gene= AI1 note= Reverse transcriptase required for splicing of the	|neigh_up CDS[fcd=-5343](+,28487,29266) gene= ATP6 note= Mitochondrially encoded subunit 6 of the F0 sector |neigh_down CDS[fcd=12893](+,46723,46953) gene= OLI1 note= Oli1p
13847	2543	1	0	0	NC_001224	0	98	NC_001136	794761	799388	|neigh_up NC_001224-start |neigh_down CDS[fcd=13769](+,13818,16322) gene= AI1 note= Reverse transcriptase required for splicing of the	|gene gene= SEC7 |CDS[fcd=5145](-,796190,802219) gene= SEC7 note= Sec7p;
13847	11749	1	0	0	NC_001224	0	98	NC_001147	145552	148953	|neigh_up NC_001224-start |neigh_down CDS[fcd=13769](+,13818,16322) gene= AI1 note= Reverse transcriptase required for splicing of the	|gene gene= SPO21 note= synonym: MPC70 |CDS(+,145334,147163) gene= SPO21 note= Spo21p; |gene gene= MSH2 note= synonym: PMS5 |CDS(+,147382,150276) gene= MSH2 note= Msh2p;
13847	13930	10	17	12	NC_001224	0	98	NC_001224	34179	34290	|neigh_up NC_001224-start |neigh_down CDS[fcd=13769](+,13818,16322) gene= AI1 note= Reverse transcriptase required for splicing of the	|neigh_up CDS[fcd=-5747](+,28487,29266) gene= ATP6 note= Mitochondrially encoded subunit 6 of the F0 sector |neigh_down CDS[fcd=12489](+,46723,46953) gene= OLI1 note= Oli1p
13847	13933	1	4	6	NC_001224	0	98	NC_001224	34311	34526	|neigh_up NC_001224-start |neigh_down CDS[fcd=13769](+,13818,16322) gene= AI1 note= Reverse transcriptase required for splicing of the	|neigh_up CDS[fcd=-5931](+,28487,29266) gene= ATP6 note= Mitochondrially encoded subunit 6 of the F0 sector |neigh_down CDS[fcd=12305](+,46723,46953) gene= OLI1 note= Oli1p
13847	1817	1	0	0	NC_001224	0	98	NC_001136	142440	142527	|neigh_up NC_001224-start |neigh_down CDS[fcd=13769](+,13818,16322) gene= AI1 note= Reverse transcriptase required for splicing of the	|gene |CDS[fcd=-385](+,142098,144224) note= Ydl176wp;
13847	13934	2	14	10	NC_001224	0	98	NC_001224	34527	34938	|neigh_up NC_001224-start |neigh_down CDS[fcd=13769](+,13818,16322) gene= AI1 note= Reverse transcriptase required for splicing of the	|neigh_up CDS[fcd=-6245](+,28487,29266) gene= ATP6 note= Mitochondrially encoded subunit 6 of the F0 sector |neigh_down CDS[fcd=11991](+,46723,46953) gene= OLI1 note= Oli1p
13847	13921	8	42	31	NC_001224	0	98	NC_001224	31075	32450	|neigh_up NC_001224-start |neigh_down CDS[fcd=13769](+,13818,16322) gene= AI1 note= Reverse transcriptase required for splicing of the	|neigh_up CDS[fcd=-3275](+,28487,29266) gene= ATP6 note= Mitochondrially encoded subunit 6 of the F0 sector |neigh_down CDS[fcd=14961](+,46723,46953) gene= OLI1 note= Oli1p
13847	4175	1	0	0	NC_001224	0	98	NC_001138	121408	121842	|neigh_up NC_001224-start |neigh_down CDS[fcd=13769](+,13818,16322) gene= AI1 note= Reverse transcriptase required for splicing of the	|gene gene= SMC1 note= synonym: CHL10 |CDS[fcd=-2201](+,119424,123101) gene= SMC1 note= Smc1p;
13847	13923	2	6	0	NC_001224	0	98	NC_001224	33047	33105	|neigh_up NC_001224-start |neigh_down CDS[fcd=13769](+,13818,16322) gene= AI1 note= Reverse transcriptase required for splicing of the	|neigh_up CDS[fcd=-4589](+,28487,29266) gene= ATP6 note= Mitochondrially encoded subunit 6 of the F0 sector |neigh_down CDS[fcd=13647](+,46723,46953) gene= OLI1 note= Oli1p
13847	13922	1	7	7	NC_001224	0	98	NC_001224	32451	33046	|neigh_up NC_001224-start |neigh_down CDS[fcd=13769](+,13818,16322) gene= AI1 note= Reverse transcriptase required for splicing of the	|neigh_up CDS[fcd=-4261](+,28487,29266) gene= ATP6 note= Mitochondrially encoded subunit 6 of the F0 sector |neigh_down CDS[fcd=13975](+,46723,46953) gene= OLI1 note= Oli1p
13847	13925	1	1	0	NC_001224	0	98	NC_001224	33125	33383	|neigh_up NC_001224-start |neigh_down CDS[fcd=13769](+,13818,16322) gene= AI1 note= Reverse transcriptase required for splicing of the	|neigh_up CDS[fcd=-4767](+,28487,29266) gene= ATP6 note= Mitochondrially encoded subunit 6 of the F0 sector |neigh_down CDS[fcd=13469](+,46723,46953) gene= OLI1 note= Oli1p
13847	13924	1	1	0	NC_001224	0	98	NC_001224	33106	33124	|neigh_up NC_001224-start |neigh_down CDS[fcd=13769](+,13818,16322) gene= AI1 note= Reverse transcriptase required for splicing of the	|neigh_up CDS[fcd=-4628](+,28487,29266) gene= ATP6 note= Mitochondrially encoded subunit 6 of the F0 sector |neigh_down CDS[fcd=13608](+,46723,46953) gene= OLI1 note= Oli1p
13847	13376	1	0	0	NC_001224	0	98	NC_001148	500392	500926	|neigh_up NC_001224-start |neigh_down CDS[fcd=13769](+,13818,16322) gene= AI1 note= Reverse transcriptase required for splicing of the	|gene gene= SMA1 |CDS(+,499663,500400) gene= SMA1 note= Sma1p; |gene gene= SKS1 note= synonym: SHA3 |CDS(-,500673,502181) gene= SKS1 note= Sks1p;
13847	9584	1	1	0	NC_001224	0	98	NC_001144	1068170	1068275	|neigh_up NC_001224-start |neigh_down CDS[fcd=13769](+,13818,16322) gene= AI1 note= Reverse transcriptase required for splicing of the	|repeat_region gene= TEL12R note= Telomeric region on the right arm of Chromosome |repeat_region gene= TEL12R-YP2 note= More centromere-proximal of two long telomeric Y' |gene gene= YRF1-4 note= synonym: YRF1 |CDS[fcd=-1137](+,1067085,1071233) gene= YRF1-4 note= Yrf1-4p;
13847	6891	1	0	0	NC_001224	0	98	NC_001142	142330	143325	|neigh_up NC_001224-start |neigh_down CDS[fcd=13769](+,13818,16322) gene= AI1 note= Reverse transcriptase required for splicing of the	|gene |CDS(-,141416,142564) note= Yjl147cp; |gene gene= IDS2 |CDS(+,143289,144698) gene= IDS2 note= Ids2p;
13847	13947	72	203	176	NC_001224	0	98	NC_001224	43108	43120	|neigh_up NC_001224-start |neigh_down CDS[fcd=13769](+,13818,16322) gene= AI1 note= Reverse transcriptase required for splicing of the	|gene gene= COB gene= COB note= Cytochrome b, mitochondrially encoded subunit of |neigh_up CDS[fcd=-14627](+,28487,29266) gene= ATP6 note= Mitochondrially encoded subunit 6 of the F0 sector |neigh_down CDS[fcd=3609](+,46723,46953) gene= OLI1 note= Oli1p
13847	13937	3	19	11	NC_001224	0	98	NC_001224	34959	35809	|neigh_up NC_001224-start |neigh_down CDS[fcd=13769](+,13818,16322) gene= AI1 note= Reverse transcriptase required for splicing of the	|gene |tRNA |neigh_up CDS[fcd=-6897](+,28487,29266) gene= ATP6 note= Mitochondrially encoded subunit 6 of the F0 sector |neigh_down CDS[fcd=11339](+,46723,46953) gene= OLI1 note= Oli1p
13847	13939	4	28	23	NC_001224	0	98	NC_001224	35817	35829	|neigh_up NC_001224-start |neigh_down CDS[fcd=13769](+,13818,16322) gene= AI1 note= Reverse transcriptase required for splicing of the	|neigh_up CDS[fcd=-7336](+,28487,29266) gene= ATP6 note= Mitochondrially encoded subunit 6 of the F0 sector |neigh_down CDS[fcd=10900](+,46723,46953) gene= OLI1 note= Oli1p
13847	13940	6	19	34	NC_001224	0	98	NC_001224	35830	36203	|neigh_up NC_001224-start |neigh_down CDS[fcd=13769](+,13818,16322) gene= AI1 note= Reverse transcriptase required for splicing of the	|neigh_up CDS[fcd=-7529](+,28487,29266) gene= ATP6 note= Mitochondrially encoded subunit 6 of the F0 sector |neigh_down CDS[fcd=10707](+,46723,46953) gene= OLI1 note= Oli1p
13847	12252	1	0	0	NC_001224	0	98	NC_001147	576447	576671	|neigh_up NC_001224-start |neigh_down CDS[fcd=13769](+,13818,16322) gene= AI1 note= Reverse transcriptase required for splicing of the	|gene gene= EFT1 |CDS[fcd=-1460](+,575099,577627) gene= EFT1 note= Eft1p;
13847	13941	1	7	2	NC_001224	0	98	NC_001224	36204	40359	|neigh_up NC_001224-start |neigh_down CDS[fcd=13769](+,13818,16322) gene= AI1 note= Reverse transcriptase required for splicing of the	|gene gene= COB gene= COB note= Cytochrome b, mitochondrially encoded subunit of |gene gene= BI4 gene= BI4 note= Mitochondrial mRNA maturase, forms a complex with |gene gene= BI3 gene= BI3 note= Mitochondrial mRNA maturase, forms a complex with |gene gene= BI2 gene= BI2 note= Mitochondrial mRNA maturase with a role in |neigh_up CDS[fcd=-9794](+,28487,29266) gene= ATP6 note= Mitochondrially encode…
13847	13943	1	3	3	NC_001224	0	98	NC_001224	40384	41559	|neigh_up NC_001224-start |neigh_down CDS[fcd=13769](+,13818,16322) gene= AI1 note= Reverse transcriptase required for splicing of the	|gene gene= COB gene= COB note= Cytochrome b, mitochondrially encoded subunit of |gene gene= BI4 gene= BI4 note= Mitochondrial mRNA maturase, forms a complex with |neigh_up CDS[fcd=-12484](+,28487,29266) gene= ATP6 note= Mitochondrially encoded subunit 6 of the F0 sector |neigh_down CDS[fcd=5752](+,46723,46953) gene= OLI1 note= Oli1p
13847	13958	5	15	6	NC_001224	0	98	NC_001224	45435	46318	|neigh_up NC_001224-start |neigh_down CDS[fcd=13769](+,13818,16322) gene= AI1 note= Reverse transcriptase required for splicing of the	|neigh_up CDS[fcd=-17389](+,28487,29266) gene= ATP6 note= Mitochondrially encoded subunit 6 of the F0 sector |neigh_down CDS[fcd=847](+,46723,46953) gene= OLI1 note= Oli1p
13847	9617	1	0	0	NC_001224	0	98	NC_001145	17344	17424	|neigh_up NC_001224-start |neigh_down CDS[fcd=13769](+,13818,16322) gene= AI1 note= Reverse transcriptase required for splicing of the	|gene gene= RSC9 |CDS[fcd=-319](+,17065,18810) gene= RSC9 note= Rsc9p;
13847	13956	4	2	13	NC_001224	0	98	NC_001224	45064	45175	|neigh_up NC_001224-start |neigh_down CDS[fcd=13769](+,13818,16322) gene= AI1 note= Reverse transcriptase required for splicing of the	|neigh_up CDS[fcd=-16632](+,28487,29266) gene= ATP6 note= Mitochondrially encoded subunit 6 of the F0 sector |neigh_down CDS[fcd=1604](+,46723,46953) gene= OLI1 note= Oli1p
13847	5827	1	0	0	NC_001224	0	98	NC_001140	201002	202159	|neigh_up NC_001224-start |neigh_down CDS[fcd=13769](+,13818,16322) gene= AI1 note= Reverse transcriptase required for splicing of the	|gene gene= AAP1 note= synonym: AAP1' |CDS[fcd=-277](-,198733,201303) gene= AAP1 note= Aap1p;
13847	12075	1	0	0	NC_001224	0	98	NC_001147	424511	425017	|neigh_up NC_001224-start |neigh_down CDS[fcd=13769](+,13818,16322) gene= AI1 note= Reverse transcriptase required for splicing of the	|gene note= synonym: YOR29-02 |CDS[fcd=1322](-,424848,426086) note= Yor051cp;
13847	1491	1	0	0	NC_001224	0	98	NC_001135	203628	204555	|neigh_up NC_001224-start |neigh_down CDS[fcd=13769](+,13818,16322) gene= AI1 note= Reverse transcriptase required for splicing of the	|gene gene= TAF2 note= synonyms: TSM1, TAF150 |CDS[fcd=1302](-,201170,205393) gene= TAF2 note= Taf2p;
13847	13955	3	4	3	NC_001224	0	98	NC_001224	44908	45063	|neigh_up NC_001224-start |neigh_down CDS[fcd=13769](+,13818,16322) gene= AI1 note= Reverse transcriptase required for splicing of the	|neigh_up CDS[fcd=-16498](+,28487,29266) gene= ATP6 note= Mitochondrially encoded subunit 6 of the F0 sector |neigh_down CDS[fcd=1738](+,46723,46953) gene= OLI1 note= Oli1p
13847	13952	3	9	5	NC_001224	0	98	NC_001224	44003	44510	|neigh_up NC_001224-start |neigh_down CDS[fcd=13769](+,13818,16322) gene= AI1 note= Reverse transcriptase required for splicing of the	|neigh_up CDS[fcd=-15769](+,28487,29266) gene= ATP6 note= Mitochondrially encoded subunit 6 of the F0 sector |neigh_down CDS[fcd=2467](+,46723,46953) gene= OLI1 note= Oli1p
13847	6675	1	0	0	NC_001224	0	98	NC_001141	379269	379701	|neigh_up NC_001224-start |neigh_down CDS[fcd=13769](+,13818,16322) gene= AI1 note= Reverse transcriptase required for splicing of the	|gene gene= SQT1 |CDS[fcd=-1002](+,378483,379778) gene= SQT1 note= Sqt1p;
13847	6202	1	0	0	NC_001224	0	98	NC_001140	533240	536809	|neigh_up NC_001224-start |neigh_down CDS[fcd=13769](+,13818,16322) gene= AI1 note= Reverse transcriptase required for splicing of the	|neigh_up CDS[fcd=-9632](+,525392,528619) gene= FLO5 note= Flo5p; |neigh_down CDS[fcd=3718](+,538742,538945) note= Yhr212w-ap;
13847	13966	1	14	6	NC_001224	0	98	NC_001224	47746	48105	|neigh_up NC_001224-start |neigh_down CDS[fcd=13769](+,13818,16322) gene= AI1 note= Reverse transcriptase required for splicing of the	|neigh_up CDS[fcd=-1202](+,46723,46953) gene= OLI1 note= Oli1p |neigh_down CDS[fcd=976](+,48901,50097) gene= VAR1 note= Var1p
13847	13964	3	13	4	NC_001224	0	98	NC_001224	47509	47734	|neigh_up NC_001224-start |neigh_down CDS[fcd=13769](+,13818,16322) gene= AI1 note= Reverse transcriptase required for splicing of the	|neigh_up CDS[fcd=-898](+,46723,46953) gene= OLI1 note= Oli1p |neigh_down CDS[fcd=1280](+,48901,50097) gene= VAR1 note= Var1p
13847	3940	1	0	0	NC_001224	0	98	NC_001137	499565	502572	|neigh_up NC_001224-start |neigh_down CDS[fcd=13769](+,13818,16322) gene= AI1 note= Reverse transcriptase required for splicing of the	|gene gene= SPT2 note= synonyms: EXA1, SIN1 |CDS(-,499342,500343) gene= SPT2 note= Spt2p; |gene gene= RAD4 |CDS(-,500625,502889) gene= RAD4 note= Rad4p;
13847	13962	55	151	78	NC_001224	0	98	NC_001224	47489	47501	|neigh_up NC_001224-start |neigh_down CDS[fcd=13769](+,13818,16322) gene= AI1 note= Reverse transcriptase required for splicing of the	|neigh_up CDS[fcd=-772](+,46723,46953) gene= OLI1 note= Oli1p |neigh_down CDS[fcd=1406](+,48901,50097) gene= VAR1 note= Var1p
13847	13961	2	0	7	NC_001224	0	98	NC_001224	46339	47488	|neigh_up NC_001224-start |neigh_down CDS[fcd=13769](+,13818,16322) gene= AI1 note= Reverse transcriptase required for splicing of the	|gene gene= OLI1 |CDS[fcd=-190](+,46723,46953) gene= OLI1 note= Oli1p
13847	13975	5	1	5	NC_001224	0	98	NC_001224	50135	50519	|neigh_up NC_001224-start |neigh_down CDS[fcd=13769](+,13818,16322) gene= AI1 note= Reverse transcriptase required for splicing of the	|neigh_up CDS[fcd=-1426](+,48901,50097) gene= VAR1 note= Var1p |neigh_down CDS[fcd=10695](+,61022,61729) gene= SCEI note= Sceip
13847	11122	1	0	0	NC_001224	0	98	NC_001146	376632	378233	|neigh_up NC_001224-start |neigh_down CDS[fcd=13769](+,13818,16322) gene= AI1 note= Reverse transcriptase required for splicing of the	|gene gene= KRE33 |CDS[fcd=-2109](+,375323,378493) gene= KRE33 note= Kre33p;
13847	10150	4	6	4	NC_001224	0	98	NC_001145	483621	484506	|neigh_up NC_001224-start |neigh_down CDS[fcd=13769](+,13818,16322) gene= AI1 note= Reverse transcriptase required for splicing of the	|gene gene= ILV2 note= synonyms: THI1, SMR1 |CDS[fcd=20](+,484083,486146) gene= ILV2 note= Ilv2p;
13847	4281	1	0	0	NC_001224	0	98	NC_001138	210611	211255	|neigh_up NC_001224-start |neigh_down CDS[fcd=13769](+,13818,16322) gene= AI1 note= Reverse transcriptase required for splicing of the	|gene gene= SUP6 gene= SUP6 note= GO_component: cytosol [goid 0005829] [evidence NAS] |gene gene= PTR3 note= synonym: SSY3 |CDS[fcd=-8](+,210925,212961) gene= PTR3 note= Ptr3p;
13847	13972	7	20	18	NC_001224	0	98	NC_001224	49116	50114	|neigh_up NC_001224-start |neigh_down CDS[fcd=13769](+,13818,16322) gene= AI1 note= Reverse transcriptase required for splicing of the	|gene gene= VAR1 |CDS[fcd=-714](+,48901,50097) gene= VAR1 note= Var1p
13847	11548	1	0	0	NC_001224	0	98	NC_001146	751719	753704	|neigh_up NC_001224-start |neigh_down CDS[fcd=13769](+,13818,16322) gene= AI1 note= Reverse transcriptase required for splicing of the	|gene |CDS[fcd=989](-,750350,753700) note= Ynr065cp;
13847	13492	1	0	0	NC_001224	0	98	NC_001148	605421	605895	|neigh_up NC_001224-start |neigh_down CDS[fcd=13769](+,13818,16322) gene= AI1 note= Reverse transcriptase required for splicing of the	|gene |CDS[fcd=1651](-,603908,607309) note= Ypr022cp;
13847	13970	1	10	6	NC_001224	0	98	NC_001224	48453	49104	|neigh_up NC_001224-start |neigh_down CDS[fcd=13769](+,13818,16322) gene= AI1 note= Reverse transcriptase required for splicing of the	|gene gene= VAR1 |CDS[fcd=123](+,48901,50097) gene= VAR1 note= Var1p
13847	4275	1	0	0	NC_001224	0	98	NC_001138	206416	208270	|neigh_up NC_001224-start |neigh_down CDS[fcd=13769](+,13818,16322) gene= AI1 note= Reverse transcriptase required for splicing of the	|LTR note= YFRWDELTA10 |gene gene= ECO1 note= synonym: CTF7 |CDS[fcd=97](+,207440,208285) gene= ECO1 note= Eco1p;
13847	13983	3	8	7	NC_001224	0	98	NC_001224	52783	52795	|neigh_up NC_001224-start |neigh_down CDS[fcd=13769](+,13818,16322) gene= AI1 note= Reverse transcriptase required for splicing of the	|neigh_up CDS[fcd=-3888](+,48901,50097) gene= VAR1 note= Var1p |neigh_down CDS[fcd=8233](+,61022,61729) gene= SCEI note= Sceip
13847	13981	7	51	28	NC_001224	0	98	NC_001224	52366	52775	|neigh_up NC_001224-start |neigh_down CDS[fcd=13769](+,13818,16322) gene= AI1 note= Reverse transcriptase required for splicing of the	|neigh_up CDS[fcd=-3669](+,48901,50097) gene= VAR1 note= Var1p |neigh_down CDS[fcd=8452](+,61022,61729) gene= SCEI note= Sceip
13847	2328	1	1	0	NC_001224	0	98	NC_001136	592214	594094	|neigh_up NC_001224-start |neigh_down CDS[fcd=13769](+,13818,16322) gene= AI1 note= Reverse transcriptase required for splicing of the	|gene gene= SNF11 |CDS(+,592436,592945) gene= SNF11 note= Snf11p; |gene gene= TPS2 note= synonyms: PFK3, HOG2 |CDS(+,593890,596580) gene= TPS2 note= Tps2p;
13847	13978	33	44	59	NC_001224	0	98	NC_001224	51062	52345	|neigh_up NC_001224-start |neigh_down CDS[fcd=13769](+,13818,16322) gene= AI1 note= Reverse transcriptase required for splicing of the	|neigh_up CDS[fcd=-2802](+,48901,50097) gene= VAR1 note= Var1p |neigh_down CDS[fcd=9319](+,61022,61729) gene= SCEI note= Sceip
13847	13976	4	7	8	NC_001224	0	98	NC_001224	50520	50804	|neigh_up NC_001224-start |neigh_down CDS[fcd=13769](+,13818,16322) gene= AI1 note= Reverse transcriptase required for splicing of the	|neigh_up CDS[fcd=-1761](+,48901,50097) gene= VAR1 note= Var1p |neigh_down CDS[fcd=10360](+,61022,61729) gene= SCEI note= Sceip
13847	13989	1	5	5	NC_001224	0	98	NC_001224	53851	54614	|neigh_up NC_001224-start |neigh_down CDS[fcd=13769](+,13818,16322) gene= AI1 note= Reverse transcriptase required for splicing of the	|neigh_up CDS[fcd=-5331](+,48901,50097) gene= VAR1 note= Var1p |neigh_down CDS[fcd=6790](+,61022,61729) gene= SCEI note= Sceip
13847	13990	2	2	8	NC_001224	0	98	NC_001224	54615	55428	|neigh_up NC_001224-start |neigh_down CDS[fcd=13769](+,13818,16322) gene= AI1 note= Reverse transcriptase required for splicing of the	|neigh_up CDS[fcd=-6120](+,48901,50097) gene= VAR1 note= Var1p |neigh_down CDS[fcd=6001](+,61022,61729) gene= SCEI note= Sceip
13847	13991	2	8	11	NC_001224	0	98	NC_001224	55429	56151	|neigh_up NC_001224-start |neigh_down CDS[fcd=13769](+,13818,16322) gene= AI1 note= Reverse transcriptase required for splicing of the	|neigh_up CDS[fcd=-6889](+,48901,50097) gene= VAR1 note= Var1p |neigh_down CDS[fcd=5232](+,61022,61729) gene= SCEI note= Sceip
13847	13984	23	64	63	NC_001224	0	98	NC_001224	52796	53233	|neigh_up NC_001224-start |neigh_down CDS[fcd=13769](+,13818,16322) gene= AI1 note= Reverse transcriptase required for splicing of the	|neigh_up CDS[fcd=-4113](+,48901,50097) gene= VAR1 note= Var1p |neigh_down CDS[fcd=8008](+,61022,61729) gene= SCEI note= Sceip
13847	13985	2	0	3	NC_001224	0	98	NC_001224	53234	53639	|neigh_up NC_001224-start |neigh_down CDS[fcd=13769](+,13818,16322) gene= AI1 note= Reverse transcriptase required for splicing of the	|neigh_up CDS[fcd=-4535](+,48901,50097) gene= VAR1 note= Var1p |neigh_down CDS[fcd=7586](+,61022,61729) gene= SCEI note= Sceip
13847	920	1	2	0	NC_001224	0	98	NC_001134	524920	526234	|neigh_up NC_001224-start |neigh_down CDS[fcd=13769](+,13818,16322) gene= AI1 note= Reverse transcriptase required for splicing of the	|gene gene= IRA1 note= synonyms: PPD1, GLC1 |CDS[fcd=1045](-,517344,526622) gene= IRA1 note= Ira1p;
13847	13986	7	31	11	NC_001224	0	98	NC_001224	53640	53830	|neigh_up NC_001224-start |neigh_down CDS[fcd=13769](+,13818,16322) gene= AI1 note= Reverse transcriptase required for splicing of the	|neigh_up CDS[fcd=-4834](+,48901,50097) gene= VAR1 note= Var1p |neigh_down CDS[fcd=7287](+,61022,61729) gene= SCEI note= Sceip
13847	13997	2	4	1	NC_001224	0	98	NC_001224	56863	57043	|neigh_up NC_001224-start |neigh_down CDS[fcd=13769](+,13818,16322) gene= AI1 note= Reverse transcriptase required for splicing of the	|neigh_up CDS[fcd=-8052](+,48901,50097) gene= VAR1 note= Var1p |neigh_down CDS[fcd=4069](+,61022,61729) gene= SCEI note= Sceip
13847	1533	1	0	0	NC_001224	0	98	NC_001135	225382	225395	|neigh_up NC_001224-start |neigh_down CDS[fcd=13769](+,13818,16322) gene= AI1 note= Reverse transcriptase required for splicing of the	|neigh_up CDS[fcd=-993](+,224395,224730) gene= TAH1 note= Tah1p; |neigh_down CDS[fcd=171](+,225559,227454) note= Ycr061wp;
13847	10604	1	0	0	NC_001224	0	98	NC_001145	883614	886573	|neigh_up NC_001224-start |neigh_down CDS[fcd=13769](+,13818,16322) gene= AI1 note= Reverse transcriptase required for splicing of the	|gene gene= FKS3 |CDS[fcd=-3935](+,881158,886515) gene= FKS3 note= Fks3p;
13847	11552	1	0	0	NC_001224	0	98	NC_001146	758061	758380	|neigh_up NC_001224-start |neigh_down CDS[fcd=13769](+,13818,16322) gene= AI1 note= Reverse transcriptase required for splicing of the	|gene gene= DSE4 note= synonym: ENG1 |CDS[fcd=879](-,755746,759099) gene= DSE4 note= Dse4p;
13847	13998	40	179	109	NC_001224	0	98	NC_001224	57044	57056	|neigh_up NC_001224-start |neigh_down CDS[fcd=13769](+,13818,16322) gene= AI1 note= Reverse transcriptase required for splicing of the	|neigh_up CDS[fcd=-8149](+,48901,50097) gene= VAR1 note= Var1p |neigh_down CDS[fcd=3972](+,61022,61729) gene= SCEI note= Sceip
13847	13992	1	1	2	NC_001224	0	98	NC_001224	56152	56288	|neigh_up NC_001224-start |neigh_down CDS[fcd=13769](+,13818,16322) gene= AI1 note= Reverse transcriptase required for splicing of the	|neigh_up CDS[fcd=-7319](+,48901,50097) gene= VAR1 note= Var1p |neigh_down CDS[fcd=4802](+,61022,61729) gene= SCEI note= Sceip
13847	13994	1	4	3	NC_001224	0	98	NC_001224	56578	56688	|neigh_up NC_001224-start |neigh_down CDS[fcd=13769](+,13818,16322) gene= AI1 note= Reverse transcriptase required for splicing of the	|neigh_up CDS[fcd=-7732](+,48901,50097) gene= VAR1 note= Var1p |neigh_down CDS[fcd=4389](+,61022,61729) gene= SCEI note= Sceip
13847	3453	1	0	0	NC_001224	0	98	NC_001137	97663	99721	|neigh_up NC_001224-start |neigh_down CDS[fcd=13769](+,13818,16322) gene= AI1 note= Reverse transcriptase required for splicing of the	|gene gene= BUD16 |CDS[fcd=-896](-,96858,97796) gene= BUD16 note= Bud16p; |LTR note= YELCDELTA3
13847	14005	2	12	8	NC_001224	0	98	NC_001224	62559	62865	|neigh_up NC_001224-start |neigh_down CDS[fcd=13769](+,13818,16322) gene= AI1 note= Reverse transcriptase required for splicing of the	|neigh_up CDS[fcd=-1690](+,61022,61729) gene= SCEI note= Sceip |neigh_down CDS[fcd=11046](+,73758,74513) gene= COX2 note= Subunit II of cytochrome c oxidase, which is the
13847	14004	1	5	3	NC_001224	0	98	NC_001224	60562	62558	|neigh_up NC_001224-start |neigh_down CDS[fcd=13769](+,13818,16322) gene= AI1 note= Reverse transcriptase required for splicing of the	|rRNA |gene gene= SCEI |CDS[fcd=-538](+,61022,61729) gene= SCEI note= Sceip
13847	14007	1	0	0	NC_001224	0	98	NC_001224	62873	62885	|neigh_up NC_001224-start |neigh_down CDS[fcd=13769](+,13818,16322) gene= AI1 note= Reverse transcriptase required for splicing of the	|neigh_up CDS[fcd=-1857](+,61022,61729) gene= SCEI note= Sceip |neigh_down CDS[fcd=10879](+,73758,74513) gene= COX2 note= Subunit II of cytochrome c oxidase, which is the
13847	13456	1	0	0	NC_001224	0	98	NC_001148	569252	570245	|neigh_up NC_001224-start |neigh_down CDS[fcd=13769](+,13818,16322) gene= AI1 note= Reverse transcriptase required for splicing of the	|gene gene= REC8 note= synonym: SPO69 |CDS[fcd=1627](-,569333,571375) gene= REC8 note= Rec8p;
13847	14001	2	4	7	NC_001224	0	98	NC_001224	57826	57860	|neigh_up NC_001224-start |neigh_down CDS[fcd=13769](+,13818,16322) gene= AI1 note= Reverse transcriptase required for splicing of the	|neigh_up CDS[fcd=-8942](+,48901,50097) gene= VAR1 note= Var1p |neigh_down CDS[fcd=3179](+,61022,61729) gene= SCEI note= Sceip
13847	14000	2	13	8	NC_001224	0	98	NC_001224	57064	57825	|neigh_up NC_001224-start |neigh_down CDS[fcd=13769](+,13818,16322) gene= AI1 note= Reverse transcriptase required for splicing of the	|neigh_up CDS[fcd=-8543](+,48901,50097) gene= VAR1 note= Var1p |neigh_down CDS[fcd=3578](+,61022,61729) gene= SCEI note= Sceip
13847	14003	1	1	0	NC_001224	0	98	NC_001224	60544	60561	|neigh_up NC_001224-start |neigh_down CDS[fcd=13769](+,13818,16322) gene= AI1 note= Reverse transcriptase required for splicing of the	|rRNA |neigh_up CDS[fcd=-11651](+,48901,50097) gene= VAR1 note= Var1p |neigh_down CDS[fcd=470](+,61022,61729) gene= SCEI note= Sceip
13847	14013	2	0	6	NC_001224	0	98	NC_001224	65062	65095	|neigh_up NC_001224-start |neigh_down CDS[fcd=13769](+,13818,16322) gene= AI1 note= Reverse transcriptase required for splicing of the	|neigh_up CDS[fcd=-4056](+,61022,61729) gene= SCEI note= Sceip |neigh_down CDS[fcd=8680](+,73758,74513) gene= COX2 note= Subunit II of cytochrome c oxidase, which is the
13847	6152	1	0	0	NC_001224	0	98	NC_001140	504729	505187	|neigh_up NC_001224-start |neigh_down CDS[fcd=13769](+,13818,16322) gene= AI1 note= Reverse transcriptase required for splicing of the	|gene gene= RPS4B gene= RPS4B note= Rps4bp; |neigh_up CDS[fcd=-2570](+,502388,504196) note= Yhr202wp; |neigh_down CDS[fcd=1361](+,506319,508709) gene= MNL1 note= Mnl1p;
13847	14015	2	1	2	NC_001224	0	98	NC_001224	65697	65782	|neigh_up NC_001224-start |neigh_down CDS[fcd=13769](+,13818,16322) gene= AI1 note= Reverse transcriptase required for splicing of the	|neigh_up CDS[fcd=-4717](+,61022,61729) gene= SCEI note= Sceip |neigh_down CDS[fcd=8019](+,73758,74513) gene= COX2 note= Subunit II of cytochrome c oxidase, which is the
13847	901	1	0	0	NC_001224	0	98	NC_001134	495659	495776	|neigh_up NC_001224-start |neigh_down CDS[fcd=13769](+,13818,16322) gene= AI1 note= Reverse transcriptase required for splicing of the	|gene gene= SHE3 |CDS[fcd=1146](-,495586,496863) gene= SHE3 note= She3p;
13847	7777	1	0	0	NC_001224	0	98	NC_001143	211845	212875	|neigh_up NC_001224-start |neigh_down CDS[fcd=13769](+,13818,16322) gene= AI1 note= Reverse transcriptase required for splicing of the	|gene gene= SSH4 note= synonym: MLF4 |CDS(+,210237,211976) gene= SSH4 note= Ssh4p; |gene gene= SRP21 |CDS(-,212139,212642) gene= SRP21 note= Srp21p;
13847	7238	2	0	0	NC_001224	0	98	NC_001142	466998	468807	|neigh_up NC_001224-start |neigh_down CDS[fcd=13769](+,13818,16322) gene= AI1 note= Reverse transcriptase required for splicing of the	|gene gene= ESS1 note= synonyms: PIN1, PTF1 |CDS(-,466514,467026) gene= ESS1 note= Ess1p; |gene gene= TES1 note= synonym: PTE1 |CDS(-,467225,468274) gene= TES1 note= Tes1p; |gene gene= REC107 note= synonym: MER2 gene= REC107 note= Rec107p;
13847	13470	1	0	0	NC_001224	0	98	NC_001148	574978	575922	|neigh_up NC_001224-start |neigh_down CDS[fcd=13769](+,13818,16322) gene= AI1 note= Reverse transcriptase required for splicing of the	|gene gene= HAA1 |CDS[fcd=-2435](+,573015,575099) gene= HAA1 note= Haa1p;
13847	14008	2	3	9	NC_001224	0	98	NC_001224	62886	64520	|neigh_up NC_001224-start |neigh_down CDS[fcd=13769](+,13818,16322) gene= AI1 note= Reverse transcriptase required for splicing of the	|gene |tRNA |gene |tRNA |neigh_up CDS[fcd=-2681](+,61022,61729) gene= SCEI note= Sceip |neigh_down CDS[fcd=10055](+,73758,74513) gene= COX2 note= Subunit II of cytochrome c oxidase, which is the
13847	1514	1	0	0	NC_001224	0	98	NC_001135	217249	217323	|neigh_up NC_001224-start |neigh_down CDS[fcd=13769](+,13818,16322) gene= AI1 note= Reverse transcriptase required for splicing of the	|gene gene= THR4 |CDS[fcd=-593](+,216693,218237) gene= THR4 note= Thr4p;
13847	14010	78	213	146	NC_001224	0	98	NC_001224	64528	64540	|neigh_up NC_001224-start |neigh_down CDS[fcd=13769](+,13818,16322) gene= AI1 note= Reverse transcriptase required for splicing of the	|neigh_up CDS[fcd=-3512](+,61022,61729) gene= SCEI note= Sceip |neigh_down CDS[fcd=9224](+,73758,74513) gene= COX2 note= Subunit II of cytochrome c oxidase, which is the
13847	10226	1	0	0	NC_001224	0	98	NC_001145	545628	545667	|neigh_up NC_001224-start |neigh_down CDS[fcd=13769](+,13818,16322) gene= AI1 note= Reverse transcriptase required for splicing of the	|gene gene= CIN4 note= synonyms: UGX1, GTP1 |CDS[fcd=-493](+,545154,545729) gene= CIN4 note= Cin4p;
13847	13540	1	0	0	NC_001224	0	98	NC_001148	640540	641030	|neigh_up NC_001224-start |neigh_down CDS[fcd=13769](+,13818,16322) gene= AI1 note= Reverse transcriptase required for splicing of the	|gene gene= ARP7 note= synonyms: RSC11, SWP61 |CDS[fcd=-1263](+,639522,640955) gene= ARP7 note= Arp7p;
13847	4810	1	0	0	NC_001224	0	98	NC_001139	398065	399102	|neigh_up NC_001224-start |neigh_down CDS[fcd=13769](+,13818,16322) gene= AI1 note= Reverse transcriptase required for splicing of the	|gene gene= OLE1 note= synonym: MDM2 |CDS[fcd=48](+,398631,400163) gene= OLE1 note= Ole1p;
13847	14016	4	22	20	NC_001224	0	98	NC_001224	65783	65903	|neigh_up NC_001224-start |neigh_down CDS[fcd=13769](+,13818,16322) gene= AI1 note= Reverse transcriptase required for splicing of the	|neigh_up CDS[fcd=-4821](+,61022,61729) gene= SCEI note= Sceip |neigh_down CDS[fcd=7915](+,73758,74513) gene= COX2 note= Subunit II of cytochrome c oxidase, which is the
13847	7225	1	0	0	NC_001224	0	98	NC_001142	454070	456676	|neigh_up NC_001224-start |neigh_down CDS[fcd=13769](+,13818,16322) gene= AI1 note= Reverse transcriptase required for splicing of the	|gene gene= TDH2 note= synonym: GLD2 |CDS(-,453676,454674) gene= TDH2 note= Tdh2p; |rep_origin note= ARS1016 |gene gene= MET3 |CDS(+,456232,457767) gene= MET3 note= Met3p;
13847	14017	1	6	5	NC_001224	0	98	NC_001224	65904	66830	|neigh_up NC_001224-start |neigh_down CDS[fcd=13769](+,13818,16322) gene= AI1 note= Reverse transcriptase required for splicing of the	|gene |tRNA |gene |tRNA |neigh_up CDS[fcd=-5345](+,61022,61729) gene= SCEI note= Sceip |neigh_down CDS[fcd=7391](+,73758,74513) gene= COX2 note= Subunit II of cytochrome c oxidase, which is the
13847	14022	41	177	74	NC_001224	0	98	NC_001224	67961	67973	|neigh_up NC_001224-start |neigh_down CDS[fcd=13769](+,13818,16322) gene= AI1 note= Reverse transcriptase required for splicing of the	|neigh_up CDS[fcd=-6945](+,61022,61729) gene= SCEI note= Sceip |neigh_down CDS[fcd=5791](+,73758,74513) gene= COX2 note= Subunit II of cytochrome c oxidase, which is the
13847	8605	1	0	0	NC_001224	0	98	NC_001144	248315	248726	|neigh_up NC_001224-start |neigh_down CDS[fcd=13769](+,13818,16322) gene= AI1 note= Reverse transcriptase required for splicing of the	|gene |CDS[fcd=-93](-,248101,248427) note= Ylr053cp; |gene gene= OSW2 gene= OSW2 note= Osw2p;
13847	14020	1	1	0	NC_001224	0	98	NC_001224	66851	67002	|neigh_up NC_001224-start |neigh_down CDS[fcd=13769](+,13818,16322) gene= AI1 note= Reverse transcriptase required for splicing of the	|neigh_up CDS[fcd=-5904](+,61022,61729) gene= SCEI note= Sceip |neigh_down CDS[fcd=6832](+,73758,74513) gene= COX2 note= Subunit II of cytochrome c oxidase, which is the
13847	2918	1	0	0	NC_001224	0	98	NC_001136	1155279	1155389	|neigh_up NC_001224-start |neigh_down CDS[fcd=13769](+,13818,16322) gene= AI1 note= Reverse transcriptase required for splicing of the	|gene gene= HXT7 |CDS[fcd=588](-,1154210,1155922) gene= HXT7 note= Hxt7p;
13847	14021	4	5	8	NC_001224	0	98	NC_001224	67003	67960	|neigh_up NC_001224-start |neigh_down CDS[fcd=13769](+,13818,16322) gene= AI1 note= Reverse transcriptase required for splicing of the	|gene |tRNA |gene |tRNA |gene |tRNA |neigh_up CDS[fcd=-6459](+,61022,61729) gene= SCEI note= Sceip |neigh_down CDS[fcd=6277](+,73758,74513) gene= COX2 note= Subunit II of cytochrome c oxidase, which is the
13847	11052	1	0	0	NC_001224	0	98	NC_001146	320344	320511	|neigh_up NC_001224-start |neigh_down CDS[fcd=13769](+,13818,16322) gene= AI1 note= Reverse transcriptase required for splicing of the	|gene gene= SKO1 note= synonym: ACR1 |CDS[fcd=934](-,319418,321361) gene= SKO1 note= Sko1p;
13847	14024	4	10	3	NC_001224	0	98	NC_001224	67981	68676	|neigh_up NC_001224-start |neigh_down CDS[fcd=13769](+,13818,16322) gene= AI1 note= Reverse transcriptase required for splicing of the	|gene |tRNA |neigh_up CDS[fcd=-7306](+,61022,61729) gene= SCEI note= Sceip |neigh_down CDS[fcd=5430](+,73758,74513) gene= COX2 note= Subunit II of cytochrome c oxidase, which is the
13847	14025	4	14	6	NC_001224	0	98	NC_001224	68677	69057	|neigh_up NC_001224-start |neigh_down CDS[fcd=13769](+,13818,16322) gene= AI1 note= Reverse transcriptase required for splicing of the	|neigh_up CDS[fcd=-7845](+,61022,61729) gene= SCEI note= Sceip |neigh_down CDS[fcd=4891](+,73758,74513) gene= COX2 note= Subunit II of cytochrome c oxidase, which is the
13847	14031	26	87	74	NC_001224	0	98	NC_001224	69468	71227	|neigh_up NC_001224-start |neigh_down CDS[fcd=13769](+,13818,16322) gene= AI1 note= Reverse transcriptase required for splicing of the	|gene |tRNA |gene |tRNA |gene |tRNA |neigh_up CDS[fcd=-9325](+,61022,61729) gene= SCEI note= Sceip |neigh_down CDS[fcd=3411](+,73758,74513) gene= COX2 note= Subunit II of cytochrome c oxidase, which is the
13847	14028	7	40	20	NC_001224	0	98	NC_001224	69078	69447	|neigh_up NC_001224-start |neigh_down CDS[fcd=13769](+,13818,16322) gene= AI1 note= Reverse transcriptase required for splicing of the	|gene |tRNA |gene |tRNA |neigh_up CDS[fcd=-8240](+,61022,61729) gene= SCEI note= Sceip |neigh_down CDS[fcd=4496](+,73758,74513) gene= COX2 note= Subunit II of cytochrome c oxidase, which is the
13847	2927	1	1	0	NC_001224	0	98	NC_001136	1162223	1162522	|neigh_up NC_001224-start |neigh_down CDS[fcd=13769](+,13818,16322) gene= AI1 note= Reverse transcriptase required for splicing of the	|neigh_up CDS[fcd=-1058](-,1159602,1161314) gene= HXT6 note= Hxt6p; |neigh_down CDS[fcd=2282](-,1162951,1164654) gene= HXT3 note= Hxt3p;
13847	13547	1	0	0	NC_001224	0	98	NC_001148	641539	642694	|neigh_up NC_001224-start |neigh_down CDS[fcd=13769](+,13818,16322) gene= AI1 note= Reverse transcriptase required for splicing of the	|gene gene= GLN1 |CDS[fcd=89](+,642205,643317) gene= GLN1 note= Gln1p;
13847	14035	1	2	2	NC_001224	0	98	NC_001224	71358	72001	|neigh_up NC_001224-start |neigh_down CDS[fcd=13769](+,13818,16322) gene= AI1 note= Reverse transcriptase required for splicing of the	|gene |tRNA |neigh_up CDS[fcd=-10657](+,61022,61729) gene= SCEI note= Sceip |neigh_down CDS[fcd=2079](+,73758,74513) gene= COX2 note= Subunit II of cytochrome c oxidase, which is the
13847	14034	5	17	11	NC_001224	0	98	NC_001224	71248	71357	|neigh_up NC_001224-start |neigh_down CDS[fcd=13769](+,13818,16322) gene= AI1 note= Reverse transcriptase required for splicing of the	|neigh_up CDS[fcd=-10280](+,61022,61729) gene= SCEI note= Sceip |neigh_down CDS[fcd=2456](+,73758,74513) gene= COX2 note= Subunit II of cytochrome c oxidase, which is the
13847	6723	1	1	0	NC_001224	0	98	NC_001141	413464	414447	|neigh_up NC_001224-start |neigh_down CDS[fcd=13769](+,13818,16322) gene= AI1 note= Reverse transcriptase required for splicing of the	|gene gene= DAL7 note= synonyms: MSL2, MLS2 |CDS[fcd=721](-,413012,414676) gene= DAL7 note= Dal7p;
13847	12153	1	0	0	NC_001224	0	98	NC_001147	494933	496331	|neigh_up NC_001224-start |neigh_down CDS[fcd=13769](+,13818,16322) gene= AI1 note= Reverse transcriptase required for splicing of the	|gene gene= ECM3 note= synonym: YOR3165W |CDS[fcd=-504](+,495128,496969) gene= ECM3 note= Ecm3p;
13847	10515	1	0	0	NC_001224	0	98	NC_001145	821006	822210	|neigh_up NC_001224-start |neigh_down CDS[fcd=13769](+,13818,16322) gene= AI1 note= Reverse transcriptase required for splicing of the	|gene gene= FCP1 |CDS[fcd=-1353](+,820255,822453) gene= FCP1 note= Fcp1p;
13847	8587	1	0	0	NC_001224	0	98	NC_001144	229660	230213	|neigh_up NC_001224-start |neigh_down CDS[fcd=13769](+,13818,16322) gene= AI1 note= Reverse transcriptase required for splicing of the	|gene |CDS[fcd=516](-,229967,230452) note= Ylr042cp;
13847	14032	37	172	67	NC_001224	0	98	NC_001224	71228	71240	|neigh_up NC_001224-start |neigh_down CDS[fcd=13769](+,13818,16322) gene= AI1 note= Reverse transcriptase required for splicing of the	|neigh_up CDS[fcd=-10212](+,61022,61729) gene= SCEI note= Sceip |neigh_down CDS[fcd=2524](+,73758,74513) gene= COX2 note= Subunit II of cytochrome c oxidase, which is the
13847	12147	1	0	0	NC_001224	0	98	NC_001147	488928	491156	|neigh_up NC_001224-start |neigh_down CDS[fcd=13769](+,13818,16322) gene= AI1 note= Reverse transcriptase required for splicing of the	|gene gene= YVC1 note= synonym: YOR088W |CDS(+,487709,489736) gene= YVC1 note= Yvc1p; |gene gene= VPS21 note= synonyms: YPT51, YPT21, VPT12, VPS12 |CDS(-,490198,490830) gene= VPS21 note= Vps21p; |gene gene= PTC5 note= synonym: PPP1 |CDS(-,491125,492843) gene= PTC5 note= Ptc5p;
13847	12950	1	0	0	NC_001224	0	98	NC_001148	114612	114674	|neigh_up NC_001224-start |neigh_down CDS[fcd=13769](+,13818,16322) gene= AI1 note= Reverse transcriptase required for splicing of the	|neigh_up CDS[fcd=-5991](+,108652,114315) gene= FAS2 note= Fas2p; |neigh_down CDS[fcd=669](+,115312,116487) gene= USV1 note= Usv1p;
13847	2936	1	0	0	NC_001224	0	98	NC_001136	1165556	1165649	|neigh_up NC_001224-start |neigh_down CDS[fcd=13769](+,13818,16322) gene= AI1 note= Reverse transcriptase required for splicing of the	|neigh_up CDS[fcd=-948](-,1162951,1164654) gene= HXT3 note= Hxt3p; |neigh_down CDS[fcd=3051](-,1167208,1168653) gene= SVF1 note= Svf1p;
13847	14042	2	5	7	NC_001224	0	98	NC_001224	73214	75634	|neigh_up NC_001224-start |neigh_down CDS[fcd=13769](+,13818,16322) gene= AI1 note= Reverse transcriptase required for splicing of the	|gene gene= COX2 |CDS[fcd=-666](+,73758,74513) gene= COX2 note= Subunit II of cytochrome c oxidase, which is the |gene note= Q0255p
13847	12466	1	0	0	NC_001224	0	98	NC_001147	766301	766890	|neigh_up NC_001224-start |neigh_down CDS[fcd=13769](+,13818,16322) gene= AI1 note= Reverse transcriptase required for splicing of the	|gene |CDS(+,762826,766566) note= Yor227wp; |rep_origin note= ARS1523 |gene |CDS(-,766870,767778) note= Yor228cp;
13847	12151	1	1	0	NC_001224	0	98	NC_001147	491864	493035	|neigh_up NC_001224-start |neigh_down CDS[fcd=13769](+,13818,16322) gene= AI1 note= Reverse transcriptase required for splicing of the	|gene gene= PTC5 note= synonym: PPP1 |CDS[fcd=394](-,491125,492843) gene= PTC5 note= Ptc5p;
13847	14046	1	1	5	NC_001224	0	98	NC_001224	75896	76286	|neigh_up NC_001224-start |neigh_down CDS[fcd=13769](+,13818,16322) gene= AI1 note= Reverse transcriptase required for splicing of the	|gene note= Q0255p |neigh_up CDS[fcd=-2333](+,73758,74513) gene= COX2 note= Subunit II of cytochrome c oxidase, which is the |neigh_down CDS[fcd=3122](+,79213,80022) gene= COX3 note= Subunit III of cytochrome c oxidase, which is the
13847	14045	9	25	9	NC_001224	0	98	NC_001224	75655	75895	|neigh_up NC_001224-start |neigh_down CDS[fcd=13769](+,13818,16322) gene= AI1 note= Reverse transcriptase required for splicing of the	|gene note= Q0255p |neigh_up CDS[fcd=-2017](+,73758,74513) gene= COX2 note= Subunit II of cytochrome c oxidase, which is the |neigh_down CDS[fcd=3438](+,79213,80022) gene= COX3 note= Subunit III of cytochrome c oxidase, which is the
13847	14048	7	16	7	NC_001224	0	98	NC_001224	76300	76598	|neigh_up NC_001224-start |neigh_down CDS[fcd=13769](+,13818,16322) gene= AI1 note= Reverse transcriptase required for splicing of the	|neigh_up CDS[fcd=-2691](+,73758,74513) gene= COX2 note= Subunit II of cytochrome c oxidase, which is the |neigh_down CDS[fcd=2764](+,79213,80022) gene= COX3 note= Subunit III of cytochrome c oxidase, which is the
13847	3369	1	0	0	NC_001224	0	98	NC_001137	39302	40865	|neigh_up NC_001224-start |neigh_down CDS[fcd=13769](+,13818,16322) gene= AI1 note= Reverse transcriptase required for splicing of the	|gene gene= CIN8 note= synonyms: SDS15, KSL2 |CDS(-,36535,39537) gene= CIN8 note= Cin8p; |gene gene= PRB1 note= synonym: CVT1 |CDS(-,40046,41953) gene= PRB1 note= Prb1p;
13847	3852	1	0	0	NC_001224	0	98	NC_001137	417982	418641	|neigh_up NC_001224-start |neigh_down CDS[fcd=13769](+,13818,16322) gene= AI1 note= Reverse transcriptase required for splicing of the	|gene gene= SAK1 note= synonym: PAK1 |CDS[fcd=-1034](+,417277,420705) gene= SAK1 note= Sak1p;
13847	14057	6	16	8	NC_001224	0	98	NC_001224	78919	80506	|neigh_up NC_001224-start |neigh_down CDS[fcd=13769](+,13818,16322) gene= AI1 note= Reverse transcriptase required for splicing of the	|gene gene= COX3 |CDS[fcd=-499](+,79213,80022) gene= COX3 note= Subunit III of cytochrome c oxidase, which is the
13847	14060	17	81	42	NC_001224	0	98	NC_001224	80527	81374	|neigh_up NC_001224-start |neigh_down CDS[fcd=13769](+,13818,16322) gene= AI1 note= Reverse transcriptase required for splicing of the	|neigh_up CDS[fcd=-1737](+,79213,80022) gene= COX3 note= Subunit III of cytochrome c oxidase, which is the |neigh_down NC_001224-end
13847	13515	1	0	0	NC_001224	0	98	NC_001148	627529	627635	|neigh_up NC_001224-start |neigh_down CDS[fcd=13769](+,13818,16322) gene= AI1 note= Reverse transcriptase required for splicing of the	|neigh_up CDS[fcd=-618](-,624466,626964) gene= APL4 note= Apl4p; |neigh_down CDS[fcd=295](+,627877,631242) gene= CSR2 note= Csr2p;
13847	14061	2	19	22	NC_001224	0	98	NC_001224	81375	81407	|neigh_up NC_001224-start |neigh_down CDS[fcd=13769](+,13818,16322) gene= AI1 note= Reverse transcriptase required for splicing of the	|neigh_up CDS[fcd=-2178](+,79213,80022) gene= COX3 note= Subunit III of cytochrome c oxidase, which is the |neigh_down NC_001224-end
13847	4836	1	0	0	NC_001224	0	98	NC_001139	417823	418517	|neigh_up NC_001224-start |neigh_down CDS[fcd=13769](+,13818,16322) gene= AI1 note= Reverse transcriptase required for splicing of the	|gene gene= DST1 note= synonym: PPR2 |CDS[fcd=-683](+,417487,418416) gene= DST1 note= Dst1p;
13847	11616	1	0	0	NC_001224	0	98	NC_001147	31001	31039	|neigh_up NC_001224-start |neigh_down CDS[fcd=13769](+,13818,16322) gene= AI1 note= Reverse transcriptase required for splicing of the	|gene gene= HPF1 |CDS[fcd=585](-,28702,31605) gene= HPF1 note= Hpf1p;
13847	9703	1	0	0	NC_001224	0	98	NC_001145	72523	73624	|neigh_up NC_001224-start |neigh_down CDS[fcd=13769](+,13818,16322) gene= AI1 note= Reverse transcriptase required for splicing of the	|gene gene= TSL1 |CDS[fcd=-2449](+,70624,73920) gene= TSL1 note= Tsl1p;
13847	14065	1	4	17	NC_001224	0	98	NC_001224	82549	82819	|neigh_up NC_001224-start |neigh_down CDS[fcd=13769](+,13818,16322) gene= AI1 note= Reverse transcriptase required for splicing of the	|neigh_up CDS[fcd=-3471](+,79213,80022) gene= COX3 note= Subunit III of cytochrome c oxidase, which is the |neigh_down NC_001224-end
13847	7177	1	6	3	NC_001224	0	98	NC_001142	403445	407597	|neigh_up NC_001224-start |neigh_down CDS[fcd=13769](+,13818,16322) gene= AI1 note= Reverse transcriptase required for splicing of the	|gene gene= MPS3 note= synonyms: YJL018W, NEP98 |CDS(+,402892,404940) gene= MPS3 note= Mps3p; |gene note= synonym: YJL017W |CDS(+,405583,407268) note= Yjl016wp; |gene gene= CCT3 note= synonyms: TCP3, BIN2 |CDS(+,407552,409156) gene= CCT3 note= Cct3p;
13847	14064	184	322	302	NC_001224	0	98	NC_001224	81428	82548	|neigh_up NC_001224-start |neigh_down CDS[fcd=13769](+,13818,16322) gene= AI1 note= Reverse transcriptase required for splicing of the	|neigh_up CDS[fcd=-2775](+,79213,80022) gene= COX3 note= Subunit III of cytochrome c oxidase, which is the |neigh_down NC_001224-end
13847	12988	1	0	0	NC_001224	0	98	NC_001148	142318	142404	|neigh_up NC_001224-start |neigh_down CDS[fcd=13769](+,13818,16322) gene= AI1 note= Reverse transcriptase required for splicing of the	|gene gene= BMS1 |CDS[fcd=809](-,139619,143170) gene= BMS1 note= Bms1p;
13847	14066	20	57	39	NC_001224	0	98	NC_001224	82820	83057	|neigh_up NC_001224-start |neigh_down CDS[fcd=13769](+,13818,16322) gene= AI1 note= Reverse transcriptase required for splicing of the	|neigh_up CDS[fcd=-3725](+,79213,80022) gene= COX3 note= Subunit III of cytochrome c oxidase, which is the |neigh_down NC_001224-end
13847	14069	9	38	32	NC_001224	0	98	NC_001224	83078	83315	|neigh_up NC_001224-start |neigh_down CDS[fcd=13769](+,13818,16322) gene= AI1 note= Reverse transcriptase required for splicing of the	|neigh_up CDS[fcd=-3983](+,79213,80022) gene= COX3 note= Subunit III of cytochrome c oxidase, which is the |neigh_down NC_001224-end
13847	13523	1	0	0	NC_001224	0	98	NC_001148	632412	632514	|neigh_up NC_001224-start |neigh_down CDS[fcd=13769](+,13818,16322) gene= AI1 note= Reverse transcriptase required for splicing of the	|gene gene= NTO1 |CDS[fcd=-951](+,631512,633758) gene= NTO1 note= Nto1p;
13847	14071	21	22	42	NC_001224	0	98	NC_001224	83637	84268	|neigh_up NC_001224-start |neigh_down CDS[fcd=13769](+,13818,16322) gene= AI1 note= Reverse transcriptase required for splicing of the	|neigh_up CDS[fcd=-4739](+,79213,80022) gene= COX3 note= Subunit III of cytochrome c oxidase, which is the |neigh_down NC_001224-end
13847	14070	4	5	7	NC_001224	0	98	NC_001224	83316	83636	|neigh_up NC_001224-start |neigh_down CDS[fcd=13769](+,13818,16322) gene= AI1 note= Reverse transcriptase required for splicing of the	|neigh_up CDS[fcd=-4263](+,79213,80022) gene= COX3 note= Subunit III of cytochrome c oxidase, which is the |neigh_down NC_001224-end
13847	10185	1	0	0	NC_001224	0	98	NC_001145	510446	510497	|neigh_up NC_001224-start |neigh_down CDS[fcd=13769](+,13818,16322) gene= AI1 note= Reverse transcriptase required for splicing of the	|neigh_up CDS[fcd=-124](-,509733,510347) gene= RPL15B note= Rpl15bp; |neigh_down CDS[fcd=843](+,511314,511568) note= Ymr122w-ap;
13847	14072	1	14	14	NC_001224	0	98	NC_001224	84269	84491	|neigh_up NC_001224-start |neigh_down CDS[fcd=13769](+,13818,16322) gene= AI1 note= Reverse transcriptase required for splicing of the	|neigh_up CDS[fcd=-5167](+,79213,80022) gene= COX3 note= Subunit III of cytochrome c oxidase, which is the |neigh_down NC_001224-end
13847	10559	1	0	0	NC_001224	0	98	NC_001145	857660	858528	|neigh_up NC_001224-start |neigh_down CDS[fcd=13769](+,13818,16322) gene= AI1 note= Reverse transcriptase required for splicing of the	|gene gene= JNM1 note= synonyms: PAC3, INS1 |CDS(+,856965,858086) gene= JNM1 note= Jnm1p; |gene |CDS(-,858296,858889) note= Ymr295cp;
13847	14076	30	49	168	NC_001224	0	98	NC_001224	84520	84756	|neigh_up NC_001224-start |neigh_down CDS[fcd=13769](+,13818,16322) gene= AI1 note= Reverse transcriptase required for splicing of the	|neigh_up CDS[fcd=-5425](+,79213,80022) gene= COX3 note= Subunit III of cytochrome c oxidase, which is the |neigh_down NC_001224-end
13847	14079	114	85	118	NC_001224	0	98	NC_001224	85589	85778	|neigh_up NC_001224-start |neigh_down CDS[fcd=13769](+,13818,16322) gene= AI1 note= Reverse transcriptase required for splicing of the	|misc_RNA |neigh_up CDS[fcd=-6470](+,79213,80022) gene= COX3 note= Subunit III of cytochrome c oxidase, which is the |neigh_down NC_001224-end
13847	14078	23	18	143	NC_001224	0	98	NC_001224	84792	85588	|neigh_up NC_001224-start |neigh_down CDS[fcd=13769](+,13818,16322) gene= AI1 note= Reverse transcriptase required for splicing of the	|gene |tRNA |misc_RNA |neigh_up CDS[fcd=-5977](+,79213,80022) gene= COX3 note= Subunit III of cytochrome c oxidase, which is the |neigh_down NC_001224-end
13847	9773	0	1	0	NC_001224	0	98	NC_001145	130803	131968	|neigh_up NC_001224-start |neigh_down CDS[fcd=13769](+,13818,16322) gene= AI1 note= Reverse transcriptase required for splicing of the	|gene gene= COG8 note= synonym: DOR1 |CDS[fcd=187](-,129749,131572) gene= COG8 note= Cog8p; |gene |tRNA note= GO_component: cytosol [goid 0005829] [evidence NAS]
13847	6572	0	1	0	NC_001224	0	98	NC_001141	290693	290943	|neigh_up NC_001224-start |neigh_down CDS[fcd=13769](+,13818,16322) gene= AI1 note= Reverse transcriptase required for splicing of the	|gene gene= BCY1 note= synonym: SRA1 |CDS[fcd=850](-,290418,291668) gene= BCY1 note= Bcy1p;
13847	4	0	1	0	NC_001224	0	98	NC_001133	6436	7762	|neigh_up NC_001224-start |neigh_down CDS[fcd=13769](+,13818,16322) gene= AI1 note= Reverse transcriptase required for splicing of the	|gene gene= SEO1 |CDS[fcd=1918](-,7236,9017) gene= SEO1 note= Seo1p;
13847	2205	0	1	0	NC_001224	0	98	NC_001136	488688	488865	|neigh_up NC_001224-start |neigh_down CDS[fcd=13769](+,13818,16322) gene= AI1 note= Reverse transcriptase required for splicing of the	|gene |tRNA note= GO_component: cytosol [goid 0005829] [evidence NAS] |neigh_up CDS[fcd=-117](-,488069,488659) gene= CIS1 note= Cis1p; |neigh_down CDS[fcd=729](+,489505,490893) gene= SES1 note= Ses1p;
13847	2195	0	1	0	NC_001224	0	98	NC_001136	472103	472414	|neigh_up NC_001224-start |neigh_down CDS[fcd=13769](+,13818,16322) gene= AI1 note= Reverse transcriptase required for splicing of the	|gene gene= RPL4B |CDS[fcd=-408](+,471850,472938) gene= RPL4B note= Rpl4bp;
13847	10997	0	1	0	NC_001224	0	98	NC_001146	281768	281867	|neigh_up NC_001224-start |neigh_down CDS[fcd=13769](+,13818,16322) gene= AI1 note= Reverse transcriptase required for splicing of the	|neigh_up CDS[fcd=-1384](+,280433,281506) gene= DUG3 note= Dug3p; |neigh_down CDS[fcd=579](+,282396,283010) note= Ynl190wp;
13847	11937	0	1	0	NC_001224	0	98	NC_001147	305927	307074	|neigh_up NC_001224-start |neigh_down CDS[fcd=13769](+,13818,16322) gene= AI1 note= Reverse transcriptase required for splicing of the	|gene gene= PLB3 |CDS[fcd=-1150](+,305350,307410) gene= PLB3 note= Plb3p;
13847	14088	0	3	0	NC_001224	0	98	YSCPLASM	5427	6317	|neigh_up NC_001224-start |neigh_down CDS[fcd=13769](+,13818,16322) gene= AI1 note= Reverse transcriptase required for splicing of the	|exon |neigh_up CDS[fcd=-674](-,4308,5198) |neigh_down YSCPLASM-end
13847	9787	0	1	0	NC_001224	0	98	NC_001145	143557	145152	|neigh_up NC_001224-start |neigh_down CDS[fcd=13769](+,13818,16322) gene= AI1 note= Reverse transcriptase required for splicing of the	|gene gene= ORC1 |CDS(+,142210,144954) gene= ORC1 note= Orc1p; |gene gene= TEM1 |CDS(-,145139,145876) gene= TEM1 note= Tem1p;
13847	14085	0	4	0	NC_001224	0	98	YSCPLASM	3866	4585	|neigh_up NC_001224-start |neigh_down CDS[fcd=13769](+,13818,16322) gene= AI1 note= Reverse transcriptase required for splicing of the	|repeat_region note= IR1 |misc_binding note= FLP-recombinase binding site B [9] |misc_recomb |mRNA note= REP2 mRNA (minor alt.) |mRNA note= REP2 mRNA (minor alt.) |mRNA note= REP2 mRNA (major alt.) |mRNA note= REP2 mRNA (major alt.) |mRNA note= REP2 mRNA (major alt.) |mRNA note= REP2 mRNA (major alt.) |mRNA note= REP2 mRNA (major alt.) |mRNA note= REP2 mRNA (major alt.) |mRNA note= REP2 mRNA (maj…
13847	2177	0	1	0	NC_001224	0	98	NC_001136	460412	460918	|neigh_up NC_001224-start |neigh_down CDS[fcd=13769](+,13818,16322) gene= AI1 note= Reverse transcriptase required for splicing of the	|gene gene= SOK1 |CDS[fcd=579](-,458539,461244) gene= SOK1 note= Sok1p;
13847	2179	0	1	0	NC_001224	0	98	NC_001136	461708	461985	|neigh_up NC_001224-start |neigh_down CDS[fcd=13769](+,13818,16322) gene= AI1 note= Reverse transcriptase required for splicing of the	|gene gene= TRP1 |CDS[fcd=-7](+,461839,462513) gene= TRP1 note= Trp1p;
13847	1110	0	1	0	NC_001224	0	98	NC_001134	686004	688768	|neigh_up NC_001224-start |neigh_down CDS[fcd=13769](+,13818,16322) gene= AI1 note= Reverse transcriptase required for splicing of the	|gene gene= ARC40 |CDS(-,685433,686587) gene= ARC40 note= Arc40p; |gene |CDS(+,686896,690258) note= Ybr235wp;
13847	2178	0	1	0	NC_001224	0	98	NC_001136	460919	461707	|neigh_up NC_001224-start |neigh_down CDS[fcd=13769](+,13818,16322) gene= AI1 note= Reverse transcriptase required for splicing of the	|gene gene= SOK1 |CDS[fcd=-69](-,458539,461244) gene= SOK1 note= Sok1p;
13847	3273	0	1	0	NC_001224	0	98	NC_001136	1477427	1477509	|neigh_up NC_001224-start |neigh_down CDS[fcd=13769](+,13818,16322) gene= AI1 note= Reverse transcriptase required for splicing of the	|gene gene= GRH1 |CDS[fcd=-237](+,1477231,1478349) gene= GRH1 note= Grh1p;
13847	13132	0	1	0	NC_001224	0	98	NC_001148	281972	284880	|neigh_up NC_001224-start |neigh_down CDS[fcd=13769](+,13818,16322) gene= AI1 note= Reverse transcriptase required for splicing of the	|gene gene= RPL33A gene= RPL33A note= Rpl33ap; |gene |CDS[fcd=2634](-,283463,286060) note= Ypl141cp;
13847	14080	0	1	0	NC_001224	0	98	YSCPLASM	0	35	|neigh_up NC_001224-start |neigh_down CDS[fcd=13769](+,13818,16322) gene= AI1 note= Reverse transcriptase required for splicing of the	|exon |neigh_up YSCPLASM-start |neigh_down CDS[fcd=1991](-,887,2008)
13847	10971	0	1	0	NC_001224	0	98	NC_001146	263286	264063	|neigh_up NC_001224-start |neigh_down CDS[fcd=13769](+,13818,16322) gene= AI1 note= Reverse transcriptase required for splicing of the	|gene |CDS[fcd=780](-,263714,264454) note= Ynl200cp;
13847	7623	0	1	0	NC_001224	0	98	NC_001143	70339	70534	|neigh_up NC_001224-start |neigh_down CDS[fcd=13769](+,13818,16322) gene= AI1 note= Reverse transcriptase required for splicing of the	|neigh_up CDS[fcd=-213](-,68274,70223) gene= PTK1 note= Ptk1p; |neigh_down CDS[fcd=3434](-,70739,73870) gene= PEX1 note= Pex1p;
13847	6537	0	1	0	NC_001224	0	98	NC_001141	258210	258682	|neigh_up NC_001224-start |neigh_down CDS[fcd=13769](+,13818,16322) gene= AI1 note= Reverse transcriptase required for splicing of the	|gene gene= MMF1 note= synonym: IBM1 |CDS[fcd=-167](-,257842,258279) gene= MMF1 note= Mmf1p;
13847	8775	0	1	0	NC_001224	0	98	NC_001144	387263	387517	|neigh_up NC_001224-start |neigh_down CDS[fcd=13769](+,13818,16322) gene= AI1 note= Reverse transcriptase required for splicing of the	|gene gene= YPS1 note= synonym: YAP3 |CDS[fcd=831](-,386512,388221) gene= YPS1 note= Yps1p;
13847	2237	0	1	0	NC_001224	0	98	NC_001136	519230	521006	|neigh_up NC_001224-start |neigh_down CDS[fcd=13769](+,13818,16322) gene= AI1 note= Reverse transcriptase required for splicing of the	|repeat_region note= Transposon YDRCTY2-1; Long Terminal Repeat (LTR) |gene note= Ydr034c-dp; |gene |CDS(-,518037,519353) note= Ydr034c-cp; |LTR note= YDRCDELTA5 |gene |tRNA note= GO_component: cytosol [goid 0005829] [evidence NAS] |LTR note= YDRCDELTA6A |LTR note= YDRWDELTA7 |gene |CDS(-,520513,520689) note= Ydr034c-ap; |LTR note= YDRCDELTA6B |gene |tRNA note= GO_component: cytosol [goid 0005829…
13847	5465	0	1	0	NC_001224	0	98	NC_001139	1002028	1004579	|neigh_up NC_001224-start |neigh_down CDS[fcd=13769](+,13818,16322) gene= AI1 note= Reverse transcriptase required for splicing of the	|gene gene= ENO1 note= synonym: HSP48 |CDS(+,1000932,1002245) gene= ENO1 note= Eno1p; |gene gene= COQ6 |CDS(-,1002528,1003967) gene= COQ6 note= Coq6p; |gene |tRNA note= GO_component: cytosol [goid 0005829] [evidence NAS]
13847	3324	0	1	0	NC_001224	0	98	NC_001136	1523511	1526018	|neigh_up NC_001224-start |neigh_down CDS[fcd=13769](+,13818,16322) gene= AI1 note= Reverse transcriptase required for splicing of the	|gene gene= PAU10 |CDS[fcd=-1530](+,1523234,1523596) gene= PAU10 note= Pau10p; |repeat_region gene= TEL04R note= Telomeric region on the right arm of Chromosome IV; |repeat_region gene= TEL04R-XC note= Telomeric X element Core sequence on the right arm |repeat_region gene= TEL04R-XR note= Telomeric X element combinatorial Repeat region on |repeat_region gene= TEL04R-TR note= Internal stretch of t…
13847	3325	0	1	0	NC_001224	0	98	NC_001136	1526019	1527866	|neigh_up NC_001224-start |neigh_down CDS[fcd=13769](+,13818,16322) gene= AI1 note= Reverse transcriptase required for splicing of the	|repeat_region gene= TEL04R note= Telomeric region on the right arm of Chromosome IV; |repeat_region gene= TEL04R-YP note= Telomeric long Y' element on the right arm of |gene gene= YRF1-1 note= synonym: YRF1 |CDS[fcd=-636](+,1526306,1531696) gene= YRF1-1 note= Yrf1-1p;
13847	9729	0	1	0	NC_001224	0	98	NC_001145	92348	95889	|neigh_up NC_001224-start |neigh_down CDS[fcd=13769](+,13818,16322) gene= AI1 note= Reverse transcriptase required for splicing of the	|gene gene= UFO1 |CDS(+,92235,94241) gene= UFO1 note= Ufo1p; |rep_origin note= ARS1305 |gene gene= AIM33 |CDS(-,94431,95369) gene= AIM33 note= Aim33p; |gene gene= ALO1 |CDS(-,95791,97371) gene= ALO1 note= Alo1p;
13847	8785	0	1	0	NC_001224	0	98	NC_001144	390591	390790	|neigh_up NC_001224-start |neigh_down CDS[fcd=13769](+,13818,16322) gene= AI1 note= Reverse transcriptase required for splicing of the	|neigh_up CDS[fcd=-419](-,388745,390271) gene= YPS3 note= Yps3p; |neigh_down CDS[fcd=2795](+,393485,393895) note= Ylr125wp;
13847	6552	0	1	0	NC_001224	0	98	NC_001141	267626	267681	|neigh_up NC_001224-start |neigh_down CDS[fcd=13769](+,13818,16322) gene= AI1 note= Reverse transcriptase required for splicing of the	|gene gene= SYG1 |CDS[fcd=169](-,265114,267822) gene= SYG1 note= Syg1p;
13847	11905	0	1	0	NC_001224	0	98	NC_001147	281436	282211	|neigh_up NC_001224-start |neigh_down CDS[fcd=13769](+,13818,16322) gene= AI1 note= Reverse transcriptase required for splicing of the	|gene gene= TSR4 |CDS[fcd=-324](-,280273,281499) gene= TSR4 note= Tsr4p; |gene gene= SUF17 |tRNA gene= SUF17 note= GO_component: cytosol [goid 0005829] [evidence NAS]
13847	53	0	1	0	NC_001224	0	98	NC_001133	40704	40790	|neigh_up NC_001224-start |neigh_down CDS[fcd=13769](+,13818,16322) gene= AI1 note= Reverse transcriptase required for splicing of the	|gene gene= GPB2 note= synonym: KRH1 |CDS[fcd=-1487](+,39260,41902) gene= GPB2 note= Gpb2p;
13847	3296	0	1	0	NC_001224	0	98	NC_001136	1497031	1497132	|neigh_up NC_001224-start |neigh_down CDS[fcd=13769](+,13818,16322) gene= AI1 note= Reverse transcriptase required for splicing of the	|gene gene= APA2 |CDS[fcd=679](-,1496783,1497760) gene= APA2 note= Apa2p;
13847	2209	0	1	0	NC_001224	0	98	NC_001136	490349	490525	|neigh_up NC_001224-start |neigh_down CDS[fcd=13769](+,13818,16322) gene= AI1 note= Reverse transcriptase required for splicing of the	|gene gene= SES1 |CDS[fcd=-932](+,489505,490893) gene= SES1 note= Ses1p;
13847	9748	0	1	0	NC_001224	0	98	NC_001145	104520	110288	|neigh_up NC_001224-start |neigh_down CDS[fcd=13769](+,13818,16322) gene= AI1 note= Reverse transcriptase required for splicing of the	|gene |CDS(+,104777,108532) note= Yml081wp; |gene gene= DUS1 |CDS(+,108806,110077) gene= DUS1 note= Dus1p; |gene |CDS(+,110247,110852) note= Yml079wp;
13847	11914	0	1	0	NC_001224	0	98	NC_001147	287485	288273	|neigh_up NC_001224-start |neigh_down CDS[fcd=13769](+,13818,16322) gene= AI1 note= Reverse transcriptase required for splicing of the	|gene gene= TAT2 note= synonyms: TAP2, SCM2, SAB2, LTG3 |CDS[fcd=-1706](+,286173,287951) gene= TAT2 note= Tat2p; |gene gene= SUP3 gene= SUP3 note= GO_component: cytosol [goid 0005829] [evidence NAS]
13847	6632	0	1	0	NC_001224	0	98	NC_001141	347646	348301	|neigh_up NC_001224-start |neigh_down CDS[fcd=13769](+,13818,16322) gene= AI1 note= Reverse transcriptase required for splicing of the	|gene gene= EPS1 |CDS[fcd=-2284](+,345689,347794) gene= EPS1 note= Eps1p; |gene gene= BET1 note= synonym: SLY12 gene= BET1 note= Bet1p;
13847	9837	0	2	0	NC_001224	0	98	NC_001145	190869	191423	|neigh_up NC_001224-start |neigh_down CDS[fcd=13769](+,13818,16322) gene= AI1 note= Reverse transcriptase required for splicing of the	|gene gene= RRN11 |CDS[fcd=621](-,190244,191767) gene= RRN11 note= Rrn11p;
13847	6634	0	1	0	NC_001224	0	98	NC_001141	349189	349535	|neigh_up NC_001224-start |neigh_down CDS[fcd=13769](+,13818,16322) gene= AI1 note= Reverse transcriptase required for splicing of the	|gene gene= CFD1 note= synonym: DRE3 |CDS[fcd=-243](+,349119,350000) gene= CFD1 note= Cfd1p;
13847	5439	0	1	0	NC_001224	0	98	NC_001139	983986	984733	|neigh_up NC_001224-start |neigh_down CDS[fcd=13769](+,13818,16322) gene= AI1 note= Reverse transcriptase required for splicing of the	|gene gene= BRF1 note= synonyms: TDS4, PCF4 |CDS[fcd=-82](-,982487,984277) gene= BRF1 note= Brf1p;
13847	8748	0	1	0	NC_001224	0	98	NC_001144	367347	367629	|neigh_up NC_001224-start |neigh_down CDS[fcd=13769](+,13818,16322) gene= AI1 note= Reverse transcriptase required for splicing of the	|gene |CDS[fcd=637](-,366668,368125) note= Ylr108cp;
13847	13084	0	1	0	NC_001224	0	98	NC_001148	240752	240983	|neigh_up NC_001224-start |neigh_down CDS[fcd=13769](+,13818,16322) gene= AI1 note= Reverse transcriptase required for splicing of the	|gene gene= MLH3 |CDS[fcd=629](-,239349,241496) gene= MLH3 note= Mlh3p;
13847	6630	0	1	0	NC_001224	0	98	NC_001141	346959	347284	|neigh_up NC_001224-start |neigh_down CDS[fcd=13769](+,13818,16322) gene= AI1 note= Reverse transcriptase required for splicing of the	|gene gene= EPS1 |CDS[fcd=-1432](+,345689,347794) gene= EPS1 note= Eps1p;
13847	1027	0	1	0	NC_001224	0	98	NC_001134	619292	620653	|neigh_up NC_001224-start |neigh_down CDS[fcd=13769](+,13818,16322) gene= AI1 note= Reverse transcriptase required for splicing of the	|gene gene= KTR4 |CDS[fcd=-1068](+,618904,620298) gene= KTR4 note= Ktr4p;
13847	6624	0	1	0	NC_001224	0	98	NC_001141	342311	342719	|neigh_up NC_001224-start |neigh_down CDS[fcd=13769](+,13818,16322) gene= AI1 note= Reverse transcriptase required for splicing of the	|gene gene= URM1 |CDS[fcd=18](+,342533,342832) gene= URM1 note= Urm1p;
13847	5416	0	1	0	NC_001224	0	98	NC_001139	963298	964417	|neigh_up NC_001224-start |neigh_down CDS[fcd=13769](+,13818,16322) gene= AI1 note= Reverse transcriptase required for splicing of the	|gene |CDS[fcd=1803](-,963303,965660) note= Ygr237cp;
13847	6648	0	1	0	NC_001224	0	98	NC_001141	360428	360532	|neigh_up NC_001224-start |neigh_down CDS[fcd=13769](+,13818,16322) gene= AI1 note= Reverse transcriptase required for splicing of the	|neigh_up CDS[fcd=-87](-,357412,360393) gene= MPH1 note= Mph1p; |neigh_down CDS[fcd=402](+,360882,362921) gene= AIM21 note= Aim21p;
13847	9854	0	1	0	NC_001224	0	98	NC_001145	214036	215895	|neigh_up NC_001224-start |neigh_down CDS[fcd=13769](+,13818,16322) gene= AI1 note= Reverse transcriptase required for splicing of the	|gene gene= NDC1 |CDS[fcd=-776](+,214189,216156) gene= NDC1 note= Ndc1p;
13847	6647	0	1	0	NC_001224	0	98	NC_001141	358407	360427	|neigh_up NC_001224-start |neigh_down CDS[fcd=13769](+,13818,16322) gene= AI1 note= Reverse transcriptase required for splicing of the	|gene gene= MPH1 |CDS[fcd=976](-,357412,360393) gene= MPH1 note= Mph1p;
13847	8761	0	1	0	NC_001224	0	98	NC_001144	379847	381236	|neigh_up NC_001224-start |neigh_down CDS[fcd=13769](+,13818,16322) gene= AI1 note= Reverse transcriptase required for splicing of the	|gene gene= CFT2 note= synonym: YDH1 |CDS(+,377986,380565) gene= CFT2 note= Cft2p; |gene gene= MSL5 |CDS(+,380823,382253) gene= MSL5 note= Msl5p;
13847	9847	0	1	0	NC_001224	0	98	NC_001145	203940	205772	|neigh_up NC_001224-start |neigh_down CDS[fcd=13769](+,13818,16322) gene= AI1 note= Reverse transcriptase required for splicing of the	|gene gene= YMD8 |CDS(-,202775,204103) gene= YMD8 note= Ymd8p; |gene |CDS(-,204386,205408) note= Yml037cp; |gene gene= CGI121 gene= CGI121 note= Cgi121p;
13847	6606	0	1	0	NC_001224	0	98	NC_001141	324704	326724	|neigh_up NC_001224-start |neigh_down CDS[fcd=13769](+,13818,16322) gene= AI1 note= Reverse transcriptase required for splicing of the	|LTR note= YILWSIGMA3 |LTR note= YILWDELTA4 |gene note= synonym: YIL015C-A |CDS(-,325210,325524) note= Yil014c-ap; |gene |tRNA note= GO_component: cytosol [goid 0005829] [evidence NAS] |gene gene= MNT3 |CDS(+,326101,327993) gene= MNT3 note= Mnt3p;
13847	7553	0	1	0	NC_001224	0	98	NC_001143	11557	12601	|neigh_up NC_001224-start |neigh_down CDS[fcd=13769](+,13818,16322) gene= AI1 note= Reverse transcriptase required for splicing of the	|neigh_up CDS[fcd=-852](-,9092,11227) gene= FRE2 note= Fre2p; |neigh_down CDS[fcd=2406](+,14485,15708) gene= COS9 note= Cos9p;
13847	8707	0	1	0	NC_001224	0	98	NC_001144	326087	327145	|neigh_up NC_001224-start |neigh_down CDS[fcd=13769](+,13818,16322) gene= AI1 note= Reverse transcriptase required for splicing of the	|gene gene= SUL2 |CDS[fcd=-3071](+,323545,326226) gene= SUL2 note= Sul2p; |gene gene= NYV1 note= synonym: MAM2 gene= NYV1 note= Nyv1p;
13847	1071	0	1	0	NC_001224	0	98	NC_001134	660641	661087	|neigh_up NC_001224-start |neigh_down CDS[fcd=13769](+,13818,16322) gene= AI1 note= Reverse transcriptase required for splicing of the	|gene gene= PYC2 |CDS[fcd=1380](-,658702,662244) gene= PYC2 note= Pyc2p;
13847	2297	0	1	0	NC_001224	0	98	NC_001136	558676	559191	|neigh_up NC_001224-start |neigh_down CDS[fcd=13769](+,13818,16322) gene= AI1 note= Reverse transcriptase required for splicing of the	|gene gene= DBF4 note= synonyms: DNA52, LSD7 |CDS[fcd=1690](-,558509,560623) gene= DBF4 note= Dbf4p;
13847	9799	0	1	0	NC_001224	0	98	NC_001145	150751	151228	|neigh_up NC_001224-start |neigh_down CDS[fcd=13769](+,13818,16322) gene= AI1 note= Reverse transcriptase required for splicing of the	|gene gene= PIF1 note= synonym: TST1 |CDS[fcd=543](-,148953,151532) gene= PIF1 note= Pif1p;
13847	5396	0	1	0	NC_001224	0	98	NC_001139	938026	939561	|neigh_up NC_001224-start |neigh_down CDS[fcd=13769](+,13818,16322) gene= AI1 note= Reverse transcriptase required for splicing of the	|gene gene= TOS2 |CDS[fcd=202](-,937127,938995) gene= TOS2 note= Tos2p; |misc_RNA |misc_RNA
13847	5387	0	1	0	NC_001224	0	98	NC_001139	930762	930964	|neigh_up NC_001224-start |neigh_down CDS[fcd=13769](+,13818,16322) gene= AI1 note= Reverse transcriptase required for splicing of the	|gene gene= CCH1 |CDS[fcd=-6164](+,924699,930818) gene= CCH1 note= Cch1p; |gene |tRNA note= GO_component: cytosol [goid 0005829] [evidence NAS]
13847	1082	0	1	0	NC_001224	0	98	NC_001134	667100	667211	|neigh_up NC_001224-start |neigh_down CDS[fcd=13769](+,13818,16322) gene= AI1 note= Reverse transcriptase required for splicing of the	|gene gene= PCS60 note= synonym: FAT2 |CDS[fcd=1191](-,666715,668346) gene= PCS60 note= Pcs60p;
13847	6619	0	1	0	NC_001224	0	98	NC_001141	338369	340550	|neigh_up NC_001224-start |neigh_down CDS[fcd=13769](+,13818,16322) gene= AI1 note= Reverse transcriptase required for splicing of the	|gene gene= FAA3 |CDS[fcd=-118](+,339341,341425) gene= FAA3 note= Faa3p;
13847	6616	0	1	0	NC_001224	0	98	NC_001141	334508	334968	|neigh_up NC_001224-start |neigh_down CDS[fcd=13769](+,13818,16322) gene= AI1 note= Reverse transcriptase required for splicing of the	|gene gene= TIR3 note= synonym: YIB1 |CDS(+,333724,334533) gene= TIR3 note= Tir3p; |gene gene= DOT5 |CDS(+,334879,335526) gene= DOT5 note= Dot5p;
13847	3243	0	1	0	NC_001224	0	98	NC_001136	1450790	1453638	|neigh_up NC_001224-start |neigh_down CDS[fcd=13769](+,13818,16322) gene= AI1 note= Reverse transcriptase required for splicing of the	|gene gene= RPL37B gene= RPL37B note= Rpl37bp; |gene gene= PLM2 |CDS(+,1451345,1452910) gene= PLM2 note= Plm2p; |gene gene= SAM2 note= synonym: ETH2 |CDS(-,1453302,1454456) gene= SAM2 note= Sam2p;
13847	9815	0	1	0	NC_001224	0	98	NC_001145	169177	169378	|neigh_up NC_001224-start |neigh_down CDS[fcd=13769](+,13818,16322) gene= AI1 note= Reverse transcriptase required for splicing of the	|gene |CDS[fcd=477](-,169116,169754) note= Yml053cp;
13847	6609	0	1	0	NC_001224	0	98	NC_001141	329279	329481	|neigh_up NC_001224-start |neigh_down CDS[fcd=13769](+,13818,16322) gene= AI1 note= Reverse transcriptase required for splicing of the	|gene gene= PDR11 |CDS[fcd=3060](-,328205,332440) gene= PDR11 note= Pdr11p;
13847	10881	0	1	0	NC_001224	0	98	NC_001146	198267	198281	|neigh_up NC_001224-start |neigh_down CDS[fcd=13769](+,13818,16322) gene= AI1 note= Reverse transcriptase required for splicing of the	|neigh_up CDS[fcd=-330](-,196427,197944) gene= ZWF1 note= Zwf1p; |neigh_down CDS[fcd=1704](-,198503,199978) gene= NAR1 note= Nar1p;
13847	10880	0	1	0	NC_001224	0	98	NC_001146	197789	198266	|neigh_up NC_001224-start |neigh_down CDS[fcd=13769](+,13818,16322) gene= AI1 note= Reverse transcriptase required for splicing of the	|gene gene= ZWF1 note= synonyms: POS10, MET19 |CDS[fcd=-83](-,196427,197944) gene= ZWF1 note= Zwf1p;
13847	9900	0	1	0	NC_001224	0	98	NC_001145	260408	260716	|neigh_up NC_001224-start |neigh_down CDS[fcd=13769](+,13818,16322) gene= AI1 note= Reverse transcriptase required for splicing of the	|gene gene= TRM12 note= synonym: TYW2 |CDS[fcd=-341](+,260221,261609) gene= TRM12 note= Trm12p;
13847	3159	0	1	0	NC_001224	0	98	NC_001136	1362465	1363402	|neigh_up NC_001224-start |neigh_down CDS[fcd=13769](+,13818,16322) gene= AI1 note= Reverse transcriptase required for splicing of the	|gene gene= PPN1 note= synonym: PHM5 |CDS[fcd=-63](+,1362870,1364894) gene= PPN1 note= Ppn1p;
13847	4530	0	1	0	NC_001224	0	98	NC_001139	152340	152567	|neigh_up NC_001224-start |neigh_down CDS[fcd=13769](+,13818,16322) gene= AI1 note= Reverse transcriptase required for splicing of the	|gene gene= TPN1 |CDS[fcd=329](-,151043,152782) gene= TPN1 note= Tpn1p;
13847	7526	0	1	0	NC_001224	0	98	NC_001142	725580	726231	|neigh_up NC_001224-start |neigh_down CDS[fcd=13769](+,13818,16322) gene= AI1 note= Reverse transcriptase required for splicing of the	|gene |CDS[fcd=-127](+,725778,726818) note= Yjr154wp;
13847	6445	0	1	0	NC_001224	0	98	NC_001141	178439	178772	|neigh_up NC_001224-start |neigh_down CDS[fcd=13769](+,13818,16322) gene= AI1 note= Reverse transcriptase required for splicing of the	|gene gene= SGA1 |CDS[fcd=-604](+,178001,179650) gene= SGA1 note= Sga1p;
13847	10879	0	1	0	NC_001224	0	98	NC_001146	197158	197788	|neigh_up NC_001224-start |neigh_down CDS[fcd=13769](+,13818,16322) gene= AI1 note= Reverse transcriptase required for splicing of the	|gene gene= ZWF1 note= synonyms: POS10, MET19 |CDS[fcd=471](-,196427,197944) gene= ZWF1 note= Zwf1p;
13847	13270	0	1	0	NC_001224	0	98	NC_001148	404576	405538	|neigh_up NC_001224-start |neigh_down CDS[fcd=13769](+,13818,16322) gene= AI1 note= Reverse transcriptase required for splicing of the	|gene gene= RPS9A gene= RPS9A note= Rps9ap; |neigh_up CDS[fcd=-977](-,398477,404080) gene= MOT1 note= Mot1p; |neigh_down CDS[fcd=3684](-,408007,408741) gene= ATP4 note= Atp4p;
13847	2050	0	1	0	NC_001224	0	98	NC_001136	354126	356235	|neigh_up NC_001224-start |neigh_down CDS[fcd=13769](+,13818,16322) gene= AI1 note= Reverse transcriptase required for splicing of the	|gene gene= MBP1 |CDS(+,352877,355378) gene= MBP1 note= Mbp1p; |gene gene= PSA1 note= synonyms: SRB1, VIG9, MPG1 |CDS(-,355674,356759) gene= PSA1 note= Psa1p;
13847	11818	0	1	0	NC_001224	0	98	NC_001147	212815	212907	|neigh_up NC_001224-start |neigh_down CDS[fcd=13769](+,13818,16322) gene= AI1 note= Reverse transcriptase required for splicing of the	|gene gene= PRS5 |CDS[fcd=-617](+,212244,213734) gene= PRS5 note= Prs5p;
13847	7543	0	1	0	NC_001224	0	98	NC_001143	0	3185	|neigh_up NC_001224-start |neigh_down CDS[fcd=13769](+,13818,16322) gene= AI1 note= Reverse transcriptase required for splicing of the	|repeat_region gene= TEL11L note= Telomeric region on the left arm of Chromosome XI, |repeat_region gene= TEL11L-TR note= Terminal stretch of telomeric repeats on the left |repeat_region gene= TEL11L-XR note= Telomeric X element combinatorial Repeat region on |repeat_region gene= TEL11L-XC note= Telomeric X element Core sequence on the left arm |gene gene= PAU16 |CDS[fcd=590](-,1811,2182) gene= P…
13847	3143	0	1	0	NC_001224	0	98	NC_001136	1351434	1351925	|neigh_up NC_001224-start |neigh_down CDS[fcd=13769](+,13818,16322) gene= AI1 note= Reverse transcriptase required for splicing of the	|gene |CDS[fcd=-1397](+,1350282,1352345) note= Ydr444wp;
13847	5615	0	1	0	NC_001224	0	98	NC_001140	29555	37280	|neigh_up NC_001224-start |neigh_down CDS[fcd=13769](+,13818,16322) gene= AI1 note= Reverse transcriptase required for splicing of the	|gene gene= VMR1 |CDS(-,27976,32754) gene= VMR1 note= Vmr1p; |gene gene= SBP1 note= synonyms: SSB1, SSBR1 |CDS(-,33191,34075) gene= SBP1 note= Sbp1p; |gene gene= RPL8A note= synonym: MAK7 |CDS(-,35253,36023) gene= RPL8A note= Rpl8ap; |gene gene= GUT1 |CDS(-,36377,38506) gene= GUT1 note= Gut1p;
13847	4517	0	2	0	NC_001224	0	98	NC_001139	138810	139454	|neigh_up NC_001224-start |neigh_down CDS[fcd=13769](+,13818,16322) gene= AI1 note= Reverse transcriptase required for splicing of the	|gene gene= GCN1 |CDS[fcd=-7601](+,131531,139549) gene= GCN1 note= Gcn1p;
13847	3138	0	1	0	NC_001224	0	98	NC_001136	1349711	1350076	|neigh_up NC_001224-start |neigh_down CDS[fcd=13769](+,13818,16322) gene= AI1 note= Reverse transcriptase required for splicing of the	|gene gene= SSN2 note= synonyms: MED13, RYE3, UME2, SRB9, SCA1, NUT8 |CDS[fcd=37](-,1345668,1349930) gene= SSN2 note= Ssn2p;
13847	10863	0	2	0	NC_001224	0	98	NC_001146	188300	188483	|neigh_up NC_001224-start |neigh_down CDS[fcd=13769](+,13818,16322) gene= AI1 note= Reverse transcriptase required for splicing of the	|gene gene= SLA2 note= synonyms: MOP2, END4 |CDS[fcd=-339](+,188052,190958) gene= SLA2 note= Sla2p;
13847	4519	0	2	0	NC_001224	0	98	NC_001139	139735	140027	|neigh_up NC_001224-start |neigh_down CDS[fcd=13769](+,13818,16322) gene= AI1 note= Reverse transcriptase required for splicing of the	|gene |CDS[fcd=86](-,139725,139967) note= Ygl194c-ap;
13847	9915	0	2	0	NC_001224	0	98	NC_001145	275022	275481	|neigh_up NC_001224-start |neigh_down CDS[fcd=13769](+,13818,16322) gene= AI1 note= Reverse transcriptase required for splicing of the	|gene gene= MVP1 |CDS[fcd=-1234](+,274017,275552) gene= MVP1 note= Mvp1p;
13847	9868	0	1	1	NC_001224	0	98	NC_001145	225524	225712	|neigh_up NC_001224-start |neigh_down CDS[fcd=13769](+,13818,16322) gene= AI1 note= Reverse transcriptase required for splicing of the	|neigh_up CDS[fcd=-4212](+,221406,222563) gene= YOX1 note= Yox1p; |neigh_down CDS[fcd=3046](-,226994,228664) gene= NSE5 note= Nse5p;
13847	3188	0	1	0	NC_001224	0	98	NC_001136	1390895	1391392	|neigh_up NC_001224-start |neigh_down CDS[fcd=13769](+,13818,16322) gene= AI1 note= Reverse transcriptase required for splicing of the	|gene gene= SPP41 |CDS[fcd=-2279](+,1388864,1393171) gene= SPP41 note= Spp41p;
13847	13303	0	1	0	NC_001224	0	98	NC_001148	438403	440904	|neigh_up NC_001224-start |neigh_down CDS[fcd=13769](+,13818,16322) gene= AI1 note= Reverse transcriptase required for splicing of the	|repeat_region note= Transposon YPLCTY4-1; Long Terminal Repeat (LTR) |gene |neigh_up CDS[fcd=-5133](+,434520,435761) gene= LPE10 note= Lpe10p; |neigh_down CDS[fcd=4923](+,444576,445028) gene= GRX5 note= Grx5p;
13847	3184	0	2	0	NC_001224	0	98	NC_001136	1386783	1387522	|neigh_up NC_001224-start |neigh_down CDS[fcd=13769](+,13818,16322) gene= AI1 note= Reverse transcriptase required for splicing of the	|gene gene= STP1 note= synonyms: SSY2, BAP1 |CDS[fcd=-344](+,1386808,1388367) gene= STP1 note= Stp1p;
13847	4500	0	1	0	NC_001224	0	98	NC_001139	123489	123665	|neigh_up NC_001224-start |neigh_down CDS[fcd=13769](+,13818,16322) gene= AI1 note= Reverse transcriptase required for splicing of the	|gene gene= YIP4 |CDS[fcd=19](+,123596,124303) gene= YIP4 note= Yip4p;
13847	8922	0	1	0	NC_001224	0	98	NC_001144	489501	489590	|neigh_up NC_001224-start |neigh_down CDS[fcd=13769](+,13818,16322) gene= AI1 note= Reverse transcriptase required for splicing of the	|gene |CDS[fcd=29](+,489574,489930) note= Ylr162wp;
13847	5572	0	1	0	NC_001224	0	98	NC_001139	1080590	1080953	|neigh_up NC_001224-start |neigh_down CDS[fcd=13769](+,13818,16322) gene= AI1 note= Reverse transcriptase required for splicing of the	|gene gene= PAU12 |CDS[fcd=-458](+,1080313,1080675) gene= PAU12 note= Pau12p;
13847	7517	0	2	0	NC_001224	0	98	NC_001142	720077	722260	|neigh_up NC_001224-start |neigh_down CDS[fcd=13769](+,13818,16322) gene= AI1 note= Reverse transcriptase required for splicing of the	|gene gene= DAL5 note= synonym: UREP1 |CDS[fcd=-1508](+,719660,721291) gene= DAL5 note= Dal5p;
13847	8921	0	1	0	NC_001224	0	98	NC_001144	489311	489500	|neigh_up NC_001224-start |neigh_down CDS[fcd=13769](+,13818,16322) gene= AI1 note= Reverse transcriptase required for splicing of the	|gene |CDS[fcd=-407](+,488998,489342) note= Ylr161wp; |rRNA note= GO_component: cytosolic large ribosomal subunit
13847	13295	0	1	0	NC_001224	0	98	NC_001148	431978	432660	|neigh_up NC_001224-start |neigh_down CDS[fcd=13769](+,13818,16322) gene= AI1 note= Reverse transcriptase required for splicing of the	|gene gene= ALD6 note= synonym: ALD1 |CDS[fcd=266](+,432585,434087) gene= ALD6 note= Ald6p;
13847	8924	0	1	0	NC_001224	0	98	NC_001144	489742	489886	|neigh_up NC_001224-start |neigh_down CDS[fcd=13769](+,13818,16322) gene= AI1 note= Reverse transcriptase required for splicing of the	|gene |CDS[fcd=-240](+,489574,489930) note= Ylr162wp;
13847	8925	0	1	0	NC_001224	0	98	NC_001144	489887	494913	|neigh_up NC_001224-start |neigh_down CDS[fcd=13769](+,13818,16322) gene= AI1 note= Reverse transcriptase required for splicing of the	|gene |CDS(+,489574,489930) note= Ylr162wp; |gene |CDS(+,490407,490595) note= Ylr162w-ap; |gene gene= MAS1 note= synonym: MIF1 |CDS(-,491868,493256) gene= MAS1 note= Mas1p; |gene |CDS(+,493885,494391) note= Ylr164wp; |gene gene= PUS5 |CDS(-,494496,495260) gene= PUS5 note= Pus5p;
13847	179	0	1	0	NC_001224	0	98	NC_001133	133251	134220	|neigh_up NC_001224-start |neigh_down CDS[fcd=13769](+,13818,16322) gene= AI1 note= Reverse transcriptase required for splicing of the	|gene gene= SWC3 note= synonym: SWC1 |CDS(+,132202,134079) gene= SWC3 note= Swc3p; |gene gene= MDM10 note= synonym: FUN37 |CDS(-,134186,135667) gene= MDM10 note= Mdm10p;
13847	11780	0	1	0	NC_001224	0	98	NC_001147	171184	171594	|neigh_up NC_001224-start |neigh_down CDS[fcd=13769](+,13818,16322) gene= AI1 note= Reverse transcriptase required for splicing of the	|gene gene= IRA2 note= synonyms: GLC4, CCS1 |CDS[fcd=-319](+,171070,180309) gene= IRA2 note= Ira2p;
13847	5578	0	1	0	NC_001224	0	98	NC_001139	1086772	1087643	|neigh_up NC_001224-start |neigh_down CDS[fcd=13769](+,13818,16322) gene= AI1 note= Reverse transcriptase required for splicing of the	|repeat_region gene= TEL07R note= Telomeric region on the right arm of Chromosome |repeat_region gene= TEL07R-YP note= Telomeric long Y' element on the right arm of |gene gene= YRF1-3 note= synonym: YRF1 gene= YRF1-3 note= Yrf1-3p; |neigh_up CDS[fcd=-4471](-,1081591,1082736) gene= COS6 note= Cos6p; |neigh_down NC_001139-end
13847	13287	0	1	0	NC_001224	0	98	NC_001148	424732	425358	|neigh_up NC_001224-start |neigh_down CDS[fcd=13769](+,13818,16322) gene= AI1 note= Reverse transcriptase required for splicing of the	|gene |CDS(-,424212,425093) note= Ypl068cp; |gene |CDS(-,425248,425844) note= Ypl067cp;
13847	13213	0	1	0	NC_001224	0	98	NC_001148	357305	357581	|neigh_up NC_001224-start |neigh_down CDS[fcd=13769](+,13818,16322) gene= AI1 note= Reverse transcriptase required for splicing of the	|gene gene= MSD1 note= synonym: LPG5 |CDS[fcd=-1746](+,355697,357673) gene= MSD1 note= Msd1p;
13847	8877	0	7	2	NC_001224	0	98	NC_001144	460610	460812	|neigh_up NC_001224-start |neigh_down CDS[fcd=13769](+,13818,16322) gene= AI1 note= Reverse transcriptase required for splicing of the	|rRNA |rRNA |rRNA |neigh_up CDS[fcd=-6014](+,454697,455071) gene= TAR1 note= Tar1p; |neigh_down CDS[fcd=1961](-,462523,462672) note= Ylr154c-gp;
13847	9952	0	1	0	NC_001224	0	98	NC_001145	307119	307281	|neigh_up NC_001224-start |neigh_down CDS[fcd=13769](+,13818,16322) gene= AI1 note= Reverse transcriptase required for splicing of the	|neigh_up CDS[fcd=-1608](-,303235,305592) gene= SOK2 note= Sok2p; |neigh_down CDS[fcd=288](+,307488,308681) gene= SPO20 note= Spo20p;
13847	8879	0	12	2	NC_001224	0	98	NC_001144	460886	461734	|neigh_up NC_001224-start |neigh_down CDS[fcd=13769](+,13818,16322) gene= AI1 note= Reverse transcriptase required for splicing of the	|rRNA |rRNA |rRNA note= GO_component: cytosolic large ribosomal subunit |neigh_up CDS[fcd=-6613](+,454697,455071) gene= TAR1 note= Tar1p; |neigh_down CDS[fcd=1362](-,462523,462672) note= Ylr154c-gp;
13847	8875	0	3	1	NC_001224	0	98	NC_001144	459297	460024	|neigh_up NC_001224-start |neigh_down CDS[fcd=13769](+,13818,16322) gene= AI1 note= Reverse transcriptase required for splicing of the	|rRNA |rRNA note= GO_component: cytosolic large ribosomal subunit |rRNA |neigh_up CDS[fcd=-4963](+,454697,455071) gene= TAR1 note= Tar1p; |neigh_down CDS[fcd=3012](-,462523,462672) note= Ylr154c-gp;
13847	5558	0	1	0	NC_001224	0	98	NC_001139	1070001	1070102	|neigh_up NC_001224-start |neigh_down CDS[fcd=13769](+,13818,16322) gene= AI1 note= Reverse transcriptase required for splicing of the	|neigh_up CDS[fcd=-1053](-,1067229,1068998) note= Ygr287cp; |neigh_down CDS[fcd=249](+,1070300,1071721) gene= MAL13 note= Mal13p;
13847	8870	0	3	2	NC_001224	0	98	NC_001144	457350	457887	|neigh_up NC_001224-start |neigh_down CDS[fcd=13769](+,13818,16322) gene= AI1 note= Reverse transcriptase required for splicing of the	|rRNA |rRNA note= GO_component: cytosolic small ribosomal subunit |rRNA |neigh_up CDS[fcd=-2921](+,454697,455071) gene= TAR1 note= Tar1p; |neigh_down CDS[fcd=5054](-,462523,462672) note= Ylr154c-gp;
13847	198	0	1	0	NC_001224	0	98	NC_001133	166328	166840	|neigh_up NC_001224-start |neigh_down CDS[fcd=13769](+,13818,16322) gene= AI1 note= Reverse transcriptase required for splicing of the	|gene |tRNA note= GO_component: cytosol [goid 0005829] [evidence NAS] |gene gene= BUD14 |CDS[fcd=2282](-,166743,168866) gene= BUD14 note= Bud14p;
13847	193	0	1	0	NC_001224	0	98	NC_001133	155451	157329	|neigh_up NC_001224-start |neigh_down CDS[fcd=13769](+,13818,16322) gene= AI1 note= Reverse transcriptase required for splicing of the	|gene gene= SWD1 note= synonyms: SAF49, CPS50, FUN16 |CDS(+,155007,156287) gene= SWD1 note= Swd1p; |gene gene= RFA1 note= synonyms: RPA1, FUN3, BUF2 |CDS(-,156756,158621) gene= RFA1 note= Rfa1p;
13847	8864	0	6	0	NC_001224	0	98	NC_001144	454005	454163	|neigh_up NC_001224-start |neigh_down CDS[fcd=13769](+,13818,16322) gene= AI1 note= Reverse transcriptase required for splicing of the	|rRNA |rRNA note= GO_component: cytosolic large ribosomal subunit |neigh_up CDS[fcd=-5769](-,447983,448315) gene= RNH203 note= Rnh203p; |neigh_down CDS[fcd=613](+,454697,455071) gene= TAR1 note= Tar1p;
13847	194	0	1	0	NC_001224	0	98	NC_001133	157330	158544	|neigh_up NC_001224-start |neigh_down CDS[fcd=13769](+,13818,16322) gene= AI1 note= Reverse transcriptase required for splicing of the	|gene gene= RFA1 note= synonyms: RPA1, FUN3, BUF2 |CDS[fcd=684](-,156756,158621) gene= RFA1 note= Rfa1p;
13847	7483	0	1	0	NC_001224	0	98	NC_001142	698178	698887	|neigh_up NC_001224-start |neigh_down CDS[fcd=13769](+,13818,16322) gene= AI1 note= Reverse transcriptase required for splicing of the	|gene gene= PMT4 |CDS[fcd=2076](-,698320,700608) gene= PMT4 note= Pmt4p;
13847	223	0	1	0	NC_001224	0	98	NC_001133	188638	188872	|neigh_up NC_001224-start |neigh_down CDS[fcd=13769](+,13818,16322) gene= AI1 note= Reverse transcriptase required for splicing of the	|gene gene= MST28 |CDS[fcd=-654](+,188101,188805) gene= MST28 note= Mst28p;
13847	10785	0	1	1	NC_001224	0	98	NC_001146	116644	117456	|neigh_up NC_001224-start |neigh_down CDS[fcd=13769](+,13818,16322) gene= AI1 note= Reverse transcriptase required for splicing of the	|gene |CDS(+,116679,116867) note= Ynl277w-ap; |gene gene= MET2 |CDS(+,117349,118809) gene= MET2 note= Met2p;
13847	8891	0	7	0	NC_001224	0	98	NC_001144	464974	466214	|neigh_up NC_001224-start |neigh_down CDS[fcd=13769](+,13818,16322) gene= AI1 note= Reverse transcriptase required for splicing of the	|rRNA |rRNA |rRNA note= GO_component: cytosolic small ribosomal subunit |neigh_up CDS[fcd=-2922](-,462523,462672) note= Ylr154c-gp; |neigh_down CDS[fcd=3365](-,468828,468959) note= Ylr154c-hp;
13847	8880	0	8	1	NC_001224	0	98	NC_001144	461735	462543	|neigh_up NC_001224-start |neigh_down CDS[fcd=13769](+,13818,16322) gene= AI1 note= Reverse transcriptase required for splicing of the	|rRNA |rRNA note= GO_component: cytosolic large ribosomal subunit |gene |CDS[fcd=533](-,462523,462672) note= Ylr154c-gp;
13847	11876	0	1	0	NC_001224	0	98	NC_001147	254060	255189	|neigh_up NC_001224-start |neigh_down CDS[fcd=13769](+,13818,16322) gene= AI1 note= Reverse transcriptase required for splicing of the	|gene gene= RPP2A note= synonyms: RPLA2, RPL44 |CDS(+,254296,254616) gene= RPP2A note= Rpp2ap; |gene |CDS(-,254925,255020) note= Yol038c-ap;
13847	8881	0	2	1	NC_001224	0	98	NC_001144	462544	462591	|neigh_up NC_001224-start |neigh_down CDS[fcd=13769](+,13818,16322) gene= AI1 note= Reverse transcriptase required for splicing of the	|rRNA |rRNA note= GO_component: cytosolic large ribosomal subunit |gene |CDS[fcd=105](-,462523,462672) note= Ylr154c-gp;
13847	6466	0	2	0	NC_001224	0	98	NC_001141	192574	192681	|neigh_up NC_001224-start |neigh_down CDS[fcd=13769](+,13818,16322) gene= AI1 note= Reverse transcriptase required for splicing of the	|gene |CDS[fcd=565](-,191027,193192) note= Yil091cp;
13847	9925	0	1	0	NC_001224	0	98	NC_001145	281620	281946	|neigh_up NC_001224-start |neigh_down CDS[fcd=13769](+,13818,16322) gene= AI1 note= Reverse transcriptase required for splicing of the	|gene gene= PLB1 |CDS[fcd=801](-,280590,282584) gene= PLB1 note= Plb1p;
13847	7427	0	1	0	NC_001224	0	98	NC_001142	647264	647727	|neigh_up NC_001224-start |neigh_down CDS[fcd=13769](+,13818,16322) gene= AI1 note= Reverse transcriptase required for splicing of the	|gene |CDS(+,647120,647470) note= Yjr120wp; |gene gene= ATP2 |CDS(+,647601,649136) gene= ATP2 note= Atp2p;
13847	2173	0	2	0	NC_001224	0	98	NC_001136	455105	455257	|neigh_up NC_001224-start |neigh_down CDS[fcd=13769](+,13818,16322) gene= AI1 note= Reverse transcriptase required for splicing of the	|gene gene= RAD57 |CDS[fcd=17](+,455198,456580) gene= RAD57 note= Rad57p;
13847	6475	0	1	0	NC_001224	0	98	NC_001141	199252	199652	|neigh_up NC_001224-start |neigh_down CDS[fcd=13769](+,13818,16322) gene= AI1 note= Reverse transcriptase required for splicing of the	|gene gene= AVT7 |CDS(-,197928,199400) gene= AVT7 note= Avt7p; |gene gene= LRC2 |CDS(-,199643,200116) gene= LRC2 note= Lrc2p;
13847	11861	0	1	0	NC_001224	0	98	NC_001147	241721	241934	|neigh_up NC_001224-start |neigh_down CDS[fcd=13769](+,13818,16322) gene= AI1 note= Reverse transcriptase required for splicing of the	|gene note= Yol047cp; |neigh_up CDS[fcd=-3209](+,238618,240093) gene= GSH2 note= Gsh2p; |neigh_down CDS[fcd=1669](+,243496,246801) gene= PSK2 note= Psk2p;
13847	2168	0	1	0	NC_001224	0	98	NC_001136	451818	452092	|neigh_up NC_001224-start |neigh_down CDS[fcd=13769](+,13818,16322) gene= AI1 note= Reverse transcriptase required for splicing of the	|gene gene= NTH1 |CDS[fcd=517](-,450217,452472) gene= NTH1 note= Nth1p;
13847	7428	0	1	0	NC_001224	0	98	NC_001142	647728	648252	|neigh_up NC_001224-start |neigh_down CDS[fcd=13769](+,13818,16322) gene= AI1 note= Reverse transcriptase required for splicing of the	|gene gene= ATP2 |CDS[fcd=-389](+,647601,649136) gene= ATP2 note= Atp2p;
13847	4556	0	1	0	NC_001224	0	98	NC_001139	178328	180420	|neigh_up NC_001224-start |neigh_down CDS[fcd=13769](+,13818,16322) gene= AI1 note= Reverse transcriptase required for splicing of the	|gene gene= KEM1 note= synonyms: XRN1, SKI1, SEP1, RAR5, DST2 |CDS[fcd=745](-,175533,180119) gene= KEM1 note= Kem1p;
13847	8861	0	3	1	NC_001224	0	98	NC_001144	453584	453900	|neigh_up NC_001224-start |neigh_down CDS[fcd=13769](+,13818,16322) gene= AI1 note= Reverse transcriptase required for splicing of the	|rRNA |rRNA note= GO_component: cytosolic large ribosomal subunit |neigh_up CDS[fcd=-5427](-,447983,448315) gene= RNH203 note= Rnh203p; |neigh_down CDS[fcd=955](+,454697,455071) gene= TAR1 note= Tar1p;
13847	9940	0	1	0	NC_001224	0	98	NC_001145	292987	293628	|neigh_up NC_001224-start |neigh_down CDS[fcd=13769](+,13818,16322) gene= AI1 note= Reverse transcriptase required for splicing of the	|gene gene= CLU1 note= synonym: TIF31 |CDS[fcd=-2174](+,291133,294966) gene= CLU1 note= Clu1p;
13847	8855	0	10	1	NC_001224	0	98	NC_001144	451749	452597	|neigh_up NC_001224-start |neigh_down CDS[fcd=13769](+,13818,16322) gene= AI1 note= Reverse transcriptase required for splicing of the	|rRNA |rRNA |rRNA note= GO_component: cytosolic large ribosomal subunit |neigh_up CDS[fcd=-3858](-,447983,448315) gene= RNH203 note= Rnh203p; |neigh_down CDS[fcd=2524](+,454697,455071) gene= TAR1 note= Tar1p;
13847	8853	0	7	1	NC_001224	0	98	NC_001144	451473	451675	|neigh_up NC_001224-start |neigh_down CDS[fcd=13769](+,13818,16322) gene= AI1 note= Reverse transcriptase required for splicing of the	|rRNA |rRNA |neigh_up CDS[fcd=-3259](-,447983,448315) gene= RNH203 note= Rnh203p; |neigh_down CDS[fcd=3123](+,454697,455071) gene= TAR1 note= Tar1p;
13847	6491	0	1	0	NC_001224	0	98	NC_001141	216304	217123	|neigh_up NC_001224-start |neigh_down CDS[fcd=13769](+,13818,16322) gene= AI1 note= Reverse transcriptase required for splicing of the	|gene gene= SEC28 note= synonym: ANU2 |CDS[fcd=-58](+,216655,217545) gene= SEC28 note= Sec28p;
13847	2155	0	1	0	NC_001224	0	98	NC_001136	437911	438716	|neigh_up NC_001224-start |neigh_down CDS[fcd=13769](+,13818,16322) gene= AI1 note= Reverse transcriptase required for splicing of the	|gene gene= RPT2 note= synonyms: YTA5, YHS4 |CDS[fcd=-269](+,438044,439357) gene= RPT2 note= Rpt2p;
13847	8851	0	1	0	NC_001224	0	98	NC_001144	449703	449847	|neigh_up NC_001224-start |neigh_down CDS[fcd=13769](+,13818,16322) gene= AI1 note= Reverse transcriptase required for splicing of the	|neigh_up CDS[fcd=-1460](-,447983,448315) gene= RNH203 note= Rnh203p; |neigh_down CDS[fcd=4922](+,454697,455071) gene= TAR1 note= Tar1p;
13847	2443	0	1	0	NC_001224	0	98	NC_001136	698325	699665	|neigh_up NC_001224-start |neigh_down CDS[fcd=13769](+,13818,16322) gene= AI1 note= Reverse transcriptase required for splicing of the	|gene gene= INO2 note= synonyms: SCS1, DIE1 |CDS[fcd=470](-,698551,699465) gene= INO2 note= Ino2p;
13847	7414	0	1	0	NC_001224	0	98	NC_001142	634922	635480	|neigh_up NC_001224-start |neigh_down CDS[fcd=13769](+,13818,16322) gene= AI1 note= Reverse transcriptase required for splicing of the	|gene gene= YMR1 |CDS[fcd=-1592](+,633609,635675) gene= YMR1 note= Ymr1p;
13847	12194	0	1	0	NC_001224	0	98	NC_001147	528996	529899	|neigh_up NC_001224-start |neigh_down CDS[fcd=13769](+,13818,16322) gene= AI1 note= Reverse transcriptase required for splicing of the	|gene gene= TFC7 |CDS[fcd=-505](+,528942,530249) gene= TFC7 note= Tfc7p;
13847	284	0	1	0	NC_001224	0	98	NC_001133	224094	224448	|neigh_up NC_001224-start |neigh_down CDS[fcd=13769](+,13818,16322) gene= AI1 note= Reverse transcriptase required for splicing of the	|neigh_up CDS[fcd=-1874](+,222397,222882) note= Yar068wp; |neigh_down CDS[fcd=1180](+,225451,226854) gene= PHO11 note= Pho11p;
13847	13854	0	4	3	NC_001224	0	98	NC_001224	2119	2324	|neigh_up NC_001224-start |neigh_down CDS[fcd=13769](+,13818,16322) gene= AI1 note= Reverse transcriptase required for splicing of the	|neigh_up NC_001224-start |neigh_down CDS[fcd=11597](+,13818,16322) gene= AI1 note= Reverse transcriptase required for splicing of the
13847	7398	0	1	0	NC_001224	0	98	NC_001142	622969	623165	|neigh_up NC_001224-start |neigh_down CDS[fcd=13769](+,13818,16322) gene= AI1 note= Reverse transcriptase required for splicing of the	|gene gene= SOD1 note= synonym: CRS4 |CDS[fcd=-61](-,622542,623006) gene= SOD1 note= Sod1p;
13847	5244	0	1	0	NC_001224	0	98	NC_001139	798285	798746	|neigh_up NC_001224-start |neigh_down CDS[fcd=13769](+,13818,16322) gene= AI1 note= Reverse transcriptase required for splicing of the	|gene gene= CYS4 note= synonyms: VMA41, STR4, NHS5 |CDS[fcd=33](+,798548,800071) gene= CYS4 note= Cys4p;
13847	12885	0	1	0	NC_001224	0	98	NC_001148	51609	53269	|neigh_up NC_001224-start |neigh_down CDS[fcd=13769](+,13818,16322) gene= AI1 note= Reverse transcriptase required for splicing of the	|gene gene= APM1 note= synonym: YAP54 |CDS[fcd=232](-,51244,52671) gene= APM1 note= Apm1p;
13847	261	0	1	0	NC_001224	0	98	NC_001133	206176	206445	|neigh_up NC_001224-start |neigh_down CDS[fcd=13769](+,13818,16322) gene= AI1 note= Reverse transcriptase required for splicing of the	|gene gene= FLO1 note= synonyms: FLO4, FLO2 |CDS[fcd=-2916](+,203394,208007) gene= FLO1 note= Flo1p;
13847	11261	0	1	0	NC_001224	0	98	NC_001146	495152	495883	|neigh_up NC_001224-start |neigh_down CDS[fcd=13769](+,13818,16322) gene= AI1 note= Reverse transcriptase required for splicing of the	|gene gene= FKH2 |CDS[fcd=2773](-,495702,498290) gene= FKH2 note= Fkh2p;
13847	13847	0	1	2	NC_001224	0	98	NC_001224	0	98	|neigh_up NC_001224-start |neigh_down CDS[fcd=13769](+,13818,16322) gene= AI1 note= Reverse transcriptase required for splicing of the	|neigh_up NC_001224-start |neigh_down CDS[fcd=13769](+,13818,16322) gene= AI1 note= Reverse transcriptase required for splicing of the
13847	12888	0	1	0	NC_001224	0	98	NC_001148	54667	59791	|neigh_up NC_001224-start |neigh_down CDS[fcd=13769](+,13818,16322) gene= AI1 note= Reverse transcriptase required for splicing of the	|gene gene= THI21 |CDS(-,53498,55153) gene= THI21 note= Thi21p; |LTR note= YPLCDELTA1 |gene note= GO_component: cytosol [goid 0005829] [evidence NAS] |LTR note= YPLWSIGMA1 |LTR note= YPLWDELTA2 |repeat_region note= Transposon YPLWTY1-1; Long Terminal Repeat (LTR) |LTR note= YPLWDELTA3 |gene note= Ypl257w-bp; |gene |CDS(+,56748,58070) note= Ypl257w-ap;
13847	13845	0	1	0	NC_001224	0	98	NC_001148	947193	947927	|neigh_up NC_001224-start |neigh_down CDS[fcd=13769](+,13818,16322) gene= AI1 note= Reverse transcriptase required for splicing of the	|repeat_region gene= TEL16R note= Telomeric region on the right arm of Chromosome |repeat_region gene= TEL16R-YP note= Telomeric short Y' element on the right arm of |gene |CDS[fcd=-2961](+,944599,947697) note= Ypr204wp;
13847	4159	0	1	0	NC_001224	0	98	NC_001138	106193	106626	|neigh_up NC_001224-start |neigh_down CDS[fcd=13769](+,13818,16322) gene= AI1 note= Reverse transcriptase required for splicing of the	|gene gene= MDJ1 |CDS[fcd=-179](-,104695,106230) gene= MDJ1 note= Mdj1p;
13847	1344	0	1	0	NC_001224	0	98	NC_001135	63086	63488	|neigh_up NC_001224-start |neigh_down CDS[fcd=13769](+,13818,16322) gene= AI1 note= Reverse transcriptase required for splicing of the	|gene |CDS(-,62776,63282) note= Ycl033cp; |gene gene= STE50 |CDS(+,63441,64481) gene= STE50 note= Ste50p;
13847	9069	0	1	0	NC_001224	0	98	NC_001144	602338	603701	|neigh_up NC_001224-start |neigh_down CDS[fcd=13769](+,13818,16322) gene= AI1 note= Reverse transcriptase required for splicing of the	|gene gene= ECM22 |CDS[fcd=-554](-,600021,602465) gene= ECM22 note= Ecm22p; |rep_origin note= ARS1218
13847	10017	0	1	0	NC_001224	0	98	NC_001145	359579	361394	|neigh_up NC_001224-start |neigh_down CDS[fcd=13769](+,13818,16322) gene= AI1 note= Reverse transcriptase required for splicing of the	|repeat_region note= Transposon YMRCTY1-3; Long Terminal Repeat (LTR) |gene note= Ymr045cp; |gene |CDS[fcd=2140](-,361304,362626) note= Ymr046cp;
13847	269	0	1	0	NC_001224	0	98	NC_001133	212629	216198	|neigh_up NC_001224-start |neigh_down CDS[fcd=13769](+,13818,16322) gene= AI1 note= Reverse transcriptase required for splicing of the	|rep_origin note= ARS111 |neigh_up CDS[fcd=-11019](+,203394,208007) gene= FLO1 note= Flo1p; |neigh_down CDS[fcd=5776](+,220189,220488) note= Yar064wp;
13847	9040	0	1	0	NC_001224	0	98	NC_001144	574586	576096	|neigh_up NC_001224-start |neigh_down CDS[fcd=13769](+,13818,16322) gene= AI1 note= Reverse transcriptase required for splicing of the	|gene gene= MSC3 |CDS[fcd=-1188](+,574153,576339) gene= MSC3 note= Msc3p;
13847	11203	0	2	0	NC_001224	0	98	NC_001146	439413	439661	|neigh_up NC_001224-start |neigh_down CDS[fcd=13769](+,13818,16322) gene= AI1 note= Reverse transcriptase required for splicing of the	|gene gene= RAS2 note= synonyms: TSL7, GLC5, CYR3, CTN5 |CDS[fcd=1035](-,439604,440572) gene= RAS2 note= Ras2p;
13847	9053	0	2	0	NC_001224	0	98	NC_001144	586973	587503	|neigh_up NC_001224-start |neigh_down CDS[fcd=13769](+,13818,16322) gene= AI1 note= Reverse transcriptase required for splicing of the	|gene |CDS[fcd=-772](+,586466,587575) note= Ylr224wp;
13847	11205	0	1	0	NC_001224	0	98	NC_001146	439710	440736	|neigh_up NC_001224-start |neigh_down CDS[fcd=13769](+,13818,16322) gene= AI1 note= Reverse transcriptase required for splicing of the	|gene gene= RAS2 note= synonyms: TSL7, GLC5, CYR3, CTN5 |CDS[fcd=349](-,439604,440572) gene= RAS2 note= Ras2p;
13847	11207	0	1	0	NC_001224	0	98	NC_001146	441216	442051	|neigh_up NC_001224-start |neigh_down CDS[fcd=13769](+,13818,16322) gene= AI1 note= Reverse transcriptase required for splicing of the	|gene gene= PHO23 |CDS[fcd=727](-,441368,442360) gene= PHO23 note= Pho23p;
13847	11224	0	1	0	NC_001224	0	98	NC_001146	457718	458305	|neigh_up NC_001224-start |neigh_down CDS[fcd=13769](+,13818,16322) gene= AI1 note= Reverse transcriptase required for splicing of the	|gene gene= TOP2 note= synonyms: TRF3, TOR3 |CDS[fcd=-305](+,457706,461992) gene= TOP2 note= Top2p;
13847	13884	0	1	0	NC_001224	0	98	NC_001224	10405	10416	|neigh_up NC_001224-start |neigh_down CDS[fcd=13769](+,13818,16322) gene= AI1 note= Reverse transcriptase required for splicing of the	|neigh_up NC_001224-start |neigh_down CDS[fcd=3408](+,13818,16322) gene= AI1 note= Reverse transcriptase required for splicing of the
13847	7367	0	1	0	NC_001224	0	98	NC_001142	599642	600089	|neigh_up NC_001224-start |neigh_down CDS[fcd=13769](+,13818,16322) gene= AI1 note= Reverse transcriptase required for splicing of the	|gene gene= BUD4 |CDS[fcd=-1137](+,598728,603074) gene= BUD4 note= Bud4p;
13847	9994	0	1	0	NC_001224	0	98	NC_001145	344287	347185	|neigh_up NC_001224-start |neigh_down CDS[fcd=13769](+,13818,16322) gene= AI1 note= Reverse transcriptase required for splicing of the	|gene gene= MSN2 |CDS[fcd=780](-,344402,346516) gene= MSN2 note= Msn2p;
13847	11216	0	1	0	NC_001224	0	98	NC_001146	449687	451304	|neigh_up NC_001224-start |neigh_down CDS[fcd=13769](+,13818,16322) gene= AI1 note= Reverse transcriptase required for splicing of the	|gene gene= YPT53 |CDS(+,449870,450532) gene= YPT53 note= Ypt53p; |gene |CDS(+,450873,452075) note= Ynl092wp;
13847	1381	0	1	0	NC_001224	0	98	NC_001135	94059	95669	|neigh_up NC_001224-start |neigh_down CDS[fcd=13769](+,13818,16322) gene= AI1 note= Reverse transcriptase required for splicing of the	|gene gene= NFS1 note= synonym: SPL1 |CDS(-,92777,94270) gene= NFS1 note= Nfs1p; |gene gene= DCC1 |CDS(-,94621,95763) gene= DCC1 note= Dcc1p;
13847	11223	0	1	0	NC_001224	0	98	NC_001146	456303	457717	|neigh_up NC_001224-start |neigh_down CDS[fcd=13769](+,13818,16322) gene= AI1 note= Reverse transcriptase required for splicing of the	|gene gene= RHO2 |CDS(+,456567,457145) gene= RHO2 note= Rho2p; |gene gene= TOP2 note= synonyms: TRF3, TOR3 |CDS(+,457706,461992) gene= TOP2 note= Top2p;
13847	9039	0	1	0	NC_001224	0	98	NC_001144	574499	574585	|neigh_up NC_001224-start |neigh_down CDS[fcd=13769](+,13818,16322) gene= AI1 note= Reverse transcriptase required for splicing of the	|gene gene= MSC3 |CDS[fcd=-389](+,574153,576339) gene= MSC3 note= Msc3p;
13847	3462	0	1	0	NC_001224	0	98	NC_001137	105981	107767	|neigh_up NC_001224-start |neigh_down CDS[fcd=13769](+,13818,16322) gene= AI1 note= Reverse transcriptase required for splicing of the	|gene |CDS(-,102581,106147) note= Yel025cp; |gene gene= RIP1 |CDS(+,107260,107907) gene= RIP1 note= Rip1p;
13847	6394	0	1	0	NC_001224	0	98	NC_001141	138818	139286	|neigh_up NC_001224-start |neigh_down CDS[fcd=13769](+,13818,16322) gene= AI1 note= Reverse transcriptase required for splicing of the	|neigh_up CDS[fcd=-1178](-,136651,137874) gene= RPI1 note= Rpi1p; |neigh_down CDS[fcd=697](+,139749,140444) gene= RHO3 note= Rho3p;
13847	13902	0	1	1	NC_001224	0	98	NC_001224	12384	12556	|neigh_up NC_001224-start |neigh_down CDS[fcd=13769](+,13818,16322) gene= AI1 note= Reverse transcriptase required for splicing of the	|neigh_up NC_001224-start |neigh_down CDS[fcd=1348](+,13818,16322) gene= AI1 note= Reverse transcriptase required for splicing of the
13847	10110	0	1	0	NC_001224	0	98	NC_001145	449746	450853	|neigh_up NC_001224-start |neigh_down CDS[fcd=13769](+,13818,16322) gene= AI1 note= Reverse transcriptase required for splicing of the	|gene |CDS(+,449244,449927) note= Ymr090wp; |gene gene= NPL6 note= synonym: RSC7 |CDS(-,450057,451364) gene= NPL6 note= Npl6p;
13847	13901	0	1	2	NC_001224	0	98	NC_001224	12360	12383	|neigh_up NC_001224-start |neigh_down CDS[fcd=13769](+,13818,16322) gene= AI1 note= Reverse transcriptase required for splicing of the	|neigh_up NC_001224-start |neigh_down CDS[fcd=1447](+,13818,16322) gene= AI1 note= Reverse transcriptase required for splicing of the
13847	10099	0	1	0	NC_001224	0	98	NC_001145	443255	445257	|neigh_up NC_001224-start |neigh_down CDS[fcd=13769](+,13818,16322) gene= AI1 note= Reverse transcriptase required for splicing of the	|gene |CDS(+,442526,443380) note= Ymr087wp; |gene gene= VBA1 |CDS(-,443413,445101) gene= VBA1 note= Vba1p;
13847	5155	0	1	0	NC_001224	0	98	NC_001139	729516	729617	|neigh_up NC_001224-start |neigh_down CDS[fcd=13769](+,13818,16322) gene= AI1 note= Reverse transcriptase required for splicing of the	|gene gene= NUP57 |CDS[fcd=110](-,728051,729676) gene= NUP57 note= Nup57p;
13847	3464	0	1	0	NC_001224	0	98	NC_001137	107822	108811	|neigh_up NC_001224-start |neigh_down CDS[fcd=13769](+,13818,16322) gene= AI1 note= Reverse transcriptase required for splicing of the	|gene gene= RIP1 |CDS(+,107260,107907) gene= RIP1 note= Rip1p; |gene |CDS(-,108504,110552) note= Yel023cp;
13847	9017	0	1	0	NC_001224	0	98	NC_001144	557934	559209	|neigh_up NC_001224-start |neigh_down CDS[fcd=13769](+,13818,16322) gene= AI1 note= Reverse transcriptase required for splicing of the	|gene gene= HRD3 |CDS[fcd=-1781](+,556790,559291) gene= HRD3 note= Hrd3p;
13847	3468	0	1	0	NC_001224	0	98	NC_001137	109721	110982	|neigh_up NC_001224-start |neigh_down CDS[fcd=13769](+,13818,16322) gene= AI1 note= Reverse transcriptase required for splicing of the	|gene |CDS[fcd=201](-,108504,110552) note= Yel023cp;
13847	11198	0	1	0	NC_001224	0	98	NC_001146	435563	437723	|neigh_up NC_001224-start |neigh_down CDS[fcd=13769](+,13818,16322) gene= AI1 note= Reverse transcriptase required for splicing of the	|gene gene= AVT4 |CDS(+,435001,437142) gene= AVT4 note= Avt4p; |gene gene= AIM37 |CDS(+,437615,438319) gene= AIM37 note= Aim37p;
13847	4215	0	2	0	NC_001224	0	98	NC_001138	160912	162268	|neigh_up NC_001224-start |neigh_down CDS[fcd=13769](+,13818,16322) gene= AI1 note= Reverse transcriptase required for splicing of the	|gene gene= FAR7 |CDS[fcd=-1061](+,160529,161194) gene= FAR7 note= Far7p; |LTR note= YFRCDELTA8 |gene gene= SUF20 |tRNA gene= SUF20 note= GO_component: cytosol [goid 0005829] [evidence NAS]
13847	8999	0	1	0	NC_001224	0	98	NC_001144	541391	542005	|neigh_up NC_001224-start |neigh_down CDS[fcd=13769](+,13818,16322) gene= AI1 note= Reverse transcriptase required for splicing of the	|gene |CDS(-,540811,541575) note= Ylr194cp; |gene gene= NMT1 note= synonym: CDC72 |CDS(-,541939,543306) gene= NMT1 note= Nmt1p;
13847	7332	0	2	0	NC_001224	0	98	NC_001142	573121	573490	|neigh_up NC_001224-start |neigh_down CDS[fcd=13769](+,13818,16322) gene= AI1 note= Reverse transcriptase required for splicing of the	|gene gene= MOG1 |CDS[fcd=-217](+,573088,573744) gene= MOG1 note= Mog1p;
13847	335	0	1	0	NC_001224	0	98	NC_001134	35978	36550	|neigh_up NC_001224-start |neigh_down CDS[fcd=13769](+,13818,16322) gene= AI1 note= Reverse transcriptase required for splicing of the	|LTR note= YBLCTAU1 |gene note= GO_component: cytosol [goid 0005829] [evidence NAS] |neigh_up CDS[fcd=-6332](+,29932,31248) note= Ybl100w-ap; |neigh_down CDS[fcd=786](+,37050,38687) gene= ATP1 note= Atp1p;
13847	13905	0	1	4	NC_001224	0	98	NC_001224	12811	17288	|neigh_up NC_001224-start |neigh_down CDS[fcd=13769](+,13818,16322) gene= AI1 note= Reverse transcriptase required for splicing of the	|gene gene= COX1 gene= COX1 note= Subunit I of cytochrome c oxidase, which is the |gene gene= AI5_ALPHA gene= AI5_ALPHA note= Endonuclease I-SceIV, involved in intron mobility; |gene gene= AI4 gene= AI4 note= Endonuclease I-SceII, encoded by a mobile group I |gene gene= AI3 gene= AI3 note= Endonuclease I-SceIII, encoded by a mobile group I |gene gene= AI2 gene= AI2 note= Reverse transcriptase req…
13847	13910	0	2	2	NC_001224	0	98	NC_001224	26193	27399	|neigh_up NC_001224-start |neigh_down CDS[fcd=13769](+,13818,16322) gene= AI1 note= Reverse transcriptase required for splicing of the	|gene gene= COX1 gene= COX1 note= Subunit I of cytochrome c oxidase, which is the |neigh_up CDS[fcd=-12978](+,13818,16322) gene= AI1 note= Reverse transcriptase required for splicing of the |neigh_down CDS[fcd=870](+,27666,27812) gene= ATP8 note= Subunit 8 of the F0 sector of mitochondrial inner
13847	3487	0	1	0	NC_001224	0	98	NC_001137	122156	123186	|neigh_up NC_001224-start |neigh_down CDS[fcd=13769](+,13818,16322) gene= AI1 note= Reverse transcriptase required for splicing of the	|gene gene= EAF5 |CDS(+,121471,122310) gene= EAF5 note= Eaf5p; |gene gene= PMP2 |CDS(-,122798,122929) gene= PMP2 note= Pmp2p;
13847	13908	0	1	0	NC_001224	0	98	NC_001224	24273	24871	|neigh_up NC_001224-start |neigh_down CDS[fcd=13769](+,13818,16322) gene= AI1 note= Reverse transcriptase required for splicing of the	|gene gene= COX1 gene= COX1 note= Subunit I of cytochrome c oxidase, which is the |gene gene= AI5_BETA gene= AI5_BETA note= Protein of unknown function, encoded within an |neigh_up CDS[fcd=-10754](+,13818,16322) gene= AI1 note= Reverse transcriptase required for splicing of the |neigh_down CDS[fcd=3094](+,27666,27812) gene= ATP8 note= Subunit 8 of the F0 sector of mitochondrial inner
13847	10085	0	2	0	NC_001224	0	98	NC_001145	424546	426019	|neigh_up NC_001224-start |neigh_down CDS[fcd=13769](+,13818,16322) gene= AI1 note= Reverse transcriptase required for splicing of the	|gene gene= CTF18 note= synonym: CHL12 |CDS[fcd=-555](-,422502,424727) gene= CTF18 note= Ctf18p; |gene gene= SEC14 note= synonym: PIT1 gene= SEC14 note= Sec14p;
13847	4164	0	1	0	NC_001224	0	98	NC_001138	110815	111742	|neigh_up NC_001224-start |neigh_down CDS[fcd=13769](+,13818,16322) gene= AI1 note= Reverse transcriptase required for splicing of the	|gene |CDS[fcd=-637](+,110641,111087) note= Yfl012wp;
13847	5128	0	1	0	NC_001224	0	98	NC_001139	683817	687986	|neigh_up NC_001224-start |neigh_down CDS[fcd=13769](+,13818,16322) gene= AI1 note= Reverse transcriptase required for splicing of the	|gene gene= ESP1 |CDS(-,682570,687462) gene= ESP1 note= Esp1p; |gene gene= TEL2 |CDS(+,687903,689969) gene= TEL2 note= Tel2p;
13847	8983	0	1	0	NC_001224	0	98	NC_001144	530262	530376	|neigh_up NC_001224-start |neigh_down CDS[fcd=13769](+,13818,16322) gene= AI1 note= Reverse transcriptase required for splicing of the	|gene gene= MDL1 |CDS[fcd=-2017](+,528302,530389) gene= MDL1 note= Mdl1p;
13847	8976	0	1	0	NC_001224	0	98	NC_001144	527135	527527	|neigh_up NC_001224-start |neigh_down CDS[fcd=13769](+,13818,16322) gene= AI1 note= Reverse transcriptase required for splicing of the	|gene gene= SKG3 |CDS[fcd=-2464](+,524867,527947) gene= SKG3 note= Skg3p;
13847	7319	0	2	0	NC_001224	0	98	NC_001142	559278	559385	|neigh_up NC_001224-start |neigh_down CDS[fcd=13769](+,13818,16322) gene= AI1 note= Reverse transcriptase required for splicing of the	|neigh_up CDS[fcd=-180](-,557802,559151) gene= ARP3 note= Arp3p; |neigh_down CDS[fcd=78](+,559409,566821) gene= TOR1 note= Tor1p;
13847	1329	0	1	0	NC_001224	0	98	NC_001135	55674	57395	|neigh_up NC_001224-start |neigh_down CDS[fcd=13769](+,13818,16322) gene= AI1 note= Reverse transcriptase required for splicing of the	|gene gene= ATG22 note= synonym: AUT4 |CDS(-,54941,56527) gene= ATG22 note= Atg22p; |gene gene= SRO9 |CDS(-,57374,58678) gene= SRO9 note= Sro9p;
13847	5120	0	1	0	NC_001224	0	98	NC_001139	677663	677776	|neigh_up NC_001224-start |neigh_down CDS[fcd=13769](+,13818,16322) gene= AI1 note= Reverse transcriptase required for splicing of the	|neigh_up CDS[fcd=-1094](+,676625,677569) gene= TPC1 note= Tpc1p; |neigh_down CDS[fcd=980](+,678699,682139) gene= ASK10 note= Ask10p;
13847	6358	0	1	0	NC_001224	0	98	NC_001141	119988	120596	|neigh_up NC_001224-start |neigh_down CDS[fcd=13769](+,13818,16322) gene= AI1 note= Reverse transcriptase required for splicing of the	|gene gene= STH1 note= synonym: NPS1 |CDS[fcd=-2300](+,117992,122071) gene= STH1 note= Sth1p;
13847	10066	0	1	0	NC_001224	0	98	NC_001145	408129	408414	|neigh_up NC_001224-start |neigh_down CDS[fcd=13769](+,13818,16322) gene= AI1 note= Reverse transcriptase required for splicing of the	|gene gene= NAT4 |CDS[fcd=-563](+,407708,408565) gene= NAT4 note= Nat4p;
13847	1333	0	1	0	NC_001224	0	98	NC_001135	58077	58391	|neigh_up NC_001224-start |neigh_down CDS[fcd=13769](+,13818,16322) gene= AI1 note= Reverse transcriptase required for splicing of the	|gene gene= SRO9 |CDS[fcd=444](-,57374,58678) gene= SRO9 note= Sro9p;
13847	10069	0	1	0	NC_001224	0	98	NC_001145	408746	409851	|neigh_up NC_001224-start |neigh_down CDS[fcd=13769](+,13818,16322) gene= AI1 note= Reverse transcriptase required for splicing of the	|gene gene= MOT3 note= synonym: ROX7 |CDS[fcd=-145](+,409153,410625) gene= MOT3 note= Mot3p;
13847	1334	0	1	0	NC_001224	0	98	NC_001135	58392	58578	|neigh_up NC_001224-start |neigh_down CDS[fcd=13769](+,13818,16322) gene= AI1 note= Reverse transcriptase required for splicing of the	|gene gene= SRO9 |CDS[fcd=193](-,57374,58678) gene= SRO9 note= Sro9p;
13847	356	0	1	0	NC_001224	0	98	NC_001134	55014	59270	|neigh_up NC_001224-start |neigh_down CDS[fcd=13769](+,13818,16322) gene= AI1 note= Reverse transcriptase required for splicing of the	|gene gene= TEL1 |CDS[fcd=2237](-,51016,59379) gene= TEL1 note= Tel1p;
13847	1320	0	1	0	NC_001224	0	98	NC_001135	52207	52302	|neigh_up NC_001224-start |neigh_down CDS[fcd=13769](+,13818,16322) gene= AI1 note= Reverse transcriptase required for splicing of the	|gene gene= GLK1 note= synonym: HOR3 |CDS[fcd=-1416](+,50838,52340) gene= GLK1 note= Glk1p;
13847	13944	0	1	3	NC_001224	0	98	NC_001224	41560	41919	|neigh_up NC_001224-start |neigh_down CDS[fcd=13769](+,13818,16322) gene= AI1 note= Reverse transcriptase required for splicing of the	|gene gene= COB gene= COB note= Cytochrome b, mitochondrially encoded subunit of |gene gene= BI4 gene= BI4 note= Mitochondrial mRNA maturase, forms a complex with |neigh_up CDS[fcd=-13252](+,28487,29266) gene= ATP6 note= Mitochondrially encoded subunit 6 of the F0 sector |neigh_down CDS[fcd=4984](+,46723,46953) gene= OLI1 note= Oli1p
13847	13945	0	3	4	NC_001224	0	98	NC_001224	41920	43100	|neigh_up NC_001224-start |neigh_down CDS[fcd=13769](+,13818,16322) gene= AI1 note= Reverse transcriptase required for splicing of the	|gene gene= COB gene= COB note= Cytochrome b, mitochondrially encoded subunit of |gene gene= BI4 gene= BI4 note= Mitochondrial mRNA maturase, forms a complex with |neigh_up CDS[fcd=-14023](+,28487,29266) gene= ATP6 note= Mitochondrially encoded subunit 6 of the F0 sector |neigh_down CDS[fcd=4213](+,46723,46953) gene= OLI1 note= Oli1p
13847	8960	0	1	0	NC_001224	0	98	NC_001144	514096	514317	|neigh_up NC_001224-start |neigh_down CDS[fcd=13769](+,13818,16322) gene= AI1 note= Reverse transcriptase required for splicing of the	|gene |CDS[fcd=509](-,514110,514715) note= Ylr179cp;
13847	13949	0	2	2	NC_001224	0	98	NC_001224	43129	43982	|neigh_up NC_001224-start |neigh_down CDS[fcd=13769](+,13818,16322) gene= AI1 note= Reverse transcriptase required for splicing of the	|gene gene= COB gene= COB note= Cytochrome b, mitochondrially encoded subunit of |neigh_up CDS[fcd=-15068](+,28487,29266) gene= ATP6 note= Mitochondrially encoded subunit 6 of the F0 sector |neigh_down CDS[fcd=3168](+,46723,46953) gene= OLI1 note= Oli1p
13847	10062	0	1	0	NC_001224	0	98	NC_001145	406387	407055	|neigh_up NC_001224-start |neigh_down CDS[fcd=13769](+,13818,16322) gene= AI1 note= Reverse transcriptase required for splicing of the	|gene gene= AVO2 |CDS[fcd=-418](+,406303,407583) gene= AVO2 note= Avo2p;
13847	13951	0	1	1	NC_001224	0	98	NC_001224	43990	44002	|neigh_up NC_001224-start |neigh_down CDS[fcd=13769](+,13818,16322) gene= AI1 note= Reverse transcriptase required for splicing of the	|neigh_up CDS[fcd=-15509](+,28487,29266) gene= ATP6 note= Mitochondrially encoded subunit 6 of the F0 sector |neigh_down CDS[fcd=2727](+,46723,46953) gene= OLI1 note= Oli1p
13847	364	0	1	0	NC_001224	0	98	NC_001134	63238	63840	|neigh_up NC_001224-start |neigh_down CDS[fcd=13769](+,13818,16322) gene= AI1 note= Reverse transcriptase required for splicing of the	|rep_origin note= ARS202 |neigh_up CDS[fcd=-940](-,61199,62599) note= Ybl086cp; |neigh_down CDS[fcd=334](+,63873,66815) gene= BOI1 note= Boi1p;
13847	11156	0	1	0	NC_001224	0	98	NC_001146	403054	404392	|neigh_up NC_001224-start |neigh_down CDS[fcd=13769](+,13818,16322) gene= AI1 note= Reverse transcriptase required for splicing of the	|gene gene= DCP2 note= synonym: PSU1 |CDS[fcd=1843](-,402654,405566) gene= DCP2 note= Dcp2p;
13847	5137	0	1	0	NC_001224	0	98	NC_001139	704414	707509	|neigh_up NC_001224-start |neigh_down CDS[fcd=13769](+,13818,16322) gene= AI1 note= Reverse transcriptase required for splicing of the	|gene gene= CLB1 note= synonym: SCB1 |CDS(+,703640,705055) gene= CLB1 note= Clb1p; |gene gene= CLB6 |CDS(-,705363,706505) gene= CLB6 note= Clb6p; |gene |tRNA note= GO_component: cytosol [goid 0005829] [evidence NAS] |repeat_region note= Transposon YGRWTY3-1; Long Terminal Repeat (LTR) |LTR note= YGRWSIGMA4
13847	7307	0	1	0	NC_001224	0	98	NC_001142	548060	548329	|neigh_up NC_001224-start |neigh_down CDS[fcd=13769](+,13818,16322) gene= AI1 note= Reverse transcriptase required for splicing of the	|gene gene= PTK2 note= synonym: STK2 |CDS[fcd=-2414](+,545780,548236) gene= PTK2 note= Ptk2p;
13847	13942	0	1	1	NC_001224	0	98	NC_001224	40360	40383	|neigh_up NC_001224-start |neigh_down CDS[fcd=13769](+,13818,16322) gene= AI1 note= Reverse transcriptase required for splicing of the	|gene gene= COB gene= COB note= Cytochrome b, mitochondrially encoded subunit of |gene gene= BI4 gene= BI4 note= Mitochondrial mRNA maturase, forms a complex with |neigh_up CDS[fcd=-11884](+,28487,29266) gene= ATP6 note= Mitochondrially encoded subunit 6 of the F0 sector |neigh_down CDS[fcd=6352](+,46723,46953) gene= OLI1 note= Oli1p
13847	13957	0	1	2	NC_001224	0	98	NC_001224	45176	45434	|neigh_up NC_001224-start |neigh_down CDS[fcd=13769](+,13818,16322) gene= AI1 note= Reverse transcriptase required for splicing of the	|neigh_up CDS[fcd=-16818](+,28487,29266) gene= ATP6 note= Mitochondrially encoded subunit 6 of the F0 sector |neigh_down CDS[fcd=1418](+,46723,46953) gene= OLI1 note= Oli1p
13847	2305	0	2	0	NC_001224	0	98	NC_001136	569872	573666	|neigh_up NC_001224-start |neigh_down CDS[fcd=13769](+,13818,16322) gene= AI1 note= Reverse transcriptase required for splicing of the	|gene gene= MAK21 note= synonym: NOC1 |CDS[fcd=-1123](+,570646,573723) gene= MAK21 note= Mak21p;
13847	5349	0	1	0	NC_001224	0	98	NC_001139	906427	906695	|neigh_up NC_001224-start |neigh_down CDS[fcd=13769](+,13818,16322) gene= AI1 note= Reverse transcriptase required for splicing of the	|gene gene= ADE3 |CDS[fcd=-622](+,905939,908779) gene= ADE3 note= Ade3p;
13847	13954	0	1	1	NC_001224	0	98	NC_001224	44892	44907	|neigh_up NC_001224-start |neigh_down CDS[fcd=13769](+,13818,16322) gene= AI1 note= Reverse transcriptase required for splicing of the	|neigh_up CDS[fcd=-16412](+,28487,29266) gene= ATP6 note= Mitochondrially encoded subunit 6 of the F0 sector |neigh_down CDS[fcd=1824](+,46723,46953) gene= OLI1 note= Oli1p
13847	10163	0	1	0	NC_001224	0	98	NC_001145	496718	496784	|neigh_up NC_001224-start |neigh_down CDS[fcd=13769](+,13818,16322) gene= AI1 note= Reverse transcriptase required for splicing of the	|gene |CDS[fcd=697](-,496342,497448) note= Ymr114cp;
13847	413	0	1	1	NC_001224	0	98	NC_001134	96305	96941	|neigh_up NC_001224-start |neigh_down CDS[fcd=13769](+,13818,16322) gene= AI1 note= Reverse transcriptase required for splicing of the	|gene gene= SEF1 |CDS[fcd=3494](-,96671,100117) gene= SEF1 note= Sef1p;
13847	13953	0	4	1	NC_001224	0	98	NC_001224	44511	44891	|neigh_up NC_001224-start |neigh_down CDS[fcd=13769](+,13818,16322) gene= AI1 note= Reverse transcriptase required for splicing of the	|neigh_up CDS[fcd=-16214](+,28487,29266) gene= ATP6 note= Mitochondrially encoded subunit 6 of the F0 sector |neigh_down CDS[fcd=2022](+,46723,46953) gene= OLI1 note= Oli1p
13847	3396	0	1	0	NC_001224	0	98	NC_001137	61910	62795	|neigh_up NC_001224-start |neigh_down CDS[fcd=13769](+,13818,16322) gene= AI1 note= Reverse transcriptase required for splicing of the	|gene |tRNA note= GO_component: cytosol [goid 0005829] [evidence NAS] |LTR note= YELWDELTA1 |LTR note= YELWDELTA2 |neigh_up CDS[fcd=-1501](-,59670,60851) gene= RML2 note= Rml2p; |neigh_down CDS[fcd=1376](+,63728,64090) gene= PAU2 note= Pau2p;
13847	11113	0	1	0	NC_001224	0	98	NC_001146	370242	370432	|neigh_up NC_001224-start |neigh_down CDS[fcd=13769](+,13818,16322) gene= AI1 note= Reverse transcriptase required for splicing of the	|gene gene= EAF7 |CDS[fcd=33](+,370370,371647) gene= EAF7 note= Eaf7p;
13847	2321	0	1	0	NC_001224	0	98	NC_001136	588674	590158	|neigh_up NC_001224-start |neigh_down CDS[fcd=13769](+,13818,16322) gene= AI1 note= Reverse transcriptase required for splicing of the	|gene gene= PAA1 |CDS(-,588825,589400) gene= PAA1 note= Paa1p; |gene gene= IPT1 note= synonyms: KTI6, SYR4 |CDS(-,589759,591342) gene= IPT1 note= Ipt1p;
13847	7273	0	1	0	NC_001224	0	98	NC_001142	511484	515020	|neigh_up NC_001224-start |neigh_down CDS[fcd=13769](+,13818,16322) gene= AI1 note= Reverse transcriptase required for splicing of the	|gene gene= URB2 note= synonym: NPA2 |CDS(-,510232,513756) gene= URB2 note= Urb2p; |gene gene= NUP85 note= synonym: RAT9 |CDS(+,514048,516282) gene= NUP85 note= Nup85p;
13847	3411	0	1	0	NC_001224	0	98	NC_001137	69418	70201	|neigh_up NC_001224-start |neigh_down CDS[fcd=13769](+,13818,16322) gene= AI1 note= Reverse transcriptase required for splicing of the	|gene gene= IES6 |CDS[fcd=-52](+,69757,70257) gene= IES6 note= Ies6p;
13847	13977	0	2	4	NC_001224	0	98	NC_001224	50805	51061	|neigh_up NC_001224-start |neigh_down CDS[fcd=13769](+,13818,16322) gene= AI1 note= Reverse transcriptase required for splicing of the	|neigh_up CDS[fcd=-2032](+,48901,50097) gene= VAR1 note= Var1p |neigh_down CDS[fcd=10089](+,61022,61729) gene= SCEI note= Sceip
13847	1480	0	1	0	NC_001224	0	98	NC_001135	190025	191733	|neigh_up NC_001224-start |neigh_down CDS[fcd=13769](+,13818,16322) gene= AI1 note= Reverse transcriptase required for splicing of the	|gene gene= SNT1 |CDS(+,186485,190165) gene= SNT1 note= Snt1p; |gene gene= FEN1 note= synonyms: VBM2, GNS1, ELO2 |CDS(+,190588,191631) gene= FEN1 note= Fen1p;
13847	4232	0	1	0	NC_001224	0	98	NC_001138	175594	176558	|neigh_up NC_001224-start |neigh_down CDS[fcd=13769](+,13818,16322) gene= AI1 note= Reverse transcriptase required for splicing of the	|gene gene= GSY1 |CDS[fcd=307](-,174257,176383) gene= GSY1 note= Gsy1p;
13847	7260	0	1	0	NC_001224	0	98	NC_001142	499495	499565	|neigh_up NC_001224-start |neigh_down CDS[fcd=13769](+,13818,16322) gene= AI1 note= Reverse transcriptase required for splicing of the	|gene gene= RAD26 |CDS[fcd=-2182](+,497348,500605) gene= RAD26 note= Rad26p;
13847	2339	0	1	0	NC_001224	0	98	NC_001136	602930	605031	|neigh_up NC_001224-start |neigh_down CDS[fcd=13769](+,13818,16322) gene= AI1 note= Reverse transcriptase required for splicing of the	|gene gene= PET100 |CDS(+,603061,603396) gene= PET100 note= Pet100p; |gene gene= TFB5 |CDS(-,603590,603808) gene= TFB5 note= Tfb5p; |gene gene= VPS41 note= synonyms: VPL20, VAM2, SVL2, FET2, CVT8 |CDS(+,604005,606983) gene= VPS41 note= Vps41p;
13847	4239	0	1	0	NC_001224	0	98	NC_001138	178688	179227	|neigh_up NC_001224-start |neigh_down CDS[fcd=13769](+,13818,16322) gene= AI1 note= Reverse transcriptase required for splicing of the	|gene |CDS[fcd=1778](-,177034,180735) note= Yfr016cp;
13847	13996	0	2	0	NC_001224	0	98	NC_001224	56847	56862	|neigh_up NC_001224-start |neigh_down CDS[fcd=13769](+,13818,16322) gene= AI1 note= Reverse transcriptase required for splicing of the	|neigh_up CDS[fcd=-7953](+,48901,50097) gene= VAR1 note= Var1p |neigh_down CDS[fcd=4168](+,61022,61729) gene= SCEI note= Sceip
13847	10142	0	1	0	NC_001224	0	98	NC_001145	478368	478816	|neigh_up NC_001224-start |neigh_down CDS[fcd=13769](+,13818,16322) gene= AI1 note= Reverse transcriptase required for splicing of the	|gene gene= YKU80 note= synonym: HDF2 |CDS[fcd=1597](-,478300,480189) gene= YKU80 note= Yku80p;
13847	5326	0	1	0	NC_001224	0	98	NC_001139	883187	883210	|neigh_up NC_001224-start |neigh_down CDS[fcd=13769](+,13818,16322) gene= AI1 note= Reverse transcriptase required for splicing of the	|gene gene= TDH3 note= synonyms: SSS2, HSP36, HSP35, GLD1 |CDS[fcd=617](-,882817,883815) gene= TDH3 note= Tdh3p;
13847	1535	0	1	0	NC_001224	0	98	NC_001135	226027	226158	|neigh_up NC_001224-start |neigh_down CDS[fcd=13769](+,13818,16322) gene= AI1 note= Reverse transcriptase required for splicing of the	|gene note= synonym: YCR062W |CDS[fcd=-533](+,225559,227454) note= Ycr061wp;
13847	4227	0	1	0	NC_001224	0	98	NC_001138	173377	174378	|neigh_up NC_001224-start |neigh_down CDS[fcd=13769](+,13818,16322) gene= AI1 note= Reverse transcriptase required for splicing of the	|gene gene= CMK1 |CDS(-,172529,173869) gene= CMK1 note= Cmk1p; |gene gene= GSY1 |CDS(-,174257,176383) gene= GSY1 note= Gsy1p;
13847	13993	0	1	0	NC_001224	0	98	NC_001224	56289	56577	|neigh_up NC_001224-start |neigh_down CDS[fcd=13769](+,13818,16322) gene= AI1 note= Reverse transcriptase required for splicing of the	|neigh_up CDS[fcd=-7532](+,48901,50097) gene= VAR1 note= Var1p |neigh_down CDS[fcd=4589](+,61022,61729) gene= SCEI note= Sceip
13847	12035	0	1	0	NC_001224	0	98	NC_001147	396827	397877	|neigh_up NC_001224-start |neigh_down CDS[fcd=13769](+,13818,16322) gene= AI1 note= Reverse transcriptase required for splicing of the	|gene gene= AKR2 |CDS(-,394837,397086) gene= AKR2 note= Akr2p; |gene |CDS(-,397426,397668) note= Yor034c-ap; |gene gene= SHE4 note= synonym: DIM1 |CDS(-,397735,400104) gene= SHE4 note= She4p;
13847	13995	0	1	0	NC_001224	0	98	NC_001224	56689	56846	|neigh_up NC_001224-start |neigh_down CDS[fcd=13769](+,13818,16322) gene= AI1 note= Reverse transcriptase required for splicing of the	|neigh_up CDS[fcd=-7866](+,48901,50097) gene= VAR1 note= Var1p |neigh_down CDS[fcd=4255](+,61022,61729) gene= SCEI note= Sceip
13847	3427	0	1	0	NC_001224	0	98	NC_001137	80597	81044	|neigh_up NC_001224-start |neigh_down CDS[fcd=13769](+,13818,16322) gene= AI1 note= Reverse transcriptase required for splicing of the	|gene gene= UTR4 |CDS[fcd=-358](+,80462,81145) gene= UTR4 note= Utr4p;
13847	1531	0	1	0	NC_001224	0	98	NC_001135	224721	225334	|neigh_up NC_001224-start |neigh_down CDS[fcd=13769](+,13818,16322) gene= AI1 note= Reverse transcriptase required for splicing of the	|gene gene= TAH1 |CDS[fcd=-632](+,224395,224730) gene= TAH1 note= Tah1p; |rep_origin note= ARS315
13847	6145	0	2	0	NC_001224	0	98	NC_001140	497963	498849	|neigh_up NC_001224-start |neigh_down CDS[fcd=13769](+,13818,16322) gene= AI1 note= Reverse transcriptase required for splicing of the	|gene gene= AIM46 |CDS[fcd=16](-,497490,498422) gene= AIM46 note= Aim46p; |gene note= Yhr199c-ap;
13847	11089	0	1	0	NC_001224	0	98	NC_001146	350570	350769	|neigh_up NC_001224-start |neigh_down CDS[fcd=13769](+,13818,16322) gene= AI1 note= Reverse transcriptase required for splicing of the	|gene gene= ALF1 |CDS[fcd=4](-,349909,350673) gene= ALF1 note= Alf1p;
13847	2354	0	1	0	NC_001224	0	98	NC_001136	620155	621062	|neigh_up NC_001224-start |neigh_down CDS[fcd=13769](+,13818,16322) gene= AI1 note= Reverse transcriptase required for splicing of the	|neigh_up CDS[fcd=-966](-,618494,619642) gene= SLU7 note= Slu7p; |neigh_down CDS[fcd=1501](+,622109,624718) note= Ydr089wp;
13847	14002	0	6	0	NC_001224	0	98	NC_001224	57861	60543	|neigh_up NC_001224-start |neigh_down CDS[fcd=13769](+,13818,16322) gene= AI1 note= Reverse transcriptase required for splicing of the	|rRNA |neigh_up CDS[fcd=-10301](+,48901,50097) gene= VAR1 note= Var1p |neigh_down CDS[fcd=1820](+,61022,61729) gene= SCEI note= Sceip
13847	12052	0	1	0	NC_001224	0	98	NC_001147	409146	409203	|neigh_up NC_001224-start |neigh_down CDS[fcd=13769](+,13818,16322) gene= AI1 note= Reverse transcriptase required for splicing of the	|gene gene= CUE5 |CDS[fcd=-749](+,408425,409660) gene= CUE5 note= Cue5p;
13847	14012	0	4	4	NC_001224	0	98	NC_001224	64549	65061	|neigh_up NC_001224-start |neigh_down CDS[fcd=13769](+,13818,16322) gene= AI1 note= Reverse transcriptase required for splicing of the	|gene |tRNA |neigh_up CDS[fcd=-3783](+,61022,61729) gene= SCEI note= Sceip |neigh_down CDS[fcd=8953](+,73758,74513) gene= COX2 note= Subunit II of cytochrome c oxidase, which is the
13847	419	0	1	0	NC_001224	0	98	NC_001134	100849	101265	|neigh_up NC_001224-start |neigh_down CDS[fcd=13769](+,13818,16322) gene= AI1 note= Reverse transcriptase required for splicing of the	|gene gene= PRX1 |CDS[fcd=101](-,100373,101158) gene= PRX1 note= Prx1p;
13847	12055	0	1	0	NC_001224	0	98	NC_001147	409616	410138	|neigh_up NC_001224-start |neigh_down CDS[fcd=13769](+,13818,16322) gene= AI1 note= Reverse transcriptase required for splicing of the	|gene gene= CUE5 |CDS[fcd=-1452](+,408425,409660) gene= CUE5 note= Cue5p; |misc_RNA
13847	14014	0	1	1	NC_001224	0	98	NC_001224	65096	65696	|neigh_up NC_001224-start |neigh_down CDS[fcd=13769](+,13818,16322) gene= AI1 note= Reverse transcriptase required for splicing of the	|neigh_up CDS[fcd=-4374](+,61022,61729) gene= SCEI note= Sceip |neigh_down CDS[fcd=8362](+,73758,74513) gene= COX2 note= Subunit II of cytochrome c oxidase, which is the
13847	420	0	1	0	NC_001224	0	98	NC_001134	101266	101299	|neigh_up NC_001224-start |neigh_down CDS[fcd=13769](+,13818,16322) gene= AI1 note= Reverse transcriptase required for splicing of the	|neigh_up CDS[fcd=-124](-,100373,101158) gene= PRX1 note= Prx1p; |neigh_down CDS[fcd=606](+,101888,105223) gene= KIP1 note= Kip1p;
13847	4244	0	1	0	NC_001224	0	98	NC_001138	181314	182581	|neigh_up NC_001224-start |neigh_down CDS[fcd=13769](+,13818,16322) gene= AI1 note= Reverse transcriptase required for splicing of the	|gene |CDS[fcd=902](-,182262,182849) note= Yfr017cp;
13847	6159	0	2	0	NC_001224	0	98	NC_001140	508045	508141	|neigh_up NC_001224-start |neigh_down CDS[fcd=13769](+,13818,16322) gene= AI1 note= Reverse transcriptase required for splicing of the	|gene gene= MNL1 note= synonym: HTM1 |CDS[fcd=-1774](+,506319,508709) gene= MNL1 note= Mnl1p;
13847	6256	0	1	0	NC_001224	0	98	NC_001141	19750	20516	|neigh_up NC_001224-start |neigh_down CDS[fcd=13769](+,13818,16322) gene= AI1 note= Reverse transcriptase required for splicing of the	|gene note= synonym: HXT12 |gene gene= HXT12 note= YIL170W |neigh_up CDS[fcd=-1580](-,16784,18553) note= Yil172cp; |neigh_down CDS[fcd=5973](-,23119,26106) note= Yil169cp;
13847	6257	0	1	0	NC_001224	0	98	NC_001141	20517	20783	|neigh_up NC_001224-start |neigh_down CDS[fcd=13769](+,13818,16322) gene= AI1 note= Reverse transcriptase required for splicing of the	|gene gene= HXT12 note= YIL170W |neigh_up CDS[fcd=-2097](-,16784,18553) note= Yil172cp; |neigh_down CDS[fcd=5456](-,23119,26106) note= Yil169cp;
13847	12929	0	1	0	NC_001224	0	98	NC_001148	99034	100158	|neigh_up NC_001224-start |neigh_down CDS[fcd=13769](+,13818,16322) gene= AI1 note= Reverse transcriptase required for splicing of the	|gene gene= YAR1 |CDS[fcd=-112](+,99484,100086) gene= YAR1 note= Yar1p;
13847	3333	0	1	0	NC_001224	0	98	NC_001137	3386	4276	|neigh_up NC_001224-start |neigh_down CDS[fcd=13769](+,13818,16322) gene= AI1 note= Reverse transcriptase required for splicing of the	|repeat_region gene= TEL05L note= Telomeric region on the left arm of Chromosome V; |repeat_region gene= TEL05L-YP note= Telomeric long Y' element on the left arm of |gene |CDS[fcd=266](-,264,4097) note= Yel077cp; |rep_origin note= ARS502 |gene note= Yel076c-ap;
13847	6247	0	1	0	NC_001224	0	98	NC_001141	12464	12717	|neigh_up NC_001224-start |neigh_down CDS[fcd=13769](+,13818,16322) gene= AI1 note= Reverse transcriptase required for splicing of the	|gene gene= VTH1 |CDS[fcd=-1098](+,11492,16141) gene= VTH1 note= Vth1p;
13847	7208	0	1	0	NC_001224	0	98	NC_001142	437856	438443	|neigh_up NC_001224-start |neigh_down CDS[fcd=13769](+,13818,16322) gene= AI1 note= Reverse transcriptase required for splicing of the	|gene gene= AVT1 |CDS[fcd=-1353](+,436796,438604) gene= AVT1 note= Avt1p;
13847	11060	0	1	0	NC_001224	0	98	NC_001146	325770	325817	|neigh_up NC_001224-start |neigh_down CDS[fcd=13769](+,13818,16322) gene= AI1 note= Reverse transcriptase required for splicing of the	|gene gene= IBD2 |CDS[fcd=529](-,325267,326322) gene= IBD2 note= Ibd2p;
13847	14038	0	2	1	NC_001224	0	98	NC_001224	72822	73014	|neigh_up NC_001224-start |neigh_down CDS[fcd=13769](+,13818,16322) gene= AI1 note= Reverse transcriptase required for splicing of the	|neigh_up CDS[fcd=-11896](+,61022,61729) gene= SCEI note= Sceip |neigh_down CDS[fcd=840](+,73758,74513) gene= COX2 note= Subunit II of cytochrome c oxidase, which is the
13847	6241	0	1	0	NC_001224	0	98	NC_001141	3710	4581	|neigh_up NC_001224-start |neigh_down CDS[fcd=13769](+,13818,16322) gene= AI1 note= Reverse transcriptase required for splicing of the	|repeat_region gene= TEL09L note= Telomeric region on the left arm of Chromosome IX, |repeat_region gene= TEL09L-YP note= Telomeric long Y' element on the left arm of |gene note= Yil177cp; |neigh_up NC_001141-start |neigh_down CDS[fcd=5010](-,8793,9155) gene= PAU14 note= Pau14p;
13847	14037	0	1	8	NC_001224	0	98	NC_001224	72787	72821	|neigh_up NC_001224-start |neigh_down CDS[fcd=13769](+,13818,16322) gene= AI1 note= Reverse transcriptase required for splicing of the	|neigh_up CDS[fcd=-11782](+,61022,61729) gene= SCEI note= Sceip |neigh_down CDS[fcd=954](+,73758,74513) gene= COX2 note= Subunit II of cytochrome c oxidase, which is the
13847	14036	0	1	3	NC_001224	0	98	NC_001224	72002	72786	|neigh_up NC_001224-start |neigh_down CDS[fcd=13769](+,13818,16322) gene= AI1 note= Reverse transcriptase required for splicing of the	|gene |tRNA |neigh_up CDS[fcd=-11372](+,61022,61729) gene= SCEI note= Sceip |neigh_down CDS[fcd=1364](+,73758,74513) gene= COX2 note= Subunit II of cytochrome c oxidase, which is the
13847	1418	0	1	0	NC_001224	0	98	NC_001135	134981	135033	|neigh_up NC_001224-start |neigh_down CDS[fcd=13769](+,13818,16322) gene= AI1 note= Reverse transcriptase required for splicing of the	|gene gene= ADP1 |CDS[fcd=1864](-,133722,136871) gene= ADP1 note= Adp1p;
13847	14041	0	3	4	NC_001224	0	98	NC_001224	73035	73213	|neigh_up NC_001224-start |neigh_down CDS[fcd=13769](+,13818,16322) gene= AI1 note= Reverse transcriptase required for splicing of the	|neigh_up CDS[fcd=-12102](+,61022,61729) gene= SCEI note= Sceip |neigh_down CDS[fcd=634](+,73758,74513) gene= COX2 note= Subunit II of cytochrome c oxidase, which is the
13847	6249	0	1	0	NC_001224	0	98	NC_001141	12816	15176	|neigh_up NC_001224-start |neigh_down CDS[fcd=13769](+,13818,16322) gene= AI1 note= Reverse transcriptase required for splicing of the	|gene gene= VTH1 |CDS[fcd=-2504](+,11492,16141) gene= VTH1 note= Vth1p;
13847	2392	0	1	0	NC_001224	0	98	NC_001136	645180	647818	|neigh_up NC_001224-start |neigh_down CDS[fcd=13769](+,13818,16322) gene= AI1 note= Reverse transcriptase required for splicing of the	|gene |tRNA note= GO_component: cytosol [goid 0005829] [evidence NAS] |repeat_region note= Transposon YDRCTY1-1; Long Terminal Repeat (LTR) |LTR note= YDRCDELTA7 |gene note= Ydr098c-bp; |neigh_up CDS[fcd=-1467](-,644175,645032) gene= GRX3 note= Grx3p; |neigh_down CDS[fcd=4624](-,649801,651123) note= Ydr098c-ap;
13847	1457	0	1	0	NC_001224	0	98	NC_001135	170994	171643	|neigh_up NC_001224-start |neigh_down CDS[fcd=13769](+,13818,16322) gene= AI1 note= Reverse transcriptase required for splicing of the	|gene gene= FEN2 |CDS[fcd=1102](-,170882,172420) gene= FEN2 note= Fen2p;
13847	5251	0	1	0	NC_001224	0	98	NC_001139	800419	800592	|neigh_up NC_001224-start |neigh_down CDS[fcd=13769](+,13818,16322) gene= AI1 note= Reverse transcriptase required for splicing of the	|gene gene= PTI1 |CDS[fcd=46](+,800551,801828) gene= PTI1 note= Pti1p;
13847	14051	0	2	3	NC_001224	0	98	NC_001224	76619	77064	|neigh_up NC_001224-start |neigh_down CDS[fcd=13769](+,13818,16322) gene= AI1 note= Reverse transcriptase required for splicing of the	|neigh_up CDS[fcd=-3083](+,73758,74513) gene= COX2 note= Subunit II of cytochrome c oxidase, which is the |neigh_down CDS[fcd=2372](+,79213,80022) gene= COX3 note= Subunit III of cytochrome c oxidase, which is the
13847	12108	0	1	0	NC_001224	0	98	NC_001147	459188	459905	|neigh_up NC_001224-start |neigh_down CDS[fcd=13769](+,13818,16322) gene= AI1 note= Reverse transcriptase required for splicing of the	|gene gene= THI71 note= synonym: YOR29-22 |CDS[fcd=1732](-,459482,461278) gene= THI71 note= Thi71p;
13847	14052	0	5	12	NC_001224	0	98	NC_001224	77065	77675	|neigh_up NC_001224-start |neigh_down CDS[fcd=13769](+,13818,16322) gene= AI1 note= Reverse transcriptase required for splicing of the	|gene |tRNA |neigh_up CDS[fcd=-3612](+,73758,74513) gene= COX2 note= Subunit II of cytochrome c oxidase, which is the |neigh_down CDS[fcd=1843](+,79213,80022) gene= COX3 note= Subunit III of cytochrome c oxidase, which is the
13847	10198	0	1	0	NC_001224	0	98	NC_001145	521781	522091	|neigh_up NC_001224-start |neigh_down CDS[fcd=13769](+,13818,16322) gene= AI1 note= Reverse transcriptase required for splicing of the	|gene gene= DLT1 |CDS[fcd=-148](-,520760,521788) gene= DLT1 note= Dlt1p;
13847	4299	0	1	0	NC_001224	0	98	NC_001138	223780	224419	|neigh_up NC_001224-start |neigh_down CDS[fcd=13769](+,13818,16322) gene= AI1 note= Reverse transcriptase required for splicing of the	|gene |CDS(-,223698,223961) note= Yfr032c-bp; |gene gene= QCR6 note= synonyms: UCR6, COR3 |CDS(-,224314,224757) gene= QCR6 note= Qcr6p;
13847	500	0	1	1	NC_001224	0	98	NC_001134	164711	165117	|neigh_up NC_001224-start |neigh_down CDS[fcd=13769](+,13818,16322) gene= AI1 note= Reverse transcriptase required for splicing of the	|gene |CDS[fcd=-139](-,164491,164775) note= Ybl029c-ap;
13847	14056	0	3	3	NC_001224	0	98	NC_001224	77704	78918	|neigh_up NC_001224-start |neigh_down CDS[fcd=13769](+,13818,16322) gene= AI1 note= Reverse transcriptase required for splicing of the	|gene |tRNA |gene |tRNA |neigh_up CDS[fcd=-4553](+,73758,74513) gene= COX2 note= Subunit II of cytochrome c oxidase, which is the |neigh_down CDS[fcd=902](+,79213,80022) gene= COX3 note= Subunit III of cytochrome c oxidase, which is the
13847	9101	0	1	0	NC_001224	0	98	NC_001144	627764	627917	|neigh_up NC_001224-start |neigh_down CDS[fcd=13769](+,13818,16322) gene= AI1 note= Reverse transcriptase required for splicing of the	|gene gene= ERF2 |CDS[fcd=-720](+,627120,628199) gene= ERF2 note= Erf2p;
13847	10176	0	1	0	NC_001224	0	98	NC_001145	505610	506414	|neigh_up NC_001224-start |neigh_down CDS[fcd=13769](+,13818,16322) gene= AI1 note= Reverse transcriptase required for splicing of the	|gene gene= ASI1 |CDS[fcd=-680](+,505332,507206) gene= ASI1 note= Asi1p;
13847	1443	0	1	0	NC_001224	0	98	NC_001135	159132	161109	|neigh_up NC_001224-start |neigh_down CDS[fcd=13769](+,13818,16322) gene= AI1 note= Reverse transcriptase required for splicing of the	|gene |CDS(-,158534,160369) note= Ycr023cp; |gene gene= SLM5 |CDS(-,160740,162218) gene= SLM5 note= Slm5p;
13847	10182	0	2	0	NC_001224	0	98	NC_001145	509173	509790	|neigh_up NC_001224-start |neigh_down CDS[fcd=13769](+,13818,16322) gene= AI1 note= Reverse transcriptase required for splicing of the	|gene gene= ADE17 |CDS(-,507501,509279) gene= ADE17 note= Ade17p; |gene gene= RPL15B |CDS(-,509733,510347) gene= RPL15B note= Rpl15bp;
13847	485	0	1	0	NC_001224	0	98	NC_001134	158925	159190	|neigh_up NC_001224-start |neigh_down CDS[fcd=13769](+,13818,16322) gene= AI1 note= Reverse transcriptase required for splicing of the	|gene gene= RIB1 |CDS[fcd=639](-,158659,159696) gene= RIB1 note= Rib1p;
13847	9093	0	1	0	NC_001224	0	98	NC_001144	617426	618428	|neigh_up NC_001224-start |neigh_down CDS[fcd=13769](+,13818,16322) gene= AI1 note= Reverse transcriptase required for splicing of the	|gene gene= VPS34 note= synonyms: VPT29, VPL7, PEP15, END12 |CDS[fcd=-392](+,617535,620162) gene= VPS34 note= Vps34p;
13847	12112	0	1	0	NC_001224	0	98	NC_001147	460983	461689	|neigh_up NC_001224-start |neigh_down CDS[fcd=13769](+,13818,16322) gene= AI1 note= Reverse transcriptase required for splicing of the	|gene gene= THI71 note= synonym: YOR29-22 |CDS[fcd=-58](-,459482,461278) gene= THI71 note= Thi71p;
13847	11039	0	1	0	NC_001224	0	98	NC_001146	309219	309625	|neigh_up NC_001224-start |neigh_down CDS[fcd=13769](+,13818,16322) gene= AI1 note= Reverse transcriptase required for splicing of the	|gene gene= MDG1 |CDS[fcd=637](-,308959,310059) gene= MDG1 note= Mdg1p;
13847	14077	0	1	12	NC_001224	0	98	NC_001224	84757	84791	|neigh_up NC_001224-start |neigh_down CDS[fcd=13769](+,13818,16322) gene= AI1 note= Reverse transcriptase required for splicing of the	|neigh_up CDS[fcd=-5561](+,79213,80022) gene= COX3 note= Subunit III of cytochrome c oxidase, which is the |neigh_down NC_001224-end
13847	3380	0	1	0	NC_001224	0	98	NC_001137	46878	47699	|neigh_up NC_001224-start |neigh_down CDS[fcd=13769](+,13818,16322) gene= AI1 note= Reverse transcriptase required for splicing of the	|gene gene= HAT2 |CDS[fcd=-120](+,47168,48373) gene= HAT2 note= Hat2p;
13847	1455	0	1	0	NC_001224	0	98	NC_001135	169036	170257	|neigh_up NC_001224-start |neigh_down CDS[fcd=13769](+,13818,16322) gene= AI1 note= Reverse transcriptase required for splicing of the	|LTR note= YCRWDELTA11 |neigh_up CDS[fcd=-1651](-,167366,167995) gene= RHB1 note= Rhb1p; |neigh_down CDS[fcd=2774](-,170882,172420) gene= FEN2 note= Fen2p;
13847	9091	0	1	0	NC_001224	0	98	NC_001144	614805	616058	|neigh_up NC_001224-start |neigh_down CDS[fcd=13769](+,13818,16322) gene= AI1 note= Reverse transcriptase required for splicing of the	|gene gene= FAR10 |CDS[fcd=-674](+,614757,616193) gene= FAR10 note= Far10p;
13847	10462	0	1	0	NC_001224	0	98	NC_001145	774857	775100	|neigh_up NC_001224-start |neigh_down CDS[fcd=13769](+,13818,16322) gene= AI1 note= Reverse transcriptase required for splicing of the	|gene gene= HOR7 |CDS[fcd=-227](+,774751,774930) gene= HOR7 note= Hor7p;
13847	7055	0	1	0	NC_001224	0	98	NC_001142	295370	295599	|neigh_up NC_001224-start |neigh_down CDS[fcd=13769](+,13818,16322) gene= AI1 note= Reverse transcriptase required for splicing of the	|gene gene= NET1 note= synonyms: SRM8, CFI1, ESC5 |CDS[fcd=-244](+,295240,298809) gene= NET1 note= Net1p;
13847	10460	0	1	0	NC_001224	0	98	NC_001145	774194	774538	|neigh_up NC_001224-start |neigh_down CDS[fcd=13769](+,13818,16322) gene= AI1 note= Reverse transcriptase required for splicing of the	|neigh_up CDS[fcd=-1452](+,772914,774014) gene= GTO3 note= Gto3p; |neigh_down CDS[fcd=385](+,774751,774930) gene= HOR7 note= Hor7p;
13847	5982	0	1	0	NC_001224	0	98	NC_001140	333640	336757	|neigh_up NC_001224-start |neigh_down CDS[fcd=13769](+,13818,16322) gene= AI1 note= Reverse transcriptase required for splicing of the	|gene gene= UBA4 note= synonym: YHR1 |CDS(+,333075,334397) gene= UBA4 note= Uba4p; |gene |CDS(-,334530,335666) note= Yhr112cp; |gene |CDS(+,336340,337812) note= Yhr113wp;
13847	12659	0	1	0	NC_001224	0	98	NC_001147	935848	936273	|neigh_up NC_001224-start |neigh_down CDS[fcd=13769](+,13818,16322) gene= AI1 note= Reverse transcriptase required for splicing of the	|gene gene= PDR10 |CDS[fcd=-4260](+,931800,936494) gene= PDR10 note= Pdr10p;
13847	3828	0	1	0	NC_001224	0	98	NC_001137	399640	400169	|neigh_up NC_001224-start |neigh_down CDS[fcd=13769](+,13818,16322) gene= AI1 note= Reverse transcriptase required for splicing of the	|gene gene= AVT6 |CDS[fcd=934](-,399492,400838) gene= AVT6 note= Avt6p;
13847	11418	0	1	0	NC_001224	0	98	NC_001146	651937	652100	|neigh_up NC_001224-start |neigh_down CDS[fcd=13769](+,13818,16322) gene= AI1 note= Reverse transcriptase required for splicing of the	|neigh_up CDS[fcd=-304](-,649030,651714) gene= PHO91 note= Pho91p; |neigh_down CDS[fcd=449](+,652467,653105) note= Ynr014wp;
13847	13619	0	1	0	NC_001224	0	98	NC_001148	706541	707030	|neigh_up NC_001224-start |neigh_down CDS[fcd=13769](+,13818,16322) gene= AI1 note= Reverse transcriptase required for splicing of the	|gene gene= MDM36 |CDS(+,704852,706591) gene= MDM36 note= Mdm36p; |gene |CDS(+,706970,708340) note= Ypr084wp;
13847	4890	0	1	0	NC_001224	0	98	NC_001139	472703	472919	|neigh_up NC_001224-start |neigh_down CDS[fcd=13769](+,13818,16322) gene= AI1 note= Reverse transcriptase required for splicing of the	|gene gene= ERG4 |CDS[fcd=49](+,472860,474281) gene= ERG4 note= Erg4p;
13847	7040	0	1	0	NC_001224	0	98	NC_001142	279261	281094	|neigh_up NC_001224-start |neigh_down CDS[fcd=13769](+,13818,16322) gene= AI1 note= Reverse transcriptase required for splicing of the	|gene gene= TAX4 |CDS[fcd=-1341](+,278836,280650) gene= TAX4 note= Tax4p;
13847	1637	0	1	0	NC_001224	0	98	NC_001136	18388	18627	|neigh_up NC_001224-start |neigh_down CDS[fcd=13769](+,13818,16322) gene= AI1 note= Reverse transcriptase required for splicing of the	|gene gene= AAD4 |CDS[fcd=59](-,17577,18566) gene= AAD4 note= Aad4p;
13847	13609	0	1	0	NC_001224	0	98	NC_001148	697218	699013	|neigh_up NC_001224-start |neigh_down CDS[fcd=13769](+,13818,16322) gene= AI1 note= Reverse transcriptase required for splicing of the	|gene |CDS(-,697144,698262) note= Ypr078cp; |gene gene= MRL1 |CDS(+,698867,700012) gene= MRL1 note= Mrl1p;
13847	10444	0	1	0	NC_001224	0	98	NC_001145	762118	762848	|neigh_up NC_001224-start |neigh_down CDS[fcd=13769](+,13818,16322) gene= AI1 note= Reverse transcriptase required for splicing of the	|misc_RNA |neigh_up CDS[fcd=-2677](+,759806,761890) gene= FAA4 note= Faa4p; |neigh_down CDS[fcd=5555](-,763350,768038) gene= RKR1 note= Rkr1p;
13847	5960	0	1	0	NC_001224	0	98	NC_001140	314644	315765	|neigh_up NC_001224-start |neigh_down CDS[fcd=13769](+,13818,16322) gene= AI1 note= Reverse transcriptase required for splicing of the	|gene |CDS[fcd=-528](-,314119,314676) note= Yhr100cp; |gene gene= BIG1 gene= BIG1 note= Big1p;
13847	561	0	1	0	NC_001224	0	98	NC_001134	203753	203783	|neigh_up NC_001224-start |neigh_down CDS[fcd=13769](+,13818,16322) gene= AI1 note= Reverse transcriptase required for splicing of the	|gene gene= SCT1 note= synonym: GAT2 |CDS[fcd=-227](+,203541,205820) gene= SCT1 note= Sct1p;
13847	560	0	1	0	NC_001224	0	98	NC_001134	203483	203752	|neigh_up NC_001224-start |neigh_down CDS[fcd=13769](+,13818,16322) gene= AI1 note= Reverse transcriptase required for splicing of the	|gene gene= SCT1 note= synonym: GAT2 |CDS[fcd=-76](+,203541,205820) gene= SCT1 note= Sct1p;
13847	2726	0	1	0	NC_001224	0	98	NC_001136	969930	971216	|neigh_up NC_001224-start |neigh_down CDS[fcd=13769](+,13818,16322) gene= AI1 note= Reverse transcriptase required for splicing of the	|gene gene= SET7 note= synonym: RMS1 |CDS[fcd=897](-,969986,971470) gene= SET7 note= Set7p;
13847	9237	0	1	0	NC_001224	0	98	NC_001144	759154	759865	|neigh_up NC_001224-start |neigh_down CDS[fcd=13769](+,13818,16322) gene= AI1 note= Reverse transcriptase required for splicing of the	|gene gene= MRPL15 |CDS[fcd=-27](+,759482,760243) gene= MRPL15 note= Mrpl15p;
13847	10432	0	1	0	NC_001224	0	98	NC_001145	752570	754365	|neigh_up NC_001224-start |neigh_down CDS[fcd=13769](+,13818,16322) gene= AI1 note= Reverse transcriptase required for splicing of the	|gene gene= YHM2 |CDS(+,751960,752904) gene= YHM2 note= Yhm2p; |gene gene= RPL20A note= synonym: RPL18A2 gene= RPL20A note= Rpl20ap; |gene |CDS(+,754296,754385) note= Ymr242w-ap;
13847	13594	0	1	0	NC_001224	0	98	NC_001148	680425	682134	|neigh_up NC_001224-start |neigh_down CDS[fcd=13769](+,13818,16322) gene= AI1 note= Reverse transcriptase required for splicing of the	|gene gene= ROX1 note= synonym: REO1 |CDS(+,679690,680796) gene= ROX1 note= Rox1p; |gene gene= UBA3 |CDS(+,681210,682109) gene= UBA3 note= Uba3p;
13847	9261	0	3	0	NC_001224	0	98	NC_001144	784030	784519	|neigh_up NC_001224-start |neigh_down CDS[fcd=13769](+,13818,16322) gene= AI1 note= Reverse transcriptase required for splicing of the	|gene note= GO_component: cytosol [goid 0005829] [evidence NAS] |neigh_up CDS[fcd=-887](-,783127,783387) gene= TMA10 note= Tma10p; |neigh_down CDS[fcd=639](+,784913,786118) gene= NMA1 note= Nma1p;
13847	8291	0	2	0	NC_001224	0	98	NC_001143	641861	643514	|neigh_up NC_001224-start |neigh_down CDS[fcd=13769](+,13818,16322) gene= AI1 note= Reverse transcriptase required for splicing of the	|gene gene= SIR1 |CDS[fcd=-2581](+,640106,642142) gene= SIR1 note= Sir1p; |rep_origin note= ARS1123
13847	7079	0	1	0	NC_001224	0	98	NC_001142	314659	316162	|neigh_up NC_001224-start |neigh_down CDS[fcd=13769](+,13818,16322) gene= AI1 note= Reverse transcriptase required for splicing of the	|gene gene= MPM1 |CDS(-,314109,314867) gene= MPM1 note= Mpm1p; |gene gene= DLS1 |CDS(-,315049,315552) gene= DLS1 note= Dls1p; |gene gene= MRPL8 note= synonym: HRD238 |CDS(-,315754,316470) gene= MRPL8 note= Mrpl8p;
13847	11453	0	1	0	NC_001224	0	98	NC_001146	666215	668013	|neigh_up NC_001224-start |neigh_down CDS[fcd=13769](+,13818,16322) gene= AI1 note= Reverse transcriptase required for splicing of the	|gene gene= ARE2 note= synonym: SAT1 |CDS(+,665341,667269) gene= ARE2 note= Are2p; |gene gene= ATP23 |CDS(-,667412,668224) gene= ATP23 note= Atp23p;
13847	9255	0	2	0	NC_001224	0	98	NC_001144	779191	781275	|neigh_up NC_001224-start |neigh_down CDS[fcd=13769](+,13818,16322) gene= AI1 note= Reverse transcriptase required for splicing of the	|gene gene= PEX30 |CDS(+,779215,780786) gene= PEX30 note= Pex30p; |gene gene= RPL38 |CDS(-,781143,781379) gene= RPL38 note= Rpl38p;
13847	8177	0	1	0	NC_001224	0	98	NC_001143	534850	537146	|neigh_up NC_001224-start |neigh_down CDS[fcd=13769](+,13818,16322) gene= AI1 note= Reverse transcriptase required for splicing of the	|gene gene= YSR3 note= synonym: LBP2 |CDS(-,533709,534923) gene= YSR3 note= Ysr3p; |gene gene= DYN1 note= synonyms: PAC6, DHC1 |CDS(-,535289,547567) gene= DYN1 note= Dyn1p;
13847	8176	0	1	0	NC_001224	0	98	NC_001143	534823	534849	|neigh_up NC_001224-start |neigh_down CDS[fcd=13769](+,13818,16322) gene= AI1 note= Reverse transcriptase required for splicing of the	|gene gene= YSR3 note= synonym: LBP2 |CDS[fcd=87](-,533709,534923) gene= YSR3 note= Ysr3p;
13847	8179	0	1	0	NC_001224	0	98	NC_001143	538409	540268	|neigh_up NC_001224-start |neigh_down CDS[fcd=13769](+,13818,16322) gene= AI1 note= Reverse transcriptase required for splicing of the	|gene gene= DYN1 note= synonyms: PAC6, DHC1 |CDS[fcd=8229](-,535289,547567) gene= DYN1 note= Dyn1p;
13847	1627	0	1	0	NC_001224	0	98	NC_001136	10001	12476	|neigh_up NC_001224-start |neigh_down CDS[fcd=13769](+,13818,16322) gene= AI1 note= Reverse transcriptase required for splicing of the	|gene gene= HXT15 |CDS[fcd=2122](-,11657,13360) gene= HXT15 note= Hxt15p;
13847	8305	0	1	0	NC_001224	0	98	NC_001143	659157	659758	|neigh_up NC_001224-start |neigh_down CDS[fcd=13769](+,13818,16322) gene= AI1 note= Reverse transcriptase required for splicing of the	|gene |CDS[fcd=645](-,658354,660102) note= Ykr105cp;
13847	5996	0	1	0	NC_001224	0	98	NC_001140	350139	351884	|neigh_up NC_001224-start |neigh_down CDS[fcd=13769](+,13818,16322) gene= AI1 note= Reverse transcriptase required for splicing of the	|gene gene= MSH1 |CDS[fcd=-1434](+,349577,352456) gene= MSH1 note= Msh1p;
13847	7096	0	1	0	NC_001224	0	98	NC_001142	330962	331839	|neigh_up NC_001224-start |neigh_down CDS[fcd=13769](+,13818,16322) gene= AI1 note= Reverse transcriptase required for splicing of the	|gene gene= ZAP1 note= synonym: ZRG10 |CDS[fcd=1668](-,330426,333068) gene= ZAP1 note= Zap1p;
13847	7099	0	1	0	NC_001224	0	98	NC_001142	335017	335133	|neigh_up NC_001224-start |neigh_down CDS[fcd=13769](+,13818,16322) gene= AI1 note= Reverse transcriptase required for splicing of the	|gene gene= TIM54 |CDS[fcd=-815](+,334260,335696) gene= TIM54 note= Tim54p;
13847	8306	0	1	0	NC_001224	0	98	NC_001143	659759	660530	|neigh_up NC_001224-start |neigh_down CDS[fcd=13769](+,13818,16322) gene= AI1 note= Reverse transcriptase required for splicing of the	|gene |CDS[fcd=-42](-,658354,660102) note= Ykr105cp;
13847	10468	0	1	0	NC_001224	0	98	NC_001145	782969	784044	|neigh_up NC_001224-start |neigh_down CDS[fcd=13769](+,13818,16322) gene= AI1 note= Reverse transcriptase required for splicing of the	|gene |CDS[fcd=774](-,782619,784280) note= Ymr258cp;
13847	7092	0	1	0	NC_001224	0	98	NC_001142	327993	328509	|neigh_up NC_001224-start |neigh_down CDS[fcd=13769](+,13818,16322) gene= AI1 note= Reverse transcriptase required for splicing of the	|gene gene= IKS1 |CDS[fcd=1865](-,328113,330116) gene= IKS1 note= Iks1p;
13847	7095	0	1	0	NC_001224	0	98	NC_001142	330870	330961	|neigh_up NC_001224-start |neigh_down CDS[fcd=13769](+,13818,16322) gene= AI1 note= Reverse transcriptase required for splicing of the	|gene gene= ZAP1 note= synonym: ZRG10 |CDS[fcd=2153](-,330426,333068) gene= ZAP1 note= Zap1p;
13847	5989	0	1	0	NC_001224	0	98	NC_001140	340954	341913	|neigh_up NC_001224-start |neigh_down CDS[fcd=13769](+,13818,16322) gene= AI1 note= Reverse transcriptase required for splicing of the	|gene gene= DMA1 note= synonym: CHF1 |CDS(-,340112,341362) gene= DMA1 note= Dma1p; |gene gene= COX23 |CDS(+,341668,342123) gene= COX23 note= Cox23p;
13847	2691	0	1	0	NC_001224	0	98	NC_001136	936535	939150	|neigh_up NC_001224-start |neigh_down CDS[fcd=13769](+,13818,16322) gene= AI1 note= Reverse transcriptase required for splicing of the	|gene gene= MRPL7 |CDS(+,936611,937489) gene= MRPL7 note= Mrpl7p; |gene gene= SEC26 |CDS(-,937891,940812) gene= SEC26 note= Sec26p;
13847	8314	0	1	0	NC_001224	0	98	NC_001144	249	980	|neigh_up NC_001224-start |neigh_down CDS[fcd=13769](+,13818,16322) gene= AI1 note= Reverse transcriptase required for splicing of the	|repeat_region gene= TEL12L note= Telomeric region on the left arm of Chromosome XII, |repeat_region gene= TEL12L-YP1 note= More end-proximal of two short telomeric Y' |gene note= Yll067cp; |neigh_up NC_001144-start |neigh_down CDS[fcd=4991](+,5605,5775) note= Yll066w-bp;
13847	10394	0	1	0	NC_001224	0	98	NC_001145	706151	707653	|neigh_up NC_001224-start |neigh_down CDS[fcd=13769](+,13818,16322) gene= AI1 note= Reverse transcriptase required for splicing of the	|gene gene= TRS130 |CDS(-,703578,706886) gene= TRS130 note= Trs130p; |gene gene= ESC1 |CDS(+,707132,712108) gene= ESC1 note= Esc1p;
13847	8194	0	1	0	NC_001224	0	98	NC_001143	559374	560259	|neigh_up NC_001224-start |neigh_down CDS[fcd=13769](+,13818,16322) gene= AI1 note= Reverse transcriptase required for splicing of the	|gene gene= TFA2 |CDS[fcd=-508](+,559308,560294) gene= TFA2 note= Tfa2p;
13847	3770	0	1	0	NC_001224	0	98	NC_001137	354976	355149	|neigh_up NC_001224-start |neigh_down CDS[fcd=13769](+,13818,16322) gene= AI1 note= Reverse transcriptase required for splicing of the	|gene |tRNA note= GO_component: cytosol [goid 0005829] [evidence NAS] |neigh_up CDS[fcd=-3368](+,351694,353232) gene= SHC1 note= Shc1p; |neigh_down CDS[fcd=400](+,355462,357726) gene= UBP9 note= Ubp9p;
13847	2792	0	1	0	NC_001224	0	98	NC_001136	1025484	1027875	|neigh_up NC_001224-start |neigh_down CDS[fcd=13769](+,13818,16322) gene= AI1 note= Reverse transcriptase required for splicing of the	|gene gene= GCN2 note= synonym: AAS1 |CDS[fcd=3366](-,1025066,1030045) gene= GCN2 note= Gcn2p;
13847	8083	0	3	0	NC_001224	0	98	NC_001143	455001	456048	|neigh_up NC_001224-start |neigh_down CDS[fcd=13769](+,13818,16322) gene= AI1 note= Reverse transcriptase required for splicing of the	|gene gene= FOX2 note= synonym: POX2 |CDS[fcd=1173](-,453995,456697) gene= FOX2 note= Fox2p;
13847	7123	0	2	0	NC_001224	0	98	NC_001142	355788	356126	|neigh_up NC_001224-start |neigh_down CDS[fcd=13769](+,13818,16322) gene= AI1 note= Reverse transcriptase required for splicing of the	|gene |CDS[fcd=62](+,356019,357923) note= Yjl045wp;
13847	7121	0	1	0	NC_001224	0	98	NC_001142	353675	354319	|neigh_up NC_001224-start |neigh_down CDS[fcd=13769](+,13818,16322) gene= AI1 note= Reverse transcriptase required for splicing of the	|gene gene= SUP7 gene= SUP7 note= GO_component: cytosol [goid 0005829] [evidence NAS] |neigh_up CDS[fcd=-1616](+,352381,353610) gene= AIM22 note= Aim22p; |neigh_down CDS[fcd=2022](+,356019,357923) note= Yjl045wp;
13847	4936	0	1	2	NC_001224	0	98	NC_001139	501217	502076	|neigh_up NC_001224-start |neigh_down CDS[fcd=13769](+,13818,16322) gene= AI1 note= Reverse transcriptase required for splicing of the	|gene gene= CUL3 |CDS[fcd=-1510](+,500136,502370) gene= CUL3 note= Cul3p;
13847	10368	0	1	0	NC_001224	0	98	NC_001145	686553	687883	|neigh_up NC_001224-start |neigh_down CDS[fcd=13769](+,13818,16322) gene= AI1 note= Reverse transcriptase required for splicing of the	|gene |CDS(-,685910,687283) note= Ymr209cp; |gene |CDS(+,687515,688864) note= Ymr210wp;
13847	12590	0	1	0	NC_001224	0	98	NC_001147	878845	879969	|neigh_up NC_001224-start |neigh_down CDS[fcd=13769](+,13818,16322) gene= AI1 note= Reverse transcriptase required for splicing of the	|gene gene= BUD7 |CDS[fcd=-974](+,878433,880673) gene= BUD7 note= Bud7p;
13847	2778	0	1	0	NC_001224	0	98	NC_001136	1014411	1014662	|neigh_up NC_001224-start |neigh_down CDS[fcd=13769](+,13818,16322) gene= AI1 note= Reverse transcriptase required for splicing of the	|gene gene= MTH1 note= synonyms: HTR1, DGT1, BPC1 |CDS[fcd=1162](-,1014397,1015698) gene= MTH1 note= Mth1p;
13847	10430	0	1	0	NC_001224	0	98	NC_001145	750366	751207	|neigh_up NC_001224-start |neigh_down CDS[fcd=13769](+,13818,16322) gene= AI1 note= Reverse transcriptase required for splicing of the	|gene gene= CUS1 |CDS[fcd=453](-,749929,751239) gene= CUS1 note= Cus1p;
13847	12566	0	1	0	NC_001224	0	98	NC_001147	853473	854194	|neigh_up NC_001224-start |neigh_down CDS[fcd=13769](+,13818,16322) gene= AI1 note= Reverse transcriptase required for splicing of the	|gene |CDS[fcd=-477](+,853356,854111) note= Yor289wp; |gene |tRNA note= GO_component: cytosol [goid 0005829] [evidence NAS]
13847	1546	0	2	0	NC_001224	0	98	NC_001135	235315	236938	|neigh_up NC_001224-start |neigh_down CDS[fcd=13769](+,13818,16322) gene= AI1 note= Reverse transcriptase required for splicing of the	|gene gene= SED4 |CDS[fcd=192](-,233121,236318) gene= SED4 note= Sed4p;
13847	583	0	2	0	NC_001224	0	98	NC_001134	219888	222560	|neigh_up NC_001224-start |neigh_down CDS[fcd=13769](+,13818,16322) gene= AI1 note= Reverse transcriptase required for splicing of the	|gene gene= PDR3 note= synonyms: TPE2, AMY2 |CDS(+,217473,220403) gene= PDR3 note= Pdr3p; |LTR note= YBLWDELTA8 |repeat_region note= Transposon YBLWTY1-1; Long Terminal Repeat (LTR) |LTR note= YBLWDELTA9 |gene note= Ybl005w-bp; |gene |CDS(+,221333,222655) note= Ybl005w-ap;
13847	2783	0	3	0	NC_001224	0	98	NC_001136	1015587	1016164	|neigh_up NC_001224-start |neigh_down CDS[fcd=13769](+,13818,16322) gene= AI1 note= Reverse transcriptase required for splicing of the	|gene gene= MTH1 note= synonyms: HTR1, DGT1, BPC1 |CDS[fcd=-177](-,1014397,1015698) gene= MTH1 note= Mth1p;
13847	12571	0	1	0	NC_001224	0	98	NC_001147	858802	859283	|neigh_up NC_001224-start |neigh_down CDS[fcd=13769](+,13818,16322) gene= AI1 note= Reverse transcriptase required for splicing of the	|gene gene= SNF2 note= synonyms: TYE3, SWI2, HAF1, GAM1 |CDS[fcd=1215](-,855146,860257) gene= SNF2 note= Snf2p;
13847	11512	0	1	0	NC_001224	0	98	NC_001146	717800	717992	|neigh_up NC_001224-start |neigh_down CDS[fcd=13769](+,13818,16322) gene= AI1 note= Reverse transcriptase required for splicing of the	|gene gene= BRE5 |CDS[fcd=433](-,716782,718329) gene= BRE5 note= Bre5p;
13847	2773	0	1	0	NC_001224	0	98	NC_001136	1011601	1011788	|neigh_up NC_001224-start |neigh_down CDS[fcd=13769](+,13818,16322) gene= AI1 note= Reverse transcriptase required for splicing of the	|neigh_up CDS[fcd=-1522](+,1010172,1011269) gene= DON1 note= Don1p; |neigh_down CDS[fcd=554](+,1012248,1012955) gene= BSC2 note= Bsc2p;
13847	13649	0	1	0	NC_001224	0	98	NC_001148	734148	739077	|neigh_up NC_001224-start |neigh_down CDS[fcd=13769](+,13818,16322) gene= AI1 note= Reverse transcriptase required for splicing of the	|gene gene= FHL1 note= synonym: SPP42 |CDS(-,733621,736431) gene= FHL1 note= Fhl1p; |gene gene= COG4 note= synonyms: SGF1, SEC38, COD1 |CDS(-,736982,739567) gene= COG4 note= Cog4p;
13847	4989	0	1	0	NC_001224	0	98	NC_001139	554305	554345	|neigh_up NC_001224-start |neigh_down CDS[fcd=13769](+,13818,16322) gene= AI1 note= Reverse transcriptase required for splicing of the	|gene gene= TIM21 |CDS[fcd=646](-,554252,554971) gene= TIM21 note= Tim21p;
13847	7142	0	1	0	NC_001224	0	98	NC_001142	370661	372403	|neigh_up NC_001224-start |neigh_down CDS[fcd=13769](+,13818,16322) gene= AI1 note= Reverse transcriptase required for splicing of the	|gene gene= NUP192 |CDS[fcd=2262](-,368743,373794) gene= NUP192 note= Nup192p;
13847	4990	0	1	0	NC_001224	0	98	NC_001139	554346	554831	|neigh_up NC_001224-start |neigh_down CDS[fcd=13769](+,13818,16322) gene= AI1 note= Reverse transcriptase required for splicing of the	|gene gene= TIM21 |CDS[fcd=383](-,554252,554971) gene= TIM21 note= Tim21p;
13847	1539	0	1	0	NC_001224	0	98	NC_001135	227035	228605	|neigh_up NC_001224-start |neigh_down CDS[fcd=13769](+,13818,16322) gene= AI1 note= Reverse transcriptase required for splicing of the	|gene note= synonym: YCR062W |CDS(+,225559,227454) note= Ycr061wp; |gene gene= SUP61 gene= SUP61 note= GO_component: cytosol [goid 0005829] [evidence NAS] |gene gene= BUD31 note= synonym: CWC14 |CDS(+,228314,228787) gene= BUD31 note= Bud31p;
13847	8241	0	1	0	NC_001224	0	98	NC_001143	592948	593930	|neigh_up NC_001224-start |neigh_down CDS[fcd=13769](+,13818,16322) gene= AI1 note= Reverse transcriptase required for splicing of the	|gene gene= NUP133 note= synonym: RAT3 |CDS[fcd=-972](+,592467,595940) gene= NUP133 note= Nup133p;
13847	11492	0	1	0	NC_001224	0	98	NC_001146	699037	699381	|neigh_up NC_001224-start |neigh_down CDS[fcd=13769](+,13818,16322) gene= AI1 note= Reverse transcriptase required for splicing of the	|gene gene= ZRG17 |CDS[fcd=224](-,697616,699433) gene= ZRG17 note= Zrg17p;
13847	8114	0	1	0	NC_001224	0	98	NC_001143	483855	484027	|neigh_up NC_001224-start |neigh_down CDS[fcd=13769](+,13818,16322) gene= AI1 note= Reverse transcriptase required for splicing of the	|gene |CDS[fcd=-879](+,483062,484654) note= Ykr023wp;
13847	1556	0	1	0	NC_001224	0	98	NC_001135	241955	242190	|neigh_up NC_001224-start |neigh_down CDS[fcd=13769](+,13818,16322) gene= AI1 note= Reverse transcriptase required for splicing of the	|gene gene= RSA4 |CDS[fcd=276](-,240801,242348) gene= RSA4 note= Rsa4p;
13847	3724	0	1	0	NC_001224	0	98	NC_001137	323229	324808	|neigh_up NC_001224-start |neigh_down CDS[fcd=13769](+,13818,16322) gene= AI1 note= Reverse transcriptase required for splicing of the	|gene gene= SER3 |CDS(+,322682,324091) gene= SER3 note= Ser3p; |gene gene= UTP7 note= synonym: KRE31 |CDS(-,324268,325932) gene= UTP7 note= Utp7p;
13847	9346	0	1	0	NC_001224	0	98	NC_001144	854997	855559	|neigh_up NC_001224-start |neigh_down CDS[fcd=13769](+,13818,16322) gene= AI1 note= Reverse transcriptase required for splicing of the	|neigh_up CDS[fcd=-1217](+,854061,854390) note= Ylr364wp; |neigh_down CDS[fcd=2261](+,857539,859335) gene= MDM30 note= Mdm30p;
13847	5021	0	1	0	NC_001224	0	98	NC_001139	590442	590891	|neigh_up NC_001224-start |neigh_down CDS[fcd=13769](+,13818,16322) gene= AI1 note= Reverse transcriptase required for splicing of the	|gene gene= UFD1 |CDS[fcd=-836](+,589830,590915) gene= UFD1 note= Ufd1p;
13847	8387	0	1	0	NC_001224	0	98	NC_001144	59274	60196	|neigh_up NC_001224-start |neigh_down CDS[fcd=13769](+,13818,16322) gene= AI1 note= Reverse transcriptase required for splicing of the	|gene gene= VPS13 note= synonyms: VPT2, SOI1 |CDS[fcd=3909](-,54210,63644) gene= VPS13 note= Vps13p;
13847	2617	0	1	0	NC_001224	0	98	NC_001136	858686	859045	|neigh_up NC_001224-start |neigh_down CDS[fcd=13769](+,13818,16322) gene= AI1 note= Reverse transcriptase required for splicing of the	|gene gene= COQ4 |CDS[fcd=-731](+,858134,859141) gene= COQ4 note= Coq4p;
13847	3701	0	1	0	NC_001224	0	98	NC_001137	294801	295813	|neigh_up NC_001224-start |neigh_down CDS[fcd=13769](+,13818,16322) gene= AI1 note= Reverse transcriptase required for splicing of the	|gene gene= MOT2 note= synonyms: SIG1, NOT4 |CDS(+,293048,294811) gene= MOT2 note= Mot2p; |gene gene= ARG5,6 |CDS(+,295408,297999) gene= ARG5,6 note= Arg5,6p;
13847	5008	0	1	0	NC_001224	0	98	NC_001139	580117	580691	|neigh_up NC_001224-start |neigh_down CDS[fcd=13769](+,13818,16322) gene= AI1 note= Reverse transcriptase required for splicing of the	|gene |CDS(+,579480,580295) note= Ygr042wp; |gene gene= NQM1 |CDS(-,580439,581440) gene= NQM1 note= Nqm1p;
13847	2599	0	2	0	NC_001224	0	98	NC_001136	842578	842660	|neigh_up NC_001224-start |neigh_down CDS[fcd=13769](+,13818,16322) gene= AI1 note= Reverse transcriptase required for splicing of the	|gene gene= HST4 |CDS[fcd=-285](+,842334,843446) gene= HST4 note= Hst4p;
13847	13729	0	2	0	NC_001224	0	98	NC_001148	829211	830166	|neigh_up NC_001224-start |neigh_down CDS[fcd=13769](+,13818,16322) gene= AI1 note= Reverse transcriptase required for splicing of the	|gene gene= NCE102 note= synonym: NCE2 |CDS[fcd=226](+,829914,830435) gene= NCE102 note= Nce102p;
13847	12778	0	1	0	NC_001224	0	98	NC_001147	1040571	1041008	|neigh_up NC_001224-start |neigh_down CDS[fcd=13769](+,13818,16322) gene= AI1 note= Reverse transcriptase required for splicing of the	|gene gene= ALD4 note= synonym: ALD7 |CDS[fcd=-951](+,1039838,1041397) gene= ALD4 note= Ald4p;
13847	9364	0	1	0	NC_001224	0	98	NC_001144	869230	871481	|neigh_up NC_001224-start |neigh_down CDS[fcd=13769](+,13818,16322) gene= AI1 note= Reverse transcriptase required for splicing of the	|gene gene= VID22 |CDS[fcd=1011](-,868661,871366) gene= VID22 note= Vid22p;
13847	1781	0	1	0	NC_001224	0	98	NC_001136	118160	119324	|neigh_up NC_001224-start |neigh_down CDS[fcd=13769](+,13818,16322) gene= AI1 note= Reverse transcriptase required for splicing of the	|gene gene= RPL35A note= synonym: SOS1 gene= RPL35A note= Rpl35ap; |gene gene= UFD2 |CDS[fcd=2851](-,118708,121593) gene= UFD2 note= Ufd2p;
13847	8407	0	1	0	NC_001224	0	98	NC_001144	65838	66039	|neigh_up NC_001224-start |neigh_down CDS[fcd=13769](+,13818,16322) gene= AI1 note= Reverse transcriptase required for splicing of the	|gene gene= ENT4 |CDS[fcd=579](-,65774,66517) gene= ENT4 note= Ent4p;
13847	6940	0	1	0	NC_001224	0	98	NC_001142	186587	186654	|neigh_up NC_001224-start |neigh_down CDS[fcd=13769](+,13818,16322) gene= AI1 note= Reverse transcriptase required for splicing of the	|gene gene= GCD14 note= synonym: TRM61 |CDS[fcd=57](-,185526,186677) gene= GCD14 note= Gcd14p;
13847	10317	0	1	0	NC_001224	0	98	NC_001145	637182	637954	|neigh_up NC_001224-start |neigh_down CDS[fcd=13769](+,13818,16322) gene= AI1 note= Reverse transcriptase required for splicing of the	|gene gene= GCV2 note= synonym: GSD2 |CDS[fcd=-69](+,637499,640603) gene= GCV2 note= Gcv2p;
13847	4997	0	1	0	NC_001224	0	98	NC_001139	564424	571905	|neigh_up NC_001224-start |neigh_down CDS[fcd=13769](+,13818,16322) gene= AI1 note= Reverse transcriptase required for splicing of the	|repeat_region note= Transposon YGRCTY1-2; Long Terminal Repeat (LTR) |gene note= Ygr038c-bp; |gene |CDS[fcd=-693](-,566149,567471) note= Ygr038c-ap; |LTR note= YGRCDELTA16 |rep_origin note= ARS721 |repeat_region note= Transposon YGRCTY2-1; Long Terminal Repeat (LTR) |LTR note= YGRCDELTA17
13847	13742	0	1	0	NC_001224	0	98	NC_001148	839627	839923	|neigh_up NC_001224-start |neigh_down CDS[fcd=13769](+,13818,16322) gene= AI1 note= Reverse transcriptase required for splicing of the	|gene gene= TPO3 |CDS[fcd=-2](-,837905,839773) gene= TPO3 note= Tpo3p;
13847	8023	0	1	0	NC_001224	0	98	NC_001143	402054	404072	|neigh_up NC_001224-start |neigh_down CDS[fcd=13769](+,13818,16322) gene= AI1 note= Reverse transcriptase required for splicing of the	|gene gene= RAM2 |CDS(+,402211,403161) gene= RAM2 note= Ram2p; |gene |CDS(-,403223,403522) note= Ykl018c-ap; |gene gene= SWD2 note= synonyms: SAF37, CPS35 |CDS(+,403745,404734) gene= SWD2 note= Swd2p;
13847	6129	0	1	0	NC_001224	0	98	NC_001140	485698	487258	|neigh_up NC_001224-start |neigh_down CDS[fcd=13769](+,13818,16322) gene= AI1 note= Reverse transcriptase required for splicing of the	|gene gene= ERG9 |CDS(+,484845,486179) gene= ERG9 note= Erg9p; |gene gene= CTF8 |CDS(-,486230,486631) gene= CTF8 note= Ctf8p; |gene |CDS(+,486826,487662) note= Yhr192wp;
13847	8040	0	1	0	NC_001224	0	98	NC_001143	419484	419680	|neigh_up NC_001224-start |neigh_down CDS[fcd=13769](+,13818,16322) gene= AI1 note= Reverse transcriptase required for splicing of the	|gene gene= PRP40 |CDS[fcd=-1629](+,417953,419704) gene= PRP40 note= Prp40p;
13847	8042	0	1	0	NC_001224	0	98	NC_001143	421465	421623	|neigh_up NC_001224-start |neigh_down CDS[fcd=13769](+,13818,16322) gene= AI1 note= Reverse transcriptase required for splicing of the	|gene gene= UFD4 |CDS[fcd=3974](-,421067,425518) gene= UFD4 note= Ufd4p;
13847	2591	0	1	1	NC_001224	0	98	NC_001136	835549	835674	|neigh_up NC_001224-start |neigh_down CDS[fcd=13769](+,13818,16322) gene= AI1 note= Reverse transcriptase required for splicing of the	|neigh_up CDS[fcd=-122](-,832856,835489) note= Ydr186cp; |neigh_down CDS[fcd=807](+,836418,838058) gene= CCT6 note= Cct6p;
13847	8423	0	2	0	NC_001224	0	98	NC_001144	78844	79249	|neigh_up NC_001224-start |neigh_down CDS[fcd=13769](+,13818,16322) gene= AI1 note= Reverse transcriptase required for splicing of the	|gene gene= GPI13 note= synonym: MPC1 |CDS[fcd=1158](-,77151,80204) gene= GPI13 note= Gpi13p;
13847	646	0	1	0	NC_001224	0	98	NC_001134	289131	289203	|neigh_up NC_001224-start |neigh_down CDS[fcd=13769](+,13818,16322) gene= AI1 note= Reverse transcriptase required for splicing of the	|neigh_up CDS[fcd=-1242](-,284428,287925) gene= CHS3 note= Chs3p; |neigh_down CDS[fcd=278](+,289445,290350) gene= SCO2 note= Sco2p;
13847	8445	0	1	0	NC_001224	0	98	NC_001144	94043	94995	|neigh_up NC_001224-start |neigh_down CDS[fcd=13769](+,13818,16322) gene= AI1 note= Reverse transcriptase required for splicing of the	|gene gene= PAU17 |CDS[fcd=227](+,94746,95120) gene= PAU17 note= Pau17p;
13847	6966	0	1	0	NC_001224	0	98	NC_001142	207084	207675	|neigh_up NC_001224-start |neigh_down CDS[fcd=13769](+,13818,16322) gene= AI1 note= Reverse transcriptase required for splicing of the	|gene gene= MDV1 note= synonyms: NET2, GAG3, FIS2 |CDS[fcd=-2078](+,205301,207445) gene= MDV1 note= Mdv1p;
13847	2567	0	1	0	NC_001224	0	98	NC_001136	812704	813605	|neigh_up NC_001224-start |neigh_down CDS[fcd=13769](+,13818,16322) gene= AI1 note= Reverse transcriptase required for splicing of the	|gene gene= HMO1 note= synonym: HSM2 |CDS(+,812107,812847) gene= HMO1 note= Hmo1p; |gene gene= RSM24 |CDS(-,813190,814149) gene= RSM24 note= Rsm24p;
13847	10343	0	1	0	NC_001224	0	98	NC_001145	664935	666827	|neigh_up NC_001224-start |neigh_down CDS[fcd=13769](+,13818,16322) gene= AI1 note= Reverse transcriptase required for splicing of the	|gene gene= ROT1 |CDS[fcd=-1130](+,664751,665521) gene= ROT1 note= Rot1p; |gene gene= RAD14 gene= RAD14 note= Rad14p;
13847	9395	0	1	0	NC_001224	0	98	NC_001144	889464	895505	|neigh_up NC_001224-start |neigh_down CDS[fcd=13769](+,13818,16322) gene= AI1 note= Reverse transcriptase required for splicing of the	|gene gene= IKI3 note= synonyms: TOT1, ELP1 |CDS(-,888851,892900) gene= IKI3 note= Iki3p; |gene gene= SWC7 note= synonym: AWS1 |CDS(-,892992,893390) gene= SWC7 note= Swc7p; |gene gene= VAC14 |CDS(+,893628,896270) gene= VAC14 note= Vac14p;
13847	5032	0	1	0	NC_001224	0	98	NC_001139	597745	597851	|neigh_up NC_001224-start |neigh_down CDS[fcd=13769](+,13818,16322) gene= AI1 note= Reverse transcriptase required for splicing of the	|gene |CDS[fcd=-1101](+,596697,598625) note= Ygr054wp;
13847	13701	0	1	0	NC_001224	0	98	NC_001148	800254	800981	|neigh_up NC_001224-start |neigh_down CDS[fcd=13769](+,13818,16322) gene= AI1 note= Reverse transcriptase required for splicing of the	|gene gene= CTF4 note= synonyms: POB1, CHL15 |CDS[fcd=-1387](+,799230,802013) gene= CTF4 note= Ctf4p;
13847	2562	0	1	0	NC_001224	0	98	NC_001136	810110	810629	|neigh_up NC_001224-start |neigh_down CDS[fcd=13769](+,13818,16322) gene= AI1 note= Reverse transcriptase required for splicing of the	|gene gene= SUP35 note= synonyms: SUP36, SUP2, SUF12, SAL3, PNM2, GST1 |CDS(+,808321,810378) gene= SUP35 note= Sup35p; |gene gene= ARG82 note= synonyms: IPK2, ARGR3 |CDS(-,810562,811629) gene= ARG82 note= Arg82p;
13847	6118	0	2	0	NC_001224	0	98	NC_001140	482205	482921	|neigh_up NC_001224-start |neigh_down CDS[fcd=13769](+,13818,16322) gene= AI1 note= Reverse transcriptase required for splicing of the	|gene gene= GPI16 |CDS[fcd=1274](-,482005,483837) gene= GPI16 note= Gpi16p;
13847	12746	0	1	0	NC_001224	0	98	NC_001147	1009292	1009379	|neigh_up NC_001224-start |neigh_down CDS[fcd=13769](+,13818,16322) gene= AI1 note= Reverse transcriptase required for splicing of the	|gene gene= SNX3 note= synonym: GRD19 |CDS[fcd=375](-,1009222,1009710) gene= SNX3 note= Snx3p;
13847	3663	0	2	0	NC_001224	0	98	NC_001137	254130	255579	|neigh_up NC_001224-start |neigh_down CDS[fcd=13769](+,13818,16322) gene= AI1 note= Reverse transcriptase required for splicing of the	|gene gene= RSM18 |CDS(-,253970,254386) gene= RSM18 note= Rsm18p; |gene gene= JHD1 |CDS(+,254655,256133) gene= JHD1 note= Jhd1p;
13847	3648	0	1	0	NC_001224	0	98	NC_001137	246060	246684	|neigh_up NC_001224-start |neigh_down CDS[fcd=13769](+,13818,16322) gene= AI1 note= Reverse transcriptase required for splicing of the	|gene gene= SAP1 |CDS[fcd=130](-,243809,246502) gene= SAP1 note= Sap1p;
13847	8051	0	1	0	NC_001224	0	98	NC_001143	427644	428233	|neigh_up NC_001224-start |neigh_down CDS[fcd=13769](+,13818,16322) gene= AI1 note= Reverse transcriptase required for splicing of the	|gene gene= LAC1 note= synonym: DGT1 |CDS[fcd=256](-,426938,428194) gene= LAC1 note= Lac1p;
13847	13707	0	1	0	NC_001224	0	98	NC_001148	811255	811307	|neigh_up NC_001224-start |neigh_down CDS[fcd=13769](+,13818,16322) gene= AI1 note= Reverse transcriptase required for splicing of the	|gene gene= MEP3 |CDS[fcd=1168](-,810980,812449) gene= MEP3 note= Mep3p;
13847	6968	0	1	0	NC_001224	0	98	NC_001142	209753	211293	|neigh_up NC_001224-start |neigh_down CDS[fcd=13769](+,13818,16322) gene= AI1 note= Reverse transcriptase required for splicing of the	|gene gene= GZF3 note= synonyms: NIL2, DEH1 |CDS[fcd=1050](-,209918,211573) gene= GZF3 note= Gzf3p;
13847	11301	0	1	0	NC_001224	0	98	NC_001146	535869	538536	|neigh_up NC_001224-start |neigh_down CDS[fcd=13769](+,13818,16322) gene= AI1 note= Reverse transcriptase required for splicing of the	|gene gene= SFB2 |CDS(-,535282,537912) gene= SFB2 note= Sfb2p; |gene gene= ALG11 |CDS(+,538174,539820) gene= ALG11 note= Alg11p;
13847	3653	0	1	0	NC_001224	0	98	NC_001137	250158	250322	|neigh_up NC_001224-start |neigh_down CDS[fcd=13769](+,13818,16322) gene= AI1 note= Reverse transcriptase required for splicing of the	|LTR note= YERCSIGMA1 |gene |tRNA note= GO_component: cytosol [goid 0005829] [evidence NAS] |neigh_up CDS[fcd=-2084](-,246981,248156) gene= CAJ1 note= Caj1p; |neigh_down CDS[fcd=477](+,250717,251001) gene= ISD11 note= Isd11p;
13847	8054	0	2	0	NC_001224	0	98	NC_001143	428654	428804	|neigh_up NC_001224-start |neigh_down CDS[fcd=13769](+,13818,16322) gene= AI1 note= Reverse transcriptase required for splicing of the	|neigh_up CDS[fcd=-535](-,426938,428194) gene= LAC1 note= Lac1p; |neigh_down CDS[fcd=216](+,428945,429751) gene= CAP1 note= Cap1p;
13847	8435	0	1	0	NC_001224	0	98	NC_001144	83855	84190	|neigh_up NC_001224-start |neigh_down CDS[fcd=13769](+,13818,16322) gene= AI1 note= Reverse transcriptase required for splicing of the	|neigh_up CDS[fcd=-2562](+,81460,83709) gene= RUP2 note= Rup2p; |neigh_down CDS[fcd=781](+,84803,86563) gene= TPO1 note= Tpo1p;
13847	6983	0	1	0	NC_001224	0	98	NC_001142	224480	224994	|neigh_up NC_001224-start |neigh_down CDS[fcd=13769](+,13818,16322) gene= AI1 note= Reverse transcriptase required for splicing of the	|neigh_up CDS[fcd=-3351](+,221386,223323) gene= IME2 note= Ime2p; |neigh_down CDS[fcd=314](+,225051,226733) gene= SET4 note= Set4p;
13847	3638	0	1	0	NC_001224	0	98	NC_001137	234317	234425	|neigh_up NC_001224-start |neigh_down CDS[fcd=13769](+,13818,16322) gene= AI1 note= Reverse transcriptase required for splicing of the	|gene gene= YEN1 |CDS[fcd=-1911](+,232460,234739) gene= YEN1 note= Yen1p;
13847	1710	0	1	0	NC_001224	0	98	NC_001136	64136	64761	|neigh_up NC_001224-start |neigh_down CDS[fcd=13769](+,13818,16322) gene= AI1 note= Reverse transcriptase required for splicing of the	|gene gene= CDC13 note= synonym: EST4 |CDS[fcd=571](-,62245,65019) gene= CDC13 note= Cdc13p;
13847	10265	0	1	0	NC_001224	0	98	NC_001145	584610	586346	|neigh_up NC_001224-start |neigh_down CDS[fcd=13769](+,13818,16322) gene= AI1 note= Reverse transcriptase required for splicing of the	|gene gene= INP2 |CDS[fcd=909](-,584270,586387) gene= INP2 note= Inp2p;
13847	6042	0	1	0	NC_001224	0	98	NC_001140	398911	399814	|neigh_up NC_001224-start |neigh_down CDS[fcd=13769](+,13818,16322) gene= AI1 note= Reverse transcriptase required for splicing of the	|gene gene= PEX28 |CDS(+,397254,398993) gene= PEX28 note= Pex28p; |gene |CDS(-,399271,400851) note= Yhr151cp;
13847	741	0	1	0	NC_001224	0	98	NC_001134	364451	366940	|neigh_up NC_001224-start |neigh_down CDS[fcd=13769](+,13818,16322) gene= AI1 note= Reverse transcriptase required for splicing of the	|gene gene= TRM7 |CDS[fcd=22](-,364785,365717) gene= TRM7 note= Trm7p; |gene note= Ybr062cp;
13847	2684	0	1	0	NC_001224	0	98	NC_001136	930256	930741	|neigh_up NC_001224-start |neigh_down CDS[fcd=13769](+,13818,16322) gene= AI1 note= Reverse transcriptase required for splicing of the	|gene gene= RTN1 |CDS[fcd=-145](-,929466,930353) gene= RTN1 note= Rtn1p;
13847	1718	0	1	0	NC_001224	0	98	NC_001136	68895	71656	|neigh_up NC_001224-start |neigh_down CDS[fcd=13769](+,13818,16322) gene= AI1 note= Reverse transcriptase required for splicing of the	|gene gene= RRI1 note= synonyms: JAB1, CSN5 |CDS(-,68998,70320) gene= RRI1 note= Rri1p; |gene gene= GDH2 |CDS(-,70641,73919) gene= GDH2 note= Gdh2p;
13847	9428	0	1	0	NC_001224	0	98	NC_001144	924643	925385	|neigh_up NC_001224-start |neigh_down CDS[fcd=13769](+,13818,16322) gene= AI1 note= Reverse transcriptase required for splicing of the	|neigh_up CDS[fcd=-566](-,922442,924448) gene= DUS3 note= Dus3p; |neigh_down CDS[fcd=553](+,925567,927618) gene= SFP1 note= Sfp1p;
13847	2662	0	1	0	NC_001224	0	98	NC_001136	909758	910112	|neigh_up NC_001224-start |neigh_down CDS[fcd=13769](+,13818,16322) gene= AI1 note= Reverse transcriptase required for splicing of the	|gene |CDS[fcd=115](+,910050,911297) note= Ydr222wp;
13847	10247	0	1	1	NC_001224	0	98	NC_001145	561382	561673	|neigh_up NC_001224-start |neigh_down CDS[fcd=13769](+,13818,16322) gene= AI1 note= Reverse transcriptase required for splicing of the	|gene gene= SWP1 |CDS[fcd=-532](+,560995,561855) gene= SWP1 note= Swp1p;
13847	3624	0	1	0	NC_001224	0	98	NC_001137	223011	223681	|neigh_up NC_001224-start |neigh_down CDS[fcd=13769](+,13818,16322) gene= AI1 note= Reverse transcriptase required for splicing of the	|gene gene= EDC2 |CDS(+,222638,223075) gene= EDC2 note= Edc2p; |gene gene= ARB1 |CDS(-,223366,225198) gene= ARB1 note= Arb1p;
13847	5058	0	1	0	NC_001224	0	98	NC_001139	620750	624337	|neigh_up NC_001224-start |neigh_down CDS[fcd=13769](+,13818,16322) gene= AI1 note= Reverse transcriptase required for splicing of the	|gene |CDS(-,620925,621803) note= Ygr066cp; |gene |CDS(-,622406,624790) note= Ygr067cp;
13847	11335	0	1	0	NC_001224	0	98	NC_001146	568917	570060	|neigh_up NC_001224-start |neigh_down CDS[fcd=13769](+,13818,16322) gene= AI1 note= Reverse transcriptase required for splicing of the	|gene |CDS[fcd=204](-,568523,569692) note= Ynl035cp; |gene |tRNA note= GO_component: cytosol [goid 0005829] [evidence NAS]
13847	5063	0	1	0	NC_001224	0	98	NC_001139	628047	630047	|neigh_up NC_001224-start |neigh_down CDS[fcd=13769](+,13818,16322) gene= AI1 note= Reverse transcriptase required for splicing of the	|gene gene= ROM1 note= synonym: SKC1 |CDS[fcd=-1237](+,627810,631277) gene= ROM1 note= Rom1p;
13847	6068	0	1	0	NC_001224	0	98	NC_001140	430206	431248	|neigh_up NC_001224-start |neigh_down CDS[fcd=13769](+,13818,16322) gene= AI1 note= Reverse transcriptase required for splicing of the	|gene gene= PRP8 note= synonyms: USA2, SLT21, RNA8, DNA39, DBF3 |CDS[fcd=6223](-,429709,436950) gene= PRP8 note= Prp8p;
13847	704	0	1	0	NC_001224	0	98	NC_001134	334378	336134	|neigh_up NC_001224-start |neigh_down CDS[fcd=13769](+,13818,16322) gene= AI1 note= Reverse transcriptase required for splicing of the	|gene gene= REB1 note= synonym: GRF2 |CDS[fcd=1560](-,334384,336816) gene= REB1 note= Reb1p;
13847	7975	0	1	0	NC_001224	0	98	NC_001143	362538	362739	|neigh_up NC_001224-start |neigh_down CDS[fcd=13769](+,13818,16322) gene= AI1 note= Reverse transcriptase required for splicing of the	|gene gene= PTM1 |CDS[fcd=-373](+,362265,363836) gene= PTM1 note= Ptm1p;
13847	706	0	1	0	NC_001224	0	98	NC_001134	337054	338994	|neigh_up NC_001224-start |neigh_down CDS[fcd=13769](+,13818,16322) gene= AI1 note= Reverse transcriptase required for splicing of the	|gene gene= REG2 |CDS(-,337181,338197) gene= REG2 note= Reg2p; |gene gene= RFS1 |CDS(-,338718,339350) gene= RFS1 note= Rfs1p;
13847	11372	0	1	0	NC_001224	0	98	NC_001146	604216	604914	|neigh_up NC_001224-start |neigh_down CDS[fcd=13769](+,13818,16322) gene= AI1 note= Reverse transcriptase required for splicing of the	|gene gene= PUB1 note= synonym: RNP1 |CDS[fcd=-1657](+,602908,604269) gene= PUB1 note= Pub1p;
13847	5096	0	1	0	NC_001224	0	98	NC_001139	661950	663835	|neigh_up NC_001224-start |neigh_down CDS[fcd=13769](+,13818,16322) gene= AI1 note= Reverse transcriptase required for splicing of the	|gene gene= UTP22 |CDS[fcd=-530](+,662362,666075) gene= UTP22 note= Utp22p;
13847	7025	0	1	0	NC_001224	0	98	NC_001142	266000	268582	|neigh_up NC_001224-start |neigh_down CDS[fcd=13769](+,13818,16322) gene= AI1 note= Reverse transcriptase required for splicing of the	|gene gene= SIP4 |CDS[fcd=-1370](+,265921,268410) gene= SIP4 note= Sip4p;
13847	5101	0	1	0	NC_001224	0	98	NC_001139	667047	667418	|neigh_up NC_001224-start |neigh_down CDS[fcd=13769](+,13818,16322) gene= AI1 note= Reverse transcriptase required for splicing of the	|gene gene= PRP31 |CDS[fcd=-887](+,666345,667829) gene= PRP31 note= Prp31p;
13847	12685	0	1	0	NC_001224	0	98	NC_001147	961912	963854	|neigh_up NC_001224-start |neigh_down CDS[fcd=13769](+,13818,16322) gene= AI1 note= Reverse transcriptase required for splicing of the	|gene gene= RPA190 note= synonym: RRN1 |CDS[fcd=-1899](+,960984,965978) gene= RPA190 note= Rpa190p;
13847	8383	0	2	0	NC_001224	0	98	NC_001144	54343	55083	|neigh_up NC_001224-start |neigh_down CDS[fcd=13769](+,13818,16322) gene= AI1 note= Reverse transcriptase required for splicing of the	|gene gene= VPS13 note= synonyms: VPT2, SOI1 |CDS[fcd=8931](-,54210,63644) gene= VPS13 note= Vps13p;
13847	2634	0	1	0	NC_001224	0	98	NC_001136	874612	880619	|neigh_up NC_001224-start |neigh_down CDS[fcd=13769](+,13818,16322) gene= AI1 note= Reverse transcriptase required for splicing of the	|repeat_region note= Transposon YDRWTY2-2; Long Terminal Repeat (LTR) |gene note= Ydr210w-bp; |LTR note= YDRWDELTA14 |repeat_region note= Transposon YDRCTY1-2; Long Terminal Repeat (LTR) |gene note= Ydr210c-dp; |neigh_up CDS[fcd=-5506](+,872109,873425) note= Ydr210w-ap; |neigh_down CDS[fcd=6309](-,882602,883924) note= Ydr210c-cp;
13847	1695	0	1	0	NC_001224	0	98	NC_001136	58770	59387	|neigh_up NC_001224-start |neigh_down CDS[fcd=13769](+,13818,16322) gene= AI1 note= Reverse transcriptase required for splicing of the	|gene gene= HBT1 |CDS[fcd=1328](-,57266,60406) gene= HBT1 note= Hbt1p;
13847	2638	0	1	0	NC_001224	0	98	NC_001136	887941	888026	|neigh_up NC_001224-start |neigh_down CDS[fcd=13769](+,13818,16322) gene= AI1 note= Reverse transcriptase required for splicing of the	|gene gene= TCP1 note= synonym: CCT1 |CDS[fcd=-754](+,887229,888908) gene= TCP1 note= Tcp1p;
13847	8375	0	1	0	NC_001224	0	98	NC_001144	49324	49738	|neigh_up NC_001224-start |neigh_down CDS[fcd=13769](+,13818,16322) gene= AI1 note= Reverse transcriptase required for splicing of the	|neigh_up CDS[fcd=-903](-,47858,48628) gene= RPL8B note= Rpl8bp; |neigh_down CDS[fcd=406](+,49937,51946) gene= FPS1 note= Fps1p;
13847	10700	0	1	0	NC_001224	0	98	NC_001146	44785	46772	|neigh_up NC_001224-start |neigh_down CDS[fcd=13769](+,13818,16322) gene= AI1 note= Reverse transcriptase required for splicing of the	|gene gene= DAL82 |CDS(+,44446,45213) gene= DAL82 note= Dal82p; |gene |CDS(-,45307,48021) note= Ynl313cp;
13847	4609	0	1	0	NC_001224	0	98	NC_001139	227086	229960	|neigh_up NC_001224-start |neigh_down CDS[fcd=13769](+,13818,16322) gene= AI1 note= Reverse transcriptase required for splicing of the	|gene gene= ARO2 |CDS(+,226404,227534) gene= ARO2 note= Aro2p; |gene gene= RPL9A |CDS(-,227759,228334) gene= RPL9A note= Rpl9ap; |gene |CDS(-,228756,229691) note= Ygl146cp;
13847	12398	0	1	0	NC_001224	0	98	NC_001147	703326	704010	|neigh_up NC_001224-start |neigh_down CDS[fcd=13769](+,13818,16322) gene= AI1 note= Reverse transcriptase required for splicing of the	|LTR note= YORCDELTA18 |LTR note= YORWDELTA19 |LTR note= YORWTAU2 |gene |CDS[fcd=557](-,703989,704225) note= Yor192c-cp;
13847	8536	0	1	0	NC_001224	0	98	NC_001144	174776	175564	|neigh_up NC_001224-start |neigh_down CDS[fcd=13769](+,13818,16322) gene= AI1 note= Reverse transcriptase required for splicing of the	|gene gene= PPR1 |CDS(-,172267,174981) gene= PPR1 note= Ppr1p; |gene gene= BRE2 note= synonym: CPS60 |CDS(+,175226,176743) gene= BRE2 note= Bre2p;
13847	1911	0	1	0	NC_001224	0	98	NC_001136	218009	218801	|neigh_up NC_001224-start |neigh_down CDS[fcd=13769](+,13818,16322) gene= AI1 note= Reverse transcriptase required for splicing of the	|gene gene= RPL35B note= synonym: SOS2 gene= RPL35B note= Rpl35bp; |gene gene= RDI1 |CDS[fcd=883](-,218680,219288) gene= RDI1 note= Rdi1p;
13847	8516	0	1	0	NC_001224	0	98	NC_001144	159672	161900	|neigh_up NC_001224-start |neigh_down CDS[fcd=13769](+,13818,16322) gene= AI1 note= Reverse transcriptase required for splicing of the	|gene gene= SSL1 |CDS(+,160048,161433) gene= SSL1 note= Ssl1p; |gene gene= SSK1 |CDS(-,161754,163892) gene= SSK1 note= Ssk1p;
13847	13368	0	1	0	NC_001224	0	98	NC_001148	493240	496175	|neigh_up NC_001224-start |neigh_down CDS[fcd=13769](+,13818,16322) gene= AI1 note= Reverse transcriptase required for splicing of the	|gene gene= TRM44 |CDS(+,493541,495244) gene= TRM44 note= Trm44p; |gene gene= SUV3 note= synonym: LPB2 |CDS(+,495504,497717) gene= SUV3 note= Suv3p;
13847	806	0	1	0	NC_001224	0	98	NC_001134	415487	416145	|neigh_up NC_001224-start |neigh_down CDS[fcd=13769](+,13818,16322) gene= AI1 note= Reverse transcriptase required for splicing of the	|gene gene= AAC3 note= synonym: ANC3 |CDS[fcd=161](+,415977,416900) gene= AAC3 note= Aac3p;
13847	6798	0	1	0	NC_001224	0	98	NC_001142	42732	43027	|neigh_up NC_001224-start |neigh_down CDS[fcd=13769](+,13818,16322) gene= AI1 note= Reverse transcriptase required for splicing of the	|gene gene= LAA1 |CDS[fcd=4554](-,41389,47433) gene= LAA1 note= Laa1p;
13847	5723	0	1	0	NC_001224	0	98	NC_001140	130548	131175	|neigh_up NC_001224-start |neigh_down CDS[fcd=13769](+,13818,16322) gene= AI1 note= Reverse transcriptase required for splicing of the	|gene gene= ARD1 |CDS[fcd=579](-,130724,131440) gene= ARD1 note= Ard1p;
13847	11673	0	1	0	NC_001224	0	98	NC_001147	82853	83223	|neigh_up NC_001224-start |neigh_down CDS[fcd=13769](+,13818,16322) gene= AI1 note= Reverse transcriptase required for splicing of the	|gene gene= MDH2 |CDS[fcd=-118](-,81787,82920) gene= MDH2 note= Mdh2p;
13847	13362	0	1	0	NC_001224	0	98	NC_001148	487238	489617	|neigh_up NC_001224-start |neigh_down CDS[fcd=13769](+,13818,16322) gene= AI1 note= Reverse transcriptase required for splicing of the	|gene |CDS(-,487360,488205) note= Ypl033cp; |gene gene= SVL3 |CDS(-,488885,491362) gene= SVL3 note= Svl3p;
13847	4639	0	1	0	NC_001224	0	98	NC_001139	256524	257161	|neigh_up NC_001224-start |neigh_down CDS[fcd=13769](+,13818,16322) gene= AI1 note= Reverse transcriptase required for splicing of the	|gene gene= PCL10 |CDS[fcd=-1174](+,255668,256969) gene= PCL10 note= Pcl10p;
13847	5717	0	1	0	NC_001224	0	98	NC_001140	123449	125242	|neigh_up NC_001224-start |neigh_down CDS[fcd=13769](+,13818,16322) gene= AI1 note= Reverse transcriptase required for splicing of the	|gene gene= SOD2 |CDS(-,122884,123585) gene= SOD2 note= Sod2p; |gene |CDS(-,124104,125675) note= Yhr009cp;
13847	2994	0	1	0	NC_001224	0	98	NC_001136	1231698	1232179	|neigh_up NC_001224-start |neigh_down CDS[fcd=13769](+,13818,16322) gene= AI1 note= Reverse transcriptase required for splicing of the	|gene gene= RGA2 |CDS[fcd=-1779](+,1230159,1233188) gene= RGA2 note= Rga2p;
13847	13326	0	1	0	NC_001224	0	98	NC_001148	454583	454790	|neigh_up NC_001224-start |neigh_down CDS[fcd=13769](+,13818,16322) gene= AI1 note= Reverse transcriptase required for splicing of the	|gene gene= LGE1 |CDS[fcd=301](-,453989,454987) gene= LGE1 note= Lge1p;
13847	4037	0	1	0	NC_001224	0	98	NC_001138	20767	21057	|neigh_up NC_001224-start |neigh_down CDS[fcd=13769](+,13818,16322) gene= AI1 note= Reverse transcriptase required for splicing of the	|gene |CDS[fcd=1875](-,20847,22787) note= Yfl054cp;
13847	12352	0	1	0	NC_001224	0	98	NC_001147	663952	665436	|neigh_up NC_001224-start |neigh_down CDS[fcd=13769](+,13818,16322) gene= AI1 note= Reverse transcriptase required for splicing of the	|LTR note= YORCDELTA15 |LTR note= YORWDELTA16 |LTR note= YORWDELTA17 |neigh_up CDS[fcd=-2292](+,662402,663583) gene= HEM15 note= Hem15p; |neigh_down CDS[fcd=2486](-,665786,667180) gene= MPC54 note= Mpc54p;
13847	13315	0	1	0	NC_001224	0	98	NC_001148	447962	449938	|neigh_up NC_001224-start |neigh_down CDS[fcd=13769](+,13818,16322) gene= AI1 note= Reverse transcriptase required for splicing of the	|gene gene= PDR12 |CDS[fcd=1424](-,445839,450374) gene= PDR12 note= Pdr12p;
13847	2948	0	1	0	NC_001224	0	98	NC_001136	1173974	1175151	|neigh_up NC_001224-start |neigh_down CDS[fcd=13769](+,13818,16322) gene= AI1 note= Reverse transcriptase required for splicing of the	|gene gene= YPS7 |CDS[fcd=-392](-,1172380,1174170) gene= YPS7 note= Yps7p; |LTR note= YDRCSIGMA6
13847	795	0	2	0	NC_001224	0	98	NC_001134	406995	407425	|neigh_up NC_001224-start |neigh_down CDS[fcd=13769](+,13818,16322) gene= AI1 note= Reverse transcriptase required for splicing of the	|gene gene= UBC4 gene= UBC4 note= Ubc4p; |neigh_up CDS[fcd=-1965](-,401247,405245) gene= SPT7 note= Spt7p; |neigh_down CDS[fcd=1953](+,409163,410623) gene= TEC1 note= Tec1p;
13847	794	0	1	0	NC_001224	0	98	NC_001134	406926	406994	|neigh_up NC_001224-start |neigh_down CDS[fcd=13769](+,13818,16322) gene= AI1 note= Reverse transcriptase required for splicing of the	|gene gene= UBC4 gene= UBC4 note= Ubc4p; |neigh_up CDS[fcd=-1715](-,401247,405245) gene= SPT7 note= Spt7p; |neigh_down CDS[fcd=2203](+,409163,410623) gene= TEC1 note= Tec1p;
13847	2945	0	1	1	NC_001224	0	98	NC_001136	1173371	1173886	|neigh_up NC_001224-start |neigh_down CDS[fcd=13769](+,13818,16322) gene= AI1 note= Reverse transcriptase required for splicing of the	|gene gene= YPS7 |CDS[fcd=542](-,1172380,1174170) gene= YPS7 note= Yps7p;
13847	8551	0	2	0	NC_001224	0	98	NC_001144	187896	188290	|neigh_up NC_001224-start |neigh_down CDS[fcd=13769](+,13818,16322) gene= AI1 note= Reverse transcriptase required for splicing of the	|gene gene= UBR2 |CDS[fcd=5189](-,187664,193282) gene= UBR2 note= Ubr2p;
13847	12370	0	1	0	NC_001224	0	98	NC_001147	679793	680423	|neigh_up NC_001224-start |neigh_down CDS[fcd=13769](+,13818,16322) gene= AI1 note= Reverse transcriptase required for splicing of the	|gene gene= SER1 note= synonym: ADE9 |CDS[fcd=-750](+,679358,680545) gene= SER1 note= Ser1p;
13847	4666	0	1	0	NC_001224	0	98	NC_001139	275766	277062	|neigh_up NC_001224-start |neigh_down CDS[fcd=13769](+,13818,16322) gene= AI1 note= Reverse transcriptase required for splicing of the	|gene gene= MON1 note= synonym: AUT12 |CDS[fcd=306](-,274786,276720) gene= MON1 note= Mon1p;
13847	6819	0	1	0	NC_001224	0	98	NC_001142	68589	70452	|neigh_up NC_001224-start |neigh_down CDS[fcd=13769](+,13818,16322) gene= AI1 note= Reverse transcriptase required for splicing of the	|gene gene= ELO1 |CDS(-,67849,68781) gene= ELO1 note= Elo1p; |gene gene= CDC6 |CDS(+,69337,70878) gene= CDC6 note= Cdc6p;
13847	13332	0	1	0	NC_001224	0	98	NC_001148	457801	461094	|neigh_up NC_001224-start |neigh_down CDS[fcd=13769](+,13818,16322) gene= AI1 note= Reverse transcriptase required for splicing of the	|gene gene= KTR6 note= synonym: MNN6 |CDS(-,457115,458455) gene= KTR6 note= Ktr6p; |gene gene= OAZ1 note= synonym: YPL052W-A gene= OAZ1 note= Oaz1p; |gene gene= ARL3 |CDS(+,459960,460556) gene= ARL3 note= Arl3p; |gene gene= MNN9 |CDS(-,460776,461963) gene= MNN9 note= Mnn9p;
13847	4673	0	1	0	NC_001224	0	98	NC_001139	279970	282478	|neigh_up NC_001224-start |neigh_down CDS[fcd=13769](+,13818,16322) gene= AI1 note= Reverse transcriptase required for splicing of the	|gene gene= NAB2 |CDS(-,278952,280529) gene= NAB2 note= Nab2p; |gene gene= GPG1 |CDS(-,280783,281163) gene= GPG1 note= Gpg1p; |gene gene= PRP43 |CDS(-,281640,283943) gene= PRP43 note= Prp43p;
13847	11718	0	1	0	NC_001224	0	98	NC_001147	112138	113699	|neigh_up NC_001224-start |neigh_down CDS[fcd=13769](+,13818,16322) gene= AI1 note= Reverse transcriptase required for splicing of the	|gene |CDS[fcd=-816](+,112102,113130) note= Yol107wp; |LTR note= YOLCDELTA3
13847	3053	0	2	0	NC_001224	0	98	NC_001136	1268763	1269221	|neigh_up NC_001224-start |neigh_down CDS[fcd=13769](+,13818,16322) gene= AI1 note= Reverse transcriptase required for splicing of the	|gene gene= UTP5 |CDS[fcd=-1529](+,1267463,1269394) gene= UTP5 note= Utp5p;
13847	5643	0	2	0	NC_001224	0	98	NC_001140	66002	66729	|neigh_up NC_001224-start |neigh_down CDS[fcd=13769](+,13818,16322) gene= AI1 note= Reverse transcriptase required for splicing of the	|gene gene= OPI1 |CDS[fcd=1088](-,66239,67453) gene= OPI1 note= Opi1p;
13847	4003	0	1	0	NC_001224	0	98	NC_001137	562533	566831	|neigh_up NC_001224-start |neigh_down CDS[fcd=13769](+,13818,16322) gene= AI1 note= Reverse transcriptase required for splicing of the	|gene |CDS(-,561700,562620) note= Yer186cp; |LTR note= YERCOMEGA1 |gene |CDS(+,566225,566650) note= Yer187wp;
13847	891	0	2	0	NC_001224	0	98	NC_001134	484380	487264	|neigh_up NC_001224-start |neigh_down CDS[fcd=13769](+,13818,16322) gene= AI1 note= Reverse transcriptase required for splicing of the	|gene gene= MRPL36 |CDS(-,483964,484497) gene= MRPL36 note= Mrpl36p; |gene gene= TFC1 |CDS(-,484736,486685) gene= TFC1 note= Tfc1p; |rep_origin note= ARS216 |gene gene= PTC4 note= synonym: GCT1 |CDS(-,487193,488374) gene= PTC4 note= Ptc4p;
13847	5656	0	1	0	NC_001224	0	98	NC_001140	74087	74867	|neigh_up NC_001224-start |neigh_down CDS[fcd=13769](+,13818,16322) gene= AI1 note= Reverse transcriptase required for splicing of the	|gene gene= DUR3 |CDS(-,72034,74241) gene= DUR3 note= Dur3p; |gene |CDS(+,74696,74779) note= Yhl015w-ap;
13847	10653	0	1	0	NC_001224	0	98	NC_001146	1	136	|neigh_up NC_001224-start |neigh_down CDS[fcd=13769](+,13818,16322) gene= AI1 note= Reverse transcriptase required for splicing of the	|repeat_region gene= TEL14L note= Telomeric region on the left arm of Chromosome XIV, |repeat_region gene= TEL14L-YP note= Telomeric long Y' element on the left arm of |neigh_up NC_001146-start |neigh_down CDS[fcd=8262](+,8330,9475) gene= COS1 note= Cos1p;
13847	872	0	1	0	NC_001224	0	98	NC_001134	475378	475413	|neigh_up NC_001224-start |neigh_down CDS[fcd=13769](+,13818,16322) gene= AI1 note= Reverse transcriptase required for splicing of the	|gene gene= TKL2 |CDS[fcd=1036](-,474386,476431) gene= TKL2 note= Tkl2p;
13847	6850	0	1	0	NC_001224	0	98	NC_001142	98073	105647	|neigh_up NC_001224-start |neigh_down CDS[fcd=13769](+,13818,16322) gene= AI1 note= Reverse transcriptase required for splicing of the	|gene gene= CPS1 |CDS(+,97731,99461) gene= CPS1 note= Cps1p; |rep_origin note= ARS1006 |gene |CDS(-,99698,100888) note= Yjl171cp; |gene gene= ASG7 |CDS(-,101144,101773) gene= ASG7 note= Asg7p; |gene gene= SET2 note= synonym: EZL1 |CDS(-,102221,104422) gene= SET2 note= Set2p; |gene gene= ERG20 note= synonyms: FPP1, FDS1, BOT3 |CDS(+,105008,106066) gene= ERG20 note= Erg20p;
13847	10643	0	1	0	NC_001224	0	98	NC_001145	915883	916429	|neigh_up NC_001224-start |neigh_down CDS[fcd=13769](+,13818,16322) gene= AI1 note= Reverse transcriptase required for splicing of the	|neigh_up CDS[fcd=-1620](-,912878,914536) gene= FET4 note= Fet4p; |neigh_down CDS[fcd=1738](-,917577,917894) note= Ymr321cp;
13847	12349	0	1	0	NC_001224	0	98	NC_001147	662913	663131	|neigh_up NC_001224-start |neigh_down CDS[fcd=13769](+,13818,16322) gene= AI1 note= Reverse transcriptase required for splicing of the	|gene gene= HEM15 |CDS[fcd=-620](+,662402,663583) gene= HEM15 note= Hem15p;
13847	1822	0	1	0	NC_001224	0	98	NC_001136	146741	146916	|neigh_up NC_001224-start |neigh_down CDS[fcd=13769](+,13818,16322) gene= AI1 note= Reverse transcriptase required for splicing of the	|gene gene= DLD1 |CDS[fcd=762](-,145827,147590) gene= DLD1 note= Dld1p;
13847	6905	0	1	0	NC_001224	0	98	NC_001142	156641	157527	|neigh_up NC_001224-start |neigh_down CDS[fcd=13769](+,13818,16322) gene= AI1 note= Reverse transcriptase required for splicing of the	|gene gene= RPS21B gene= RPS21B note= Rps21bp; |neigh_up CDS[fcd=-918](+,156166,156249) note= Yjl136w-ap; |neigh_down CDS[fcd=1101](+,158185,159414) gene= LCB3 note= Lcb3p;
13847	8496	0	1	0	NC_001224	0	98	NC_001144	140247	142625	|neigh_up NC_001224-start |neigh_down CDS[fcd=13769](+,13818,16322) gene= AI1 note= Reverse transcriptase required for splicing of the	|gene gene= SPO75 |CDS(-,137939,140545) gene= SPO75 note= Spo75p; |gene gene= ORC3 |CDS(+,141072,142922) gene= ORC3 note= Orc3p;
13847	5675	0	1	0	NC_001224	0	98	NC_001140	91190	91623	|neigh_up NC_001224-start |neigh_down CDS[fcd=13769](+,13818,16322) gene= AI1 note= Reverse transcriptase required for splicing of the	|repeat_region note= Transposon YHLWTY4-1; Long Terminal Repeat (LTR) |gene note= Yhl009w-bp; |LTR note= YHLWTAU2 |neigh_up CDS[fcd=-5501](+,85905,87146) note= Yhl009w-ap; |neigh_down CDS[fcd=3100](-,92623,94506) note= Yhl008cp;
13847	9594	0	1	0	NC_001224	0	98	NC_001144	1077389	1078126	|neigh_up NC_001224-start |neigh_down CDS[fcd=13769](+,13818,16322) gene= AI1 note= Reverse transcriptase required for splicing of the	|repeat_region gene= TEL12R note= Telomeric region on the right arm of Chromosome |repeat_region gene= TEL12R-YP1 note= More end-proximal of two long telomeric Y' elements |gene gene= YRF1-5 note= synonym: YRF1 |CDS[fcd=-5251](+,1072506,1077896) gene= YRF1-5 note= Yrf1-5p;
13847	13385	0	1	0	NC_001224	0	98	NC_001148	504055	504551	|neigh_up NC_001224-start |neigh_down CDS[fcd=13769](+,13818,16322) gene= AI1 note= Reverse transcriptase required for splicing of the	|gene gene= RMI1 note= synonym: NCE4 |CDS(+,503515,504240) gene= RMI1 note= Rmi1p; |gene gene= MET12 |CDS(-,504337,506310) gene= MET12 note= Met12p;
13847	7870	0	1	0	NC_001224	0	98	NC_001143	277750	278099	|neigh_up NC_001224-start |neigh_down CDS[fcd=13769](+,13818,16322) gene= AI1 note= Reverse transcriptase required for splicing of the	|gene gene= SRX1 |CDS[fcd=1](+,277925,278308) gene= SRX1 note= Srx1p;
13847	9590	0	1	0	NC_001224	0	98	NC_001144	1072219	1074066	|neigh_up NC_001224-start |neigh_down CDS[fcd=13769](+,13818,16322) gene= AI1 note= Reverse transcriptase required for splicing of the	|repeat_region gene= TEL12R note= Telomeric region on the right arm of Chromosome |repeat_region gene= TEL12R-YP1 note= More end-proximal of two long telomeric Y' elements |gene gene= YRF1-5 note= synonym: YRF1 |CDS[fcd=-636](+,1072506,1077896) gene= YRF1-5 note= Yrf1-5p;
13847	9589	0	1	0	NC_001224	0	98	NC_001144	1071600	1072218	|neigh_up NC_001224-start |neigh_down CDS[fcd=13769](+,13818,16322) gene= AI1 note= Reverse transcriptase required for splicing of the	|repeat_region gene= TEL12R note= Telomeric region on the right arm of Chromosome |repeat_region gene= TEL12R-YP2 note= More centromere-proximal of two long telomeric Y' |gene |CDS[fcd=-201](-,1071592,1071708) note= Ylr466c-bp; |repeat_region gene= TEL12R-TR1 note= Internal stretch of telomeric repeats on the right |repeat_region gene= TEL12R-YP1 note= More end-proximal of two long telomeric Y' e…
13847	4718	0	1	0	NC_001224	0	98	NC_001139	323652	323753	|neigh_up NC_001224-start |neigh_down CDS[fcd=13769](+,13818,16322) gene= AI1 note= Reverse transcriptase required for splicing of the	|neigh_up CDS[fcd=-1917](+,321785,323233) gene= SRM1 note= Srm1p; |neigh_down CDS[fcd=1632](+,325334,326164) gene= TOS8 note= Tos8p;
13847	3990	0	2	0	NC_001224	0	98	NC_001137	546324	546652	|neigh_up NC_001224-start |neigh_down CDS[fcd=13769](+,13818,16322) gene= AI1 note= Reverse transcriptase required for splicing of the	|gene gene= BMH1 note= synonym: APR6 |CDS[fcd=-882](+,545606,546409) gene= BMH1 note= Bmh1p;
13847	10682	0	1	0	NC_001224	0	98	NC_001146	26780	27813	|neigh_up NC_001224-start |neigh_down CDS[fcd=13769](+,13818,16322) gene= AI1 note= Reverse transcriptase required for splicing of the	|gene gene= EGT2 |CDS(+,24047,27172) gene= EGT2 note= Egt2p; |gene gene= PFA3 |CDS(-,27336,28346) gene= PFA3 note= Pfa3p;
13847	4723	0	1	1	NC_001224	0	98	NC_001139	325842	328631	|neigh_up NC_001224-start |neigh_down CDS[fcd=13769](+,13818,16322) gene= AI1 note= Reverse transcriptase required for splicing of the	|gene gene= TOS8 |CDS[fcd=-1902](+,325334,326164) gene= TOS8 note= Tos8p; |LTR note= YGLWDELTA6 |gene gene= SOE1 |tRNA gene= SOE1 note= GO_component: cytosol [goid 0005829] [evidence NAS]
13847	5690	0	1	0	NC_001224	0	98	NC_001140	98618	99011	|neigh_up NC_001224-start |neigh_down CDS[fcd=13769](+,13818,16322) gene= AI1 note= Reverse transcriptase required for splicing of the	|gene gene= SHU1 |CDS[fcd=-23](-,98339,98791) gene= SHU1 note= Shu1p;
13847	7840	0	1	0	NC_001224	0	98	NC_001143	248180	249491	|neigh_up NC_001224-start |neigh_down CDS[fcd=13769](+,13818,16322) gene= AI1 note= Reverse transcriptase required for splicing of the	|gene gene= HSL1 note= synonym: NIK1 |CDS[fcd=-271](+,248564,253120) gene= HSL1 note= Hsl1p;
13847	6892	0	1	0	NC_001224	0	98	NC_001142	143326	143654	|neigh_up NC_001224-start |neigh_down CDS[fcd=13769](+,13818,16322) gene= AI1 note= Reverse transcriptase required for splicing of the	|gene gene= IDS2 |CDS[fcd=-201](+,143289,144698) gene= IDS2 note= Ids2p;
13847	12309	0	1	0	NC_001224	0	98	NC_001147	618596	619403	|neigh_up NC_001224-start |neigh_down CDS[fcd=13769](+,13818,16322) gene= AI1 note= Reverse transcriptase required for splicing of the	|neigh_up CDS[fcd=-710](-,617519,618289) note= Yor152cp; |neigh_down CDS[fcd=842](+,619841,624376) gene= PDR5 note= Pdr5p;
13847	12315	0	1	0	NC_001224	0	98	NC_001147	625030	626735	|neigh_up NC_001224-start |neigh_down CDS[fcd=13769](+,13818,16322) gene= AI1 note= Reverse transcriptase required for splicing of the	|gene gene= SLP1 |CDS(+,624730,626493) gene= SLP1 note= Slp1p; |gene gene= ISN1 |CDS(-,626629,627981) gene= ISN1 note= Isn1p;
13847	5687	0	1	0	NC_001224	0	98	NC_001140	98372	98557	|neigh_up NC_001224-start |neigh_down CDS[fcd=13769](+,13818,16322) gene= AI1 note= Reverse transcriptase required for splicing of the	|gene gene= SHU1 |CDS[fcd=327](-,98339,98791) gene= SHU1 note= Shu1p;
13847	5684	0	1	0	NC_001224	0	98	NC_001140	96847	97176	|neigh_up NC_001224-start |neigh_down CDS[fcd=13769](+,13818,16322) gene= AI1 note= Reverse transcriptase required for splicing of the	|gene gene= STE20 |CDS[fcd=922](-,95114,97933) gene= STE20 note= Ste20p;
13847	3997	0	1	0	NC_001224	0	98	NC_001137	550006	550236	|neigh_up NC_001224-start |neigh_down CDS[fcd=13769](+,13818,16322) gene= AI1 note= Reverse transcriptase required for splicing of the	|gene gene= ISC10 |CDS[fcd=401](-,549719,550522) gene= ISC10 note= Isc10p;
13847	1797	0	1	0	NC_001224	0	98	NC_001136	128832	129124	|neigh_up NC_001224-start |neigh_down CDS[fcd=13769](+,13818,16322) gene= AI1 note= Reverse transcriptase required for splicing of the	|gene gene= TFP1 note= synonyms: VMA1, CLS8 |CDS[fcd=-2190](+,126788,130003) gene= TFP1 note= Tfp1p;
13847	7851	0	1	0	NC_001224	0	98	NC_001143	258497	259140	|neigh_up NC_001224-start |neigh_down CDS[fcd=13769](+,13818,16322) gene= AI1 note= Reverse transcriptase required for splicing of the	|gene |CDS(-,258717,258866) note= Ykl096c-bp; |gene gene= CWP2 note= synonyms: YKL097W-A, LPR1 |CDS(+,258897,259175) gene= CWP2 note= Cwp2p;
13847	12526	0	1	0	NC_001224	0	98	NC_001147	823702	824189	|neigh_up NC_001224-start |neigh_down CDS[fcd=13769](+,13818,16322) gene= AI1 note= Reverse transcriptase required for splicing of the	|gene gene= HRK1 |CDS[fcd=921](-,822587,824866) gene= HRK1 note= Hrk1p;
13847	8661	0	1	0	NC_001224	0	98	NC_001144	291123	291242	|neigh_up NC_001224-start |neigh_down CDS[fcd=13769](+,13818,16322) gene= AI1 note= Reverse transcriptase required for splicing of the	|gene gene= GAL2 |CDS[fcd=-969](+,290213,291937) gene= GAL2 note= Gal2p;
13847	8656	0	2	0	NC_001224	0	98	NC_001144	286541	289696	|neigh_up NC_001224-start |neigh_down CDS[fcd=13769](+,13818,16322) gene= AI1 note= Reverse transcriptase required for splicing of the	|gene gene= BOS1 note= synonym: SEC32 gene= BOS1 note= Bos1p; |gene gene= SIC1 note= synonym: SDB25 |CDS(+,286821,287675) gene= SIC1 note= Sic1p; |gene gene= EMP46 |CDS(+,287917,289251) gene= EMP46 note= Emp46p; |rep_origin note= ARS1212
13847	11546	0	1	0	NC_001224	0	98	NC_001146	750891	750933	|neigh_up NC_001224-start |neigh_down CDS[fcd=13769](+,13818,16322) gene= AI1 note= Reverse transcriptase required for splicing of the	|gene |CDS[fcd=2788](-,750350,753700) note= Ynr065cp;
13847	4762	0	1	2	NC_001224	0	98	NC_001139	368972	371179	|neigh_up NC_001224-start |neigh_down CDS[fcd=13769](+,13818,16322) gene= AI1 note= Reverse transcriptase required for splicing of the	|gene gene= HSF1 note= synonyms: MAS3, EXA3 |CDS[fcd=-1319](+,368756,371257) gene= HSF1 note= Hsf1p;
13847	11539	0	1	0	NC_001224	0	98	NC_001146	748948	749262	|neigh_up NC_001224-start |neigh_down CDS[fcd=13769](+,13818,16322) gene= AI1 note= Reverse transcriptase required for splicing of the	|gene |CDS[fcd=903](-,749136,750008) note= Ynr064cp;
13847	5850	0	1	0	NC_001224	0	98	NC_001140	217713	218120	|neigh_up NC_001224-start |neigh_down CDS[fcd=13769](+,13818,16322) gene= AI1 note= Reverse transcriptase required for splicing of the	|gene gene= RSC30 |CDS[fcd=-80](-,215185,217836) gene= RSC30 note= Rsc30p;
13847	6710	0	1	0	NC_001224	0	98	NC_001141	402820	404384	|neigh_up NC_001224-start |neigh_down CDS[fcd=13769](+,13818,16322) gene= AI1 note= Reverse transcriptase required for splicing of the	|gene |CDS(-,402838,403488) note= Yir024cp; |gene gene= MND2 |CDS(+,403656,404762) gene= MND2 note= Mnd2p;
13847	8702	0	1	0	NC_001224	0	98	NC_001144	323356	324712	|neigh_up NC_001224-start |neigh_down CDS[fcd=13769](+,13818,16322) gene= AI1 note= Reverse transcriptase required for splicing of the	|gene gene= SUL2 |CDS[fcd=-489](+,323545,326226) gene= SUL2 note= Sul2p;
13847	8703	0	1	0	NC_001224	0	98	NC_001144	324713	325036	|neigh_up NC_001224-start |neigh_down CDS[fcd=13769](+,13818,16322) gene= AI1 note= Reverse transcriptase required for splicing of the	|gene gene= SUL2 |CDS[fcd=-1329](+,323545,326226) gene= SUL2 note= Sul2p;
13847	10599	0	2	0	NC_001224	0	98	NC_001145	879828	880094	|neigh_up NC_001224-start |neigh_down CDS[fcd=13769](+,13818,16322) gene= AI1 note= Reverse transcriptase required for splicing of the	|gene gene= SCW10 |CDS[fcd=270](-,879062,880231) gene= SCW10 note= Scw10p;
13847	2000	0	3	0	NC_001224	0	98	NC_001136	307284	307960	|neigh_up NC_001224-start |neigh_down CDS[fcd=13769](+,13818,16322) gene= AI1 note= Reverse transcriptase required for splicing of the	|gene gene= RPS16B gene= RPS16B note= Rps16bp; |neigh_up CDS[fcd=-2385](+,305237,306577) gene= SUB2 note= Sub2p; |neigh_down CDS[fcd=2500](-,309802,310122) gene= RPP1A note= Rpp1ap;
13847	13449	0	1	0	NC_001224	0	98	NC_001148	557191	557442	|neigh_up NC_001224-start |neigh_down CDS[fcd=13769](+,13818,16322) gene= AI1 note= Reverse transcriptase required for splicing of the	|gene gene= CIT3 |CDS[fcd=-942](+,556374,557834) gene= CIT3 note= Cit3p;
13847	12482	0	2	0	NC_001224	0	98	NC_001147	777548	778096	|neigh_up NC_001224-start |neigh_down CDS[fcd=13769](+,13818,16322) gene= AI1 note= Reverse transcriptase required for splicing of the	|gene gene= KIN4 note= synonyms: KIN3, KIN31 |CDS[fcd=-1975](+,775847,778249) gene= KIN4 note= Kin4p;
13847	914	0	1	0	NC_001224	0	98	NC_001134	516873	517071	|neigh_up NC_001224-start |neigh_down CDS[fcd=13769](+,13818,16322) gene= AI1 note= Reverse transcriptase required for splicing of the	|gene |CDS[fcd=-1314](+,515658,517184) note= Ybr139wp;
13847	9660	0	1	0	NC_001224	0	98	NC_001145	41538	41977	|neigh_up NC_001224-start |neigh_down CDS[fcd=13769](+,13818,16322) gene= AI1 note= Reverse transcriptase required for splicing of the	|gene gene= VAN1 note= synonyms: LDB13, VRG8, VRG7 |CDS[fcd=37](-,40187,41794) gene= VAN1 note= Van1p;
13847	7787	0	1	0	NC_001224	0	98	NC_001143	218392	219587	|neigh_up NC_001224-start |neigh_down CDS[fcd=13769](+,13818,16322) gene= AI1 note= Reverse transcriptase required for splicing of the	|gene gene= VPH2 note= synonyms: VMA12, CLS10 |CDS[fcd=-128](-,218214,218861) gene= VPH2 note= Vph2p; |LTR note= YKLCDELTA4 |gene |tRNA note= GO_component: cytosol [goid 0005829] [evidence NAS]
13847	4799	0	3	0	NC_001224	0	98	NC_001139	393188	393774	|neigh_up NC_001224-start |neigh_down CDS[fcd=13769](+,13818,16322) gene= AI1 note= Reverse transcriptase required for splicing of the	|gene |CDS[fcd=-1253](+,392228,393703) note= Ygl059wp;
13847	8685	0	2	0	NC_001224	0	98	NC_001144	314550	316026	|neigh_up NC_001224-start |neigh_down CDS[fcd=13769](+,13818,16322) gene= AI1 note= Reverse transcriptase required for splicing of the	|gene gene= CSF1 |CDS[fcd=444](-,306856,315732) gene= CSF1 note= Csf1p;
13847	7784	0	1	0	NC_001224	0	98	NC_001143	216504	217501	|neigh_up NC_001224-start |neigh_down CDS[fcd=13769](+,13818,16322) gene= AI1 note= Reverse transcriptase required for splicing of the	|gene gene= OAC1 |CDS[fcd=-14](+,216988,217962) gene= OAC1 note= Oac1p;
13847	5883	0	1	0	NC_001224	0	98	NC_001140	249465	249905	|neigh_up NC_001224-start |neigh_down CDS[fcd=13769](+,13818,16322) gene= AI1 note= Reverse transcriptase required for splicing of the	|gene gene= PPE1 |CDS[fcd=-42](-,248441,249643) gene= PPE1 note= Ppe1p;
13847	12502	0	1	0	NC_001224	0	98	NC_001147	796104	796757	|neigh_up NC_001224-start |neigh_down CDS[fcd=13769](+,13818,16322) gene= AI1 note= Reverse transcriptase required for splicing of the	|gene |CDS[fcd=364](-,795802,796794) note= Yor246cp;
13847	2845	0	1	0	NC_001224	0	98	NC_001136	1073659	1075046	|neigh_up NC_001224-start |neigh_down CDS[fcd=13769](+,13818,16322) gene= AI1 note= Reverse transcriptase required for splicing of the	|gene |CDS[fcd=815](-,1073731,1075167) note= Ydr306cp;
13847	9641	0	1	0	NC_001224	0	98	NC_001145	26979	28401	|neigh_up NC_001224-start |neigh_down CDS[fcd=13769](+,13818,16322) gene= AI1 note= Reverse transcriptase required for splicing of the	|gene gene= GTR1 |CDS(+,26930,27862) gene= GTR1 note= Gtr1p; |gene gene= NDI1 |CDS(-,28266,29807) gene= NDI1 note= Ndi1p;
13847	898	0	1	0	NC_001224	0	98	NC_001134	491303	491764	|neigh_up NC_001224-start |neigh_down CDS[fcd=13769](+,13818,16322) gene= AI1 note= Reverse transcriptase required for splicing of the	|gene gene= VMA2 note= synonym: VAT2 |CDS[fcd=1283](-,491263,492816) gene= VMA2 note= Vma2p;
13847	11573	0	1	0	NC_001224	0	98	NC_001146	769965	770596	|neigh_up NC_001224-start |neigh_down CDS[fcd=13769](+,13818,16322) gene= AI1 note= Reverse transcriptase required for splicing of the	|gene |CDS[fcd=1188](-,770440,771468) note= Ynr071cp;
13847	10617	0	1	0	NC_001224	0	98	NC_001145	897047	897085	|neigh_up NC_001224-start |neigh_down CDS[fcd=13769](+,13818,16322) gene= AI1 note= Reverse transcriptase required for splicing of the	|gene gene= GLC8 |CDS[fcd=536](-,896913,897602) gene= GLC8 note= Glc8p;
13847	7709	0	1	0	NC_001224	0	98	NC_001143	148312	149863	|neigh_up NC_001224-start |neigh_down CDS[fcd=13769](+,13818,16322) gene= AI1 note= Reverse transcriptase required for splicing of the	|gene |CDS(-,147635,148843) note= Ykl162cp; |gene note= synonym: MLP1 |CDS(-,149391,150692) note= Ykl161cp;
13847	10497	0	1	0	NC_001224	0	98	NC_001145	813016	814273	|neigh_up NC_001224-start |neigh_down CDS[fcd=13769](+,13818,16322) gene= AI1 note= Reverse transcriptase required for splicing of the	|gene gene= ZDS1 note= synonyms: OSS1, NRC1, CKM1, CES1 |CDS[fcd=335](-,811232,813979) gene= ZDS1 note= Zds1p;
13847	13541	0	1	0	NC_001224	0	98	NC_001148	641031	641231	|neigh_up NC_001224-start |neigh_down CDS[fcd=13769](+,13818,16322) gene= AI1 note= Reverse transcriptase required for splicing of the	|neigh_up CDS[fcd=-1609](+,639522,640955) gene= ARP7 note= Arp7p; |neigh_down CDS[fcd=1074](+,642205,643317) gene= GLN1 note= Gln1p;
13847	12457	0	1	0	NC_001224	0	98	NC_001147	762194	762268	|neigh_up NC_001224-start |neigh_down CDS[fcd=13769](+,13818,16322) gene= AI1 note= Reverse transcriptase required for splicing of the	|neigh_up CDS[fcd=-146](-,761615,762085) gene= ISU2 note= Isu2p; |neigh_down CDS[fcd=595](+,762826,766566) note= Yor227wp;
13847	4811	0	1	0	NC_001224	0	98	NC_001139	399103	399486	|neigh_up NC_001224-start |neigh_down CDS[fcd=13769](+,13818,16322) gene= AI1 note= Reverse transcriptase required for splicing of the	|gene gene= OLE1 note= synonym: MDM2 |CDS[fcd=-663](+,398631,400163) gene= OLE1 note= Ole1p;
13847	12460	0	1	0	NC_001224	0	98	NC_001147	764503	765105	|neigh_up NC_001224-start |neigh_down CDS[fcd=13769](+,13818,16322) gene= AI1 note= Reverse transcriptase required for splicing of the	|gene |CDS[fcd=-1978](+,762826,766566) note= Yor227wp;
13847	8607	0	1	0	NC_001224	0	98	NC_001144	249929	251149	|neigh_up NC_001224-start |neigh_down CDS[fcd=13769](+,13818,16322) gene= AI1 note= Reverse transcriptase required for splicing of the	|gene gene= OSW2 gene= OSW2 note= Osw2p; |neigh_up CDS[fcd=-2112](-,248101,248427) note= Ylr053cp; |neigh_down CDS[fcd=2542](-,251273,253081) gene= SPT8 note= Spt8p;
13847	4806	0	1	0	NC_001224	0	98	NC_001139	397216	397820	|neigh_up NC_001224-start |neigh_down CDS[fcd=13769](+,13818,16322) gene= AI1 note= Reverse transcriptase required for splicing of the	|gene gene= SDS23 |CDS[fcd=106](-,396041,397624) gene= SDS23 note= Sds23p;
13847	3900	0	1	0	NC_001224	0	98	NC_001137	462159	462384	|neigh_up NC_001224-start |neigh_down CDS[fcd=13769](+,13818,16322) gene= AI1 note= Reverse transcriptase required for splicing of the	|neigh_up CDS[fcd=-536](-,460521,461735) gene= FTR1 note= Ftr1p; |neigh_down CDS[fcd=309](+,462580,462861) gene= LSM5 note= Lsm5p;
13847	1959	0	2	0	NC_001224	0	98	NC_001136	265234	265393	|neigh_up NC_001224-start |neigh_down CDS[fcd=13769](+,13818,16322) gene= AI1 note= Reverse transcriptase required for splicing of the	|gene |CDS[fcd=1888](-,265258,267201) note= Ydl109cp;
13847	7688	0	1	0	NC_001224	0	98	NC_001143	128017	129883	|neigh_up NC_001224-start |neigh_down CDS[fcd=13769](+,13818,16322) gene= AI1 note= Reverse transcriptase required for splicing of the	|gene |CDS[fcd=-1470](+,127480,130266) note= Ykl171wp;
13847	12469	0	1	0	NC_001224	0	98	NC_001147	768458	769108	|neigh_up NC_001224-start |neigh_down CDS[fcd=13769](+,13818,16322) gene= AI1 note= Reverse transcriptase required for splicing of the	|gene gene= WTM2 |CDS[fcd=-373](+,768410,769813) gene= WTM2 note= Wtm2p;
13847	4821	0	1	0	NC_001224	0	98	NC_001139	405350	405941	|neigh_up NC_001224-start |neigh_down CDS[fcd=13769](+,13818,16322) gene= AI1 note= Reverse transcriptase required for splicing of the	|LTR note= YGLCSIGMA3 |gene |tRNA note= GO_component: cytosol [goid 0005829] [evidence NAS] |gene gene= TYW3 |CDS[fcd=134](+,405779,406600) gene= TYW3 note= Tyw3p;
13847	11601	0	1	1	NC_001224	0	98	NC_001147	26539	26724	|neigh_up NC_001224-start |neigh_down CDS[fcd=13769](+,13818,16322) gene= AI1 note= Reverse transcriptase required for splicing of the	|gene gene= HXT11 note= synonym: LGT3 |CDS[fcd=-1359](+,25272,26975) gene= HXT11 note= Hxt11p;
13847	10525	0	1	0	NC_001224	0	98	NC_001145	829069	830172	|neigh_up NC_001224-start |neigh_down CDS[fcd=13769](+,13818,16322) gene= AI1 note= Reverse transcriptase required for splicing of the	|gene gene= CAT8 note= synonyms: MSP8, DIL1 |CDS[fcd=1708](-,827027,831328) gene= CAT8 note= Cat8p;
13847	4842	0	1	0	NC_001224	0	98	NC_001139	424382	426071	|neigh_up NC_001224-start |neigh_down CDS[fcd=13769](+,13818,16322) gene= AI1 note= Reverse transcriptase required for splicing of the	|gene |CDS(+,423967,425013) note= Ygl039wp; |gene gene= OCH1 note= synonyms: LDB12, NGD29 |CDS(-,425368,426810) gene= OCH1 note= Och1p;
13847	6771	0	1	0	NC_001224	0	98	NC_001142	21205	22447	|neigh_up NC_001224-start |neigh_down CDS[fcd=13769](+,13818,16322) gene= AI1 note= Reverse transcriptase required for splicing of the	|gene |CDS[fcd=147](+,21973,22563) note= Yjl218wp;
13847	7740	0	1	0	NC_001224	0	98	NC_001143	180571	181528	|neigh_up NC_001224-start |neigh_down CDS[fcd=13769](+,13818,16322) gene= AI1 note= Reverse transcriptase required for splicing of the	|gene gene= TGL1 note= synonym: YKL5 |CDS[fcd=-265](+,180784,182430) gene= TGL1 note= Tgl1p;
13847	2886	0	1	0	NC_001224	0	98	NC_001136	1120365	1121457	|neigh_up NC_001224-start |neigh_down CDS[fcd=13769](+,13818,16322) gene= AI1 note= Reverse transcriptase required for splicing of the	|gene gene= YSP2 |CDS[fcd=4009](-,1120604,1124920) gene= YSP2 note= Ysp2p;
13847	9726	0	1	0	NC_001224	0	98	NC_001145	91727	91960	|neigh_up NC_001224-start |neigh_down CDS[fcd=13769](+,13818,16322) gene= AI1 note= Reverse transcriptase required for splicing of the	|neigh_up CDS[fcd=-1112](-,87123,90731) gene= RPM2 note= Rpm2p; |neigh_down CDS[fcd=392](+,92235,94241) gene= UFO1 note= Ufo1p;
13847	6778	0	1	0	NC_001224	0	98	NC_001142	27905	28597	|neigh_up NC_001224-start |neigh_down CDS[fcd=13769](+,13818,16322) gene= AI1 note= Reverse transcriptase required for splicing of the	|gene gene= HXT8 |CDS[fcd=-1364](+,26887,28596) gene= HXT8 note= Hxt8p;
13847	1944	0	1	0	NC_001224	0	98	NC_001136	251162	252133	|neigh_up NC_001224-start |neigh_down CDS[fcd=13769](+,13818,16322) gene= AI1 note= Reverse transcriptase required for splicing of the	|gene gene= CYK3 |CDS(+,248581,251238) gene= CYK3 note= Cyk3p; |gene gene= NUP84 |CDS(+,251566,253746) gene= NUP84 note= Nup84p;
13847	10547	0	1	0	NC_001224	0	98	NC_001145	848928	850335	|neigh_up NC_001224-start |neigh_down CDS[fcd=13769](+,13818,16322) gene= AI1 note= Reverse transcriptase required for splicing of the	|gene gene= ABZ2 |CDS(+,848684,849808) gene= ABZ2 note= Abz2p; |gene gene= HAS1 |CDS(-,850073,851590) gene= HAS1 note= Has1p;
13847	12443	0	1	0	NC_001224	0	98	NC_001147	755190	755784	|neigh_up NC_001224-start |neigh_down CDS[fcd=13769](+,13818,16322) gene= AI1 note= Reverse transcriptase required for splicing of the	|gene gene= RCN2 |CDS[fcd=-158](+,755329,756126) gene= RCN2 note= Rcn2p;
13847	8618	0	2	0	NC_001224	0	98	NC_001144	259792	260357	|neigh_up NC_001224-start |neigh_down CDS[fcd=13769](+,13818,16322) gene= AI1 note= Reverse transcriptase required for splicing of the	|gene gene= REX2 note= synonym: YNT20 |CDS[fcd=474](-,259739,260548) gene= REX2 note= Rex2p;
13847	5808	0	1	0	NC_001224	0	98	NC_001140	184523	185645	|neigh_up NC_001224-start |neigh_down CDS[fcd=13769](+,13818,16322) gene= AI1 note= Reverse transcriptase required for splicing of the	|gene gene= RRF1 note= synonyms: FIL1, KIM4 |CDS(+,184059,184751) gene= RRF1 note= Rrf1p; |gene gene= MSC7 |CDS(-,184868,186802) gene= MSC7 note= Msc7p;
13847	962	0	1	0	NC_001224	0	98	NC_001134	561899	562466	|neigh_up NC_001224-start |neigh_down CDS[fcd=13769](+,13818,16322) gene= AI1 note= Reverse transcriptase required for splicing of the	|gene gene= CSH1 |CDS[fcd=-553](+,561629,562759) gene= CSH1 note= Csh1p;
13847	1933	0	1	0	NC_001224	0	98	NC_001136	240037	241200	|neigh_up NC_001224-start |neigh_down CDS[fcd=13769](+,13818,16322) gene= AI1 note= Reverse transcriptase required for splicing of the	|gene |CDS[fcd=-359](+,240259,241197) note= Ydl124wp;
13847	6760	0	1	0	NC_001224	0	98	NC_001142	12799	15159	|neigh_up NC_001224-start |neigh_down CDS[fcd=13769](+,13818,16322) gene= AI1 note= Reverse transcriptase required for splicing of the	|gene gene= VTH2 |CDS[fcd=-2504](+,11475,16124) gene= VTH2 note= Vth2p;
13847	960	0	1	0	NC_001224	0	98	NC_001134	560609	560916	|neigh_up NC_001224-start |neigh_down CDS[fcd=13769](+,13818,16322) gene= AI1 note= Reverse transcriptase required for splicing of the	|gene gene= CDC28 note= synonyms: SRM5, HSL5, CDK1 |CDS[fcd=-690](+,560072,560968) gene= CDC28 note= Cdc28p;
13847	11635	0	1	0	NC_001224	0	98	NC_001147	49314	52669	|neigh_up NC_001224-start |neigh_down CDS[fcd=13769](+,13818,16322) gene= AI1 note= Reverse transcriptase required for splicing of the	|gene gene= PSF3 |CDS(+,48863,49447) gene= PSF3 note= Psf3p; |gene gene= CTR9 note= synonym: CDP1 |CDS(-,49554,52787) gene= CTR9 note= Ctr9p;
13847	7713	0	1	0	NC_001224	0	98	NC_001143	153713	156966	|neigh_up NC_001224-start |neigh_down CDS[fcd=13769](+,13818,16322) gene= AI1 note= Reverse transcriptase required for splicing of the	|gene gene= RCN1 |CDS[fcd=-883](-,153821,154456) gene= RCN1 note= Rcn1p; |gene gene= APE2 note= synonyms: YKL158W, LAP1 gene= APE2 note= Ape2p;
13847	4884	0	0	1	NC_001224	0	98	NC_001139	461143	464403	|neigh_up NC_001224-start |neigh_down CDS[fcd=13769](+,13818,16322) gene= AI1 note= Reverse transcriptase required for splicing of the	|gene gene= ATE1 |CDS(+,459859,461370) gene= ATE1 note= Ate1p; |gene gene= KAP122 note= synonym: PDR6 |CDS(+,461671,464916) gene= KAP122 note= Kap122p;
13847	8802	0	0	1	NC_001224	0	98	NC_001144	404658	404763	|neigh_up NC_001224-start |neigh_down CDS[fcd=13769](+,13818,16322) gene= AI1 note= Reverse transcriptase required for splicing of the	|gene gene= ACE2 |CDS[fcd=2113](-,404511,406823) gene= ACE2 note= Ace2p;
13847	9770	0	0	1	NC_001224	0	98	NC_001145	129051	129120	|neigh_up NC_001224-start |neigh_down CDS[fcd=13769](+,13818,16322) gene= AI1 note= Reverse transcriptase required for splicing of the	|gene gene= TCB3 |CDS[fcd=282](-,124730,129367) gene= TCB3 note= Tcb3p;
13847	10453	0	0	1	NC_001224	0	98	NC_001145	770271	771426	|neigh_up NC_001224-start |neigh_down CDS[fcd=13769](+,13818,16322) gene= AI1 note= Reverse transcriptase required for splicing of the	|gene gene= GAD1 |CDS[fcd=-48](+,770800,772557) gene= GAD1 note= Gad1p;
13847	3290	0	0	1	NC_001224	0	98	NC_001136	1492053	1493220	|neigh_up NC_001224-start |neigh_down CDS[fcd=13769](+,13818,16322) gene= AI1 note= Reverse transcriptase required for splicing of the	|gene gene= RBA50 |CDS[fcd=-1550](+,1491086,1492405) gene= RBA50 note= Rba50p; |misc_RNA
13847	5972	0	0	1	NC_001224	0	98	NC_001140	321537	322385	|neigh_up NC_001224-start |neigh_down CDS[fcd=13769](+,13818,16322) gene= AI1 note= Reverse transcriptase required for splicing of the	|gene gene= SBE22 |CDS[fcd=-1544](+,320417,322975) gene= SBE22 note= Sbe22p;
13847	2736	0	0	1	NC_001224	0	98	NC_001136	981827	982397	|neigh_up NC_001224-start |neigh_down CDS[fcd=13769](+,13818,16322) gene= AI1 note= Reverse transcriptase required for splicing of the	|repeat_region note= Transposon YDRWTY2-3; Long Terminal Repeat (LTR) |gene note= Ydr261w-bp; |gene |CDS[fcd=-654](+,981458,982774) note= Ydr261w-ap;
13847	4385	0	0	1	NC_001224	0	98	NC_001139	23480	23536	|neigh_up NC_001224-start |neigh_down CDS[fcd=13769](+,13818,16322) gene= AI1 note= Reverse transcriptase required for splicing of the	|neigh_up CDS[fcd=-1204](+,22304,23203) gene= FZF1 note= Fzf1p; |neigh_down CDS[fcd=427](+,23935,25395) gene= HXK2 note= Hxk2p;
13847	12644	0	0	1	NC_001224	0	98	NC_001147	929121	929269	|neigh_up NC_001224-start |neigh_down CDS[fcd=13769](+,13818,16322) gene= AI1 note= Reverse transcriptase required for splicing of the	|gene gene= MYO2 note= synonym: CDC66 |CDS[fcd=-3477](+,925718,930442) gene= MYO2 note= Myo2p;
13847	1660	0	0	1	NC_001224	0	98	NC_001136	32915	33368	|neigh_up NC_001224-start |neigh_down CDS[fcd=13769](+,13818,16322) gene= AI1 note= Reverse transcriptase required for splicing of the	|gene gene= PHO13 |CDS[fcd=-845](+,32296,33234) gene= PHO13 note= Pho13p;
13847	8154	0	0	1	NC_001224	0	98	NC_001143	518815	519529	|neigh_up NC_001224-start |neigh_down CDS[fcd=13769](+,13818,16322) gene= AI1 note= Reverse transcriptase required for splicing of the	|gene gene= UTH1 |CDS[fcd=-3](+,519169,520266) gene= UTH1 note= Uth1p;
13847	13130	0	0	1	NC_001224	0	98	NC_001148	280751	281930	|neigh_up NC_001224-start |neigh_down CDS[fcd=13769](+,13818,16322) gene= AI1 note= Reverse transcriptase required for splicing of the	|gene gene= POC4 |CDS[fcd=-861](+,280479,280925) gene= POC4 note= Poc4p; |misc_RNA
13847	3793	0	0	1	NC_001224	0	98	NC_001137	370457	370880	|neigh_up NC_001224-start |neigh_down CDS[fcd=13769](+,13818,16322) gene= AI1 note= Reverse transcriptase required for splicing of the	|gene gene= NUP157 |CDS[fcd=1341](-,367834,372009) gene= NUP157 note= Nup157p;
13847	2711	0	0	1	NC_001224	0	98	NC_001136	953874	954689	|neigh_up NC_001224-start |neigh_down CDS[fcd=13769](+,13818,16322) gene= AI1 note= Reverse transcriptase required for splicing of the	|gene gene= MNN10 note= synonyms: REC41, SLC2, BED1 |CDS(+,952796,953977) gene= MNN10 note= Mnn10p; |gene gene= TRS23 |CDS(+,954284,954943) gene= TRS23 note= Trs23p;
13847	3807	0	0	1	NC_001224	0	98	NC_001137	377873	378261	|neigh_up NC_001224-start |neigh_down CDS[fcd=13769](+,13818,16322) gene= AI1 note= Reverse transcriptase required for splicing of the	|neigh_up CDS[fcd=-457](-,375211,377610) gene= FLO8 note= Flo8p; |neigh_down CDS[fcd=4032](-,378758,382099) gene= KAP123 note= Kap123p;
13847	12609	0	0	1	NC_001224	0	98	NC_001147	903257	905031	|neigh_up NC_001224-start |neigh_down CDS[fcd=13769](+,13818,16322) gene= AI1 note= Reverse transcriptase required for splicing of the	|gene gene= SFG1 |CDS[fcd=613](+,904757,905797) gene= SFG1 note= Sfg1p;
13847	3783	0	0	1	NC_001224	0	98	NC_001137	364225	364291	|neigh_up NC_001224-start |neigh_down CDS[fcd=13769](+,13818,16322) gene= AI1 note= Reverse transcriptase required for splicing of the	|neigh_up CDS[fcd=-1162](+,363096,363698) gene= RPS8B note= Rps8bp; |neigh_down CDS[fcd=327](+,364585,366513) gene= SSA4 note= Ssa4p;
13847	1619	0	0	1	NC_001224	0	98	NC_001135	308510	315562	|neigh_up NC_001224-start |neigh_down CDS[fcd=13769](+,13818,16322) gene= AI1 note= Reverse transcriptase required for splicing of the	|gene gene= ADH7 note= synonym: ADHVII |CDS(+,309067,310152) gene= ADH7 note= Adh7p; |gene gene= RDS1 |CDS(+,310955,313453) gene= RDS1 note= Rds1p; |gene gene= AAD3 |CDS(+,313887,314978) gene= AAD3 note= Aad3p; |rep_origin note= ARS319
13847	6635	0	0	1	NC_001224	0	98	NC_001141	349536	350140	|neigh_up NC_001224-start |neigh_down CDS[fcd=13769](+,13818,16322) gene= AI1 note= Reverse transcriptase required for splicing of the	|gene gene= CFD1 note= synonym: DRE3 |CDS[fcd=-719](+,349119,350000) gene= CFD1 note= Cfd1p;
13847	8749	0	0	1	NC_001224	0	98	NC_001144	367630	367702	|neigh_up NC_001224-start |neigh_down CDS[fcd=13769](+,13818,16322) gene= AI1 note= Reverse transcriptase required for splicing of the	|gene |CDS[fcd=459](-,366668,368125) note= Ylr108cp;
13847	12025	0	0	1	NC_001224	0	98	NC_001147	388962	389327	|neigh_up NC_001224-start |neigh_down CDS[fcd=13769](+,13818,16322) gene= AI1 note= Reverse transcriptase required for splicing of the	|gene gene= CRS5 |CDS[fcd=69](+,389213,389422) gene= CRS5 note= Crs5p;
13847	9826	0	0	1	NC_001224	0	98	NC_001145	175101	176585	|neigh_up NC_001224-start |neigh_down CDS[fcd=13769](+,13818,16322) gene= AI1 note= Reverse transcriptase required for splicing of the	|gene gene= RSE1 |CDS[fcd=2462](-,174220,178305) gene= RSE1 note= Rse1p;
13847	10391	0	0	1	NC_001224	0	98	NC_001145	703958	704968	|neigh_up NC_001224-start |neigh_down CDS[fcd=13769](+,13818,16322) gene= AI1 note= Reverse transcriptase required for splicing of the	|gene gene= TRS130 |CDS[fcd=2423](-,703578,706886) gene= TRS130 note= Trs130p;
13847	7125	0	0	1	NC_001224	0	98	NC_001142	357114	359874	|neigh_up NC_001224-start |neigh_down CDS[fcd=13769](+,13818,16322) gene= AI1 note= Reverse transcriptase required for splicing of the	|gene |CDS(+,356019,357923) note= Yjl045wp; |gene gene= GYP6 |CDS(-,358295,359671) gene= GYP6 note= Gyp6p;
13847	4458	0	0	1	NC_001224	0	98	NC_001139	91061	91637	|neigh_up NC_001224-start |neigh_down CDS[fcd=13769](+,13818,16322) gene= AI1 note= Reverse transcriptase required for splicing of the	|gene gene= SKI8 note= synonym: REC103 |CDS(-,90058,91251) gene= SKI8 note= Ski8p; |gene gene= VAM7 note= synonym: VPS43 |CDS(+,91436,92386) gene= VAM7 note= Vam7p;
13847	8711	0	0	1	NC_001224	0	98	NC_001144	329466	330477	|neigh_up NC_001224-start |neigh_down CDS[fcd=13769](+,13818,16322) gene= AI1 note= Reverse transcriptase required for splicing of the	|gene gene= IOC2 |CDS[fcd=2145](-,329678,332116) gene= IOC2 note= Ioc2p;
13847	6607	0	0	1	NC_001224	0	98	NC_001141	326725	328130	|neigh_up NC_001224-start |neigh_down CDS[fcd=13769](+,13818,16322) gene= AI1 note= Reverse transcriptase required for splicing of the	|gene gene= MNT3 |CDS[fcd=-1326](+,326101,327993) gene= MNT3 note= Mnt3p;
13847	7146	0	0	1	NC_001224	0	98	NC_001142	375055	376753	|neigh_up NC_001224-start |neigh_down CDS[fcd=13769](+,13818,16322) gene= AI1 note= Reverse transcriptase required for splicing of the	|rep_origin note= ARS1012 |gene |CDS(-,375110,375769) note= Yjl038cp; |rep_origin note= ARS1013 |gene gene= IRC18 |CDS(+,376657,377331) gene= IRC18 note= Irc18p;
13847	7151	0	0	1	NC_001224	0	98	NC_001142	380924	381136	|neigh_up NC_001224-start |neigh_down CDS[fcd=13769](+,13818,16322) gene= AI1 note= Reverse transcriptase required for splicing of the	|gene gene= TAD2 |CDS[fcd=-34](-,380244,380996) gene= TAD2 note= Tad2p;
13847	2775	0	0	1	NC_001224	0	98	NC_001136	1012161	1012595	|neigh_up NC_001224-start |neigh_down CDS[fcd=13769](+,13818,16322) gene= AI1 note= Reverse transcriptase required for splicing of the	|gene gene= BSC2 |CDS[fcd=-130](+,1012248,1012955) gene= BSC2 note= Bsc2p;
13847	13095	0	0	1	NC_001224	0	98	NC_001148	251240	251471	|neigh_up NC_001224-start |neigh_down CDS[fcd=13769](+,13818,16322) gene= AI1 note= Reverse transcriptase required for splicing of the	|gene gene= PET20 |CDS[fcd=312](-,250906,251667) gene= PET20 note= Pet20p;
13847	10890	0	0	1	NC_001224	0	98	NC_001146	200322	200417	|neigh_up NC_001224-start |neigh_down CDS[fcd=13769](+,13818,16322) gene= AI1 note= Reverse transcriptase required for splicing of the	|neigh_up CDS[fcd=-391](-,198503,199978) gene= NAR1 note= Nar1p; |neigh_down CDS[fcd=201](+,200570,201934) gene= LAP3 note= Lap3p;
13847	11491	0	0	1	NC_001224	0	98	NC_001146	696303	699036	|neigh_up NC_001224-start |neigh_down CDS[fcd=13769](+,13818,16322) gene= AI1 note= Reverse transcriptase required for splicing of the	|gene gene= DBP6 |CDS(+,695597,697486) gene= DBP6 note= Dbp6p; |gene gene= ZRG17 |CDS(-,697616,699433) gene= ZRG17 note= Zrg17p;
13847	13639	0	0	1	NC_001224	0	98	NC_001148	725837	726423	|neigh_up NC_001224-start |neigh_down CDS[fcd=13769](+,13818,16322) gene= AI1 note= Reverse transcriptase required for splicing of the	|gene |CDS[fcd=-738](+,725392,728613) note= Ypr097wp;
13847	1554	0	0	1	NC_001224	0	98	NC_001135	241613	241863	|neigh_up NC_001224-start |neigh_down CDS[fcd=13769](+,13818,16322) gene= AI1 note= Reverse transcriptase required for splicing of the	|gene gene= RSA4 |CDS[fcd=610](-,240801,242348) gene= RSA4 note= Rsa4p;
13847	3244	0	0	1	NC_001224	0	98	NC_001136	1453639	1453701	|neigh_up NC_001224-start |neigh_down CDS[fcd=13769](+,13818,16322) gene= AI1 note= Reverse transcriptase required for splicing of the	|gene gene= SAM2 note= synonym: ETH2 |CDS[fcd=786](-,1453302,1454456) gene= SAM2 note= Sam2p;
13847	4537	0	0	1	NC_001224	0	98	NC_001139	155978	156408	|neigh_up NC_001224-start |neigh_down CDS[fcd=13769](+,13818,16322) gene= AI1 note= Reverse transcriptase required for splicing of the	|gene gene= STR3 |CDS[fcd=-175](-,154621,156018) gene= STR3 note= Str3p;
13847	10865	0	0	1	NC_001224	0	98	NC_001146	188922	188963	|neigh_up NC_001224-start |neigh_down CDS[fcd=13769](+,13818,16322) gene= AI1 note= Reverse transcriptase required for splicing of the	|gene gene= SLA2 note= synonyms: MOP2, END4 |CDS[fcd=-890](+,188052,190958) gene= SLA2 note= Sla2p;
13847	5019	0	0	1	NC_001224	0	98	NC_001139	585270	588765	|neigh_up NC_001224-start |neigh_down CDS[fcd=13769](+,13818,16322) gene= AI1 note= Reverse transcriptase required for splicing of the	|gene gene= TAM41 note= synonym: MMP37 |CDS(+,584899,586056) gene= TAM41 note= Tam41p; |gene gene= TFC4 note= synonym: PCF1 |CDS(-,586396,589473) gene= TFC4 note= Tfc4p;
13847	9352	0	0	1	NC_001224	0	98	NC_001144	857288	858249	|neigh_up NC_001224-start |neigh_down CDS[fcd=13769](+,13818,16322) gene= AI1 note= Reverse transcriptase required for splicing of the	|gene gene= RPS22B gene= RPS22B note= Rps22bp; |gene gene= MDM30 note= synonym: DSG1 |CDS[fcd=-229](+,857539,859335) gene= MDM30 note= Mdm30p;
13847	11827	0	0	1	NC_001224	0	98	NC_001147	217177	217827	|neigh_up NC_001224-start |neigh_down CDS[fcd=13769](+,13818,16322) gene= AI1 note= Reverse transcriptase required for splicing of the	|gene gene= GPD2 note= synonym: GPD3 |CDS[fcd=-376](+,217126,218448) gene= GPD2 note= Gpd2p;
13847	1779	0	0	1	NC_001224	0	98	NC_001136	116806	117475	|neigh_up NC_001224-start |neigh_down CDS[fcd=13769](+,13818,16322) gene= AI1 note= Reverse transcriptase required for splicing of the	|gene gene= ARF1 |CDS[fcd=-818](+,116322,116867) gene= ARF1 note= Arf1p;
13847	12779	0	0	1	NC_001224	0	98	NC_001147	1041009	1042507	|neigh_up NC_001224-start |neigh_down CDS[fcd=13769](+,13818,16322) gene= AI1 note= Reverse transcriptase required for splicing of the	|gene gene= ALD4 note= synonym: ALD7 |CDS(+,1039838,1041397) gene= ALD4 note= Ald4p; |gene gene= GDH1 note= synonym: URE1 |CDS(-,1041676,1043040) gene= GDH1 note= Gdh1p;
13847	8031	0	0	1	NC_001224	0	98	NC_001143	410755	412651	|neigh_up NC_001224-start |neigh_down CDS[fcd=13769](+,13818,16322) gene= AI1 note= Reverse transcriptase required for splicing of the	|gene gene= PUT3 |CDS(+,408187,411126) gene= PUT3 note= Put3p; |gene gene= URB1 note= synonym: NPA1 |CDS(-,411262,416556) gene= URB1 note= Urb1p;
13847	692	0	0	1	NC_001224	0	98	NC_001134	323128	323665	|neigh_up NC_001224-start |neigh_down CDS[fcd=13769](+,13818,16322) gene= AI1 note= Reverse transcriptase required for splicing of the	|gene gene= QDR3 note= synonym: AQR2 |CDS[fcd=549](-,321876,323945) gene= QDR3 note= Qdr3p;
13847	3142	0	0	1	NC_001224	0	98	NC_001136	1350603	1351433	|neigh_up NC_001224-start |neigh_down CDS[fcd=13769](+,13818,16322) gene= AI1 note= Reverse transcriptase required for splicing of the	|gene |CDS[fcd=-736](+,1350282,1352345) note= Ydr444wp;
13847	8404	0	0	2	NC_001224	0	98	NC_001144	65178	65368	|neigh_up NC_001224-start |neigh_down CDS[fcd=13769](+,13818,16322) gene= AI1 note= Reverse transcriptase required for splicing of the	|gene gene= UBI4 note= synonyms: UB14, SCD2 |CDS[fcd=-67](-,64061,65206) gene= UBI4 note= Ubi4p;
13847	3199	0	0	1	NC_001224	0	98	NC_001136	1403719	1406594	|neigh_up NC_001224-start |neigh_down CDS[fcd=13769](+,13818,16322) gene= AI1 note= Reverse transcriptase required for splicing of the	|gene gene= TRS31 |CDS(+,1403314,1404165) gene= TRS31 note= Trs31p; |rep_origin note= ARS440 |gene gene= PRP3 note= synonym: RNA3 |CDS(-,1404437,1405846) gene= PRP3 note= Prp3p;
13847	11322	0	0	1	NC_001224	0	98	NC_001146	551873	552552	|neigh_up NC_001224-start |neigh_down CDS[fcd=13769](+,13818,16322) gene= AI1 note= Reverse transcriptase required for splicing of the	|gene gene= COG6 note= synonyms: SEC37, COD2 |CDS[fcd=-224](-,549469,551988) gene= COG6 note= Cog6p;
13847	10358	0	0	1	NC_001224	0	98	NC_001145	675992	676593	|neigh_up NC_001224-start |neigh_down CDS[fcd=13769](+,13818,16322) gene= AI1 note= Reverse transcriptase required for splicing of the	|gene |CDS[fcd=-397](+,675895,676836) note= Ymr206wp;
13847	9381	0	0	1	NC_001224	0	98	NC_001144	878754	879037	|neigh_up NC_001224-start |neigh_down CDS[fcd=13769](+,13818,16322) gene= AI1 note= Reverse transcriptase required for splicing of the	|gene gene= CSR1 note= synonym: SFH2 |CDS[fcd=-613](+,878282,879508) gene= CSR1 note= Csr1p;
13847	9858	0	0	1	NC_001224	0	98	NC_001145	218061	219635	|neigh_up NC_001224-start |neigh_down CDS[fcd=13769](+,13818,16322) gene= AI1 note= Reverse transcriptase required for splicing of the	|gene gene= USA1 |CDS[fcd=-1486](+,217362,219878) gene= USA1 note= Usa1p;
13847	8909	0	0	1	NC_001224	0	98	NC_001144	478298	478554	|neigh_up NC_001224-start |neigh_down CDS[fcd=13769](+,13818,16322) gene= AI1 note= Reverse transcriptase required for splicing of the	|repeat_region note= Transposon YLRCTY1-1; Long Terminal Repeat (LTR) |gene note= Ylr157c-bp; |neigh_up CDS[fcd=-2661](+,475765,475977) note= Ylr157w-dp; |neigh_down CDS[fcd=3176](-,480280,481602) note= Ylr157c-ap;
13847	8899	0	0	3	NC_001224	0	98	NC_001144	468434	469369	|neigh_up NC_001224-start |neigh_down CDS[fcd=13769](+,13818,16322) gene= AI1 note= Reverse transcriptase required for splicing of the	|rRNA |rRNA note= GO_component: cytosolic large ribosomal subunit |gene |CDS(-,468828,468959) note= Ylr154c-hp; |gene gene= ASP3-1 note= synonym: ASP3 |CDS(-,469318,470406) gene= ASP3-1 note= Asp3-1p;
13847	9387	0	0	1	NC_001224	0	98	NC_001144	882150	882830	|neigh_up NC_001224-start |neigh_down CDS[fcd=13769](+,13818,16322) gene= AI1 note= Reverse transcriptase required for splicing of the	|gene gene= NAM2 note= synonym: MSL1 |CDS[fcd=2261](-,882067,884751) gene= NAM2 note= Nam2p;
13847	8037	0	0	1	NC_001224	0	98	NC_001143	418271	418893	|neigh_up NC_001224-start |neigh_down CDS[fcd=13769](+,13818,16322) gene= AI1 note= Reverse transcriptase required for splicing of the	|gene gene= PRP40 |CDS[fcd=-629](+,417953,419704) gene= PRP40 note= Prp40p;
13847	641	0	0	1	NC_001224	0	98	NC_001134	285213	285580	|neigh_up NC_001224-start |neigh_down CDS[fcd=13769](+,13818,16322) gene= AI1 note= Reverse transcriptase required for splicing of the	|gene gene= CHS3 note= synonyms: KTI2, DIT101, CSD2, CAL1 |CDS[fcd=2529](-,284428,287925) gene= CHS3 note= Chs3p;
13847	1275	0	0	1	NC_001224	0	98	NC_001135	16034	16441	|neigh_up NC_001224-start |neigh_down CDS[fcd=13769](+,13818,16322) gene= AI1 note= Reverse transcriptase required for splicing of the	|rep_origin note= ARS320 |gene gene= CHA1 |CDS[fcd=643](-,15798,16880) gene= CHA1 note= Cha1p;
13847	747	0	0	1	NC_001224	0	98	NC_001134	370462	370766	|neigh_up NC_001224-start |neigh_down CDS[fcd=13769](+,13818,16322) gene= AI1 note= Reverse transcriptase required for splicing of the	|gene gene= NRG2 |CDS[fcd=83](-,370035,370697) gene= NRG2 note= Nrg2p;
13847	12722	0	0	1	NC_001224	0	98	NC_001147	989253	989349	|neigh_up NC_001224-start |neigh_down CDS[fcd=13769](+,13818,16322) gene= AI1 note= Reverse transcriptase required for splicing of the	|neigh_up CDS[fcd=-522](-,986896,988779) gene= PUT4 note= Put4p; |neigh_down CDS[fcd=485](+,989786,992830) gene= CIN1 note= Cin1p;
13847	6506	0	0	1	NC_001224	0	98	NC_001141	231179	231242	|neigh_up NC_001224-start |neigh_down CDS[fcd=13769](+,13818,16322) gene= AI1 note= Reverse transcriptase required for splicing of the	|neigh_up CDS[fcd=-141](-,230269,231069) gene= MAM33 note= Mam33p; |neigh_down CDS[fcd=4261](-,233054,235471) gene= SEC6 note= Sec6p;
13847	7966	0	0	1	NC_001224	0	98	NC_001143	352063	352615	|neigh_up NC_001224-start |neigh_down CDS[fcd=13769](+,13818,16322) gene= AI1 note= Reverse transcriptase required for splicing of the	|gene gene= DCW1 |CDS[fcd=-71](-,350919,352268) gene= DCW1 note= Dcw1p;
13847	4589	0	0	1	NC_001224	0	98	NC_001139	206521	206606	|neigh_up NC_001224-start |neigh_down CDS[fcd=13769](+,13818,16322) gene= AI1 note= Reverse transcriptase required for splicing of the	|neigh_up CDS[fcd=-3836](+,202727,203839) note= Ygl159wp; |neigh_down CDS[fcd=475](+,207038,208576) gene= RCK1 note= Rck1p;
13847	11881	0	0	1	NC_001224	0	98	NC_001147	256505	257446	|neigh_up NC_001224-start |neigh_down CDS[fcd=13769](+,13818,16322) gene= AI1 note= Reverse transcriptase required for splicing of the	|gene |CDS[fcd=-231](+,256744,259029) note= Yol036wp;
13847	764	0	0	1	NC_001224	0	98	NC_001134	378819	378855	|neigh_up NC_001224-start |neigh_down CDS[fcd=13769](+,13818,16322) gene= AI1 note= Reverse transcriptase required for splicing of the	|neigh_up CDS[fcd=-407](-,376571,378430) gene= TAT1 note= Tat1p; |neigh_down CDS[fcd=1094](-,379218,379931) gene= ALG14 note= Alg14p;
13847	218	0	0	1	NC_001224	0	98	NC_001133	186493	186864	|neigh_up NC_001224-start |neigh_down CDS[fcd=13769](+,13818,16322) gene= AI1 note= Reverse transcriptase required for splicing of the	|gene |CDS(+,186315,186539) note= Yar029wp; |gene gene= PRM9 |CDS(+,186830,187726) gene= PRM9 note= Prm9p;
13847	5056	0	0	1	NC_001224	0	98	NC_001139	618922	620371	|neigh_up NC_001224-start |neigh_down CDS[fcd=13769](+,13818,16322) gene= AI1 note= Reverse transcriptase required for splicing of the	|gene gene= VHT1 |CDS[fcd=216](-,618081,619862) gene= VHT1 note= Vht1p;
13847	8342	0	0	1	NC_001224	0	98	NC_001144	24568	25725	|neigh_up NC_001224-start |neigh_down CDS[fcd=13769](+,13818,16322) gene= AI1 note= Reverse transcriptase required for splicing of the	|gene |CDS[fcd=-1577](+,23569,25296) note= Yll058wp;
13847	4575	0	0	1	NC_001224	0	98	NC_001139	194483	196170	|neigh_up NC_001224-start |neigh_down CDS[fcd=13769](+,13818,16322) gene= AI1 note= Reverse transcriptase required for splicing of the	|gene gene= RAD54 note= synonym: XRS1 |CDS[fcd=1083](-,193713,196409) gene= RAD54 note= Rad54p;
13847	11389	0	0	1	NC_001224	0	98	NC_001146	627521	629470	|neigh_up NC_001224-start |neigh_down CDS[fcd=13769](+,13818,16322) gene= AI1 note= Reverse transcriptase required for splicing of the	|gene gene= DOM34 |CDS[fcd=-1037](+,627458,628618) gene= DOM34 note= Dom34p; |misc_feature note= CEN14 |misc_feature note= CEN14_CDEI of CEN14 |misc_feature note= CEN14_CDEII of CEN14 |misc_feature note= CEN14_CDEIII of CEN14
13847	10294	0	0	1	NC_001224	0	98	NC_001145	611787	612020	|neigh_up NC_001224-start |neigh_down CDS[fcd=13769](+,13818,16322) gene= AI1 note= Reverse transcriptase required for splicing of the	|gene gene= ECM5 |CDS[fcd=-164](+,611739,615974) gene= ECM5 note= Ecm5p;
13847	12702	0	0	1	NC_001224	0	98	NC_001147	981955	982508	|neigh_up NC_001224-start |neigh_down CDS[fcd=13769](+,13818,16322) gene= AI1 note= Reverse transcriptase required for splicing of the	|gene gene= REV1 |CDS[fcd=-406](+,981825,984782) gene= REV1 note= Rev1p;
13847	1666	0	0	1	NC_001224	0	98	NC_001136	35796	37106	|neigh_up NC_001224-start |neigh_down CDS[fcd=13769](+,13818,16322) gene= AI1 note= Reverse transcriptase required for splicing of the	|gene gene= GYP7 |CDS(-,34238,36478) gene= GYP7 note= Gyp7p; |gene |CDS(+,36798,38174) note= Ydl233wp;
13847	9931	0	0	1	NC_001224	0	98	NC_001145	287647	287939	|neigh_up NC_001224-start |neigh_down CDS[fcd=13769](+,13818,16322) gene= AI1 note= Reverse transcriptase required for splicing of the	|neigh_up CDS[fcd=-2694](+,285099,286316) note= Ymr010wp; |neigh_down CDS[fcd=285](+,288078,289703) gene= HXT2 note= Hxt2p;
13847	228	0	0	1	NC_001224	0	98	NC_001133	190704	190877	|neigh_up NC_001224-start |neigh_down CDS[fcd=13769](+,13818,16322) gene= AI1 note= Reverse transcriptase required for splicing of the	|gene gene= YAT1 |CDS[fcd=-603](+,190187,192250) gene= YAT1 note= Yat1p;
13847	5108	0	0	1	NC_001224	0	98	NC_001139	669697	670688	|neigh_up NC_001224-start |neigh_down CDS[fcd=13769](+,13818,16322) gene= AI1 note= Reverse transcriptase required for splicing of the	|gene gene= DBF2 |CDS(+,668193,669911) gene= DBF2 note= Dbf2p; |gene gene= DRN1 |CDS(+,670392,671915) gene= DRN1 note= Drn1p;
13847	711	0	0	1	NC_001224	0	98	NC_001134	340866	341648	|neigh_up NC_001224-start |neigh_down CDS[fcd=13769](+,13818,16322) gene= AI1 note= Reverse transcriptase required for splicing of the	|neigh_up CDS[fcd=-508](-,339673,340749) note= Ybr053cp; |neigh_down CDS[fcd=1842](+,343099,344133) gene= YRO2 note= Yro2p;
13847	9939	0	0	1	NC_001224	0	98	NC_001145	292658	292986	|neigh_up NC_001224-start |neigh_down CDS[fcd=13769](+,13818,16322) gene= AI1 note= Reverse transcriptase required for splicing of the	|gene gene= CLU1 note= synonym: TIF31 |CDS[fcd=-1689](+,291133,294966) gene= CLU1 note= Clu1p;
13847	10275	0	0	1	NC_001224	0	98	NC_001145	591048	592566	|neigh_up NC_001224-start |neigh_down CDS[fcd=13769](+,13818,16322) gene= AI1 note= Reverse transcriptase required for splicing of the	|gene gene= PAH1 note= synonym: SMP2 |CDS[fcd=820](-,590039,592627) gene= PAH1 note= Pah1p;
13847	3589	0	0	1	NC_001224	0	98	NC_001137	195803	196325	|neigh_up NC_001224-start |neigh_down CDS[fcd=13769](+,13818,16322) gene= AI1 note= Reverse transcriptase required for splicing of the	|gene gene= GPA2 note= synonym: SSP101 |CDS[fcd=-897](+,195167,196516) gene= GPA2 note= Gpa2p;
13847	11365	0	0	1	NC_001224	0	98	NC_001146	598428	598751	|neigh_up NC_001224-start |neigh_down CDS[fcd=13769](+,13818,16322) gene= AI1 note= Reverse transcriptase required for splicing of the	|gene |CDS[fcd=642](-,598377,599231) note= Ynl019cp;
13847	9948	0	0	1	NC_001224	0	98	NC_001145	304926	306186	|neigh_up NC_001224-start |neigh_down CDS[fcd=13769](+,13818,16322) gene= AI1 note= Reverse transcriptase required for splicing of the	|gene gene= SOK2 |CDS[fcd=36](-,303235,305592) gene= SOK2 note= Sok2p;
13847	11845	0	0	1	NC_001224	0	98	NC_001147	230754	231040	|neigh_up NC_001224-start |neigh_down CDS[fcd=13769](+,13818,16322) gene= AI1 note= Reverse transcriptase required for splicing of the	|gene gene= AIM39 |CDS[fcd=-813](+,230084,231271) gene= AIM39 note= Aim39p;
13847	10761	0	0	1	NC_001224	0	98	NC_001146	87590	88017	|neigh_up NC_001224-start |neigh_down CDS[fcd=13769](+,13818,16322) gene= AI1 note= Reverse transcriptase required for splicing of the	|gene gene= PCL1 note= synonym: HCS26 |CDS[fcd=94](+,87897,88736) gene= PCL1 note= Pcl1p;
13847	4615	0	0	1	NC_001224	0	98	NC_001139	235480	237982	|neigh_up NC_001224-start |neigh_down CDS[fcd=13769](+,13818,16322) gene= AI1 note= Reverse transcriptase required for splicing of the	|gene gene= MRF1 |CDS(-,234722,235963) gene= MRF1 note= Mrf1p; |gene gene= GPI10 |CDS(-,236274,238124) gene= GPI10 note= Gpi10p;
13847	13345	0	0	1	NC_001224	0	98	NC_001148	475467	475622	|neigh_up NC_001224-start |neigh_down CDS[fcd=13769](+,13818,16322) gene= AI1 note= Reverse transcriptase required for splicing of the	|gene |CDS[fcd=194](-,475115,475738) note= Ypl041cp;
13847	10692	0	0	1	NC_001224	0	98	NC_001146	35081	35732	|neigh_up NC_001224-start |neigh_down CDS[fcd=13769](+,13818,16322) gene= AI1 note= Reverse transcriptase required for splicing of the	|gene gene= VNX1 |CDS[fcd=-711](+,34695,37421) gene= VNX1 note= Vnx1p;
13847	4628	0	0	1	NC_001224	0	98	NC_001139	246782	250413	|neigh_up NC_001224-start |neigh_down CDS[fcd=13769](+,13818,16322) gene= AI1 note= Reverse transcriptase required for splicing of the	|gene gene= FLC3 |CDS(+,245721,248129) gene= FLC3 note= Flc3p; |gene |CDS(-,248499,249536) note= Ygl138cp; |gene gene= SEC27 gene= SEC27 note= Sec27p;
13847	12405	0	0	1	NC_001224	0	98	NC_001147	711501	712081	|neigh_up NC_001224-start |neigh_down CDS[fcd=13769](+,13818,16322) gene= AI1 note= Reverse transcriptase required for splicing of the	|gene gene= PEX27 |CDS(+,710447,711577) gene= PEX27 note= Pex27p; |gene gene= TOA1 |CDS(-,711684,712544) gene= TOA1 note= Toa1p;
13847	5724	0	0	1	NC_001224	0	98	NC_001140	131176	131714	|neigh_up NC_001224-start |neigh_down CDS[fcd=13769](+,13818,16322) gene= AI1 note= Reverse transcriptase required for splicing of the	|gene gene= ARD1 |CDS[fcd=-5](-,130724,131440) gene= ARD1 note= Ard1p;
13847	6794	0	0	1	NC_001224	0	98	NC_001142	39362	41010	|neigh_up NC_001224-start |neigh_down CDS[fcd=13769](+,13818,16322) gene= AI1 note= Reverse transcriptase required for splicing of the	|gene gene= CBP1 |CDS(+,38005,39969) gene= CBP1 note= Cbp1p; |gene gene= NUC1 |CDS(-,40194,41183) gene= NUC1 note= Nuc1p;
13847	1889	0	0	1	NC_001224	0	98	NC_001136	202126	203396	|neigh_up NC_001224-start |neigh_down CDS[fcd=13769](+,13818,16322) gene= AI1 note= Reverse transcriptase required for splicing of the	|gene gene= CRD1 note= synonym: CLS1 |CDS(-,201720,202571) gene= CRD1 note= Crd1p; |gene gene= BPL1 note= synonym: ACC2 |CDS(+,203040,205112) gene= BPL1 note= Bpl1p;
13847	13868	0	0	4	NC_001224	0	98	NC_001224	4343	4550	|neigh_up NC_001224-start |neigh_down CDS[fcd=13769](+,13818,16322) gene= AI1 note= Reverse transcriptase required for splicing of the	|neigh_up NC_001224-start |neigh_down CDS[fcd=9372](+,13818,16322) gene= AI1 note= Reverse transcriptase required for splicing of the
13847	13867	0	0	2	NC_001224	0	98	NC_001224	4327	4342	|neigh_up NC_001224-start |neigh_down CDS[fcd=13769](+,13818,16322) gene= AI1 note= Reverse transcriptase required for splicing of the	|neigh_up NC_001224-start |neigh_down CDS[fcd=9484](+,13818,16322) gene= AI1 note= Reverse transcriptase required for splicing of the
13847	9532	0	0	1	NC_001224	0	98	NC_001144	1013732	1014565	|neigh_up NC_001224-start |neigh_down CDS[fcd=13769](+,13818,16322) gene= AI1 note= Reverse transcriptase required for splicing of the	|gene gene= CAR2 |CDS(+,1012498,1013772) gene= CAR2 note= Car2p; |rep_origin note= ARS1233 |gene gene= LSM3 note= synonyms: USS2, SMX4 |CDS(-,1013906,1014175) gene= LSM3 note= Lsm3p; |gene gene= MRPL4 |CDS(+,1014488,1015447) gene= MRPL4 note= Mrpl4p;
13847	2464	0	0	1	NC_001224	0	98	NC_001136	715609	716196	|neigh_up NC_001224-start |neigh_down CDS[fcd=13769](+,13818,16322) gene= AI1 note= Reverse transcriptase required for splicing of the	|gene gene= FIN1 |CDS[fcd=717](-,715744,716619) gene= FIN1 note= Fin1p;
13847	5729	0	0	1	NC_001224	0	98	NC_001140	133504	134311	|neigh_up NC_001224-start |neigh_down CDS[fcd=13769](+,13818,16322) gene= AI1 note= Reverse transcriptase required for splicing of the	|rep_origin note= ARS807 |LTR note= YHRCDELTA6 |LTR note= YHRWDELTA7 |neigh_up CDS[fcd=-1867](+,132040,132915) gene= SPO13 note= Spo13p; |neigh_down CDS[fcd=640](+,134547,136526) gene= MIP6 note= Mip6p;
13847	5728	0	0	1	NC_001224	0	98	NC_001140	132748	133503	|neigh_up NC_001224-start |neigh_down CDS[fcd=13769](+,13818,16322) gene= AI1 note= Reverse transcriptase required for splicing of the	|gene gene= SPO13 |CDS[fcd=-1085](+,132040,132915) gene= SPO13 note= Spo13p; |gene |tRNA note= GO_component: cytosol [goid 0005829] [evidence NAS] |LTR note= YHRCDELTA5 |rep_origin note= ARS807
13847	5733	0	0	1	NC_001224	0	98	NC_001140	134373	137219	|neigh_up NC_001224-start |neigh_down CDS[fcd=13769](+,13818,16322) gene= AI1 note= Reverse transcriptase required for splicing of the	|gene |tRNA note= GO_component: cytosol [goid 0005829] [evidence NAS] |gene gene= MIP6 |CDS[fcd=-1249](+,134547,136526) gene= MIP6 note= Mip6p; |gene gene= YSC84 note= synonym: LSB4 gene= YSC84 note= Ysc84p;
13847	13316	0	0	1	NC_001224	0	98	NC_001148	449939	450762	|neigh_up NC_001224-start |neigh_down CDS[fcd=13769](+,13818,16322) gene= AI1 note= Reverse transcriptase required for splicing of the	|gene gene= PDR12 |CDS[fcd=24](-,445839,450374) gene= PDR12 note= Pdr12p;
13847	9514	0	0	1	NC_001224	0	98	NC_001144	1003908	1004533	|neigh_up NC_001224-start |neigh_down CDS[fcd=13769](+,13818,16322) gene= AI1 note= Reverse transcriptase required for splicing of the	|gene gene= IMD3 |CDS(+,1002554,1004125) gene= IMD3 note= Imd3p; |gene gene= CNA1 note= synonym: CMP1 |CDS(-,1004344,1006005) gene= CNA1 note= Cna1p;
13847	9995	0	0	1	NC_001224	0	98	NC_001145	347186	347228	|neigh_up NC_001224-start |neigh_down CDS[fcd=13769](+,13818,16322) gene= AI1 note= Reverse transcriptase required for splicing of the	|neigh_up CDS[fcd=-691](-,344402,346516) gene= MSN2 note= Msn2p; |neigh_down CDS[fcd=1052](-,347510,348259) gene= CCS1 note= Ccs1p;
13847	3576	0	0	1	NC_001224	0	98	NC_001137	190790	190912	|neigh_up NC_001224-start |neigh_down CDS[fcd=13769](+,13818,16322) gene= AI1 note= Reverse transcriptase required for splicing of the	|gene gene= AFG3 note= synonym: YTA10 |CDS[fcd=936](-,189502,191787) gene= AFG3 note= Afg3p;
13847	6873	0	0	1	NC_001224	0	98	NC_001142	125681	126665	|neigh_up NC_001224-start |neigh_down CDS[fcd=13769](+,13818,16322) gene= AI1 note= Reverse transcriptase required for splicing of the	|gene gene= FAR1 |CDS[fcd=151](-,123832,126324) gene= FAR1 note= Far1p;
13847	881	0	0	1	NC_001224	0	98	NC_001134	478317	478463	|neigh_up NC_001224-start |neigh_down CDS[fcd=13769](+,13818,16322) gene= AI1 note= Reverse transcriptase required for splicing of the	|gene gene= TEF2 |CDS[fcd=-725](+,477665,479041) gene= TEF2 note= Tef2p;
13847	4197	0	0	1	NC_001224	0	98	NC_001138	138568	139138	|neigh_up NC_001224-start |neigh_down CDS[fcd=13769](+,13818,16322) gene= AI1 note= Reverse transcriptase required for splicing of the	|repeat_region note= Transposon YFLWTY2-1; Long Terminal Repeat (LTR) |gene note= Yfl002w-ap; |gene |CDS[fcd=-654](+,138199,139515) note= Yfl002w-bp;
13847	2507	0	0	1	NC_001224	0	98	NC_001136	751995	754200	|neigh_up NC_001224-start |neigh_down CDS[fcd=13769](+,13818,16322) gene= AI1 note= Reverse transcriptase required for splicing of the	|gene gene= EKI1 |CDS(+,751628,753232) gene= EKI1 note= Eki1p; |rep_origin note= ARS423 |gene gene= KGD2 |CDS(-,753672,755063) gene= KGD2 note= Kgd2p;
13847	11178	0	0	1	NC_001224	0	98	NC_001146	424145	425656	|neigh_up NC_001224-start |neigh_down CDS[fcd=13769](+,13818,16322) gene= AI1 note= Reverse transcriptase required for splicing of the	|gene gene= INP52 note= synonym: SJL2 |CDS(-,420946,424497) gene= INP52 note= Inp52p; |gene gene= LEU4 |CDS(-,424897,426756) gene= LEU4 note= Leu4p;
13847	889	0	0	1	NC_001224	0	98	NC_001134	482823	484320	|neigh_up NC_001224-start |neigh_down CDS[fcd=13769](+,13818,16322) gene= AI1 note= Reverse transcriptase required for splicing of the	|gene gene= GRS1 |CDS(-,481358,483361) gene= GRS1 note= Grs1p; |gene gene= MRPL36 |CDS(-,483964,484497) gene= MRPL36 note= Mrpl36p;
13847	4012	0	0	1	NC_001224	0	98	NC_001137	576016	576750	|neigh_up NC_001224-start |neigh_down CDS[fcd=13769](+,13818,16322) gene= AI1 note= Reverse transcriptase required for splicing of the	|repeat_region gene= TEL05R note= Telomeric region on the right arm of Chromosome V; |repeat_region gene= TEL05R-YP note= Telomeric long Y' element on the right arm of |gene gene= YRF1-2 note= synonym: YRF1 |CDS(+,571475,576520) gene= YRF1-2 note= Yrf1-2p; |gene |CDS(-,575675,576157) note= Yer190c-bp;
13847	4015	0	0	1	NC_001224	0	98	NC_001138	191	2219	|neigh_up NC_001224-start |neigh_down CDS[fcd=13769](+,13818,16322) gene= AI1 note= Reverse transcriptase required for splicing of the	|repeat_region gene= TEL06L note= Telomeric region on the left arm of Chromosome VI; |repeat_region gene= TEL06L-YP note= Telomeric short Y' element on the left arm of |gene |CDS(+,53,535) note= Yfl068wp; |gene |CDS(+,836,1363) note= Yfl067wp; |gene |CDS(-,1437,2615) note= Yfl066cp;
13847	4009	0	0	1	NC_001224	0	98	NC_001137	572694	573565	|neigh_up NC_001224-start |neigh_down CDS[fcd=13769](+,13818,16322) gene= AI1 note= Reverse transcriptase required for splicing of the	|repeat_region gene= TEL05R note= Telomeric region on the right arm of Chromosome V; |repeat_region gene= TEL05R-YP note= Telomeric long Y' element on the right arm of |gene gene= YRF1-2 note= synonym: YRF1 |CDS[fcd=-1654](+,571475,576520) gene= YRF1-2 note= Yrf1-2p;
13847	11723	0	0	1	NC_001224	0	98	NC_001147	121044	121300	|neigh_up NC_001224-start |neigh_down CDS[fcd=13769](+,13818,16322) gene= AI1 note= Reverse transcriptase required for splicing of the	|repeat_region note= Transposon YOLWTY1-1; Long Terminal Repeat (LTR) |gene note= Yol103w-bp; |neigh_up CDS[fcd=-3172](+,118000,119322) note= Yol103w-ap; |neigh_down CDS[fcd=2829](+,124001,125830) gene= ITR2 note= Itr2p;
13847	12272	0	0	1	NC_001224	0	98	NC_001147	586504	586550	|neigh_up NC_001224-start |neigh_down CDS[fcd=13769](+,13818,16322) gene= AI1 note= Reverse transcriptase required for splicing of the	|neigh_up CDS[fcd=-202](-,584310,586325) gene= RUP1 note= Rup1p; |neigh_down CDS[fcd=455](+,586982,589282) gene= SFL1 note= Sfl1p;
13847	5182	0	0	1	NC_001224	0	98	NC_001139	749951	750115	|neigh_up NC_001224-start |neigh_down CDS[fcd=13769](+,13818,16322) gene= AI1 note= Reverse transcriptase required for splicing of the	|gene gene= UTP8 |CDS[fcd=63](-,747955,750096) gene= UTP8 note= Utp8p;
13847	9544	0	0	1	NC_001224	0	98	NC_001144	1026597	1027286	|neigh_up NC_001224-start |neigh_down CDS[fcd=13769](+,13818,16322) gene= AI1 note= Reverse transcriptase required for splicing of the	|gene gene= VMA6 |CDS[fcd=949](-,1026853,1027890) gene= VMA6 note= Vma6p;
13847	5657	0	0	1	NC_001224	0	98	NC_001140	74868	76112	|neigh_up NC_001224-start |neigh_down CDS[fcd=13769](+,13818,16322) gene= AI1 note= Reverse transcriptase required for splicing of the	|gene gene= RPS20 note= synonym: URP2 |CDS(+,75409,75774) gene= RPS20 note= Rps20p; |gene gene= YLF2 note= synonym: YLF1 |CDS(-,76094,77311) gene= YLF2 note= Ylf2p;
13847	10092	0	0	1	NC_001224	0	98	NC_001145	431979	434581	|neigh_up NC_001224-start |neigh_down CDS[fcd=13769](+,13818,16322) gene= AI1 note= Reverse transcriptase required for splicing of the	|neigh_up CDS[fcd=-2186](-,430078,431094) gene= ISF1 note= Isf1p; |neigh_down CDS[fcd=1507](+,434787,435914) gene= ADH3 note= Adh3p;
13847	5181	0	0	1	NC_001224	0	98	NC_001139	747807	749950	|neigh_up NC_001224-start |neigh_down CDS[fcd=13769](+,13818,16322) gene= AI1 note= Reverse transcriptase required for splicing of the	|gene gene= UTP8 |CDS[fcd=1218](-,747955,750096) gene= UTP8 note= Utp8p;
13847	13917	0	0	1	NC_001224	0	98	NC_001224	30186	30201	|neigh_up NC_001224-start |neigh_down CDS[fcd=13769](+,13818,16322) gene= AI1 note= Reverse transcriptase required for splicing of the	|neigh_up CDS[fcd=-1706](+,28487,29266) gene= ATP6 note= Mitochondrially encoded subunit 6 of the F0 sector |neigh_down CDS[fcd=16530](+,46723,46953) gene= OLI1 note= Oli1p
13847	11740	0	0	1	NC_001224	0	98	NC_001147	136720	137650	|neigh_up NC_001224-start |neigh_down CDS[fcd=13769](+,13818,16322) gene= AI1 note= Reverse transcriptase required for splicing of the	|gene gene= WRS1 note= synonym: HRE342 |CDS[fcd=640](-,136527,137825) gene= WRS1 note= Wrs1p;
13847	5171	0	0	1	NC_001224	0	98	NC_001139	742280	742352	|neigh_up NC_001224-start |neigh_down CDS[fcd=13769](+,13818,16322) gene= AI1 note= Reverse transcriptase required for splicing of the	|gene |CDS[fcd=14](+,742330,745440) note= Ygr125wp;
13847	13904	0	0	1	NC_001224	0	98	NC_001224	12795	12810	|neigh_up NC_001224-start |neigh_down CDS[fcd=13769](+,13818,16322) gene= AI1 note= Reverse transcriptase required for splicing of the	|neigh_up NC_001224-start |neigh_down CDS[fcd=1016](+,13818,16322) gene= AI1 note= Reverse transcriptase required for splicing of the
13847	6373	0	0	1	NC_001224	0	98	NC_001141	128887	129152	|neigh_up NC_001224-start |neigh_down CDS[fcd=13769](+,13818,16322) gene= AI1 note= Reverse transcriptase required for splicing of the	|gene gene= SIM1 |CDS[fcd=-868](+,128151,129578) gene= SIM1 note= Sim1p;
13847	1823	0	0	1	NC_001224	0	98	NC_001136	146917	147277	|neigh_up NC_001224-start |neigh_down CDS[fcd=13769](+,13818,16322) gene= AI1 note= Reverse transcriptase required for splicing of the	|gene gene= DLD1 |CDS[fcd=493](-,145827,147590) gene= DLD1 note= Dld1p;
13847	2542	0	0	1	NC_001224	0	98	NC_001136	793750	794760	|neigh_up NC_001224-start |neigh_down CDS[fcd=13769](+,13818,16322) gene= AI1 note= Reverse transcriptase required for splicing of the	|gene gene= STB3 |CDS(-,792345,793886) gene= STB3 note= Stb3p; |gene |CDS(-,794571,794720) note= Ydr169c-ap;
13847	11145	0	0	1	NC_001224	0	98	NC_001146	394076	394792	|neigh_up NC_001224-start |neigh_down CDS[fcd=13769](+,13818,16322) gene= AI1 note= Reverse transcriptase required for splicing of the	|gene gene= NAF1 |CDS(+,392894,394372) gene= NAF1 note= Naf1p; |gene gene= NMA111 note= synonym: YNM3 |CDS(+,394687,397680) gene= NMA111 note= Nma111p;
13847	12231	0	0	1	NC_001224	0	98	NC_001147	563398	564943	|neigh_up NC_001224-start |neigh_down CDS[fcd=13769](+,13818,16322) gene= AI1 note= Reverse transcriptase required for splicing of the	|gene gene= RGA1 note= synonyms: THE1, DBM1 |CDS(+,561171,564194) gene= RGA1 note= Rga1p; |gene gene= ADE2 |CDS(-,564477,566192) gene= ADE2 note= Ade2p;
13847	9593	0	0	1	NC_001224	0	98	NC_001144	1075295	1077388	|neigh_up NC_001224-start |neigh_down CDS[fcd=13769](+,13818,16322) gene= AI1 note= Reverse transcriptase required for splicing of the	|repeat_region gene= TEL12R note= Telomeric region on the right arm of Chromosome |repeat_region gene= TEL12R-YP1 note= More end-proximal of two long telomeric Y' elements |gene gene= YRF1-5 note= synonym: YRF1 |CDS[fcd=-3835](+,1072506,1077896) gene= YRF1-5 note= Yrf1-5p;
13847	7320	0	0	1	NC_001224	0	98	NC_001142	559386	564598	|neigh_up NC_001224-start |neigh_down CDS[fcd=13769](+,13818,16322) gene= AI1 note= Reverse transcriptase required for splicing of the	|gene gene= TOR1 note= synonym: DRR1 |CDS[fcd=-2583](+,559409,566821) gene= TOR1 note= Tor1p;
13847	6897	0	0	1	NC_001224	0	98	NC_001142	144850	146957	|neigh_up NC_001224-start |neigh_down CDS[fcd=13769](+,13818,16322) gene= AI1 note= Reverse transcriptase required for splicing of the	|gene gene= SFH5 |CDS(+,145157,146041) gene= SFH5 note= Sfh5p; |gene |CDS(+,146356,146670) note= Yjl144wp;
13847	4713	0	0	2	NC_001224	0	98	NC_001139	318688	319450	|neigh_up NC_001224-start |neigh_down CDS[fcd=13769](+,13818,16322) gene= AI1 note= Reverse transcriptase required for splicing of the	|LTR note= YGLWDELTA4 |LTR note= YGLCDELTA5 |LTR note= YGLCSIGMA1 |neigh_up CDS[fcd=-1724](+,317345,318082) gene= USE1 note= Use1p; |neigh_down CDS[fcd=2716](+,321785,323233) gene= SRM1 note= Srm1p;
13847	12296	0	0	1	NC_001224	0	98	NC_001147	605195	605552	|neigh_up NC_001224-start |neigh_down CDS[fcd=13769](+,13818,16322) gene= AI1 note= Reverse transcriptase required for splicing of the	|gene gene= PNO1 note= synonyms: RRP20, DIM2 |CDS[fcd=799](-,605348,606172) gene= PNO1 note= Pno1p;
13847	12236	0	0	1	NC_001224	0	98	NC_001147	566361	567836	|neigh_up NC_001224-start |neigh_down CDS[fcd=13769](+,13818,16322) gene= AI1 note= Reverse transcriptase required for splicing of the	|rep_origin note= ARS1516 |gene |CDS[fcd=2461](-,566878,569559) note= Yor129cp;
13847	1810	0	0	1	NC_001224	0	98	NC_001136	136924	137303	|neigh_up NC_001224-start |neigh_down CDS[fcd=13769](+,13818,16322) gene= AI1 note= Reverse transcriptase required for splicing of the	|gene |CDS[fcd=-1216](+,135897,137540) note= Ydl180wp;
13847	9586	0	0	1	NC_001224	0	98	NC_001144	1068632	1070725	|neigh_up NC_001224-start |neigh_down CDS[fcd=13769](+,13818,16322) gene= AI1 note= Reverse transcriptase required for splicing of the	|repeat_region gene= TEL12R note= Telomeric region on the right arm of Chromosome |repeat_region gene= TEL12R-YP2 note= More centromere-proximal of two long telomeric Y' |gene gene= YRF1-4 note= synonym: YRF1 |CDS[fcd=-2593](+,1067085,1071233) gene= YRF1-4 note= Yrf1-4p;
13847	11753	0	0	1	NC_001224	0	98	NC_001147	152452	153401	|neigh_up NC_001224-start |neigh_down CDS[fcd=13769](+,13818,16322) gene= AI1 note= Reverse transcriptase required for splicing of the	|gene gene= HAL9 |CDS[fcd=564](-,150398,153490) gene= HAL9 note= Hal9p;
13847	12855	0	0	1	NC_001224	0	98	NC_001148	23650	24446	|neigh_up NC_001224-start |neigh_down CDS[fcd=13769](+,13818,16322) gene= AI1 note= Reverse transcriptase required for splicing of the	|gene gene= SAM3 |CDS[fcd=-1110](+,22938,24701) gene= SAM3 note= Sam3p;
13847	8484	0	0	1	NC_001224	0	98	NC_001144	126287	126330	|neigh_up NC_001224-start |neigh_down CDS[fcd=13769](+,13818,16322) gene= AI1 note= Reverse transcriptase required for splicing of the	|gene gene= YEH1 |CDS[fcd=-775](+,125533,127254) gene= YEH1 note= Yeh1p;
13847	5686	0	0	1	NC_001224	0	98	NC_001140	97525	98371	|neigh_up NC_001224-start |neigh_down CDS[fcd=13769](+,13818,16322) gene= AI1 note= Reverse transcriptase required for splicing of the	|gene gene= STE20 |CDS(-,95114,97933) gene= STE20 note= Ste20p; |gene gene= SHU1 |CDS(-,98339,98791) gene= SHU1 note= Shu1p;
13847	9571	0	0	1	NC_001224	0	98	NC_001144	1054012	1054088	|neigh_up NC_001224-start |neigh_down CDS[fcd=13769](+,13818,16322) gene= AI1 note= Reverse transcriptase required for splicing of the	|gene |CDS[fcd=-423](+,1053627,1054541) note= Ylr455wp;
13847	11153	0	0	1	NC_001224	0	98	NC_001146	398086	398166	|neigh_up NC_001224-start |neigh_down CDS[fcd=13769](+,13818,16322) gene= AI1 note= Reverse transcriptase required for splicing of the	|gene |CDS[fcd=246](-,398025,398372) note= Ynl122cp;
13847	8493	0	0	1	NC_001224	0	98	NC_001144	132563	132715	|neigh_up NC_001224-start |neigh_down CDS[fcd=13769](+,13818,16322) gene= AI1 note= Reverse transcriptase required for splicing of the	|gene gene= DRS1 |CDS[fcd=-911](+,131728,133986) gene= DRS1 note= Drs1p;
13847	1493	0	0	1	NC_001224	0	98	NC_001135	205251	205538	|neigh_up NC_001224-start |neigh_down CDS[fcd=13769](+,13818,16322) gene= AI1 note= Reverse transcriptase required for splicing of the	|gene gene= TAF2 note= synonyms: TSM1, TAF150 |CDS[fcd=-1](-,201170,205393) gene= TAF2 note= Taf2p;
13847	11110	0	0	1	NC_001224	0	98	NC_001146	368052	369173	|neigh_up NC_001224-start |neigh_down CDS[fcd=13769](+,13818,16322) gene= AI1 note= Reverse transcriptase required for splicing of the	|gene gene= SRV2 note= synonym: CAP |CDS(+,366743,368323) gene= SRV2 note= Srv2p; |gene gene= NAM9 note= synonym: MNA6 |CDS(-,368597,370057) gene= NAM9 note= Nam9p;
13847	13006	0	0	1	NC_001224	0	98	NC_001148	168580	171272	|neigh_up NC_001224-start |neigh_down CDS[fcd=13769](+,13818,16322) gene= AI1 note= Reverse transcriptase required for splicing of the	|gene gene= AFT2 |CDS(-,168087,169337) gene= AFT2 note= Aft2p; |gene gene= YIG1 |CDS(-,169769,171154) gene= YIG1 note= Yig1p;
13847	10561	0	0	1	NC_001224	0	98	NC_001145	858537	859722	|neigh_up NC_001224-start |neigh_down CDS[fcd=13769](+,13818,16322) gene= AI1 note= Reverse transcriptase required for splicing of the	|gene |CDS(-,858296,858889) note= Ymr295cp; |gene gene= LCB1 note= synonyms: TSC2, END8 |CDS(-,859214,860890) gene= LCB1 note= Lcb1p;
13847	12994	0	0	1	NC_001224	0	98	NC_001148	149173	149252	|neigh_up NC_001224-start |neigh_down CDS[fcd=13769](+,13818,16322) gene= AI1 note= Reverse transcriptase required for splicing of the	|gene gene= THI6 |CDS[fcd=978](-,148568,150190) gene= THI6 note= Thi6p;
13847	12999	0	0	1	NC_001224	0	98	NC_001148	153543	153878	|neigh_up NC_001224-start |neigh_down CDS[fcd=13769](+,13818,16322) gene= AI1 note= Reverse transcriptase required for splicing of the	|gene gene= NIP7 |CDS[fcd=-216](+,153494,154039) gene= NIP7 note= Nip7p;
13847	1497	0	0	1	NC_001224	0	98	NC_001135	209205	210188	|neigh_up NC_001224-start |neigh_down CDS[fcd=13769](+,13818,16322) gene= AI1 note= Reverse transcriptase required for splicing of the	|gene |CDS(-,208131,209606) note= Ycr045cp; |gene gene= IMG1 |CDS(-,209910,210419) gene= IMG1 note= Img1p;
13847	3960	0	0	1	NC_001224	0	98	NC_001137	515881	516180	|neigh_up NC_001224-start |neigh_down CDS[fcd=13769](+,13818,16322) gene= AI1 note= Reverse transcriptase required for splicing of the	|gene gene= DNF1 |CDS[fcd=-3291](+,512739,517454) gene= DNF1 note= Dnf1p;
13847	13016	0	0	1	NC_001224	0	98	NC_001148	180715	181468	|neigh_up NC_001224-start |neigh_down CDS[fcd=13769](+,13818,16322) gene= AI1 note= Reverse transcriptase required for splicing of the	|gene gene= DDC1 |CDS(+,179276,181114) gene= DDC1 note= Ddc1p; |gene gene= RSA1 |CDS(+,181402,182547) gene= RSA1 note= Rsa1p;
13847	13969	0	0	4	NC_001224	0	98	NC_001224	48126	48452	|neigh_up NC_001224-start |neigh_down CDS[fcd=13769](+,13818,16322) gene= AI1 note= Reverse transcriptase required for splicing of the	|gene |tRNA |neigh_up CDS[fcd=-1566](+,46723,46953) gene= OLI1 note= Oli1p |neigh_down CDS[fcd=612](+,48901,50097) gene= VAR1 note= Var1p
13847	13968	0	0	1	NC_001224	0	98	NC_001224	48113	48125	|neigh_up NC_001224-start |neigh_down CDS[fcd=13769](+,13818,16322) gene= AI1 note= Reverse transcriptase required for splicing of the	|neigh_up CDS[fcd=-1396](+,46723,46953) gene= OLI1 note= Oli1p |neigh_down CDS[fcd=782](+,48901,50097) gene= VAR1 note= Var1p
13847	11130	0	0	1	NC_001224	0	98	NC_001146	388399	389222	|neigh_up NC_001224-start |neigh_down CDS[fcd=13769](+,13818,16322) gene= AI1 note= Reverse transcriptase required for splicing of the	|gene gene= SPC98 |CDS[fcd=-1581](+,387229,389769) gene= SPC98 note= Spc98p;
13847	7746	0	0	1	NC_001224	0	98	NC_001143	191347	191412	|neigh_up NC_001224-start |neigh_down CDS[fcd=13769](+,13818,16322) gene= AI1 note= Reverse transcriptase required for splicing of the	|gene gene= OCT1 |CDS[fcd=62](-,189129,191441) gene= OCT1 note= Oct1p;
13847	4753	0	0	1	NC_001224	0	98	NC_001139	358648	359453	|neigh_up NC_001224-start |neigh_down CDS[fcd=13769](+,13818,16322) gene= AI1 note= Reverse transcriptase required for splicing of the	|gene gene= FMP37 |CDS(+,358639,359031) gene= FMP37 note= Fmp37p; |gene |CDS(+,359447,360103) note= Ygl079wp;
13847	2334	0	0	1	NC_001224	0	98	NC_001136	597648	598596	|neigh_up NC_001224-start |neigh_down CDS[fcd=13769](+,13818,16322) gene= AI1 note= Reverse transcriptase required for splicing of the	|gene gene= PPH3 |CDS(+,597153,598079) gene= PPH3 note= Pph3p; |gene gene= RAD55 |CDS(+,598465,599685) gene= RAD55 note= Rad55p;
13847	5858	0	0	1	NC_001224	0	98	NC_001140	226011	230197	|neigh_up NC_001224-start |neigh_down CDS[fcd=13769](+,13818,16322) gene= AI1 note= Reverse transcriptase required for splicing of the	|gene gene= SSZ1 note= synonym: PDR13 |CDS(-,225527,227143) gene= SSZ1 note= Ssz1p; |gene gene= RRP3 |CDS(-,227534,229039) gene= RRP3 note= Rrp3p; |gene gene= SSF1 |CDS(+,229337,230698) gene= SSF1 note= Ssf1p;
13847	13034	0	0	1	NC_001224	0	98	NC_001148	201001	201133	|neigh_up NC_001224-start |neigh_down CDS[fcd=13769](+,13818,16322) gene= AI1 note= Reverse transcriptase required for splicing of the	|gene gene= RTT10 |CDS[fcd=1468](-,199494,202535) gene= RTT10 note= Rtt10p;
13847	3434	0	0	1	NC_001224	0	98	NC_001137	84944	85113	|neigh_up NC_001224-start |neigh_down CDS[fcd=13769](+,13818,16322) gene= AI1 note= Reverse transcriptase required for splicing of the	|gene gene= UTR5 |CDS[fcd=517](-,85045,85545) gene= UTR5 note= Utr5p;
13847	3428	0	0	1	NC_001224	0	98	NC_001137	81045	81899	|neigh_up NC_001224-start |neigh_down CDS[fcd=13769](+,13818,16322) gene= AI1 note= Reverse transcriptase required for splicing of the	|gene gene= UTR4 |CDS(+,80462,81145) gene= UTR4 note= Utr4p; |gene gene= RAD23 |CDS(-,81407,82603) gene= RAD23 note= Rad23p;
13847	13451	0	0	1	NC_001224	0	98	NC_001148	557472	559477	|neigh_up NC_001224-start |neigh_down CDS[fcd=13769](+,13818,16322) gene= AI1 note= Reverse transcriptase required for splicing of the	|gene gene= CIT3 |CDS(+,556374,557834) gene= CIT3 note= Cit3p; |gene gene= PDH1 |CDS(+,558382,559932) gene= PDH1 note= Pdh1p;
13847	2015	0	0	1	NC_001224	0	98	NC_001136	316163	316522	|neigh_up NC_001224-start |neigh_down CDS[fcd=13769](+,13818,16322) gene= AI1 note= Reverse transcriptase required for splicing of the	|gene gene= MDH3 |CDS[fcd=46](-,315357,316388) gene= MDH3 note= Mdh3p;
13847	2013	0	0	1	NC_001224	0	98	NC_001136	316105	316140	|neigh_up NC_001224-start |neigh_down CDS[fcd=13769](+,13818,16322) gene= AI1 note= Reverse transcriptase required for splicing of the	|gene gene= MDH3 |CDS[fcd=266](-,315357,316388) gene= MDH3 note= Mdh3p;
13847	3452	0	0	1	NC_001224	0	98	NC_001137	96208	97662	|neigh_up NC_001224-start |neigh_down CDS[fcd=13769](+,13818,16322) gene= AI1 note= Reverse transcriptase required for splicing of the	|gene gene= ECM10 note= synonym: SSC3 |CDS(+,94644,96578) gene= ECM10 note= Ecm10p; |gene gene= BUD16 |CDS(-,96858,97796) gene= BUD16 note= Bud16p;
13847	2357	0	0	1	NC_001224	0	98	NC_001136	625847	626711	|neigh_up NC_001224-start |neigh_down CDS[fcd=13769](+,13818,16322) gene= AI1 note= Reverse transcriptase required for splicing of the	|gene |CDS(-,625063,625995) note= Ydr090cp; |gene gene= RLI1 |CDS(-,626705,628531) gene= RLI1 note= Rli1p;
13847	10609	0	0	1	NC_001224	0	98	NC_001145	888515	888828	|neigh_up NC_001224-start |neigh_down CDS[fcd=13769](+,13818,16322) gene= AI1 note= Reverse transcriptase required for splicing of the	|gene gene= GAS1 note= synonyms: GGP1, CWH52 |CDS[fcd=-1669](+,887002,888681) gene= GAS1 note= Gas1p;
13847	11570	0	0	1	NC_001224	0	98	NC_001146	768312	769196	|neigh_up NC_001224-start |neigh_down CDS[fcd=13769](+,13818,16322) gene= AI1 note= Reverse transcriptase required for splicing of the	|gene |CDS[fcd=-3379](+,765375,769376) note= Ynr070wp;
13847	10498	0	0	1	NC_001224	0	98	NC_001145	814274	816470	|neigh_up NC_001224-start |neigh_down CDS[fcd=13769](+,13818,16322) gene= AI1 note= Reverse transcriptase required for splicing of the	|gene gene= RCE1 |CDS(-,814363,815310) gene= RCE1 note= Rce1p; |rep_origin note= ARS1330 |gene gene= BUL1 note= synonyms: SMM2, RDS1, DAG1 |CDS(-,815650,818580) gene= BUL1 note= Bul1p;
13847	10225	0	0	1	NC_001224	0	98	NC_001145	544001	545627	|neigh_up NC_001224-start |neigh_down CDS[fcd=13769](+,13818,16322) gene= AI1 note= Reverse transcriptase required for splicing of the	|gene gene= PSO2 note= synonym: SNM1 |CDS(-,542977,544962) gene= PSO2 note= Pso2p; |gene gene= CIN4 note= synonyms: UGX1, GTP1 |CDS(+,545154,545729) gene= CIN4 note= Cin4p;
13847	6258	0	0	1	NC_001224	0	98	NC_001141	20784	20969	|neigh_up NC_001224-start |neigh_down CDS[fcd=13769](+,13818,16322) gene= AI1 note= Reverse transcriptase required for splicing of the	|gene gene= HXT12 note= YIL170W |neigh_up CDS[fcd=-2323](-,16784,18553) note= Yil172cp; |neigh_down CDS[fcd=5230](-,23119,26106) note= Yil169cp;
13847	8597	0	0	1	NC_001224	0	98	NC_001144	242451	242886	|neigh_up NC_001224-start |neigh_down CDS[fcd=13769](+,13818,16322) gene= AI1 note= Reverse transcriptase required for splicing of the	|gene gene= RPS0B note= synonym: YST2 gene= RPS0B note= Rps0bp; |neigh_up CDS[fcd=-1260](-,239348,241408) gene= FRE8 note= Fre8p; |neigh_down CDS[fcd=2505](-,243887,245173) note= Ylr049cp;
13847	13554	0	0	1	NC_001224	0	98	NC_001148	645564	646245	|neigh_up NC_001224-start |neigh_down CDS[fcd=13769](+,13818,16322) gene= AI1 note= Reverse transcriptase required for splicing of the	|gene |CDS[fcd=43](+,645947,646150) note= Ypr036w-ap;
13847	12470	0	0	1	NC_001224	0	98	NC_001147	769109	769609	|neigh_up NC_001224-start |neigh_down CDS[fcd=13769](+,13818,16322) gene= AI1 note= Reverse transcriptase required for splicing of the	|gene gene= WTM2 |CDS[fcd=-949](+,768410,769813) gene= WTM2 note= Wtm2p;
13847	5250	0	0	1	NC_001224	0	98	NC_001139	799920	800418	|neigh_up NC_001224-start |neigh_down CDS[fcd=13769](+,13818,16322) gene= AI1 note= Reverse transcriptase required for splicing of the	|gene gene= CYS4 note= synonyms: VMA41, STR4, NHS5 |CDS[fcd=-1621](+,798548,800071) gene= CYS4 note= Cys4p;
13847	4846	0	0	1	NC_001224	0	98	NC_001139	432853	433160	|neigh_up NC_001224-start |neigh_down CDS[fcd=13769](+,13818,16322) gene= AI1 note= Reverse transcriptase required for splicing of the	|gene gene= MIG1 note= synonyms: TDS22, SSN1, CAT4 |CDS[fcd=61](-,431553,433067) gene= MIG1 note= Mig1p;
13847	2401	0	0	1	NC_001224	0	98	NC_001136	657240	657622	|neigh_up NC_001224-start |neigh_down CDS[fcd=13769](+,13818,16322) gene= AI1 note= Reverse transcriptase required for splicing of the	|gene gene= ARX1 |CDS[fcd=33](-,655683,657464) gene= ARX1 note= Arx1p;
13847	5804	0	0	1	NC_001224	0	98	NC_001140	181193	181411	|neigh_up NC_001224-start |neigh_down CDS[fcd=13769](+,13818,16322) gene= AI1 note= Reverse transcriptase required for splicing of the	|gene gene= BRL1 |CDS[fcd=-964](+,180338,181753) gene= BRL1 note= Brl1p;
13847	12101	0	0	1	NC_001224	0	98	NC_001147	454230	454630	|neigh_up NC_001224-start |neigh_down CDS[fcd=13769](+,13818,16322) gene= AI1 note= Reverse transcriptase required for splicing of the	|gene gene= VPS5 note= synonyms: VPT5, PEP10, GRD2 |CDS[fcd=-660](+,453770,455797) gene= VPS5 note= Vps5p;
13847	6233	0	0	1	NC_001224	0	98	NC_001140	559444	561539	|neigh_up NC_001224-start |neigh_down CDS[fcd=13769](+,13818,16322) gene= AI1 note= Reverse transcriptase required for splicing of the	|repeat_region gene= TEL08R note= Telomeric region on the right arm of Chromosome |repeat_region gene= TEL08R-YP note= Telomeric short Y' element on the right arm of |gene note= Yhr218wp; |gene |CDS[fcd=-318](+,560173,562047) note= Yhr219wp;
13847	6752	0	0	1	NC_001224	0	98	NC_001142	3693	4564	|neigh_up NC_001224-start |neigh_down CDS[fcd=13769](+,13818,16322) gene= AI1 note= Reverse transcriptase required for splicing of the	|repeat_region gene= TEL10L note= Telomeric region on the left arm of Chromosome X, |repeat_region gene= TEL10L-YP note= Telomeric long Y' element on the left arm of |gene note= Yjl225cp; |neigh_up NC_001142-start |neigh_down CDS[fcd=5010](-,8776,9138) gene= PAU1 note= Pau1p;
13847	7723	0	0	1	NC_001224	0	98	NC_001143	167054	167885	|neigh_up NC_001224-start |neigh_down CDS[fcd=13769](+,13818,16322) gene= AI1 note= Reverse transcriptase required for splicing of the	|gene gene= MCR1 |CDS(+,166549,167457) gene= MCR1 note= Mcr1p; |gene gene= DBR1 note= synonym: PRP26 |CDS(-,167617,168834) gene= DBR1 note= Dbr1p;
13847	12984	0	0	1	NC_001224	0	98	NC_001148	140020	140447	|neigh_up NC_001224-start |neigh_down CDS[fcd=13769](+,13818,16322) gene= AI1 note= Reverse transcriptase required for splicing of the	|gene gene= BMS1 |CDS[fcd=2937](-,139619,143170) gene= BMS1 note= Bms1p;
13847	12986	0	0	1	NC_001224	0	98	NC_001148	141657	142010	|neigh_up NC_001224-start |neigh_down CDS[fcd=13769](+,13818,16322) gene= AI1 note= Reverse transcriptase required for splicing of the	|gene gene= BMS1 |CDS[fcd=1337](-,139619,143170) gene= BMS1 note= Bms1p;
13847	12435	0	0	1	NC_001224	0	98	NC_001147	747424	747631	|neigh_up NC_001224-start |neigh_down CDS[fcd=13769](+,13818,16322) gene= AI1 note= Reverse transcriptase required for splicing of the	|gene gene= RUD3 note= synonym: GRP1 |CDS[fcd=1453](-,747526,748980) gene= RUD3 note= Rud3p;
13847	1450	0	0	1	NC_001224	0	98	NC_001135	167626	168305	|neigh_up NC_001224-start |neigh_down CDS[fcd=13769](+,13818,16322) gene= AI1 note= Reverse transcriptase required for splicing of the	|gene gene= RHB1 note= synonym: RSG1 |CDS[fcd=30](-,167366,167995) gene= RHB1 note= Rhb1p; |gene |tRNA note= GO_component: cytosol [goid 0005829] [evidence NAS]
13848	7548	1	0	0	NC_001224	99	111	NC_001143	9463	9584	|neigh_up NC_001224-start |neigh_down CDS[fcd=13713](+,13818,16322) gene= AI1 note= Reverse transcriptase required for splicing of the	|gene gene= FRE2 |CDS[fcd=1704](-,9092,11227) gene= FRE2 note= Fre2p;
13848	13885	0	1	0	NC_001224	99	111	NC_001224	10417	10749	|neigh_up NC_001224-start |neigh_down CDS[fcd=13713](+,13818,16322) gene= AI1 note= Reverse transcriptase required for splicing of the	|neigh_up NC_001224-start |neigh_down CDS[fcd=3235](+,13818,16322) gene= AI1 note= Reverse transcriptase required for splicing of the
13848	13914	0	0	1	NC_001224	99	111	NC_001224	29852	29864	|neigh_up NC_001224-start |neigh_down CDS[fcd=13713](+,13818,16322) gene= AI1 note= Reverse transcriptase required for splicing of the	|neigh_up CDS[fcd=-1371](+,28487,29266) gene= ATP6 note= Mitochondrially encoded subunit 6 of the F0 sector |neigh_down CDS[fcd=16865](+,46723,46953) gene= OLI1 note= Oli1p
13848	13876	0	0	1	NC_001224	99	111	NC_001224	8864	9035	|neigh_up NC_001224-start |neigh_down CDS[fcd=13713](+,13818,16322) gene= AI1 note= Reverse transcriptase required for splicing of the	|neigh_up NC_001224-start |neigh_down CDS[fcd=4869](+,13818,16322) gene= AI1 note= Reverse transcriptase required for splicing of the
13850	3280	1	0	0	NC_001224	119	939	NC_001136	1480682	1484048	|gene |tRNA |neigh_up NC_001224-start |neigh_down CDS[fcd=13289](+,13818,16322) gene= AI1 note= Reverse transcriptase required for splicing of the	|gene gene= FPR2 note= synonym: FKB2 |CDS(+,1480417,1480824) gene= FPR2 note= Fpr2p; |gene |CDS(-,1481077,1483395) note= Ydr520cp; |gene gene= SPS2 |CDS(-,1483787,1485295) gene= SPS2 note= Sps2p;
13850	9771	1	0	0	NC_001224	119	939	NC_001145	129121	129796	|gene |tRNA |neigh_up NC_001224-start |neigh_down CDS[fcd=13289](+,13818,16322) gene= AI1 note= Reverse transcriptase required for splicing of the	|gene gene= TCB3 |CDS(-,124730,129367) gene= TCB3 note= Tcb3p; |gene gene= COG8 note= synonym: DOR1 |CDS(-,129749,131572) gene= COG8 note= Cog8p;
13850	3292	1	0	0	NC_001224	119	939	NC_001136	1494124	1494886	|gene |tRNA |neigh_up NC_001224-start |neigh_down CDS[fcd=13289](+,13818,16322) gene= AI1 note= Reverse transcriptase required for splicing of the	|gene gene= HLR1 |CDS[fcd=73](+,1494578,1495849) gene= HLR1 note= Hlr1p;
13850	11966	1	0	0	NC_001224	119	939	NC_001147	331024	332062	|gene |tRNA |neigh_up NC_001224-start |neigh_down CDS[fcd=13289](+,13818,16322) gene= AI1 note= Reverse transcriptase required for splicing of the	|gene gene= ALG6 |CDS(+,329418,331052) gene= ALG6 note= Alg6p; |gene gene= YSP3 |CDS(+,331456,332892) gene= YSP3 note= Ysp3p;
13850	9788	1	0	0	NC_001224	119	939	NC_001145	145153	145449	|gene |tRNA |neigh_up NC_001224-start |neigh_down CDS[fcd=13289](+,13818,16322) gene= AI1 note= Reverse transcriptase required for splicing of the	|gene gene= TEM1 |CDS[fcd=575](-,145139,145876) gene= TEM1 note= Tem1p;
13850	3271	1	0	0	NC_001224	119	939	NC_001136	1475942	1476125	|gene |tRNA |neigh_up NC_001224-start |neigh_down CDS[fcd=13289](+,13818,16322) gene= AI1 note= Reverse transcriptase required for splicing of the	|gene gene= EMI2 |CDS[fcd=435](-,1474966,1476468) gene= EMI2 note= Emi2p;
13850	14088	3	6	2	NC_001224	119	939	YSCPLASM	5427	6317	|gene |tRNA |neigh_up NC_001224-start |neigh_down CDS[fcd=13289](+,13818,16322) gene= AI1 note= Reverse transcriptase required for splicing of the	|exon |neigh_up CDS[fcd=-674](-,4308,5198) |neigh_down YSCPLASM-end
13850	13126	1	1	0	NC_001224	119	939	NC_001148	277008	280310	|gene |tRNA |neigh_up NC_001224-start |neigh_down CDS[fcd=13289](+,13818,16322) gene= AI1 note= Reverse transcriptase required for splicing of the	|gene gene= NOP53 |CDS(-,276161,277528) gene= NOP53 note= Nop53p; |gene gene= KES1 note= synonyms: BSR3, OSH4, LPI3 |CDS(-,278394,279698) gene= KES1 note= Kes1p;
13850	14085	2	4	0	NC_001224	119	939	YSCPLASM	3866	4585	|gene |tRNA |neigh_up NC_001224-start |neigh_down CDS[fcd=13289](+,13818,16322) gene= AI1 note= Reverse transcriptase required for splicing of the	|repeat_region note= IR1 |misc_binding note= FLP-recombinase binding site B [9] |misc_recomb |mRNA note= REP2 mRNA (minor alt.) |mRNA note= REP2 mRNA (minor alt.) |mRNA note= REP2 mRNA (major alt.) |mRNA note= REP2 mRNA (major alt.) |mRNA note= REP2 mRNA (major alt.) |mRNA note= REP2 mRNA (major alt.) |mRNA note= REP2 mRNA (major alt.) |mRNA note= REP2 mRNA (major alt.) |mRNA note= REP2 mRNA (maj…
13850	14084	3	4	0	NC_001224	119	939	YSCPLASM	2916	3865	|gene |tRNA |neigh_up NC_001224-start |neigh_down CDS[fcd=13289](+,13818,16322) gene= AI1 note= Reverse transcriptase required for splicing of the	|repeat_region note= IR1 |neigh_up CDS[fcd=-1119](+,2271,2816) |neigh_down CDS[fcd=1808](-,4308,5198)
13850	10976	1	0	0	NC_001224	119	939	NC_001146	269980	271287	|gene |tRNA |neigh_up NC_001224-start |neigh_down CDS[fcd=13289](+,13818,16322) gene= AI1 note= Reverse transcriptase required for splicing of the	|gene gene= SLZ1 |CDS[fcd=539](-,270276,271172) gene= SLZ1 note= Slz1p;
13850	14087	1	0	2	NC_001224	119	939	YSCPLASM	5008	5426	|gene |tRNA |neigh_up NC_001224-start |neigh_down CDS[fcd=13289](+,13818,16322) gene= AI1 note= Reverse transcriptase required for splicing of the	|mRNA note= REP2 mRNA (minor alt.) |mRNA note= REP2 mRNA (minor alt.) |mRNA note= REP2 mRNA (major alt.) |mRNA note= REP2 mRNA (major alt.) |mRNA note= REP2 mRNA (major alt.) |mRNA note= REP2 mRNA (major alt.) |mRNA note= REP2 mRNA (major alt.) |mRNA note= REP2 mRNA (major alt.) |mRNA note= REP2 mRNA (major alt.) |CDS[fcd=-19](-,4308,5198)
13850	9783	1	0	0	NC_001224	119	939	NC_001145	139614	139649	|gene |tRNA |neigh_up NC_001224-start |neigh_down CDS[fcd=13289](+,13818,16322) gene= AI1 note= Reverse transcriptase required for splicing of the	|gene gene= ERV41 gene= ERV41 note= Erv41p; |neigh_up CDS[fcd=-2081](+,137550,138944) gene= ITT1 note= Itt1p; |neigh_down CDS[fcd=1902](-,140424,141533) gene= SMA2 note= Sma2p;
13850	9782	1	0	0	NC_001224	119	939	NC_001145	139290	139613	|gene |tRNA |neigh_up NC_001224-start |neigh_down CDS[fcd=13289](+,13818,16322) gene= AI1 note= Reverse transcriptase required for splicing of the	|gene gene= ERV41 gene= ERV41 note= Erv41p; |neigh_up CDS[fcd=-1901](+,137550,138944) gene= ITT1 note= Itt1p; |neigh_down CDS[fcd=2082](-,140424,141533) gene= SMA2 note= Sma2p;
13850	14081	1	3	0	NC_001224	119	939	YSCPLASM	36	783	|gene |tRNA |neigh_up NC_001224-start |neigh_down CDS[fcd=13289](+,13818,16322) gene= AI1 note= Reverse transcriptase required for splicing of the	|exon |conflict |conflict |repeat_region note= IR2 |conflict |conflict |conflict |misc_binding note= FLP recombinase binding site A [9] |misc_recomb |neigh_up YSCPLASM-start |neigh_down CDS[fcd=1599](-,887,2008)
13850	2183	1	0	0	NC_001224	119	939	NC_001136	463461	463838	|gene |tRNA |neigh_up NC_001224-start |neigh_down CDS[fcd=13289](+,13818,16322) gene= AI1 note= Reverse transcriptase required for splicing of the	|gene gene= GAL3 |CDS[fcd=-218](+,463431,464993) gene= GAL3 note= Gal3p;
13850	14083	1	5	3	NC_001224	119	939	YSCPLASM	1816	2915	|gene |tRNA |neigh_up NC_001224-start |neigh_down CDS[fcd=13289](+,13818,16322) gene= AI1 note= Reverse transcriptase required for splicing of the	|mRNA note= Rep1 mRNA (alt.) |mRNA note= Rep1 mRNA (alt.) |mRNA note= Rep1 mRNA (alt.) |mRNA note= Rep1 mRNA (alt.) |mRNA note= Rep1 mRNA (alt.) |mRNA note= Rep1 mRNA (alt.) |CDS(-,887,2008) |mRNA note= D mRNA (alt.; 5' end +/- 3 bp) |mRNA note= D mRNA (alt.; 5' end +/- 3 bp) |CDS(+,2271,2816)
13850	6583	1	0	0	NC_001224	119	939	NC_001141	302322	302931	|gene |tRNA |neigh_up NC_001224-start |neigh_down CDS[fcd=13289](+,13818,16322) gene= AI1 note= Reverse transcriptase required for splicing of the	|neigh_up CDS[fcd=-1371](-,300827,301255) note= Yil029cp; |neigh_down CDS[fcd=1476](-,303677,304102) gene= KRE27 note= Kre27p;
13850	14082	4	4	1	NC_001224	119	939	YSCPLASM	784	1815	|gene |tRNA |neigh_up NC_001224-start |neigh_down CDS[fcd=13289](+,13818,16322) gene= AI1 note= Reverse transcriptase required for splicing of the	|repeat_region note= IR2 |conflict |mRNA note= Rep1 mRNA (alt.) |mRNA note= Rep1 mRNA (alt.) |mRNA note= Rep1 mRNA (alt.) |mRNA note= Rep1 mRNA (alt.) |mRNA note= Rep1 mRNA (alt.) |mRNA note= Rep1 mRNA (alt.) |CDS[fcd=709](-,887,2008)
13850	3316	1	1	0	NC_001224	119	939	NC_001136	1514600	1515151	|gene |tRNA |neigh_up NC_001224-start |neigh_down CDS[fcd=13289](+,13818,16322) gene= AI1 note= Reverse transcriptase required for splicing of the	|neigh_up CDS[fcd=-2791](+,1512084,1513595) note= Ydr539wp; |neigh_down CDS[fcd=2784](-,1517120,1517659) gene= IRC4 note= Irc4p;
13850	3317	1	0	0	NC_001224	119	939	NC_001136	1515152	1516097	|gene |tRNA |neigh_up NC_001224-start |neigh_down CDS[fcd=13289](+,13818,16322) gene= AI1 note= Reverse transcriptase required for splicing of the	|neigh_up CDS[fcd=-3540](+,1512084,1513595) note= Ydr539wp; |neigh_down CDS[fcd=2035](-,1517120,1517659) gene= IRC4 note= Irc4p;
13850	13173	2	0	0	NC_001224	119	939	NC_001148	316037	323297	|gene |tRNA |neigh_up NC_001224-start |neigh_down CDS[fcd=13289](+,13818,16322) gene= AI1 note= Reverse transcriptase required for splicing of the	|gene gene= KAP120 |CDS(+,313387,316485) gene= KAP120 note= Kap120p; |gene gene= SPC29 note= synonyms: NIP29, LPH3 |CDS(+,316754,317515) gene= SPC29 note= Spc29p; |gene gene= RNY1 |CDS(-,317640,318944) gene= RNY1 note= Rny1p; |gene gene= TFB2 |CDS(-,319225,320766) gene= TFB2 note= Tfb2p; |gene gene= MEI5 note= synonym: LPH6 |CDS(-,320961,321629) gene= MEI5 note= Mei5p; |gene gene= VPS30 note= syn…
13850	5461	1	0	0	NC_001224	119	939	NC_001139	1000272	1000736	|gene |tRNA |neigh_up NC_001224-start |neigh_down CDS[fcd=13289](+,13818,16322) gene= AI1 note= Reverse transcriptase required for splicing of the	|neigh_up CDS[fcd=-1359](-,998363,999145) gene= PUP2 note= Pup2p; |neigh_down CDS[fcd=428](+,1000932,1002245) gene= ENO1 note= Eno1p;
13850	4382	1	0	0	NC_001224	119	939	NC_001139	23041	23457	|gene |tRNA |neigh_up NC_001224-start |neigh_down CDS[fcd=13289](+,13818,16322) gene= AI1 note= Reverse transcriptase required for splicing of the	|gene gene= FZF1 note= synonyms: SUL1, RSU1, NRC299 |CDS[fcd=-945](+,22304,23203) gene= FZF1 note= Fzf1p;
13850	3320	1	0	0	NC_001224	119	939	NC_001136	1518270	1520507	|gene |tRNA |neigh_up NC_001224-start |neigh_down CDS[fcd=13289](+,13818,16322) gene= AI1 note= Reverse transcriptase required for splicing of the	|LTR note= YDRWDELTA31 |gene |CDS[fcd=1294](-,1519648,1520682) note= Ydr541cp;
13850	10955	2	13	8	NC_001224	119	939	NC_001146	253555	254255	|gene |tRNA |neigh_up NC_001224-start |neigh_down CDS[fcd=13289](+,13818,16322) gene= AI1 note= Reverse transcriptase required for splicing of the	|gene gene= SSB2 note= synonym: YG103 |CDS[fcd=-1845](+,252060,253901) gene= SSB2 note= Ssb2p;
13850	50	1	0	0	NC_001224	119	939	NC_001133	40047	40090	|gene |tRNA |neigh_up NC_001224-start |neigh_down CDS[fcd=13289](+,13818,16322) gene= AI1 note= Reverse transcriptase required for splicing of the	|gene gene= GPB2 note= synonym: KRH1 |CDS[fcd=-808](+,39260,41902) gene= GPB2 note= Gpb2p;
13850	3301	1	0	0	NC_001224	119	939	NC_001136	1500802	1501548	|gene |tRNA |neigh_up NC_001224-start |neigh_down CDS[fcd=13289](+,13818,16322) gene= AI1 note= Reverse transcriptase required for splicing of the	|gene gene= HSP31 |CDS[fcd=977](-,1501439,1502152) gene= HSP31 note= Hsp31p;
13850	9756	1	0	0	NC_001224	119	939	NC_001145	119646	120218	|gene |tRNA |neigh_up NC_001224-start |neigh_down CDS[fcd=13289](+,13818,16322) gene= AI1 note= Reverse transcriptase required for splicing of the	|gene gene= FPR3 note= synonym: NPI46 |CDS[fcd=1392](-,120089,121324) gene= FPR3 note= Fpr3p;
13850	11908	1	0	0	NC_001224	119	939	NC_001147	282744	283689	|gene |tRNA |neigh_up NC_001224-start |neigh_down CDS[fcd=13289](+,13818,16322) gene= AI1 note= Reverse transcriptase required for splicing of the	|gene gene= DIS3 note= synonym: RRP44 |CDS[fcd=2211](-,282422,285427) gene= DIS3 note= Dis3p;
13850	9752	1	0	0	NC_001224	119	939	NC_001145	111746	114721	|gene |tRNA |neigh_up NC_001224-start |neigh_down CDS[fcd=13289](+,13818,16322) gene= AI1 note= Reverse transcriptase required for splicing of the	|gene gene= BET5 |CDS(+,111865,112344) gene= BET5 note= Bet5p; |gene gene= WAR1 |CDS(-,112513,115347) gene= WAR1 note= War1p;
13850	11919	1	0	0	NC_001224	119	939	NC_001147	290222	290404	|gene |tRNA |neigh_up NC_001224-start |neigh_down CDS[fcd=13289](+,13818,16322) gene= AI1 note= Reverse transcriptase required for splicing of the	|gene |CDS[fcd=-1414](+,288899,290554) note= Yol019wp;
13850	8797	1	0	0	NC_001224	119	939	NC_001144	401864	402512	|gene |tRNA |neigh_up NC_001224-start |neigh_down CDS[fcd=13289](+,13818,16322) gene= AI1 note= Reverse transcriptase required for splicing of the	|gene gene= DIP2 note= synonym: UTP12 |CDS[fcd=-2530](+,399658,402489) gene= DIP2 note= Dip2p;
13850	6630	1	0	0	NC_001224	119	939	NC_001141	346959	347284	|gene |tRNA |neigh_up NC_001224-start |neigh_down CDS[fcd=13289](+,13818,16322) gene= AI1 note= Reverse transcriptase required for splicing of the	|gene gene= EPS1 |CDS[fcd=-1432](+,345689,347794) gene= EPS1 note= Eps1p;
13850	3226	1	0	0	NC_001224	119	939	NC_001136	1434038	1434647	|gene |tRNA |neigh_up NC_001224-start |neigh_down CDS[fcd=13289](+,13818,16322) gene= AI1 note= Reverse transcriptase required for splicing of the	|gene gene= PKH1 |CDS[fcd=-82](-,1431960,1434260) gene= PKH1 note= Pkh1p;
13850	3227	2	0	0	NC_001224	119	939	NC_001136	1434648	1435087	|gene |tRNA |neigh_up NC_001224-start |neigh_down CDS[fcd=13289](+,13818,16322) gene= AI1 note= Reverse transcriptase required for splicing of the	|gene gene= IZH1 |CDS[fcd=49](+,1434916,1435866) gene= IZH1 note= Izh1p;
13850	74	1	0	0	NC_001224	119	939	NC_001133	57336	57455	|gene |tRNA |neigh_up NC_001224-start |neigh_down CDS[fcd=13289](+,13818,16322) gene= AI1 note= Reverse transcriptase required for splicing of the	|gene gene= AIM1 |CDS[fcd=-9](-,57030,57386) gene= AIM1 note= Aim1p;
13850	8746	1	0	0	NC_001224	119	939	NC_001144	364135	364921	|gene |tRNA |neigh_up NC_001224-start |neigh_down CDS[fcd=13289](+,13818,16322) gene= AI1 note= Reverse transcriptase required for splicing of the	|gene gene= REX3 |CDS[fcd=-411](+,364117,365331) gene= REX3 note= Rex3p;
13850	6652	1	0	0	NC_001224	119	939	NC_001141	362052	362312	|gene |tRNA |neigh_up NC_001224-start |neigh_down CDS[fcd=13289](+,13818,16322) gene= AI1 note= Reverse transcriptase required for splicing of the	|gene gene= AIM21 |CDS[fcd=-1300](+,360882,362921) gene= AIM21 note= Aim21p;
13850	8759	1	0	0	NC_001224	119	939	NC_001144	378139	378723	|gene |tRNA |neigh_up NC_001224-start |neigh_down CDS[fcd=13289](+,13818,16322) gene= AI1 note= Reverse transcriptase required for splicing of the	|gene gene= CFT2 note= synonym: YDH1 |CDS[fcd=-445](+,377986,380565) gene= CFT2 note= Cft2p;
13850	10927	1	0	0	NC_001224	119	939	NC_001146	231975	233877	|gene |tRNA |neigh_up NC_001224-start |neigh_down CDS[fcd=13289](+,13818,16322) gene= AI1 note= Reverse transcriptase required for splicing of the	|gene gene= POP1 |CDS[fcd=770](-,231069,233696) gene= POP1 note= Pop1p;
13850	5418	1	0	0	NC_001224	119	939	NC_001139	964951	965487	|gene |tRNA |neigh_up NC_001224-start |neigh_down CDS[fcd=13289](+,13818,16322) gene= AI1 note= Reverse transcriptase required for splicing of the	|gene |CDS[fcd=441](-,963303,965660) note= Ygr237cp;
13850	6649	1	0	0	NC_001224	119	939	NC_001141	360533	360570	|gene |tRNA |neigh_up NC_001224-start |neigh_down CDS[fcd=13289](+,13818,16322) gene= AI1 note= Reverse transcriptase required for splicing of the	|neigh_up CDS[fcd=-158](-,357412,360393) gene= MPH1 note= Mph1p; |neigh_down CDS[fcd=331](+,360882,362921) gene= AIM21 note= Aim21p;
13850	2245	1	0	0	NC_001224	119	939	NC_001136	524882	525503	|gene |tRNA |neigh_up NC_001224-start |neigh_down CDS[fcd=13289](+,13818,16322) gene= AI1 note= Reverse transcriptase required for splicing of the	|gene gene= KRS1 note= synonym: GCD5 |CDS[fcd=245](+,525437,527212) gene= KRS1 note= Krs1p;
13850	2240	1	0	0	NC_001224	119	939	NC_001136	521028	521389	|gene |tRNA |neigh_up NC_001224-start |neigh_down CDS[fcd=13289](+,13818,16322) gene= AI1 note= Reverse transcriptase required for splicing of the	|gene |tRNA note= GO_component: cytosol [goid 0005829] [evidence NAS] |gene |CDS[fcd=103](+,521311,521466) note= Ydr034w-bp;
13850	1066	1	0	0	NC_001224	119	939	NC_001134	657667	658391	|gene |tRNA |neigh_up NC_001224-start |neigh_down CDS[fcd=13289](+,13818,16322) gene= AI1 note= Reverse transcriptase required for splicing of the	|gene gene= ATG12 note= synonym: APG12 |CDS[fcd=-202](+,657827,658387) gene= ATG12 note= Atg12p;
13850	11987	1	1	0	NC_001224	119	939	NC_001147	354710	355940	|gene |tRNA |neigh_up NC_001224-start |neigh_down CDS[fcd=13289](+,13818,16322) gene= AI1 note= Reverse transcriptase required for splicing of the	|LTR note= YOLWDELTA10 |gene |CDS[fcd=327](+,355652,355858) note= Yor011w-ap;
13850	7559	1	0	0	NC_001224	119	939	NC_001143	21596	21909	|gene |tRNA |neigh_up NC_001224-start |neigh_down CDS[fcd=13289](+,13818,16322) gene= AI1 note= Reverse transcriptase required for splicing of the	|neigh_up CDS[fcd=-3413](-,17359,18339) gene= SRY1 note= Sry1p; |neigh_down CDS[fcd=482](+,22234,24084) gene= JEN1 note= Jen1p;
13850	6598	1	0	0	NC_001224	119	939	NC_001141	317893	318379	|gene |tRNA |neigh_up NC_001224-start |neigh_down CDS[fcd=13289](+,13818,16322) gene= AI1 note= Reverse transcriptase required for splicing of the	|gene gene= RPL2B note= synonyms: LOT2, RPL5A gene= RPL2B note= Rpl2bp; |gene gene= VID28 note= synonyms: YIL017W, GID5 |CDS[fcd=2827](-,318198,320963) gene= VID28 note= Vid28p;
13850	4442	1	0	0	NC_001224	119	939	NC_001139	76951	77415	|gene |tRNA |neigh_up NC_001224-start |neigh_down CDS[fcd=13289](+,13818,16322) gene= AI1 note= Reverse transcriptase required for splicing of the	|gene gene= VRG4 note= synonyms: VIG4, LDB3, GOG5, VAN2 |CDS[fcd=-290](+,76893,77906) gene= VRG4 note= Vrg4p;
13850	10899	1	0	1	NC_001224	119	939	NC_001146	204860	206095	|gene |tRNA |neigh_up NC_001224-start |neigh_down CDS[fcd=13289](+,13818,16322) gene= AI1 note= Reverse transcriptase required for splicing of the	|gene gene= KEX2 note= synonyms: SRB1, VMA45, QDS1 |CDS(+,202429,204873) gene= KEX2 note= Kex2p; |gene gene= YTP1 |CDS(+,205189,206568) gene= YTP1 note= Ytp1p;
13850	9797	1	0	0	NC_001224	119	939	NC_001145	149702	150744	|gene |tRNA |neigh_up NC_001224-start |neigh_down CDS[fcd=13289](+,13818,16322) gene= AI1 note= Reverse transcriptase required for splicing of the	|gene gene= PIF1 note= synonym: TST1 |CDS[fcd=1309](-,148953,151532) gene= PIF1 note= Pif1p;
13850	5397	2	0	0	NC_001224	119	939	NC_001139	939562	942338	|gene |tRNA |neigh_up NC_001224-start |neigh_down CDS[fcd=13289](+,13818,16322) gene= AI1 note= Reverse transcriptase required for splicing of the	|misc_RNA |misc_RNA |gene gene= PET54 |CDS(+,939926,940807) gene= PET54 note= Pet54p; |gene gene= HSV2 |CDS(-,940872,942218) gene= HSV2 note= Hsv2p;
13850	7565	1	0	0	NC_001224	119	939	NC_001143	23711	25002	|gene |tRNA |neigh_up NC_001224-start |neigh_down CDS[fcd=13289](+,13818,16322) gene= AI1 note= Reverse transcriptase required for splicing of the	|gene gene= JEN1 |CDS[fcd=-2122](+,22234,24084) gene= JEN1 note= Jen1p;
13850	11997	1	0	0	NC_001224	119	939	NC_001147	369012	369540	|gene |tRNA |neigh_up NC_001224-start |neigh_down CDS[fcd=13289](+,13818,16322) gene= AI1 note= Reverse transcriptase required for splicing of the	|gene |CDS[fcd=-1149](+,368127,370319) note= Yor019wp;
13850	10894	1	0	0	NC_001224	119	939	NC_001146	202759	202794	|gene |tRNA |neigh_up NC_001224-start |neigh_down CDS[fcd=13289](+,13818,16322) gene= AI1 note= Reverse transcriptase required for splicing of the	|gene gene= KEX2 note= synonyms: SRB1, VMA45, QDS1 |CDS[fcd=-347](+,202429,204873) gene= KEX2 note= Kex2p;
13850	5385	1	0	0	NC_001224	119	939	NC_001139	925049	926060	|gene |tRNA |neigh_up NC_001224-start |neigh_down CDS[fcd=13289](+,13818,16322) gene= AI1 note= Reverse transcriptase required for splicing of the	|gene gene= CCH1 |CDS[fcd=-855](+,924699,930818) gene= CCH1 note= Cch1p;
13850	4421	1	1	0	NC_001224	119	939	NC_001139	55297	56007	|gene |tRNA |neigh_up NC_001224-start |neigh_down CDS[fcd=13289](+,13818,16322) gene= AI1 note= Reverse transcriptase required for splicing of the	|gene gene= MTO1 note= synonym: IPS1 |CDS(-,53787,55796) gene= MTO1 note= Mto1p; |gene |CDS(+,55279,55815) note= Ygl235wp;
13850	5384	1	0	0	NC_001224	119	939	NC_001139	922918	925048	|gene |tRNA |neigh_up NC_001224-start |neigh_down CDS[fcd=13289](+,13818,16322) gene= AI1 note= Reverse transcriptase required for splicing of the	|gene gene= GPI1 |CDS(-,922638,924467) gene= GPI1 note= Gpi1p; |gene gene= CCH1 |CDS(+,924699,930818) gene= CCH1 note= Cch1p;
13850	1080	1	0	0	NC_001224	119	939	NC_001134	663522	666567	|gene |tRNA |neigh_up NC_001224-start |neigh_down CDS[fcd=13289](+,13818,16322) gene= AI1 note= Reverse transcriptase required for splicing of the	|gene |CDS(-,662990,664672) note= Ybr220cp; |gene gene= PDB1 |CDS(-,665148,666248) gene= PDB1 note= Pdb1p; |gene |CDS(+,666533,666637) note= Ybr221w-ap;
13850	7575	1	0	0	NC_001224	119	939	NC_001143	29814	29925	|gene |tRNA |neigh_up NC_001224-start |neigh_down CDS[fcd=13289](+,13818,16322) gene= AI1 note= Reverse transcriptase required for splicing of the	|gene |CDS[fcd=819](-,26828,30688) note= Ykl215cp;
13850	3238	1	0	0	NC_001224	119	939	NC_001136	1445170	1446318	|gene |tRNA |neigh_up NC_001224-start |neigh_down CDS[fcd=13289](+,13818,16322) gene= AI1 note= Reverse transcriptase required for splicing of the	|gene gene= ITR1 |CDS(-,1443705,1445459) gene= ITR1 note= Itr1p; |gene gene= SEC20 |CDS(-,1445835,1446986) gene= SEC20 note= Sec20p;
13850	11978	1	0	0	NC_001224	119	939	NC_001147	345704	345760	|gene |tRNA |neigh_up NC_001224-start |neigh_down CDS[fcd=13289](+,13818,16322) gene= AI1 note= Reverse transcriptase required for splicing of the	|gene gene= TIR4 |CDS[fcd=-1397](+,344335,345798) gene= TIR4 note= Tir4p;
13850	5376	1	0	0	NC_001224	119	939	NC_001139	919431	920052	|gene |tRNA |neigh_up NC_001224-start |neigh_down CDS[fcd=13289](+,13818,16322) gene= AI1 note= Reverse transcriptase required for splicing of the	|gene gene= RTA1 |CDS[fcd=-271](-,918517,919470) gene= RTA1 note= Rta1p;
13850	5382	1	0	0	NC_001224	119	939	NC_001139	922268	922329	|gene |tRNA |neigh_up NC_001224-start |neigh_down CDS[fcd=13289](+,13818,16322) gene= AI1 note= Reverse transcriptase required for splicing of the	|gene gene= RSM27 |CDS[fcd=-118](+,922180,922512) gene= RSM27 note= Rsm27p;
13850	13273	1	1	0	NC_001224	119	939	NC_001148	408952	409192	|gene |tRNA |neigh_up NC_001224-start |neigh_down CDS[fcd=13289](+,13818,16322) gene= AI1 note= Reverse transcriptase required for splicing of the	|neigh_up CDS[fcd=-331](-,408007,408741) gene= ATP4 note= Atp4p; |neigh_down CDS[fcd=1015](-,409365,410087) note= Ypl077cp;
13850	6433	1	0	0	NC_001224	119	939	NC_001141	168058	172554	|gene |tRNA |neigh_up NC_001224-start |neigh_down CDS[fcd=13289](+,13818,16322) gene= AI1 note= Reverse transcriptase required for splicing of the	|gene gene= SLM1 note= synonym: LIT2 |CDS(-,167578,169638) gene= SLM1 note= Slm1p; |gene gene= SHQ1 |CDS(-,169979,171502) gene= SHQ1 note= Shq1p; |gene gene= DPH1 |CDS(+,171748,173025) gene= DPH1 note= Dph1p;
13850	9895	1	0	0	NC_001224	119	939	NC_001145	255169	256833	|gene |tRNA |neigh_up NC_001224-start |neigh_down CDS[fcd=13289](+,13818,16322) gene= AI1 note= Reverse transcriptase required for splicing of the	|gene gene= YAP1 note= synonyms: SNQ3, PAR1 |CDS(+,253848,255800) gene= YAP1 note= Yap1p; |gene gene= GIS4 |CDS(-,256092,258416) gene= GIS4 note= Gis4p;
13850	3157	1	0	0	NC_001224	119	939	NC_001136	1361221	1361280	|gene |tRNA |neigh_up NC_001224-start |neigh_down CDS[fcd=13289](+,13818,16322) gene= AI1 note= Reverse transcriptase required for splicing of the	|gene gene= YHP1 |CDS[fcd=923](-,1361112,1362173) gene= YHP1 note= Yhp1p;
13850	7524	1	1	0	NC_001224	119	939	NC_001142	724107	725426	|gene |tRNA |neigh_up NC_001224-start |neigh_down CDS[fcd=13289](+,13818,16322) gene= AI1 note= Reverse transcriptase required for splicing of the	|neigh_up CDS[fcd=-1957](+,722809,723894) gene= PGU1 note= Pgu1p; |neigh_down CDS[fcd=1012](+,725778,726818) note= Yjr154wp;
13850	9903	1	0	0	NC_001224	119	939	NC_001145	262101	266959	|gene |tRNA |neigh_up NC_001224-start |neigh_down CDS[fcd=13289](+,13818,16322) gene= AI1 note= Reverse transcriptase required for splicing of the	|gene gene= GLO1 |CDS(-,261705,262685) gene= GLO1 note= Glo1p; |rep_origin note= ARS1309 |gene |CDS(+,263483,264355) note= Yml003wp; |gene |CDS(+,264541,266754) note= Yml002wp;
13850	159	1	0	0	NC_001224	119	939	NC_001133	116621	116776	|gene |tRNA |neigh_up NC_001224-start |neigh_down CDS[fcd=13289](+,13818,16322) gene= AI1 note= Reverse transcriptase required for splicing of the	|gene gene= FUN30 |CDS[fcd=-1778](+,114920,118315) gene= FUN30 note= Fun30p;
13850	6457	1	0	0	NC_001224	119	939	NC_001141	186023	187435	|gene |tRNA |neigh_up NC_001224-start |neigh_down CDS[fcd=13289](+,13818,16322) gene= AI1 note= Reverse transcriptase required for splicing of the	|gene gene= PRK1 note= synonym: PAK1 |CDS(+,183934,186366) gene= PRK1 note= Prk1p; |gene gene= LYS12 note= synonyms: LYS11, LYS10 |CDS(-,186514,187629) gene= LYS12 note= Lys12p;
13850	11810	1	0	0	NC_001224	119	939	NC_001147	203254	203290	|gene |tRNA |neigh_up NC_001224-start |neigh_down CDS[fcd=13289](+,13818,16322) gene= AI1 note= Reverse transcriptase required for splicing of the	|gene gene= RIB2 note= synonym: PUS8 |CDS[fcd=1199](-,202696,204471) gene= RIB2 note= Rib2p;
13850	1255	1	0	0	NC_001224	119	939	NC_001134	809824	811685	|gene |tRNA |neigh_up NC_001224-start |neigh_down CDS[fcd=13289](+,13818,16322) gene= AI1 note= Reverse transcriptase required for splicing of the	|gene gene= COS2 |CDS[fcd=719](-,810334,811473) gene= COS2 note= Cos2p;
13850	11803	1	0	0	NC_001224	119	939	NC_001147	196281	196971	|gene |tRNA |neigh_up NC_001224-start |neigh_down CDS[fcd=13289](+,13818,16322) gene= AI1 note= Reverse transcriptase required for splicing of the	|gene gene= THP1 note= synonym: BUD29 |CDS(+,194970,196337) gene= THP1 note= Thp1p; |gene gene= EMI5 |CDS(+,196507,196995) gene= EMI5 note= Emi5p;
13850	6406	1	0	0	NC_001224	119	939	NC_001141	143988	145007	|gene |tRNA |neigh_up NC_001224-start |neigh_down CDS[fcd=13289](+,13818,16322) gene= AI1 note= Reverse transcriptase required for splicing of the	|gene gene= HIS5 |CDS(+,142925,144082) gene= HIS5 note= His5p; |gene gene= NUP159 note= synonyms: RAT7, NUP158 |CDS(-,144324,148706) gene= NUP159 note= Nup159p;
13850	1248	1	0	0	NC_001224	119	939	NC_001134	807647	808373	|gene |tRNA |neigh_up NC_001224-start |neigh_down CDS[fcd=13289](+,13818,16322) gene= AI1 note= Reverse transcriptase required for splicing of the	|neigh_up CDS[fcd=-2665](+,805345,807099) gene= MAL32 note= Mal32p; |neigh_down CDS[fcd=1041](+,809051,809413) gene= DAN3 note= Dan3p;
13850	8899	1	3	1	NC_001224	119	939	NC_001144	468434	469369	|gene |tRNA |neigh_up NC_001224-start |neigh_down CDS[fcd=13289](+,13818,16322) gene= AI1 note= Reverse transcriptase required for splicing of the	|rRNA |rRNA note= GO_component: cytosolic large ribosomal subunit |gene |CDS(-,468828,468959) note= Ylr154c-hp; |gene gene= ASP3-1 note= synonym: ASP3 |CDS(-,469318,470406) gene= ASP3-1 note= Asp3-1p;
13850	8898	2	6	3	NC_001224	119	939	NC_001144	467775	468433	|gene |tRNA |neigh_up NC_001224-start |neigh_down CDS[fcd=13289](+,13818,16322) gene= AI1 note= Reverse transcriptase required for splicing of the	|rRNA |rep_origin note= ARS1200-2 |neigh_up CDS[fcd=-5432](-,462523,462672) note= Ylr154c-gp; |neigh_down CDS[fcd=855](-,468828,468959) note= Ylr154c-hp;
13850	8897	4	5	1	NC_001224	119	939	NC_001144	467213	467774	|gene |tRNA |neigh_up NC_001224-start |neigh_down CDS[fcd=13289](+,13818,16322) gene= AI1 note= Reverse transcriptase required for splicing of the	|rRNA |rRNA |rRNA |neigh_up CDS[fcd=-4821](-,462523,462672) note= Ylr154c-gp; |neigh_down CDS[fcd=1466](-,468828,468959) note= Ylr154c-hp;
13850	8896	3	3	1	NC_001224	119	939	NC_001144	467136	467212	|gene |tRNA |neigh_up NC_001224-start |neigh_down CDS[fcd=13289](+,13818,16322) gene= AI1 note= Reverse transcriptase required for splicing of the	|rRNA |rRNA |neigh_up CDS[fcd=-4502](-,462523,462672) note= Ylr154c-gp; |neigh_down CDS[fcd=1785](-,468828,468959) note= Ylr154c-hp;
13850	3188	1	0	0	NC_001224	119	939	NC_001136	1390895	1391392	|gene |tRNA |neigh_up NC_001224-start |neigh_down CDS[fcd=13289](+,13818,16322) gene= AI1 note= Reverse transcriptase required for splicing of the	|gene gene= SPP41 |CDS[fcd=-2279](+,1388864,1393171) gene= SPP41 note= Spp41p;
13850	2111	1	0	0	NC_001224	119	939	NC_001136	401121	401523	|gene |tRNA |neigh_up NC_001224-start |neigh_down CDS[fcd=13289](+,13818,16322) gene= AI1 note= Reverse transcriptase required for splicing of the	|gene gene= MPS1 note= synonym: RPK1 |CDS[fcd=1966](-,400994,403288) gene= MPS1 note= Mps1p;
13850	6413	2	0	0	NC_001224	119	939	NC_001141	147643	150747	|gene |tRNA |neigh_up NC_001224-start |neigh_down CDS[fcd=13289](+,13818,16322) gene= AI1 note= Reverse transcriptase required for splicing of the	|gene gene= NUP159 note= synonyms: RAT7, NUP158 |CDS(-,144324,148706) gene= NUP159 note= Nup159p; |gene gene= POR2 |CDS(-,149140,149985) gene= POR2 note= Por2p; |gene gene= SDP1 |CDS(+,150556,151185) gene= SDP1 note= Sdp1p;
13850	13300	1	0	0	NC_001224	119	939	NC_001148	434968	437016	|gene |tRNA |neigh_up NC_001224-start |neigh_down CDS[fcd=13289](+,13818,16322) gene= AI1 note= Reverse transcriptase required for splicing of the	|gene gene= LPE10 |CDS[fcd=-1472](+,434520,435761) gene= LPE10 note= Lpe10p; |gene |tRNA note= GO_component: cytosol [goid 0005829] [evidence NAS] |LTR note= YPLWDELTA9 |LTR note= YPLCDELTA10 |LTR note= YPLWDELTA11 |repeat_region note= Transposon YPLCTY4-1; Long Terminal Repeat (LTR) |LTR note= YPLCTAU1
13850	5574	1	0	0	NC_001224	119	939	NC_001139	1081079	1081908	|gene |tRNA |neigh_up NC_001224-start |neigh_down CDS[fcd=13289](+,13818,16322) gene= AI1 note= Reverse transcriptase required for splicing of the	|gene gene= COS6 |CDS[fcd=1243](-,1081591,1082736) gene= COS6 note= Cos6p;
13850	3183	1	0	0	NC_001224	119	939	NC_001136	1385548	1386782	|gene |tRNA |neigh_up NC_001224-start |neigh_down CDS[fcd=13289](+,13818,16322) gene= AI1 note= Reverse transcriptase required for splicing of the	|gene |CDS(-,1385516,1385758) note= Ydr461c-ap; |gene gene= MRPL28 |CDS(+,1386065,1386508) gene= MRPL28 note= Mrpl28p;
13850	6419	1	0	0	NC_001224	119	939	NC_001141	154772	160570	|gene |tRNA |neigh_up NC_001224-start |neigh_down CDS[fcd=13289](+,13818,16322) gene= AI1 note= Reverse transcriptase required for splicing of the	|gene gene= HOS4 |CDS(+,151592,154843) gene= HOS4 note= Hos4p; |gene gene= COX5B gene= COX5B note= Cox5bp; |gene gene= MNI1 |CDS(+,156042,157175) gene= MNI1 note= Mni1p; |gene gene= SEC24 note= synonym: ANU1 |CDS(-,157382,160162) gene= SEC24 note= Sec24p;
13850	8920	1	0	0	NC_001224	119	939	NC_001144	489088	489310	|gene |tRNA |neigh_up NC_001224-start |neigh_down CDS[fcd=13289](+,13818,16322) gene= AI1 note= Reverse transcriptase required for splicing of the	|gene |CDS[fcd=-201](+,488998,489342) note= Ylr161wp;
13850	7514	1	1	1	NC_001224	119	939	NC_001142	717366	718642	|gene |tRNA |neigh_up NC_001224-start |neigh_down CDS[fcd=13289](+,13818,16322) gene= AI1 note= Reverse transcriptase required for splicing of the	|gene |CDS[fcd=-430](+,717574,717624) note= Yjr151w-ap;
13850	189	2	0	0	NC_001224	119	939	NC_001133	144261	148100	|gene |tRNA |neigh_up NC_001224-start |neigh_down CDS[fcd=13289](+,13818,16322) gene= AI1 note= Reverse transcriptase required for splicing of the	|gene gene= VPS8 note= synonyms: VPT8, FUN15 |CDS[fcd=-2471](+,143709,147533) gene= VPS8 note= Vps8p; |rep_origin note= ARS108 |gene gene= TFC3 note= synonyms: TSV115, FUN24 gene= TFC3 note= Tfc3p;
13850	11783	1	0	0	NC_001224	119	939	NC_001147	174364	175176	|gene |tRNA |neigh_up NC_001224-start |neigh_down CDS[fcd=13289](+,13818,16322) gene= AI1 note= Reverse transcriptase required for splicing of the	|gene gene= IRA2 note= synonyms: GLC4, CCS1 |CDS[fcd=-3700](+,171070,180309) gene= IRA2 note= Ira2p;
13850	4487	1	0	0	NC_001224	119	939	NC_001139	111096	114333	|gene |tRNA |neigh_up NC_001224-start |neigh_down CDS[fcd=13289](+,13818,16322) gene= AI1 note= Reverse transcriptase required for splicing of the	|LTR note= YGLWTAU1 |LTR note= YGLCDELTA1 |LTR note= YGLWDELTA2 |rep_origin note= ARS704 |gene gene= KEX1 |CDS[fcd=1954](-,112479,114668) gene= KEX1 note= Kex1p;
13850	13284	1	0	0	NC_001224	119	939	NC_001148	420670	421868	|gene |tRNA |neigh_up NC_001224-start |neigh_down CDS[fcd=13289](+,13818,16322) gene= AI1 note= Reverse transcriptase required for splicing of the	|gene gene= MUK1 |CDS[fcd=-324](+,420945,422783) gene= MUK1 note= Muk1p;
13850	10829	1	0	0	NC_001224	119	939	NC_001146	154757	155115	|gene |tRNA |neigh_up NC_001224-start |neigh_down CDS[fcd=13289](+,13818,16322) gene= AI1 note= Reverse transcriptase required for splicing of the	|gene gene= POL2 note= synonym: DUN2 |CDS(+,148213,154881) gene= POL2 note= Pol2p; |gene gene= ORC5 |CDS(+,155101,156540) gene= ORC5 note= Orc5p;
13850	8877	1	9	0	NC_001224	119	939	NC_001144	460610	460812	|gene |tRNA |neigh_up NC_001224-start |neigh_down CDS[fcd=13289](+,13818,16322) gene= AI1 note= Reverse transcriptase required for splicing of the	|rRNA |rRNA |rRNA |neigh_up CDS[fcd=-6014](+,454697,455071) gene= TAR1 note= Tar1p; |neigh_down CDS[fcd=1961](-,462523,462672) note= Ylr154c-gp;
13850	8876	2	13	0	NC_001224	119	939	NC_001144	460025	460609	|gene |tRNA |neigh_up NC_001224-start |neigh_down CDS[fcd=13289](+,13818,16322) gene= AI1 note= Reverse transcriptase required for splicing of the	|rRNA |neigh_up CDS[fcd=-5620](+,454697,455071) gene= TAR1 note= Tar1p; |neigh_down CDS[fcd=2355](-,462523,462672) note= Ylr154c-gp;
13850	8879	2	9	2	NC_001224	119	939	NC_001144	460886	461734	|gene |tRNA |neigh_up NC_001224-start |neigh_down CDS[fcd=13289](+,13818,16322) gene= AI1 note= Reverse transcriptase required for splicing of the	|rRNA |rRNA |rRNA note= GO_component: cytosolic large ribosomal subunit |neigh_up CDS[fcd=-6613](+,454697,455071) gene= TAR1 note= Tar1p; |neigh_down CDS[fcd=1362](-,462523,462672) note= Ylr154c-gp;
13850	8878	6	4	5	NC_001224	119	939	NC_001144	460813	460885	|gene |tRNA |neigh_up NC_001224-start |neigh_down CDS[fcd=13289](+,13818,16322) gene= AI1 note= Reverse transcriptase required for splicing of the	|rRNA |rRNA |neigh_up CDS[fcd=-6152](+,454697,455071) gene= TAR1 note= Tar1p; |neigh_down CDS[fcd=1823](-,462523,462672) note= Ylr154c-gp;
13850	8873	5	8	3	NC_001224	119	939	NC_001144	458076	458637	|gene |tRNA |neigh_up NC_001224-start |neigh_down CDS[fcd=13289](+,13818,16322) gene= AI1 note= Reverse transcriptase required for splicing of the	|rRNA |rRNA |rRNA |neigh_up CDS[fcd=-3659](+,454697,455071) gene= TAR1 note= Tar1p; |neigh_down CDS[fcd=4316](-,462523,462672) note= Ylr154c-gp;
13850	8872	4	3	3	NC_001224	119	939	NC_001144	457999	458075	|gene |tRNA |neigh_up NC_001224-start |neigh_down CDS[fcd=13289](+,13818,16322) gene= AI1 note= Reverse transcriptase required for splicing of the	|rRNA |rRNA |neigh_up CDS[fcd=-3340](+,454697,455071) gene= TAR1 note= Tar1p; |neigh_down CDS[fcd=4635](-,462523,462672) note= Ylr154c-gp;
13850	8875	4	5	1	NC_001224	119	939	NC_001144	459297	460024	|gene |tRNA |neigh_up NC_001224-start |neigh_down CDS[fcd=13289](+,13818,16322) gene= AI1 note= Reverse transcriptase required for splicing of the	|rRNA |rRNA note= GO_component: cytosolic large ribosomal subunit |rRNA |neigh_up CDS[fcd=-4963](+,454697,455071) gene= TAR1 note= Tar1p; |neigh_down CDS[fcd=3012](-,462523,462672) note= Ylr154c-gp;
13850	7470	1	0	0	NC_001224	119	939	NC_001142	688006	689150	|gene |tRNA |neigh_up NC_001224-start |neigh_down CDS[fcd=13289](+,13818,16322) gene= AI1 note= Reverse transcriptase required for splicing of the	|gene gene= IML1 |CDS[fcd=-4017](+,684561,689315) gene= IML1 note= Iml1p;
13850	8874	2	11	1	NC_001224	119	939	NC_001144	458638	459296	|gene |tRNA |neigh_up NC_001224-start |neigh_down CDS[fcd=13289](+,13818,16322) gene= AI1 note= Reverse transcriptase required for splicing of the	|rRNA |rep_origin note= ARS1200-1 |neigh_up CDS[fcd=-4270](+,454697,455071) gene= TAR1 note= Tar1p; |neigh_down CDS[fcd=3705](-,462523,462672) note= Ylr154c-gp;
13850	202	1	0	0	NC_001224	119	939	NC_001133	167583	169745	|gene |tRNA |neigh_up NC_001224-start |neigh_down CDS[fcd=13289](+,13818,16322) gene= AI1 note= Reverse transcriptase required for splicing of the	|gene gene= BUD14 |CDS(-,166743,168866) gene= BUD14 note= Bud14p; |gene gene= ADE1 |CDS(+,169370,170290) gene= ADE1 note= Ade1p;
13850	8869	2	2	2	NC_001224	119	939	NC_001144	457086	457349	|gene |tRNA |neigh_up NC_001224-start |neigh_down CDS[fcd=13289](+,13818,16322) gene= AI1 note= Reverse transcriptase required for splicing of the	|rRNA |rRNA note= GO_component: cytosolic small ribosomal subunit |neigh_up CDS[fcd=-2520](+,454697,455071) gene= TAR1 note= Tar1p; |neigh_down CDS[fcd=5455](-,462523,462672) note= Ylr154c-gp;
13850	8871	4	4	4	NC_001224	119	939	NC_001144	457888	457998	|gene |tRNA |neigh_up NC_001224-start |neigh_down CDS[fcd=13289](+,13818,16322) gene= AI1 note= Reverse transcriptase required for splicing of the	|rRNA |rRNA |neigh_up CDS[fcd=-3246](+,454697,455071) gene= TAR1 note= Tar1p; |neigh_down CDS[fcd=4729](-,462523,462672) note= Ylr154c-gp;
13850	8870	8	3	1	NC_001224	119	939	NC_001144	457350	457887	|gene |tRNA |neigh_up NC_001224-start |neigh_down CDS[fcd=13289](+,13818,16322) gene= AI1 note= Reverse transcriptase required for splicing of the	|rRNA |rRNA note= GO_component: cytosolic small ribosomal subunit |rRNA |neigh_up CDS[fcd=-2921](+,454697,455071) gene= TAR1 note= Tar1p; |neigh_down CDS[fcd=5054](-,462523,462672) note= Ylr154c-gp;
13850	8865	4	8	1	NC_001224	119	939	NC_001144	454164	455107	|gene |tRNA |neigh_up NC_001224-start |neigh_down CDS[fcd=13289](+,13818,16322) gene= AI1 note= Reverse transcriptase required for splicing of the	|rRNA |rRNA note= GO_component: cytosolic large ribosomal subunit |gene gene= TAR1 note= synonym: YLR154W-A |CDS[fcd=62](+,454697,455071) gene= TAR1 note= Tar1p;
13850	7461	1	0	0	NC_001224	119	939	NC_001142	676631	680766	|gene |tRNA |neigh_up NC_001224-start |neigh_down CDS[fcd=13289](+,13818,16322) gene= AI1 note= Reverse transcriptase required for splicing of the	|gene gene= MCM22 |CDS(-,676053,676772) gene= MCM22 note= Mcm22p; |gene gene= TIM8 |CDS(+,676965,677228) gene= TIM8 note= Tim8p; |gene |CDS(-,677435,678700) note= Yjr136cp; |gene gene= ECM17 note= synonym: MET5 |CDS(-,678951,683279) gene= ECM17 note= Ecm17p;
13850	11893	1	1	0	NC_001224	119	939	NC_001147	270130	271184	|gene |tRNA |neigh_up NC_001224-start |neigh_down CDS[fcd=13289](+,13818,16322) gene= AI1 note= Reverse transcriptase required for splicing of the	|gene |CDS(-,269816,270421) note= Yol029cp; |gene gene= YAP7 |CDS(-,270634,271371) gene= YAP7 note= Yap7p;
13850	2137	1	0	0	NC_001224	119	939	NC_001136	423969	424283	|gene |tRNA |neigh_up NC_001224-start |neigh_down CDS[fcd=13289](+,13818,16322) gene= AI1 note= Reverse transcriptase required for splicing of the	|gene gene= CDC7 note= synonyms: SAS1, LSD6 |CDS[fcd=80](+,424206,425729) gene= CDC7 note= Cdc7p;
13850	8864	1	1	1	NC_001224	119	939	NC_001144	454005	454163	|gene |tRNA |neigh_up NC_001224-start |neigh_down CDS[fcd=13289](+,13818,16322) gene= AI1 note= Reverse transcriptase required for splicing of the	|rRNA |rRNA note= GO_component: cytosolic large ribosomal subunit |neigh_up CDS[fcd=-5769](-,447983,448315) gene= RNH203 note= Rnh203p; |neigh_down CDS[fcd=613](+,454697,455071) gene= TAR1 note= Tar1p;
13850	9964	1	0	0	NC_001224	119	939	NC_001145	316832	317438	|gene |tRNA |neigh_up NC_001224-start |neigh_down CDS[fcd=13289](+,13818,16322) gene= AI1 note= Reverse transcriptase required for splicing of the	|gene gene= FMS1 |CDS(+,315376,316902) gene= FMS1 note= Fms1p; |gene gene= MAC1 note= synonym: CUA1 |CDS(-,317164,318417) gene= MAC1 note= Mac1p;
13850	8867	1	7	2	NC_001224	119	939	NC_001144	455837	457077	|gene |tRNA |neigh_up NC_001224-start |neigh_down CDS[fcd=13289](+,13818,16322) gene= AI1 note= Reverse transcriptase required for splicing of the	|rRNA |rRNA |rRNA note= GO_component: cytosolic small ribosomal subunit |neigh_up CDS[fcd=-1760](+,454697,455071) gene= TAR1 note= Tar1p; |neigh_down CDS[fcd=6215](-,462523,462672) note= Ylr154c-gp;
13850	8866	5	7	4	NC_001224	119	939	NC_001144	455108	455836	|gene |tRNA |neigh_up NC_001224-start |neigh_down CDS[fcd=13289](+,13818,16322) gene= AI1 note= Reverse transcriptase required for splicing of the	|rRNA |rRNA note= GO_component: cytosolic large ribosomal subunit |rRNA |rRNA note= GO_component: cytosolic large ribosomal subunit |rRNA |neigh_up CDS[fcd=-775](+,454697,455071) gene= TAR1 note= Tar1p; |neigh_down CDS[fcd=7200](-,462523,462672) note= Ylr154c-gp;
13850	8893	1	1	0	NC_001224	119	939	NC_001144	466223	466486	|gene |tRNA |neigh_up NC_001224-start |neigh_down CDS[fcd=13289](+,13818,16322) gene= AI1 note= Reverse transcriptase required for splicing of the	|rRNA |rRNA note= GO_component: cytosolic small ribosomal subunit |neigh_up CDS[fcd=-3682](-,462523,462672) note= Ylr154c-gp; |neigh_down CDS[fcd=2605](-,468828,468959) note= Ylr154c-hp;
13850	8894	1	3	2	NC_001224	119	939	NC_001144	466487	467024	|gene |tRNA |neigh_up NC_001224-start |neigh_down CDS[fcd=13289](+,13818,16322) gene= AI1 note= Reverse transcriptase required for splicing of the	|rRNA |rRNA note= GO_component: cytosolic small ribosomal subunit |rRNA |neigh_up CDS[fcd=-4083](-,462523,462672) note= Ylr154c-gp; |neigh_down CDS[fcd=2204](-,468828,468959) note= Ylr154c-hp;
13850	8895	4	8	5	NC_001224	119	939	NC_001144	467025	467135	|gene |tRNA |neigh_up NC_001224-start |neigh_down CDS[fcd=13289](+,13818,16322) gene= AI1 note= Reverse transcriptase required for splicing of the	|rRNA |rRNA |neigh_up CDS[fcd=-4408](-,462523,462672) note= Ylr154c-gp; |neigh_down CDS[fcd=1879](-,468828,468959) note= Ylr154c-hp;
13850	10791	1	0	0	NC_001224	119	939	NC_001146	121165	121187	|gene |tRNA |neigh_up NC_001224-start |neigh_down CDS[fcd=13289](+,13818,16322) gene= AI1 note= Reverse transcriptase required for splicing of the	|gene gene= GOR1 |CDS[fcd=994](-,121118,122170) gene= GOR1 note= Gor1p;
13850	5540	1	0	0	NC_001224	119	939	NC_001139	1054916	1055090	|gene |tRNA |neigh_up NC_001224-start |neigh_down CDS[fcd=13289](+,13818,16322) gene= AI1 note= Reverse transcriptase required for splicing of the	|gene gene= YOR1 note= synonym: YRS1 |CDS[fcd=-2172](+,1052831,1057264) gene= YOR1 note= Yor1p;
13850	8888	3	4	1	NC_001224	119	939	NC_001144	463142	463300	|gene |tRNA |neigh_up NC_001224-start |neigh_down CDS[fcd=13289](+,13818,16322) gene= AI1 note= Reverse transcriptase required for splicing of the	|rRNA |rRNA note= GO_component: cytosolic large ribosomal subunit |neigh_up CDS[fcd=-549](-,462523,462672) note= Ylr154c-gp; |neigh_down CDS[fcd=5738](-,468828,468959) note= Ylr154c-hp;
13850	8889	4	7	5	NC_001224	119	939	NC_001144	463301	464244	|gene |tRNA |neigh_up NC_001224-start |neigh_down CDS[fcd=13289](+,13818,16322) gene= AI1 note= Reverse transcriptase required for splicing of the	|rRNA |rRNA note= GO_component: cytosolic large ribosomal subunit |neigh_up CDS[fcd=-1100](-,462523,462672) note= Ylr154c-gp; |neigh_down CDS[fcd=5187](-,468828,468959) note= Ylr154c-hp;
13850	8890	3	10	4	NC_001224	119	939	NC_001144	464245	464973	|gene |tRNA |neigh_up NC_001224-start |neigh_down CDS[fcd=13289](+,13818,16322) gene= AI1 note= Reverse transcriptase required for splicing of the	|rRNA |rRNA note= GO_component: cytosolic large ribosomal subunit |rRNA |rRNA note= GO_component: cytosolic large ribosomal subunit |rRNA |neigh_up CDS[fcd=-1937](-,462523,462672) note= Ylr154c-gp; |neigh_down CDS[fcd=4350](-,468828,468959) note= Ylr154c-hp;
13850	8891	5	7	4	NC_001224	119	939	NC_001144	464974	466214	|gene |tRNA |neigh_up NC_001224-start |neigh_down CDS[fcd=13289](+,13818,16322) gene= AI1 note= Reverse transcriptase required for splicing of the	|rRNA |rRNA |rRNA note= GO_component: cytosolic small ribosomal subunit |neigh_up CDS[fcd=-2922](-,462523,462672) note= Ylr154c-gp; |neigh_down CDS[fcd=3365](-,468828,468959) note= Ylr154c-hp;
13850	8885	3	5	1	NC_001224	119	939	NC_001144	462721	463037	|gene |tRNA |neigh_up NC_001224-start |neigh_down CDS[fcd=13289](+,13818,16322) gene= AI1 note= Reverse transcriptase required for splicing of the	|rRNA |rRNA note= GO_component: cytosolic large ribosomal subunit |neigh_up CDS[fcd=-207](-,462523,462672) note= Ylr154c-gp; |neigh_down CDS[fcd=6080](-,468828,468959) note= Ylr154c-hp;
13850	8886	4	1	1	NC_001224	119	939	NC_001144	463038	463089	|gene |tRNA |neigh_up NC_001224-start |neigh_down CDS[fcd=13289](+,13818,16322) gene= AI1 note= Reverse transcriptase required for splicing of the	|rRNA |rRNA note= GO_component: cytosolic large ribosomal subunit |neigh_up CDS[fcd=-391](-,462523,462672) note= Ylr154c-gp; |neigh_down CDS[fcd=5896](-,468828,468959) note= Ylr154c-hp;
13850	8887	2	1	2	NC_001224	119	939	NC_001144	463090	463141	|gene |tRNA |neigh_up NC_001224-start |neigh_down CDS[fcd=13289](+,13818,16322) gene= AI1 note= Reverse transcriptase required for splicing of the	|rRNA |rRNA note= GO_component: cytosolic large ribosomal subunit |neigh_up CDS[fcd=-443](-,462523,462672) note= Ylr154c-gp; |neigh_down CDS[fcd=5844](-,468828,468959) note= Ylr154c-hp;
13850	8880	2	7	4	NC_001224	119	939	NC_001144	461735	462543	|gene |tRNA |neigh_up NC_001224-start |neigh_down CDS[fcd=13289](+,13818,16322) gene= AI1 note= Reverse transcriptase required for splicing of the	|rRNA |rRNA note= GO_component: cytosolic large ribosomal subunit |gene |CDS[fcd=533](-,462523,462672) note= Ylr154c-gp;
13850	8881	2	5	0	NC_001224	119	939	NC_001144	462544	462591	|gene |tRNA |neigh_up NC_001224-start |neigh_down CDS[fcd=13289](+,13818,16322) gene= AI1 note= Reverse transcriptase required for splicing of the	|rRNA |rRNA note= GO_component: cytosolic large ribosomal subunit |gene |CDS[fcd=105](-,462523,462672) note= Ylr154c-gp;
13850	8882	1	4	1	NC_001224	119	939	NC_001144	462592	462606	|gene |tRNA |neigh_up NC_001224-start |neigh_down CDS[fcd=13289](+,13818,16322) gene= AI1 note= Reverse transcriptase required for splicing of the	|rRNA |rRNA note= GO_component: cytosolic large ribosomal subunit |gene |CDS[fcd=73](-,462523,462672) note= Ylr154c-gp;
13850	9983	1	0	0	NC_001224	119	939	NC_001145	335006	337420	|gene |tRNA |neigh_up NC_001224-start |neigh_down CDS[fcd=13289](+,13818,16322) gene= AI1 note= Reverse transcriptase required for splicing of the	|gene gene= HOF1 note= synonym: CYK2 |CDS(+,335297,337306) gene= HOF1 note= Hof1p; |gene |CDS(+,337312,337602) note= Ymr030w-ap;
13850	7479	1	0	0	NC_001224	119	939	NC_001142	692446	693658	|gene |tRNA |neigh_up NC_001224-start |neigh_down CDS[fcd=13289](+,13818,16322) gene= AI1 note= Reverse transcriptase required for splicing of the	|gene gene= HIR3 note= synonym: HPC1 |CDS[fcd=2638](-,690744,695690) gene= HIR3 note= Hir3p;
13850	211	1	0	0	NC_001224	119	939	NC_001133	176993	178111	|gene |tRNA |neigh_up NC_001224-start |neigh_down CDS[fcd=13289](+,13818,16322) gene= AI1 note= Reverse transcriptase required for splicing of the	|gene gene= PAU7 |CDS[fcd=-531](-,176854,177021) gene= PAU7 note= Pau7p;
13850	8883	6	7	1	NC_001224	119	939	NC_001144	462607	462708	|gene |tRNA |neigh_up NC_001224-start |neigh_down CDS[fcd=13289](+,13818,16322) gene= AI1 note= Reverse transcriptase required for splicing of the	|rRNA |rRNA note= GO_component: cytosolic large ribosomal subunit |gene |CDS[fcd=15](-,462523,462672) note= Ylr154c-gp;
13850	7439	1	0	0	NC_001224	119	939	NC_001142	659612	660463	|gene |tRNA |neigh_up NC_001224-start |neigh_down CDS[fcd=13289](+,13818,16322) gene= AI1 note= Reverse transcriptase required for splicing of the	|gene gene= RSF2 note= synonym: ZMS1 |CDS[fcd=3016](-,658911,663053) gene= RSF2 note= Rsf2p;
13850	5526	1	0	0	NC_001224	119	939	NC_001139	1045935	1048173	|gene |tRNA |neigh_up NC_001224-start |neigh_down CDS[fcd=13289](+,13818,16322) gene= AI1 note= Reverse transcriptase required for splicing of the	|gene |CDS(-,1045651,1046568) note= Ygr277cp; |gene gene= CWC22 |CDS(+,1046738,1048471) gene= CWC22 note= Cwc22p;
13850	8840	1	0	0	NC_001224	119	939	NC_001144	445862	445957	|gene |tRNA |neigh_up NC_001224-start |neigh_down CDS[fcd=13289](+,13818,16322) gene= AI1 note= Reverse transcriptase required for splicing of the	|gene gene= ACS2 |CDS[fcd=1667](-,445525,447576) gene= ACS2 note= Acs2p;
13850	228	1	0	0	NC_001224	119	939	NC_001133	190704	190877	|gene |tRNA |neigh_up NC_001224-start |neigh_down CDS[fcd=13289](+,13818,16322) gene= AI1 note= Reverse transcriptase required for splicing of the	|gene gene= YAT1 |CDS[fcd=-603](+,190187,192250) gene= YAT1 note= Yat1p;
13850	9934	1	0	0	NC_001224	119	939	NC_001145	288967	289323	|gene |tRNA |neigh_up NC_001224-start |neigh_down CDS[fcd=13289](+,13818,16322) gene= AI1 note= Reverse transcriptase required for splicing of the	|gene gene= HXT2 |CDS[fcd=-1067](+,288078,289703) gene= HXT2 note= Hxt2p;
13850	3125	1	0	0	NC_001224	119	939	NC_001136	1344213	1344647	|gene |tRNA |neigh_up NC_001224-start |neigh_down CDS[fcd=13289](+,13818,16322) gene= AI1 note= Reverse transcriptase required for splicing of the	|gene gene= DOT1 note= synonym: PCH1 |CDS(+,1342485,1344233) gene= DOT1 note= Dot1p; |gene gene= APT2 |CDS(-,1344509,1345054) gene= APT2 note= Apt2p;
13850	1196	1	0	0	NC_001224	119	939	NC_001134	753159	754207	|gene |tRNA |neigh_up NC_001224-start |neigh_down CDS[fcd=13289](+,13818,16322) gene= AI1 note= Reverse transcriptase required for splicing of the	|gene gene= RIF1 |CDS[fcd=3418](-,751351,757101) gene= RIF1 note= Rif1p;
13850	4558	1	0	0	NC_001224	119	939	NC_001139	180830	180868	|gene |tRNA |neigh_up NC_001224-start |neigh_down CDS[fcd=13289](+,13818,16322) gene= AI1 note= Reverse transcriptase required for splicing of the	|gene gene= NUP49 note= synonym: NSP49 |CDS[fcd=-143](+,180706,182124) gene= NUP49 note= Nup49p;
13850	8862	3	5	3	NC_001224	119	939	NC_001144	453901	453952	|gene |tRNA |neigh_up NC_001224-start |neigh_down CDS[fcd=13289](+,13818,16322) gene= AI1 note= Reverse transcriptase required for splicing of the	|rRNA |rRNA note= GO_component: cytosolic large ribosomal subunit |neigh_up CDS[fcd=-5611](-,447983,448315) gene= RNH203 note= Rnh203p; |neigh_down CDS[fcd=771](+,454697,455071) gene= TAR1 note= Tar1p;
13850	5507	1	0	0	NC_001224	119	939	NC_001139	1033810	1034746	|gene |tRNA |neigh_up NC_001224-start |neigh_down CDS[fcd=13289](+,13818,16322) gene= AI1 note= Reverse transcriptase required for splicing of the	|gene gene= SLH1 |CDS[fcd=-2481](+,1031797,1037700) gene= SLH1 note= Slh1p;
13850	8863	2	4	5	NC_001224	119	939	NC_001144	453953	454004	|gene |tRNA |neigh_up NC_001224-start |neigh_down CDS[fcd=13289](+,13818,16322) gene= AI1 note= Reverse transcriptase required for splicing of the	|rRNA |rRNA note= GO_component: cytosolic large ribosomal subunit |neigh_up CDS[fcd=-5663](-,447983,448315) gene= RNH203 note= Rnh203p; |neigh_down CDS[fcd=719](+,454697,455071) gene= TAR1 note= Tar1p;
13850	8861	3	7	1	NC_001224	119	939	NC_001144	453584	453900	|gene |tRNA |neigh_up NC_001224-start |neigh_down CDS[fcd=13289](+,13818,16322) gene= AI1 note= Reverse transcriptase required for splicing of the	|rRNA |rRNA note= GO_component: cytosolic large ribosomal subunit |neigh_up CDS[fcd=-5427](-,447983,448315) gene= RNH203 note= Rnh203p; |neigh_down CDS[fcd=955](+,454697,455071) gene= TAR1 note= Tar1p;
13850	8858	1	3	0	NC_001224	119	939	NC_001144	453455	453469	|gene |tRNA |neigh_up NC_001224-start |neigh_down CDS[fcd=13289](+,13818,16322) gene= AI1 note= Reverse transcriptase required for splicing of the	|rRNA |rRNA note= GO_component: cytosolic large ribosomal subunit |neigh_up CDS[fcd=-5147](-,447983,448315) gene= RNH203 note= Rnh203p; |neigh_down CDS[fcd=1235](+,454697,455071) gene= TAR1 note= Tar1p;
13850	8859	6	10	0	NC_001224	119	939	NC_001144	453470	453571	|gene |tRNA |neigh_up NC_001224-start |neigh_down CDS[fcd=13289](+,13818,16322) gene= AI1 note= Reverse transcriptase required for splicing of the	|rRNA |rRNA note= GO_component: cytosolic large ribosomal subunit |neigh_up CDS[fcd=-5205](-,447983,448315) gene= RNH203 note= Rnh203p; |neigh_down CDS[fcd=1177](+,454697,455071) gene= TAR1 note= Tar1p;
13850	8856	3	7	3	NC_001224	119	939	NC_001144	452598	453406	|gene |tRNA |neigh_up NC_001224-start |neigh_down CDS[fcd=13289](+,13818,16322) gene= AI1 note= Reverse transcriptase required for splicing of the	|rRNA |rRNA note= GO_component: cytosolic large ribosomal subunit |neigh_up CDS[fcd=-4687](-,447983,448315) gene= RNH203 note= Rnh203p; |neigh_down CDS[fcd=1695](+,454697,455071) gene= TAR1 note= Tar1p;
13850	8857	3	2	1	NC_001224	119	939	NC_001144	453407	453454	|gene |tRNA |neigh_up NC_001224-start |neigh_down CDS[fcd=13289](+,13818,16322) gene= AI1 note= Reverse transcriptase required for splicing of the	|rRNA |rRNA note= GO_component: cytosolic large ribosomal subunit |neigh_up CDS[fcd=-5115](-,447983,448315) gene= RNH203 note= Rnh203p; |neigh_down CDS[fcd=1267](+,454697,455071) gene= TAR1 note= Tar1p;
13850	8854	6	4	3	NC_001224	119	939	NC_001144	451676	451748	|gene |tRNA |neigh_up NC_001224-start |neigh_down CDS[fcd=13289](+,13818,16322) gene= AI1 note= Reverse transcriptase required for splicing of the	|rRNA |rRNA |neigh_up CDS[fcd=-3397](-,447983,448315) gene= RNH203 note= Rnh203p; |neigh_down CDS[fcd=2985](+,454697,455071) gene= TAR1 note= Tar1p;
13850	8855	2	10	2	NC_001224	119	939	NC_001144	451749	452597	|gene |tRNA |neigh_up NC_001224-start |neigh_down CDS[fcd=13289](+,13818,16322) gene= AI1 note= Reverse transcriptase required for splicing of the	|rRNA |rRNA |rRNA note= GO_component: cytosolic large ribosomal subunit |neigh_up CDS[fcd=-3858](-,447983,448315) gene= RNH203 note= Rnh203p; |neigh_down CDS[fcd=2524](+,454697,455071) gene= TAR1 note= Tar1p;
13850	10767	1	0	0	NC_001224	119	939	NC_001146	95968	101000	|gene |tRNA |neigh_up NC_001224-start |neigh_down CDS[fcd=13289](+,13818,16322) gene= AI1 note= Reverse transcriptase required for splicing of the	|gene gene= CUS2 |CDS(+,95223,96080) gene= CUS2 note= Cus2p; |gene gene= SUF6 |tRNA gene= SUF6 note= GO_component: cytosol [goid 0005829] [evidence NAS] |LTR note= YNLWTAU1 |repeat_region note= Transposon YNLCTY1-1; Long Terminal Repeat (LTR) |LTR note= YNLCDELTA1 |gene note= Ynl284c-bp; |gene |CDS(-,100910,102232) note= Ynl284c-ap;
13850	8853	1	3	2	NC_001224	119	939	NC_001144	451473	451675	|gene |tRNA |neigh_up NC_001224-start |neigh_down CDS[fcd=13289](+,13818,16322) gene= AI1 note= Reverse transcriptase required for splicing of the	|rRNA |rRNA |neigh_up CDS[fcd=-3259](-,447983,448315) gene= RNH203 note= Rnh203p; |neigh_down CDS[fcd=3123](+,454697,455071) gene= TAR1 note= Tar1p;
[truncated: 200,851+ more rows]
[truncated: 3 more columns]
