# Supplementary material for: Mitochondrial-Nuclear DNA Interactions Contribute to the Regulation of Nuclear Transcript Levels as Part of the Inter-Organelle Communication System
Source: PLoS One. 2012 Jan 23;7(1):e30943. doi: 10.1371/journal.pone.0030943 (PMC3264656; doi:10.1371/journal.pone.0030943)
Supplement: Data S9 — This text file contains a list of all genes that have a mitochondrion gene ontology annotation. The gene list was obtained from YeastMine (http://yeastmine.yeastgenome.org/yeastmine/begin.do). (CSV) [file pone.0030943.s023.csv]

Gene Name
Systematic	Common	Function	Chromosome	Start	Stop
YAL001C	TFC3	Transcription Factor class C	NC_001133	147594	151166
YAL008W	FUN14	Function Unknown Now	NC_001133	136914	137510
YAL010C	MDM10	Mitochondrial Distribution and Morphology	NC_001133	134184	135665
YAL011W	SWC3	SWr Complex	NC_001133	132199	134076
YAL015C	NTG1	eNdonuclease Three-like Glycosylase	NC_001133	126903	128102
YAL019W	FUN30	Function Unknown Now	NC_001133	114919	118314
YAL029C	MYO4	MYOsin	NC_001133	87855	92270
YAL035W	FUN12	Function Unknown Now	NC_001133	76427	79435
YAL039C	CYC3	CYtochrome C	NC_001133	68716	69525
YAL044C	GCV3	GlyCine cleaVage	NC_001133	57950	58462
YAL048C	GEM1	GTPase EF-hand protein of Mitochondria	NC_001133	52801	54789
YAL054C	ACS1	Acetyl CoA Synthetase	NC_001133	42881	45022
YAL056W	GPB2		NC_001133	39259	41901
YAL062W	GDH3	Glutamate DeHydrogenase	NC_001133	31567	32940
YAR008W	SEN34	Splicing ENdonuclease	NC_001133	158966	159793
YAR035W	YAT1		NC_001133	190193	192256
YAR002C-A	ERP1	Emp24p/Erv25p Related Protein	NC_001133	154065	154724
YBL013W	FMT1	Formyl-Methionyl-tRNA Transformylase	NC_001134	202056	203261
YBL015W	ACH1	Acetyl CoA Hydrolase	NC_001134	194122	195702
YBL016W	FUS3	cell FUSion	NC_001134	192451	193512
YBL022C	PIM1	Proteolysis In Mitochondria	NC_001134	177874	181275
YBL030C	PET9	PETite colonies	NC_001134	163041	163997
YBL038W	MRPL16	Mitochondrial Ribosomal Protein, Large subunit	NC_001134	146187	146885
YBL045C	COR1	CORe protein of QH2 cytochrome c reductase	NC_001134	134143	135516
YBL057C	PTH2	Peptidyl-Trna Hydrolase	NC_001134	112801	113427
YBL059W			NC_001134	110594	111244
YBL064C	PRX1	PeroxiRedoXin	NC_001134	100371	101156
YBL080C	PET112	PETite colonies	NC_001134	73070	74695
YBL088C	TEL1	TELomere maintenance	NC_001134	51019	59382
YBL090W	MRP21	Mitochondrial Ribosomal Protein	NC_001134	48825	49358
YBL095W			NC_001134	43277	44089
YBL098W	BNA4	Biosynthesis of Nicotinic Acid	NC_001134	39145	40527
YBL099W	ATP1	ATP synthase	NC_001134	37053	38690
YBR001C	NTH2	Neutral TreHalase	NC_001134	238941	241283
YBR003W	COQ1	COenzyme Q	NC_001134	242809	244230
YBR004C	GPI18	GlycosylPhosphatidylInositol	NC_001134	244366	245667
YBR024W	SCO2	Suppressor of Cytochrome Oxidase deficiency	NC_001134	289445	290350
YBR026C	ETR1	2-Enoyl Thioester Reductase	NC_001134	292877	294019
YBR029C	CDS1	CDP-Diacylglycerol Synthase	NC_001134	296369	297742
YBR037C	SCO1	Suppressor of Cytochrome Oxidase deficiency	NC_001134	310565	311452
YBR039W	ATP3	ATP synthase	NC_001134	315575	316510
YBR044C	TCM62	TriCarboxylic acid cycle Mutant	NC_001134	324341	326059
YBR047W	FMP23	Found in Mitochondrial Proteome	NC_001134	331833	332360
YBR054W	YRO2		NC_001134	343101	344135
YBR078W	ECM33	ExtraCellular Mutant	NC_001134	393123	394742
YBR081C	SPT7	SuPpressor of Ty's	NC_001134	401253	405251
YBR084W	MIS1	MItochondrial C1-tetrahydrofolate Synthase	NC_001134	411054	413981
YBR085W	AAC3	ADP/ATP Carrier	NC_001134	415983	416906
YBR091C	TIM12	Translocase of the Inner Membrane	NC_001134	427155	427484
YBR097W	VPS15	Vacuolar Protein Sorting	NC_001134	436951	441315
YBR104W	YMC2	Yeast Mitochondrial Carrier	NC_001134	449667	450656
YBR106W	PHO88	PHOsphate metabolism	NC_001134	452658	453224
YBR111C	YSA1		NC_001134	461178	461873
YBR120C	CBP6	Cytochrome B Protein synthesis	NC_001134	480435	480923
YBR121C	GRS1	Glycyl-tRNA Synthase	NC_001134	481364	483367
YBR122C	MRPL36	Mitochondrial Ribosomal Protein, Large subunit	NC_001134	483970	484503
YBR129C	OPY1	Overproduction-induced Pheromone-resistant Yeast	NC_001134	494353	495339
YBR136W	MEC1	Mitosis Entry Checkpoint	NC_001134	505668	512774
YBR140C	IRA1	Inhibitory Regulator of the RAS-cAMP pathway	NC_001134	517350	526628
YBR146W	MRPS9	Mitochondrial Ribosomal Protein, Small subunit	NC_001134	535260	536096
YBR147W	RTC2	Restriction of Telomere Capping	NC_001134	536575	537465
YBR150C	TBS1	ThiaBendazole Sensitive	NC_001134	541209	544493
YBR163W	EXO5	EXOnuclease V	NC_001134	565723	567480
YBR176W	ECM31	ExtraCellular Mutant	NC_001134	583720	584658
YBR177C	EHT1	Ethanol Hexanoyl Transferase	NC_001134	584807	586162
YBR179C	FZO1	FuZzy Onions homolog	NC_001134	586547	589114
YBR185C	MBA1	Multi-copy Bypass of AFG3	NC_001134	599123	599959
YBR192W	RIM2	Replication In Mitochondria	NC_001134	607652	608785
YBR196C	PGI1	PhosphoGlucoIsomerase	NC_001134	612236	613900
YBR203W	COS111	Ciclopirox Olamine Sensitive	NC_001134	629168	631942
YBR221C	PDB1	Pyruvate Dehydrogenase Beta subunit	NC_001134	665153	666253
YBR227C	MCX1	Mitochondrial ClpX	NC_001134	673572	675134
YBR229C	ROT2	Reversal Of Tor2 lethality	NC_001134	676357	679221
YBR230C	OM14	Outer Membrane Protein of 14 kDa	NC_001134	679549	680050
YBR238C			NC_001134	695107	697302
YBR244W	GPX2	Glutathione PeroXidase	NC_001134	707528	708016
YBR251W	MRPS5	Mitochondrial Ribosomal Protein, Small subunit	NC_001134	721390	722313
YBR262C	AIM5	Altered Inheritance rate of Mitochondria	NC_001134	735720	736040
YBR263W	SHM1	Serine HydroxyMethyltransferase	NC_001134	736264	737736
YBR265W	TSC10	Temperature-sensitive Suppressors of Csg2 mutants	NC_001134	738582	739544
YBR268W	MRPL37	Mitochondrial Ribosomal Protein, Large subunit	NC_001134	741299	741616
YBR269C	FMP21	Found in Mitochondrial Proteome	NC_001134	742160	742576
YBR282W	MRPL27	Mitochondrial Ribosomal Protein, Large subunit	NC_001134	768240	768680
YBR291C	CTP1	Citrate Transport Protein	NC_001134	783673	784572
YBL059C-A	CMC2	Cx9C Motif-Containing protein	NC_001134	110125	110539
YCL004W	PGS1	PhosphatidylGlycerolphosphate Synthase	NC_001135	109105	110670
YCL005W	LDB16	Low Dye Binding	NC_001135	108021	108791
YCL009C	ILV6	IsoLeucine Valine	NC_001135	104619	105548
YCL017C	NFS1	NiFS-like	NC_001135	92777	94270
YCL033C	MXR2	peptide Methionine sulfoXide Reductase	NC_001135	62776	63282
YCL044C	MGR1	Mitochondrial Genome Required	NC_001135	47111	48364
YCL057W	PRD1	PRoteinase yscD	NC_001135	24768	26906
YCL064C	CHA1	Catabolism of Hydroxy Amino acids	NC_001135	15798	16880
YCR003W	MRPL32	Mitochondrial Ribosomal Protein, Large subunit	NC_001135	118620	119171
YCR004C	YCP4		NC_001135	119575	120318
YCR005C	CIT2	CITrate synthase	NC_001135	120946	122328
YCR010C	ADY2	Accumulation of DYads	NC_001135	132273	133124
YCR012W	PGK1	3-PhosphoGlycerate Kinase	NC_001135	137746	138996
YCR024C	SLM5	Synthetic Lethal with Mss4	NC_001135	160744	162222
YCR032W	BPH1	Beige Protein Homolog	NC_001135	179520	186023
YCR046C	IMG1	Integrity of Mitochondrial Genome	NC_001135	209914	210423
YCR071C	IMG2	Integrity of Mitochondrial Genome	NC_001135	240103	240543
YCR083W	TRX3	ThioRedoXin	NC_001135	259578	259961
YCR079W	PTC6	Phosphatase Two C	NC_001135	252845	254173
tK(CUU)C			NC_001135	151284	151356
tQ(UUG)C			NC_001135	168301	168372
YCR028C-A	RIM1	Replication In Mitochondria	NC_001135	172950	173440
YCL057C-A	MOS1	Mitochondrial Organizing Structure	NC_001135	24032	24325
YDL003W	MCD1	Mitotic Chromosome Determinant	NC_001136	444683	446383
YDL004W	ATP16	ATP synthase	NC_001136	443029	443511
YDL015C	TSC13	Temperature-sensitive Suppressors of Csg2 mutants	NC_001136	426002	426934
YDL027C			NC_001136	403695	404957
YDL029W	ARP2	Actin-Related Protein	NC_001136	399340	400638
YDL033C	SLM3	Synthetic Lethal with Mss4	NC_001136	392659	393912
YDL036C	PUS9	PseudoUridine Synthase	NC_001136	387513	388901
YDL040C	NAT1	N-terminal AcetylTransferase	NC_001136	378874	381438
YDL044C	MTF2	Mitochondrial Transcription Factor	NC_001136	373967	375289
YDL048C	STP4	protein with similarity to Stp1p	NC_001136	366739	368211
YDL066W	IDP1	Isocitrate Dehydrogenase, NADP-specific	NC_001136	334835	336121
YDL067C	COX9	Cytochrome c OXidase	NC_001136	334217	334396
YDL069C	CBS1	Cytochrome B Synthesis	NC_001136	333121	333810
YDL085W	NDE2	NADH Dehydrogenase, External	NC_001136	303211	304848
YDL086W			NC_001136	301413	302234
YDL104C	QRI7		NC_001136	273653	274876
YDL107W	MSS2	Mitochondrial Splicing System	NC_001136	268921	269976
YDL119C			NC_001136	246689	247612
YDL120W	YFH1	Yeast Frataxin Homolog	NC_001136	245923	246447
YDL126C	CDC48	Cell Division Cycle	NC_001136	236157	238664
YDL140C	RPO21	RNA POlymerase	NC_001136	205360	210561
YDL142C	CRD1	CaRDiolipin synthase	NC_001136	201719	202570
YDL148C	NOP14	NucleOlar Protein	NC_001136	188154	190586
YDL149W	ATG9	AuTophaGy related	NC_001136	184925	187918
YDL157C			NC_001136	174232	174588
YDL164C	CDC9	Cell Division Cycle	NC_001136	164987	167254
YDL168W	SFA1	Sensitive to FormAldehyde	NC_001136	159604	160764
YDL171C	GLT1	GLuTamate synthase	NC_001136	149203	155640
YDL174C	DLD1	D-Lactate Dehydrogenase	NC_001136	145826	147589
YDL178W	DLD2	D-Lactate Dehydrogenase	NC_001136	139522	141114
YDL181W	INH1	INHibitor (of F1F0-ATPase)	NC_001136	135179	135436
YDL182W	LYS20	LYSine requiring	NC_001136	133437	134723
YDL183C		Mitochondrial K+/H+ exchange Related	NC_001136	130871	131833
YDL198C	GGC1	GDP/GTP Carrier	NC_001136	103649	104551
YDL202W	MRPL11	Mitochondrial Ribosomal Protein, Large subunit	NC_001136	98475	99224
YDL203C	ACK1	Activator of C Kinase 1	NC_001136	96082	97953
YDL207W	GLE1	GLFG (glycine-leucine-phenylalanine-glycine) LEthal	NC_001136	88248	89864
YDL215C	GDH2	Glutamate DeHydrogenase	NC_001136	70640	73918
YDL217C	TIM22	Translocase of the Inner Mitochondrial membrane	NC_001136	67983	68606
YDL222C	FMP45	Found in Mitochondrial Proteome	NC_001136	60872	61801
YDL230W	PTP1	Protein Tyrosine Phosphatase	NC_001136	42700	43707
YDL240W	LRG1	Lim-RhoGap homolog	NC_001136	22823	25876
YDL248W	COS7	COnserved Sequence	NC_001136	1802	2953
YDR011W	SNQ2	Sensitivity to 4-NitroQuinoline-N-oxide	NC_001136	465919	470424
YDR019C	GCV1	GlyCine cleaVage	NC_001136	484163	485365
YDR027C	VPS54	Vacuolar Protein Sorting	NC_001136	494649	497318
YDR031W	MIC14	Mitochondrial Intermembrane space Cysteine motif protein of 14 kDa	NC_001136	503498	503863
YDR032C	PST2	Protoplasts-SecreTed	NC_001136	504099	504695
YDR033W	MRH1	Membrane protein Related to Hsp30p	NC_001136	508147	509109
YDR035W	ARO3	AROmatic amino acid requiring	NC_001136	521816	522928
YDR036C	EHD3		NC_001136	523211	524713
YDR039C	ENA2	Exitus NAtru (Latin, "exit sodium")	NC_001136	531307	534582
YDR041W	RSM10	Ribosomal Small subunit of Mitochondria	NC_001136	539803	540414
YDR046C	BAP3	Branched-chain Amino acid Permease	NC_001136	548762	550576
YDR049W	VMS1	VCP/Cdc48-associated Mitochondrial Stress-responsive	NC_001136	553254	555152
YDR050C	TPI1	Triose-Phosphate Isomerase	NC_001136	555726	556472
YDR058C	TGL2	TriacylGlycerol Lipase	NC_001136	567723	568703
YDR061W			NC_001136	574164	575783
YDR065W	RRG1	Required for Respiratory Growth	NC_001136	580687	581784
YDR069C	DOA4	Degradation Of Alpha	NC_001136	584939	587719
YDR070C	FMP16	Found in Mitochondrial Proteome	NC_001136	588098	588379
YDR074W	TPS2	Trehalose-6-phosphate PhoSphatase	NC_001136	593893	596583
YDR077W	SED1	Suppression of Exponential Defect	NC_001136	600793	601809
YDR079W	PET100	PETite colonies	NC_001136	603064	603399
YDR096W	GIS1	GIg1-2 Suppressor	NC_001136	637139	639823
YDR115W			NC_001136	682175	682492
YDR116C	MRPL1	Mitochondrial Ribosomal Protein, Large subunit	NC_001136	682724	683581
YDR120C	TRM1	Transfer RNA Methyltransferase	NC_001136	691549	693261
YDR125C	ECM18	ExtraCellular Mutant	NC_001136	701397	702758
YDR141C	DOP1	homolog of A. nidulans DOPey	NC_001136	734901	739997
YDR148C	KGD2	alpha-KetoGlutarate Dehydrogenase	NC_001136	753675	755066
YDR150W	NUM1	NUclear Migration	NC_001136	755628	763874
YDR155C	CPR1	Cyclosporin A-sensitive Proline Rotamase	NC_001136	768512	769000
YDR175C	RSM24	Ribosomal Small subunit of Mitochondria	NC_001136	813193	814152
YDR178W	SDH4	Succinate DeHydrogenase	NC_001136	817950	818495
YDR185C	UPS3	UnProceSsed	NC_001136	831934	832473
YDR194C	MSS116	Mitochondrial Splicing System	NC_001136	845952	847946
YDR196C	CAB5		NC_001136	850274	850999
YDR197W	CBS2	Cytochrome B Synthesis	NC_001136	851228	852397
YDR204W	COQ4	COenzyme Q	NC_001136	858137	859144
YDR219C	MFB1	Mitochondria-associated F-Box protein	NC_001136	905455	906852
YDR226W	ADK1	ADenylate Kinase	NC_001136	916486	917154
YDR231C	COX20	Cytochrome c OXidase	NC_001136	926293	926910
YDR232W	HEM1	HEMe biosynthesis	NC_001136	927452	929098
YDR233C	RTN1	ReTiculoN-like	NC_001136	929470	930357
YDR234W	LYS4	LYSine requiring	NC_001136	931129	933210
YDR236C	FMN1	FMN biosynthesis	NC_001136	935236	935892
YDR237W	MRPL7	Mitochondrial Ribosomal Protein, Large subunit	NC_001136	936615	937493
YDR256C	CTA1	CaTalase A	NC_001136	968133	969680
YDR258C	HSP78	Heat Shock Protein	NC_001136	971808	974243
YDR263C	DIN7	DNA Damage INducible	NC_001136	994242	995534
YDR268W	MSW1	Mitochondrial aminoacyl-tRNA Synthetase, tryptophan (W)	NC_001136	1004004	1005143
YDR296W	MHR1	Mitochondrial Homologous DNA Recombination	NC_001136	1055212	1055892
YDR298C	ATP5	ATP synthase	NC_001136	1058176	1058814
YDR301W	CFT1	Cleavage Factor Two	NC_001136	1063352	1067425
YDR305C	HNT2	Histidine triad NucleoTide-binding	NC_001136	1072746	1073488
YDR316W	OMS1	OXA1 Multicopy Suppressor	NC_001136	1093763	1095178
YDR322W	MRPL35	Mitochondrial Ribosomal Protein, Large subunit	NC_001136	1110589	1111692
YDR326C	YSP2	Yeast Suicide Protein	NC_001136	1120609	1124925
YDR332W	IRC3	Increased Recombination Centers	NC_001136	1131001	1133070
YDR337W	MRPS28	Mitochondrial Ribosomal Protein, Small subunit	NC_001136	1146319	1147179
YDR341C			NC_001136	1151803	1153626
YDR342C	HXT7	HeXose Transporter	NC_001136	1154216	1155928
YDR343C	HXT6	HeXose Transporter	NC_001136	1159608	1161320
YDR347W	MRP1	Mitochondrial Ribosomal Protein	NC_001136	1169178	1170143
YDR350C	ATP22	ATPase synthase	NC_001136	1176120	1178174
YDR375C	BCS1	ubiquinol-cytochrome c reductase (bc1) Synthesis	NC_001136	1225166	1226536
YDR376W	ARH1	Adrenodoxin Reductase Homolog	NC_001136	1226822	1228303
YDR377W	ATP17	ATP synthase	NC_001136	1228611	1228916
YDR384C	ATO3	Ammonia (Ammonium) Transport Outward	NC_001136	1241204	1242031
YDR393W	SHE9	Sensitivity to High Expression	NC_001136	1259901	1261271
YDR405W	MRP20	Mitochondrial Ribosomal Protein	NC_001136	1277646	1278437
YDR430C	CYM1	CYtosolic Metalloprotease	NC_001136	1325501	1328470
YDR438W	THI74	THI regulon	NC_001136	1338274	1339386
YDR450W	RPS18A	Ribosomal Protein of the Small subunit	NC_001136	1359923	1360798
YDR462W	MRPL28	Mitochondrial Ribosomal Protein, Large subunit	NC_001136	1386073	1386516
YDR470C	UGO1	UGO (Japanese for fusion)	NC_001136	1399706	1401214
YDR477W	SNF1	Sucrose NonFermenting	NC_001136	1412373	1414274
YDR487C	RIB3	RIBoflavin biosynthesis	NC_001136	1428354	1428980
YDR493W	MZM1	Mitochondrial Zinc Maintenance	NC_001136	1436217	1436588
YDR494W	RSM28	Ribosomal Small subunit of Mitochondria	NC_001136	1436930	1438015
YDR505C	PSP1	Polymerase SuPpressor	NC_001136	1456695	1459220
YDR508C	GNP1	GlutamiNe Permease	NC_001136	1466453	1468444
YDR511W	ACN9	ACetate Nonutilizing	NC_001136	1470017	1470418
YDR513W	GRX2	GlutaRedoXin	NC_001136	1471017	1471448
YDR514C			NC_001136	1471548	1472999
YDR529C	QCR7	ubiQuinol-cytochrome C oxidoReductase	NC_001136	1496165	1496548
YDR538W	PAD1	Phenylacrylic Acid Decarboxylase	NC_001136	1510902	1511630
YDL045W-A	MRP10	Mitochondrial Ribosomal Protein	NC_001136	372248	372535
tK(CUU)D1			NC_001136	1201750	1201822
tK(CUU)D2			NC_001136	1352466	1352538
tQ(UUG)D1			NC_001136	520972	521043
tQ(UUG)D2			NC_001136	645153	645224
tQ(UUG)D3			NC_001136	802731	802802
YDL130W-A	STF1	STabilizing Factor	NC_001136	229171	229431
YDR322C-A	TIM11	Translocase of the Inner Mitochondrial membrane	NC_001136	1112003	1112293
YDR379C-A			NC_001136	1233278	1233517
YDR381C-A			NC_001136	1238312	1238850
YEL006W	YEA6		NC_001137	144327	145334
YEL024W	RIP1	Rieske Iron-sulfur Protein	NC_001137	107260	107907
YEL030W	ECM10	ExtraCellular Mutant	NC_001137	94644	96578
YEL031W	SPF1	Sensitivity to Pichia Farinosa killer toxin	NC_001137	90258	93905
YEL034W	HYP2	HYPusine-containing protein	NC_001137	85676	86149
YEL037C	RAD23	RADiation sensitive	NC_001137	81407	82603
YEL039C	CYC7	CYtochrome C	NC_001137	79636	79977
YEL047C		Fumarate ReDuctase	NC_001137	65385	66797
YEL050C	RML2	Ribosomal Mitochondrial Large	NC_001137	59670	60851
YEL052W	AFG1	ATPase Family Gene	NC_001137	56571	58100
YEL061C	CIN8	Chromosome INstability	NC_001137	36535	39537
YEL063C	CAN1	CANavanine resistance	NC_001137	31694	33466
YEL067C			NC_001137	26189	26776
YER004W	FMP52	Found in Mitochondrial Proteome	NC_001137	159580	160275
YER014W	HEM14	HEMe biosynthesis	NC_001137	182600	184219
YER015W	FAA2	Fatty Acid Activation	NC_001137	184541	186775
YER017C	AFG3	ATPase Family Gene	NC_001137	189503	191788
YER019W	ISC1	Inositol phosphoSphingolipid phospholipase C	NC_001137	192797	194230
YER020W	GPA2	G Protein Alpha subunit	NC_001137	195168	196517
YER026C	CHO1	CHOline requiring	NC_001137	207644	208474
YER031C	YPT31	Yeast Protein Two	NC_001137	214076	214747
YER033C	ZRG8	Zinc Regulated Gene	NC_001137	218057	221287
YER050C	RSM18	Ribosomal Small subunit of Mitochondria	NC_001137	253971	254387
YER053C	PIC2	PI Carrier	NC_001137	258737	259639
YER058W	PET117	PETite colonies	NC_001137	271768	272091
YER061C	CEM1	Condensing Enzyme with Mitochondrial function	NC_001137	278298	279626
YER069W	ARG5,6	ARGinine requiring	NC_001137	295410	298001
YER073W	ALD5	ALdehyde Dehydrogenase	NC_001137	304030	305592
YER074W	RPS24A	Ribosomal Protein of the Small subunit	NC_001137	306323	307196
YER076C			NC_001137	312590	313498
YER077C			NC_001137	314534	316600
YER078C	ICP55	Intermediate Cleaving Peptidase	NC_001137	316807	318342
YER080W	AIM9	Altered Inheritance rate of Mitochondria	NC_001137	319963	321846
YER086W	ILV1	IsoLeucine-plus-Valine requiring	NC_001137	328477	330207
YER087W	AIM10	Altered Inheritance rate of Mitochondria	NC_001137	330576	332306
YER125W	RSP5	Reverses Spt- Phenotype	NC_001137	410189	412618
YER140W			NC_001137	451565	453235
YER141W	COX15	Cytochrome c OXidase	NC_001137	453459	454919
YER153C	PET122	PETite colonies	NC_001137	474041	474805
YER154W	OXA1	cytochrome OXidase Activity	NC_001137	475020	476228
YER155C	BEM2	Bud EMergence	NC_001137	476345	482848
YER164W	CHD1	Chromatin organization modifier, Helicase, and DNA-binding domains	NC_001137	505392	509798
YER166W	DNF1	Drs2 Neo1 Family	NC_001137	512744	517459
YER168C	CCA1	tRNA CCA-pyrophosphorylase	NC_001137	521029	522669
YER170W	ADK2	ADenylate Kinase	NC_001137	525974	526651
YER178W	PDA1	Pyruvate Dehydrogenase Alpha	NC_001137	546817	548079
YER182W	FMP10	Found in Mitochondrial Proteome	NC_001137	552525	553259
YER183C	FAU1	Folinic Acid Utilization	NC_001137	553334	553969
YEL059C-A	SOM1	SOrting Mitochondrial	NC_001137	42400	42624
tK(CUU)E1			NC_001137	135425	135497
tK(CUU)E2			NC_001137	435752	435824
tQ(UUG)E1			NC_001137	250286	250357
YER048W-A	ISD11	Iron-Sulfur protein biogenesis, Desulfurase-interacting protein	NC_001137	250718	251002
YEL020W-A	TIM9	Translocase of the Inner Mitochondrial membrane	NC_001137	117211	117474
YFL046W	FMP32	Found in Mitochondrial Proteome	NC_001138	42815	43438
YFL038C	YPT1	Yeast Protein Two	NC_001138	55366	55986
YFL036W	RPO41	RNA POlymerase	NC_001138	58782	62837
YFL030W	AGX1	Alanine:Glyoxylate aminotrans(X)ferase	NC_001138	76831	77988
YFL018C	LPD1	LiPoamide Dehydrogenase	NC_001138	101628	103127
YFL016C	MDJ1	Mitochondrial DnaJ	NC_001138	104701	106236
YFL011W	HXT10	HeXose Transporter	NC_001138	112345	113985
YFL010C	WWM1	WW domain containing protein interacting with Metacaspase	NC_001138	115108	115743
YFL005W	SEC4	SECretory	NC_001138	130334	130981
YFR004W	RPN11	Regulatory Particle Non-ATPase	NC_001138	153393	154313
YFR011C	AIM13	Altered Inheritance rate of Mitochondria	NC_001138	166746	167258
YFR015C	GSY1	Glycogen SYnthase	NC_001138	174265	176391
YFR019W	FAB1	Forms Aploid and Binucleate cells	NC_001138	184502	191338
YFR031C	SMC2	Structural Maintenance of Chromosomes	NC_001138	216594	220106
YFR033C	QCR6	ubiQuinol-cytochrome C oxidoReductase	NC_001138	224326	224769
YFR044C	DUG1	Deficient in Utilization of Glutathione	NC_001138	239992	241437
YFR045W			NC_001138	241998	242999
YFR049W	YMR31	Yeast Mitochondrial Ribosomal protein	NC_001138	248523	248894
YFR053C	HXK1	HXK1	NC_001138	253592	255049
YFR024C-A	LSB3	Las Seventeen Binding protein	NC_001138	201960	203433
tK(CUU)F			NC_001138	226688	226760
YGL002W	ERP6	Emp24p/Erv25p Related Protein	NC_001139	494517	495167
YGL005C	COG7	Conserved Oligomeric Golgi complex	NC_001139	489708	490547
YGL008C	PMA1	Plasma Membrane ATPase	NC_001139	479910	482666
YGL011C	SCL1	Suppressor of Crl3 Lethality	NC_001139	474489	475247
YGL018C	JAC1	J-type Accessory Chaperone	NC_001139	459110	459664
YGL020C	GET1	Guided Entry of Tailanchored proteins	NC_001139	457163	457870
YGL023C	PIB2	PhosphatidylInositol(3)-phosphate Binding	NC_001139	450197	452104
YGL057C	GEP7	GEnetic interactors of Prohibitins	NC_001139	394966	395829
YGL059W	PKP2	Protein Kinase of PDH	NC_001139	392223	393698
YGL063W	PUS2	PseudoUridine Synthase	NC_001139	383654	384766
YGL064C	MRH4	Mitochondrial RNA Helicase	NC_001139	381523	383208
YGL068W	MNP1	Mitochondrial-Nucleoid Protein	NC_001139	375087	375671
YGL073W	HSF1	Heat Shock transcription Factor	NC_001139	368753	371254
YGL080W	FMP37	Found in Mitochondrial Proteome	NC_001139	358636	359028
YGL085W	LCL3	Long Chronological Lifespan 3	NC_001139	349616	350440
YGL093W	SPC105	Spindle Pole Component	NC_001139	334886	337639
YGL104C	VPS73	Vacuolar Protein Sorting	NC_001139	308713	310173
YGL107C	RMD9	Required for Meiotic nuclear Division	NC_001139	304333	306273
YGL119W	COQ8	COenzyme Q	NC_001139	284442	285947
YGL120C	PRP43	Pre-mRNA Processing	NC_001139	281634	283937
YGL125W	MET13	METhionine requiring	NC_001139	272520	274322
YGL129C	RSM23	Ribosomal Small subunit of Mitochondria	NC_001139	267723	269075
YGL136C	MRM2	Mitochondrial rRNA Methyl transferase	NC_001139	252897	253859
YGL139W	FLC3	FLavin Carrier	NC_001139	245716	248124
YGL143C	MRF1	Mitochondrial peptide chain Release Factor	NC_001139	234717	235958
YGL151W	NUT1	Negative regulation of URS Two	NC_001139	217524	220922
YGL187C	COX4	Cytochrome c OXidase	NC_001139	149704	150171
YGL191W	COX13	Cytochrome c OXidase	NC_001139	144808	145197
YGL195W	GCN1	General Control Nonderepressible	NC_001139	131525	139543
YGL197W	MDS3	Mck1 Dosage Suppressor	NC_001139	124698	129161
YGL210W	YPT32	Yeast Protein Two	NC_001139	93792	94460
YGL211W	NCS6	Needs Cla4 to Survive	NC_001139	92512	93591
YGL219C	MDM34	Mitochondrial Distribution and Morphology	NC_001139	82878	84257
YGL221C	NIF3	Ngg1p-Interacting Factor	NC_001139	81426	82292
YGL225W	VRG4	Vandate Resistance Glycosylation	NC_001139	76894	77907
YGL226W	MTC3	Maintenance of Telomere Capping	NC_001139	73340	73711
YGL229C	SAP4	Sit4 Associated Protein	NC_001139	64503	66959
YGL236C	MTO1	Mitochondrial Translation Optimization	NC_001139	53787	55796
YGL240W	DOC1	Destruction Of Cyclin B	NC_001139	48613	49365
YGL245W	GUS1	GlUtamyl-tRNA Synthetase	NC_001139	39023	41149
YGL253W	HXK2	HXK2	NC_001139	23935	25395
YGL256W	ADH4	Alcohol DeHydrogenase	NC_001139	15159	16307
YGR008C	STF2		NC_001139	508110	508364
YGR012W			NC_001139	513159	514340
YGR015C			NC_001139	521090	522076
YGR021W		Human Activator Homolog	NC_001139	527632	528504
YGR028W	MSP1	Mitochondrial Sorting of Proteins	NC_001139	542203	543291
YGR029W	ERV1	Essential for Respiration and Viability	NC_001139	543553	544205
YGR031W	IMO32	Intermediate cleaved by Mitochondrial Octapeptidyl aminopeptidase	NC_001139	546441	547469
YGR033C	TIM21	Translocase of the Inner Mitochondrial membrane	NC_001139	554248	554967
YGR046W	TAM41	Translocator Assembly and Maintenance 41	NC_001139	584895	586052
YGR049W	SCM4	Suppressor of Cdc4 Mutation	NC_001139	591314	591877
YGR052W	FMP48	Found in Mitochondrial Proteome	NC_001139	593596	594705
YGR062C	COX18	Cytochrome c OXidase	NC_001139	616328	617278
YGR076C	MRPL25	Mitochondrial Ribosomal Protein, Large subunit	NC_001139	637104	637577
YGR082W	TOM20	Translocase of the Outer Mitochondrial membrane	NC_001139	644044	644595
YGR084C	MRP13	Mitochondrial Ribosomal Protein	NC_001139	647123	648142
YGR086C	PIL1	Phosphorylation Inhibited by Long chain bases	NC_001139	649598	650617
YGR091W	PRP31	Pre-mRNA Processing	NC_001139	666341	667825
YGR094W	VAS1	VAlyl-tRNA Synthetase	NC_001139	672186	675500
YGR096W	TPC1	Thiamine Pyrophosphate Carrier	NC_001139	676621	677565
YGR098C	ESP1	Extra Spindle Pole bodies	NC_001139	682566	687458
YGR101W	PCP1	Processing of Cytochrome c Peroxidase	NC_001139	693363	694403
YGR102C	GTF1	Glutaminyl Transamidase subunit F	NC_001139	694584	695135
YGR110W	CLD1	CardioLipin-specific Deacylase	NC_001139	713709	715046
YGR112W	SHY1	SURF Homolog of Yeast	NC_001139	717358	718527
YGR116W	SPT6	SuPpressor of Ty's	NC_001139	720409	724764
YGR132C	PHB1	ProHiBitin	NC_001139	755589	756452
YGR135W	PRE9	PRoteinase yscE	NC_001139	761392	762168
YGR147C	NAT2	N-terminal AcetylTransferase	NC_001139	786054	786920
YGR150C	CCM1	COB and COX1 mRNA maturation	NC_001139	790459	793053
YGR155W	CYS4	CYStathionine beta-synthase	NC_001139	798543	800066
YGR159C	NSR1		NC_001139	806412	807656
YGR162W	TIF4631	Translation Initiation Factor	NC_001139	824059	826917
YGR165W	MRPS35	Mitochondrial Ribosomal Protein, Small subunit	NC_001139	829116	830153
YGR169C	PUS6	PseudoUridine Synthase	NC_001139	834689	835903
YGR171C	MSM1	Mitochondrial aminoacyl-tRNA Synthetase, Methionine	NC_001139	840824	842551
YGR174C	CBP4	Cytochrome B mRNA Processing	NC_001139	845893	846405
YGR178C	PBP1	Pab1p-Binding Protein	NC_001139	851047	853215
YGR181W	TIM13	Translocase of the Inner Mitochondrial membrane	NC_001139	858287	858604
YGR183C	QCR9	ubiQuinol-cytochrome C oxidoReductase	NC_001139	859063	859476
YGR192C	TDH3	Triose-phosphate DeHydrogenase	NC_001139	882812	883810
YGR193C	PDX1	Pyruvate Dehydrogenase complex protein X	NC_001139	884509	885741
YGR207C	CIR1	Changed Intracellular Redox state	NC_001139	910843	911628
YGR215W	RSM27	Ribosomal Small subunit of Mitochondria	NC_001139	922175	922507
YGR220C	MRPL9	Mitochondrial Ribosomal Protein, Large subunit	NC_001139	936074	936883
YGR222W	PET54	PETite colonies	NC_001139	939923	940804
YGR231C	PHB2	ProHiBitin	NC_001139	952548	953480
YGR234W	YHB1	Yeast HemogloBin-like protein	NC_001139	959904	961103
YGR235C	MOS2	Mitochondrial organizing structure	NC_001139	961360	962061
YGR236C	SPG1	Stationary Phase Gene	NC_001139	962530	962817
YGR240C	PFK1	PhosphoFructoKinase	NC_001139	970771	973734
YGR243W	FMP43	Found in Mitochondrial Proteome	NC_001139	977336	977776
YGR244C	LSC2	Ligase of Succinyl-CoA	NC_001139	978036	979319
YGR253C	PUP2	PUtative Proteasome subunit	NC_001139	998358	999140
YGR254W	ENO1	ENO1	NC_001139	1000927	1002240
YGR255C	COQ6	COenzyme Q	NC_001139	1002523	1003962
YGR257C	MTM1	Manganese Trafficking factor for Mitochondrial SOD2	NC_001139	1006205	1007305
YGR260W	TNA1	Transporter of Nicotinic Acid	NC_001139	1012485	1014089
YGR266W			NC_001139	1022656	1024761
YGR285C	ZUO1		NC_001139	1061852	1063153
YGR286C	BIO2	BIOtin	NC_001139	1063813	1064940
YGR287C	IMA1	IsoMAltase	NC_001139	1067222	1068991
tK(CUU)G1			NC_001139	122269	122341
tK(CUU)G2			NC_001139	185714	185786
tK(CUU)G3			NC_001139	876394	876466
YHL004W	MRP4	Mitochondrial Ribosomal Protein	NC_001140	99219	100403
YHL014C	YLF2		NC_001140	76097	77314
YHL018W			NC_001140	69708	70070
YHL021C	AIM17	Altered Inheritance rate of Mitochondria	NC_001140	64462	65859
YHL032C	GUT1	Glycerol UTilization	NC_001140	36379	38508
YHL035C	VMR1	Vacuolar Multidrug Resistance	NC_001140	27978	32756
YHL038C	CBP2	Cytochrome B mRNA Processing	NC_001140	23617	25509
YHR002W	LEU5	LEUcine biosynthesis	NC_001140	108812	109885
YHR003C			NC_001140	110028	111317
YHR004C	NEM1	Nuclear Envelope Morphology	NC_001140	111754	113094
YHR008C	SOD2	SuperOxide Dismutase	NC_001140	122889	123590
YHR011W	DIA4	Digs Into Agar	NC_001140	127780	129120
YHR017W	YSC83		NC_001140	138694	139851
YHR024C	MAS2	Mitochondrial ASsembly	NC_001140	157744	159192
YHR037W	PUT2	Proline UTilization	NC_001140	181977	183704
YHR038W	RRF1	Ribosome Recycling Factor	NC_001140	184066	184758
YHR042W	NCP1		NC_001140	190543	192618
YHR050W	SMF2	Suppressor of Mitochondria import Function	NC_001140	207654	209303
YHR051W	COX6	Cytochrome c OXidase	NC_001140	209705	210151
YHR059W	FYV4	Function required for Yeast Viability	NC_001140	220108	220500
YHR067W	HTD2	Hydroxyacyl-Thioester Dehydratase	NC_001140	230970	231812
YHR070W	TRM5	Transfer RNA Methyltransferase	NC_001140	234881	236380
YHR075C	PPE1	Phosphoprotein Phosphatase methylEsterase	NC_001140	248439	249641
YHR076W	PTC7	Phosphatase type Two C	NC_001140	251101	252225
YHR080C			NC_001140	262801	266838
YHR083W	SAM35	Sorting and Assembly Machinery	NC_001140	272627	273616
YHR091C	MSR1	Mitochondrial tRNA Synthetase aRginine	NC_001140	284839	286770
YHR100C	GEP4	GEnetic interactors of Prohibitins	NC_001140	314116	314673
YHR106W	TRR2	ThioRedoxin Reductase	NC_001140	325598	326626
YHR116W	COX23	Cytochrome OXidase	NC_001140	341665	342120
YHR117W	TOM71	Translocase of the Outer Mitochondrial membrane	NC_001140	342349	344268
YHR120W	MSH1	MutS Homolog	NC_001140	349574	352453
YHR135C	YCK1	Yeast Casein Kinase I homologue	NC_001140	372694	374310
YHR147C	MRPL6	Mitochondrial Ribosomal Protein, Large subunit	NC_001140	392639	393283
YHR155W	YSP1	Yeast Suicide Protein	NC_001140	407103	410789
YHR162W			NC_001140	423072	423461
YHR168W	MTG2	MiTochondrial Gtpase 2	NC_001140	440377	441933
YHR171W	ATG7	AuTophaGy related	NC_001140	445713	447605
YHR174W	ENO2	ENO2	NC_001140	451327	452640
YHR179W	OYE2	Old Yellow Enzyme	NC_001140	462502	463704
YHR183W	GND1		NC_001140	470960	472429
YHR186C	KOG1	Kontroller Of Growth	NC_001140	475999	480672
YHR189W	PTH1	Peptidyl-Trna Hydrolase	NC_001140	484028	484600
YHR190W	ERG9	ERGosterol biosynthesis	NC_001140	484845	486179
YHR194W	MDM31	Mitochondrial Distribution and Morphology	NC_001140	488657	490396
YHR198C	AIM18	Altered Inheritance rate of Mitochondria	NC_001140	496315	497280
YHR199C	AIM46	Altered Inheritance rate of Mitochondria	NC_001140	497490	498422
YHR201C	PPX1		NC_001140	499950	501143
YHR208W	BAT1	Branched-chain Amino acid Transaminase	NC_001140	517532	518713
YHR001W-A	QCR10	ubiQuinol-cytochrome C oxidoReductase	NC_001140	107826	108122
YHR005C-A	TIM10	Translocase of the Inner Membrane	NC_001140	115620	115901
tQ(UUG)H			NC_001140	134321	134392
YIL006W	YIA6		NC_001141	344062	345183
YIL016W	SNL1	Suppressor of Nup116-C Lethal	NC_001141	321454	321933
YIL022W	TIM44	Translocase of the Inner Mitochondrial membrane	NC_001141	311165	312460
YIL042C	PKP1	Protein Kinase of PDH	NC_001141	275108	276292
YIL043C	CBR1	Cytochrome b Reductase	NC_001141	274072	274926
YIL047C	SYG1		NC_001141	265115	267823
YIL051C	MMF1	Mitochondrial Matrix Factor	NC_001141	257843	258280
YIL062C	ARC15	ARp2/3 Complex subunit	NC_001141	243998	244462
YIL065C	FIS1	mitochondrial FISsion	NC_001141	241308	241775
YIL066C	RNR3	RiboNucleotide Reductase	NC_001141	238099	240708
YIL070C	MAM33	Mitochondrial Acidic Matrix protein	NC_001141	230272	231072
YIL077C			NC_001141	214991	215953
YIL078W	THS1	THreonyl tRNA Synthetase	NC_001141	212499	214703
YIL087C	AIM19	Altered Inheritance rate of Mitochondria	NC_001141	199646	200119
YIL093C	RSM25	Ribosomal Small subunit of Mitochondria	NC_001141	187990	188784
YIL094C	LYS12	LYSine requiring	NC_001141	186517	187632
YIL098C	FMC1	Formation of Mitochondrial Complexes	NC_001141	179772	180239
YIL105C	SLM1	Synthetic Lethal with Mss4	NC_001141	167581	169641
YIL111W	COX5B	Cytochrome c OXidase	NC_001141	155222	155765
YIL114C	POR2	PORin	NC_001141	149143	149988
YIL124W	AYR1	1-AcyldihYdroxyacetone-phosphate Reductase	NC_001141	126204	127097
YIL125W	KGD1	alpha-KetoGlutarate Dehydrogenase	NC_001141	122689	125733
YIL129C	TAO3	Transcriptional Activator of OCH1	NC_001141	106107	113237
YIL134W	FLX1	FLavin eXchange	NC_001141	97395	98330
YIL136W	OM45	Outer Membrane	NC_001141	93619	94800
YIL139C	REV7	REVersionless	NC_001141	87979	88716
YIL146C	ATG32	AuTophaGy related	NC_001141	74184	75773
YIL149C	MLP2	Myosin-Like Protein	NC_001141	63028	68067
YIL155C	GUT2	Glycerol UTilization	NC_001141	51759	53708
YIL157C	COA1	Cytochrome Oxidase Assembly	NC_001141	46949	47542
YIL162W	SUC2	SUCrose fermentation	NC_001141	37385	38983
YIR021W	MRS1	Mitochondrial RNA Splicing	NC_001141	397294	398385
YIR024C			NC_001141	402841	403491
YIR038C	GTT1	GlutaThione Transferase	NC_001141	423809	424513
tK(CUU)I			NC_001141	300228	300300
YJL003W	COX16	Cytochrome c OXidase	NC_001142	432644	433000
YJL005W	CYR1	CYclic AMP Requirement	NC_001142	425157	431237
YJL023C	PET130	PETite colonies	NC_001142	397355	398398
YJL043W			NC_001142	360130	360903
YJL045W			NC_001142	356024	357928
YJL046W	AIM22	Altered Inheritance rate of Mitochondria	NC_001142	352386	353615
YJL052W	TDH1	Triose-phosphate DeHydrogenase	NC_001142	338271	339269
YJL054W	TIM54	Translocase of the Inner Mitochondrial membrane	NC_001142	334265	335701
YJL060W	BNA3	Biosynthesis of Nicotinic Acid	NC_001142	323386	324720
YJL063C	MRPL8	Mitochondrial Ribosomal Protein, Large subunit	NC_001142	315759	316475
YJL066C	MPM1	Mitochondrial Peculiar Membrane protein	NC_001142	314114	314872
YJL070C			NC_001142	307971	310637
YJL071W	ARG2	ARGinine requiring	NC_001142	306132	307856
YJL082W	IML2	Increased Minichromosome Loss	NC_001142	281185	283380
YJL094C	KHA1		NC_001142	251821	254442
YJL096W	MRPL49	Mitochondrial Ribosomal Protein, Large subunit	NC_001142	246490	246975
YJL098W	SAP185	Sit4 Associated Protein	NC_001142	242082	245258
YJL102W	MEF2	Mitochondrial Elongation Factor	NC_001142	231301	233760
YJL104W	PAM16	Presequence translocase-Associated Motor	NC_001142	227327	227776
YJL109C	UTP10	U Three Protein	NC_001142	212000	217309
YJL112W	MDV1	Mitochondrial DiVision	NC_001142	205305	207449
YJL113W			NC_001142	198678	203325
YJL130C	URA2	URAcil requiring	NC_001142	165723	172367
YJL131C	AIM23	Altered Inheritance rate of Mitochondria	NC_001142	164278	165348
YJL133W	MRS3	Mitochondrial RNA Splicing	NC_001142	160619	161563
YJL143W	TIM17	Translocase of the Inner Mitochondrial membrane	NC_001142	147101	147577
YJL147C			NC_001142	141419	142567
YJL161W	FMP33	Found in Mitochondrial Proteome	NC_001142	117245	117787
YJL166W	QCR8	ubiQuinol-cytochrome C oxidoReductase	NC_001142	106434	106718
YJL171C			NC_001142	99704	100894
YJL178C	ATG27	AuTophaGy related	NC_001142	89282	90097
YJL180C	ATP12	ATP synthase	NC_001142	87583	88560
YJL200C	ACO2	ACOnitase	NC_001142	56444	58813
YJL208C	NUC1	NUClease	NC_001142	40194	41183
YJL209W	CBP1	Cytochrome B mRNA Processing	NC_001142	38005	39969
YJR003C			NC_001142	440994	442553
YJR009C	TDH2	Triose-phosphate DeHydrogenase	NC_001142	453683	454681
YJR010W	MET3	METhionine requiring	NC_001142	456239	457774
YJR016C	ILV3	IsoLeucine-plus-Valine requiring	NC_001142	464451	466208
YJR019C	TES1	ThioESterase	NC_001142	467232	468281
YJR034W	PET191	PETite colonies	NC_001142	496683	497009
YJR039W			NC_001142	503936	507301
YJR045C	SSC1	Stress-Seventy subfamily C	NC_001142	519638	521602
YJR048W	CYC1	CYtochrome C	NC_001142	526335	526664
YJR051W	OSM1	OSMotic sensitivity	NC_001142	529861	531366
YJR060W	CBF1	Centromere Binding Factor	NC_001142	548759	549814
YJR062C	NTA1	N-Terminal Amidase	NC_001142	553476	554849
YJR073C	OPI3	OverProducer of Inositol	NC_001142	572315	572935
YJR077C	MIR1		NC_001142	577255	578190
YJR080C	AIM24	Altered Inheritance rate of Mitochondria	NC_001142	580432	581616
YJR085C			NC_001142	585120	585437
YJR089W	BIR1	Baculoviral IAP Repeat-containing protein	NC_001142	587718	590582
YJR091C	JSN1	Just Say No	NC_001142	595061	598336
YJR095W	SFC1	Succinate-Fumarate Carrier	NC_001142	609773	610741
YJR098C			NC_001142	613186	615156
YJR100C	AIM25	Altered Inheritance of Mitochondria	NC_001142	616351	617334
YJR101W	RSM26	Ribosomal Small subunit of Mitochondria	NC_001142	618234	619034
YJR104C	SOD1	SuperOxide Dismutase	NC_001142	622550	623014
YJR111C			NC_001142	635855	636706
YJR113C	RSM7	Ribosomal Small subunit of Mitochondria	NC_001142	638232	638975
YJR117W	STE24	STErile	NC_001142	642007	643368
YJR121W	ATP2	ATP synthase	NC_001142	647607	649142
YJR122W	IBA57	Iron-sulfur cluster assembly factor for Biotin synthase and Aconitase-like mitochondrial proteins	NC_001142	649776	651269
YJR144W	MGM101	Mitochondrial Genome Maintenance	NC_001142	700882	701691
tK(CUU)J			NC_001142	414966	415038
YJR135W-A	TIM8	Translocase of the Inner Mitochondrial membrane	NC_001142	676971	677234
YJL062W-A	COA3	Cytochrome Oxidase Assembly	NC_001142	316723	316980
YJL133C-A			NC_001142	159623	159847
YKL003C	MRP17	Mitochondrial Ribosomal Protein	NC_001143	437097	437492
YKL010C	UFD4	Ubiquitin Fusion Degradation protein	NC_001143	421424	425875
YKL011C	CCE1	Cruciform Cutting Endonuclease	NC_001143	420155	421216
YKL016C	ATP7	ATP synthase	NC_001143	407465	407989
YKL027W			NC_001143	387562	388905
YKL028W	TFA1	Transcription initiation Factor IIA	NC_001143	385758	387206
YKL029C	MAE1	MAlic Enzyme	NC_001143	382716	384725
YKL033W	TTI1	Two Tel2-Interacting protein	NC_001143	375456	378572
YKL037W	AIM26	Altered Inheritance rate of Mitochondria	NC_001143	369365	369721
YKL040C	NFU1	NifU-like protein	NC_001143	361058	361828
YKL055C	OAR1	3-Oxoacyl-[Acyl-carrier-protein] Reductase	NC_001143	335321	336157
YKL056C	TMA19	Translation Machinery Associated	NC_001143	334412	334915
YKL060C	FBA1	FBA1	NC_001143	326408	327487
YKL067W	YNK1	Yeast Nucleoside diphosphate Kinase	NC_001143	314812	315273
YKL070W			NC_001143	306211	306720
YKL081W	TEF4	Translation Elongation Factor	NC_001143	282891	284455
YKL084W	HOT13	Helper Of Tim	NC_001143	280509	280859
YKL085W	MDH1	Malate DeHydrogenase	NC_001143	279123	280127
YKL087C	CYT2		NC_001143	277189	277863
YKL094W	YJU3		NC_001143	263349	264290
YKL106W	AAT1	Aspartate AminoTransferase	NC_001143	237536	238891
YKL113C	RAD27	RADiation sensitive	NC_001143	224727	225875
YKL114C	APN1	APurinic/apyrimidinic eNdonuclease	NC_001143	223352	224455
YKL120W	OAC1	OxaloAcetate Carrier	NC_001143	217344	218318
YKL132C	RMA1	Reduced Mating A	NC_001143	193574	194866
YKL134C	1-Oct	OCTapeptidyl aminopeptidase	NC_001143	189124	191442
YKL137W	CMC1	Cx9C Mitochondrial protein necessary for full assembly of Cytochrome c oxidase	NC_001143	185957	186292
YKL138C	MRPL31	Mitochondrial Ribosomal Protein, Large subunit	NC_001143	185286	185681
YKL141W	SDH3	Succinate DeHydrogenase	NC_001143	179667	180263
YKL148C	SDH1	Succinate DeHydrogenase	NC_001143	169207	171129
YKL150W	MCR1	Mitochondrial NADH-Cytochrome b5 Reductase	NC_001143	166544	167452
YKL152C	GPM1	Glycerate PhosphoMutase	NC_001143	163642	164385
YKL155C	RSM22	Ribosomal Small subunit of Mitochondria	NC_001143	159456	161342
YKL157W	APE2	AminoPEptidase	NC_001143	154991	158232
YKL162C			NC_001143	147630	148838
YKL167C	MRP49	Mitochondrial Ribosomal Protein	NC_001143	133721	134134
YKL170W	MRPL38	Mitochondrial Ribosomal Protein, Large subunit	NC_001143	130634	131050
YKL182W	FAS1	Fatty Acid Synthetase	NC_001143	100671	106826
YKL187C			NC_001143	89284	91536
YKL192C	ACP1	Acyl Carrier Protein	NC_001143	80160	80537
YKL194C	MST1	Mitochondrial aminoacyl-tRNA Synthetase, Threonine	NC_001143	77258	78646
YKL195W	MIA40	Mitochondrial intermembrane space Import and Assembly	NC_001143	75821	77032
YKL196C	YKT6		NC_001143	74932	75534
YKL203C	TOR2	Target Of Rapamycin	NC_001143	55935	63359
YKL205W	LOS1	Loss Of Suppression	NC_001143	50051	53353
YKL208W	CBT1	Cytochrome B Termination	NC_001143	47157	47972
YKL212W	SAC1	Suppressor of ACtin	NC_001143	34543	36414
YKL217W	JEN1		NC_001143	22234	24084
YKR001C	VPS1	Vacuolar Protein Sorting	NC_001143	440608	442722
YKR006C	MRPL13	Mitochondrial Ribosomal Protein, Large subunit	NC_001143	450423	451217
YKR010C	TOF2	TOpoisomerase I-interacting Factor	NC_001143	458924	461239
YKR016W	FCJ1	Formation of Crista Junctions	NC_001143	469717	471339
YKR019C	IRS4	Increased rDNA Silencing	NC_001143	476216	478063
YKR023W			NC_001143	483419	485011
YKR027W	BCH2	Bud7 and Chs6 Homolog	NC_001143	491364	493661
YKR036C	CAF4	CCR4 Associated Factor	NC_001143	508702	510633
YKR042W	UTH1	yoUTH	NC_001143	519527	520624
YKR049C	FMP46	Found in Mitochondrial Proteome	NC_001143	526830	527231
YKR052C	MRS4	Mitochondrial RNA Splicing	NC_001143	532550	533464
YKR063C	LAS1	Lethal in the Absence of SSD1-v	NC_001143	560789	562297
YKR064W	OAF3	Oleate Activated transcription Factor	NC_001143	562547	565138
YKR065C	PAM17	Presequence translocase-Associated Motor	NC_001143	565299	565892
YKR066C	CCP1	Cytochrome c Peroxidase	NC_001143	566113	567198
YKR070W			NC_001143	573574	574632
YKR071C	DRE2	Derepressed for Ribosomal protein S14 Expression	NC_001143	574934	575980
YKR079C	TRZ1	tRNase Z	NC_001143	586789	589305
YKR085C	MRPL20	Mitochondrial Ribosomal Protein, Large subunit	NC_001143	599094	599681
YKR087C	OMA1	Overlapping activity with M-AAA protease	NC_001143	603195	604232
YKR094C	RPL40B	Ribosomal Protein of the Large subunit	NC_001143	617996	618750
tK(CUU)K			NC_001143	202999	203071
YKL053C-A	MDM35	Mitochondrial Distribution and Morphology	NC_001143	339182	339442
YLL001W	DNM1	DyNaMin-related	NC_001144	147890	150163
YLL006W	MMM1	Maintenance of Mitochondrial Morphology	NC_001144	136586	137866
YLL009C	COX17	Cytochrome c OXidase	NC_001144	131205	131414
YLL013C	PUF3	PUmilio-homology domain Family	NC_001144	122075	124714
YLL024C	SSA2	Stress-Seventy subfamily A	NC_001144	95566	97485
YLL027W	ISA1	Iron Sulfur Assembly	NC_001144	87403	88155
YLL036C	PRP19	Pre-RNA Processing	NC_001144	66745	68256
YLL040C	VPS13	Vacuolar Protein Sorting	NC_001144	54211	63645
YLL041C	SDH2	Succinate DeHydrogenase	NC_001144	53131	53931
YLL060C	GTT2	GlutaThione Transferase	NC_001144	21138	21839
YLR001C			NC_001144	151389	153977
YLR008C	PAM18	Presequence translocase-Associated Motor	NC_001144	165577	166083
YLR038C	COX12	Cytochrome c OXidase	NC_001144	224921	225172
YLR059C	REX2	Rna EXonuclease	NC_001144	259738	260547
YLR067C	PET309	PETite colonies	NC_001144	267813	270710
YLR069C	MEF1	Mitochondrial Elongation Factor	NC_001144	271630	273915
YLR077W	FMP25	Found in Mitochondrial Proteome	NC_001144	283872	285623
YLR084C	RAX2		NC_001144	296589	300251
YLR087C	CSF1	Cold Sensitive for Fermentation	NC_001144	306855	315731
YLR089C	ALT1	ALanine Transaminase	NC_001144	318237	320015
YLR090W	XDJ1		NC_001144	320701	322080
YLR091W	GEP5	GEnetic interactors of Prohibitins	NC_001144	322297	323178
YLR100W	ERG27	ERGosterol biosynthesis	NC_001144	341810	342853
YLR105C	SEN2	Splicing ENdonuclease	NC_001144	347047	348180
YLR106C	MDN1	MiDasiN	NC_001144	349006	363738
YLR132C	USB1	U Six Biogenesis	NC_001144	407283	408155
YLR139C	SLS1	Sigma Like Sequence	NC_001144	421542	423473
YLR142W	PUT1	Proline UTilization	NC_001144	425186	426616
YLR163C	MAS1	Mitochondrial ASsembly	NC_001144	491866	493254
YLR164W			NC_001144	493883	494389
YLR165C	PUS5	PseudoUridine Synthase	NC_001144	494494	495258
YLR168C	UPS2	UnProceSsed	NC_001144	499578	500270
YLR183C	TOS4	Target Of Sbf	NC_001144	520543	522012
YLR188W	MDL1	MultiDrug resistance-Like	NC_001144	528300	530387
YLR190W	MMR1	Mitochondrial Myo2p Receptor-related	NC_001144	535214	536689
YLR193C	UPS1	UnProceSsed	NC_001144	540009	540536
YLR201C	COQ9	COenzyme Q	NC_001144	549511	550293
YLR203C	MSS51	Mitochondrial Splicing Suppressor	NC_001144	550650	551960
YLR204W	QRI5		NC_001144	552270	552605
YLR218C	COA4	Cytochrome Oxidase Assembly factor	NC_001144	573466	573918
YLR239C	LIP2	LIPoyl ligase	NC_001144	616332	617318
YLR247C	IRC20	Increased Recombination Centers	NC_001144	628684	633354
YLR251W	SYM1	Stress-inducible Yeast Mpv17	NC_001144	641464	642057
YLR253W			NC_001144	642627	644336
YLR259C	HSP60	Heat Shock Protein	NC_001144	663284	665002
YLR270W	DCS1	DeCapping Scavenger	NC_001144	681186	682238
YLR281C			NC_001144	704493	704960
YLR283W			NC_001144	705186	706130
YLR289W	GUF1	Gtpase of Unknown Function	NC_001144	715089	717026
YLR290C			NC_001144	717145	717978
YLR291C	GCD7	General Control Nonderepressible	NC_001144	718317	719462
YLR295C	ATP14	ATP synthase	NC_001144	721999	722373
YLR304C	ACO1	ACOnitase	NC_001144	735212	737548
YLR305C	STT4	STaurosporine and Temperature sensitive	NC_001144	738161	743863
YLR312W-A	MRPL15	Mitochondrial Ribosomal Protein, Large subunit	NC_001144	759480	760241
YLR335W	NUP2	NUclear Pore	NC_001144	797430	799592
YLR342W	FKS1	FK506 Sensitivity	NC_001144	809997	815627
YLR346C			NC_001144	822287	822592
YLR348C	DIC1	DIcarboxylate Carrier	NC_001144	826977	827873
YLR351C	NIT3	NITrilase superfamily	NC_001144	829489	830364
YLR355C	ILV5	IsoLeucine-plus-Valine requiring	NC_001144	838066	839253
YLR356W	ATG33	AuTophaGy related	NC_001144	840321	840914
YLR368W	MDM30	Mitochondrial Distribution and Morphology	NC_001144	857540	859336
YLR369W	SSQ1	Stress-Seventy subfamily Q	NC_001144	859552	861525
YLR370C	ARC18	ARp2/3 Complex subunit	NC_001144	861718	862254
YLR380W	CSR1	Chs5 Spa2 Rescue	NC_001144	878282	879508
YLR382C	NAM2	Nuclear Accommodation of Mitochondria	NC_001144	882067	884751
YLR383W	SMC6	Structural Maintenance of Chromosomes	NC_001144	885288	888632
YLR390W	ECM19	ExtraCellular Mutant	NC_001144	903066	903404
YLR393W	ATP10	ATP synthase	NC_001144	907079	907918
YLR395C	COX8	Cytochrome c OXidase	NC_001144	909729	909965
YLR419W			NC_001144	958428	962735
YLR424W	SPP382	Suppressor of PrP38 #2	NC_001144	973395	975521
YLR426W	TDA5	Topoisomerase I Damage Affected	NC_001144	987062	988113
YLR439W	MRPL4	Mitochondrial Ribosomal Protein, Large subunit	NC_001144	1014491	1015450
YLR442C	SIR3	Silent Information Regulator	NC_001144	1019315	1022251
YLR454W	FMP27	Found in Mitochondrial Proteome	NC_001144	1043998	1051884
YLR390W-A	CCW14	Covalently linked Cell Wall protein	NC_001144	903724	904440
tQ(UUG)L			NC_001144	448650	448721
YLL018C-A	COX19	Cytochrome c OXidase	NC_001144	108676	108972
YLR154W-C	TAR1	Transcript Antisense to Ribosomal RNA	NC_001144	454696	455070
YML001W	YPT7	Yeast Protein Two	NC_001145	267174	267800
YML008C	ERG6	ERGosterol biosynthesis	NC_001145	251839	252990
YML009C	MRPL39	Mitochondrial Ribosomal Protein, Large subunit	NC_001145	251304	251516
YML010W	SPT5	SuPpressor of Ty's	NC_001145	247677	250868
YML013W	UBX2	UBiquitin regulatory X	NC_001145	244149	245903
YML021C	UNG1	Uracil DNA N-Glycosylase	NC_001145	229734	230813
YML025C	YML6		NC_001145	224406	225365
YML026C	RPS18B	Ribosomal Protein of the Small subunit	NC_001145	222987	223828
YML030W	AIM31	Altered Inheritance rate of Mitochondria	NC_001145	216435	216914
YML042W	CAT2	Carnitine AcetylTransferase	NC_001145	192788	194800
YML048W	GSF2	Glucose Signaling Factor	NC_001145	178426	179637
YML052W	SUR7		NC_001145	170402	171310
YML054C	CYB2	CYtochrome B	NC_001145	165533	167308
YML060W	OGG1	8-OxoGuanine Glycosylase/lyase	NC_001145	151871	153001
YML061C	PIF1	Petite Integration Frequency	NC_001145	148953	151532
YML072C	TCB3	Three Calcium and lipid Binding domains (TriCalBins)	NC_001145	124730	129367
YML076C	WAR1	Weak Acid Resistance	NC_001145	112513	115347
YML078W	CPR3	Cyclosporin-sensitive Proline Rotamase	NC_001145	111002	111550
YML086C	ALO1	D-Arabinono-1,4-Lactone Oxidase	NC_001145	95791	97371
YML091C	RPM2	RNase P Mitochondrial	NC_001145	87123	90731
YML092C	PRE8	PRoteinase yscE	NC_001145	85987	86739
YML110C	COQ5	COenzyme Q	NC_001145	50031	50954
YML120C	NDI1	NADH Dehydrogenase Internal	NC_001145	28266	29807
YML128C	MSC1	Meiotic Sister-Chromatid recombination	NC_001145	15135	16676
YML129C	COX14	Cytochrome c OXidase	NC_001145	14541	14753
YML133C			NC_001145	461	4684
YMR002W	MIC17	Mitochondrial Intermembrane space Cysteine motif protein of 17 kDa	NC_001145	272193	272663
YMR003W	AIM34	Altered Inheritance rate of Mitochondria	NC_001145	273118	273714
YMR023C	MSS1	Mitochondrial Splicing System	NC_001145	319437	321017
YMR024W	MRPL3	Mitochondrial Ribosomal Protein, Large subunit	NC_001145	321875	323047
YMR030W	RSF1	ReSpiration Factor	NC_001145	330793	331923
YMR031C	EIS1	EISosome	NC_001145	332212	334743
YMR035W	IMP2	Inner Membrane Protease	NC_001145	341142	341675
YMR038C	CCS1	Copper Chaperone for SOD1	NC_001145	347511	348260
YMR056C	AAC1	ADP/ATP Carrier	NC_001145	387315	388244
YMR060C	SAM37	Sorting and Assembly Machinery	NC_001145	391532	392515
YMR061W	RNA14	RNA synthesis	NC_001145	392755	394788
YMR062C	ARG7	ARGinine requiring	NC_001145	395054	396379
YMR064W	AEP1	ATPase ExPression	NC_001145	397903	399459
YMR065W	KAR5	KARyogamy	NC_001145	399702	401216
YMR066W	SOV1	Synthesis Of Var	NC_001145	401541	404237
YMR072W	ABF2	ARS-Binding Factor	NC_001145	411569	412120
YMR078C	CTF18	Chromosome Transmission Fidelity	NC_001145	422503	424728
YMR083W	ADH3	Alcohol DeHydrogenase	NC_001145	434788	435915
YMR089C	YTA12	Yeast Tat-binding Analog	NC_001145	445609	448086
YMR097C	MTG1	MiTochondrial GTPase	NC_001145	459424	460527
YMR098C	ATP25	ATPase	NC_001145	460771	462609
YMR108W	ILV2	IsoLeucine-plus-Valine requiring	NC_001145	484084	486147
YMR110C	HFD1	Homolog of Fatty aldehyde Dehydrogenase	NC_001145	490394	491992
YMR115W	MGR3	Mitochondrial Genome Required	NC_001145	497704	499209
YMR128W	ECM16	ExtraCellular Mutant	NC_001145	523696	527499
YMR129W	POM152	POre Membrane	NC_001145	527804	531817
YMR145C	NDE1	NADH Dehydrogenase, External	NC_001145	554793	556475
YMR150C	IMP1	Inner Membrane Protease	NC_001145	561956	562528
YMR152W	YIM1		NC_001145	563096	564193
YMR157C	AIM36	Altered Inheritance rate of Mitochondria	NC_001145	571277	572044
YMR158W	MRPS8	Mitochondrial Ribosomal Protein, Small subunit	NC_001145	572248	572715
YMR166C			NC_001145	593367	594473
YMR167W	MLH1	MutL Homolog	NC_001145	594886	597195
YMR177W	MMT1	Mitochondrial Metal Transporter	NC_001145	616566	618098
YMR186W	HSC82		NC_001145	632355	634472
YMR188C	MRPS17	Mitochondrial Ribosomal Protein, Small subunit	NC_001145	636291	637004
YMR189W	GCV2	GlyCine cleaVage	NC_001145	637500	640604
YMR192W	GYL1	GYp Like	NC_001145	647118	649280
YMR193W	MRPL24	Mitochondrial Ribosomal Protein, Large subunit	NC_001145	650036	650812
YMR203W	TOM40	Translocase of the Outer Mitochondrial membrane	NC_001145	668492	669655
YMR205C	PFK2	PhosphoFructoKinase	NC_001145	671887	674766
YMR207C	HFA1		NC_001145	677193	683564
YMR211W	DML1	Drosophila melanogaster Misato-Like protein	NC_001145	689083	690510
YMR212C	EFR3	PHO Eighty Five Requiring	NC_001145	690695	693043
YMR221C		Found in Mitochondrial Proteome	NC_001145	713931	715445
YMR224C	MRE11	Meiotic REcombination	NC_001145	718575	720653
YMR225C	MRPL44	Mitochondrial Ribosomal Protein, Large subunit	NC_001145	720960	721403
YMR228W	MTF1	Mitochondrial Transcription Factor	NC_001145	724626	725651
YMR232W	FUS2	cell FUSion	NC_001145	736926	738959
YMR241W	YHM2	Yeast suppressor of HM mutant	NC_001145	751961	752905
YMR252C			NC_001145	775315	775719
YMR256C	COX7	Cytochrome c OXidase	NC_001145	778945	779127
YMR257C	PET111	PETite colonies	NC_001145	779629	782031
YMR264W	CUE1	Coupling of Ubiquitin conjugation to ER degradation	NC_001145	795805	796416
YMR267W	PPA2	PyroPhosphatAse	NC_001145	801772	802704
YMR282C	AEP2	ATPase ExPression	NC_001145	833356	835098
YMR286W	MRPL33	Mitochondrial Ribosomal Protein, Large subunit	NC_001145	841942	842202
YMR287C	DSS1	Deletion of SUV3 Supressor	NC_001145	842436	845345
YMR293C	HER2	Hmg2p ER Remodeling	NC_001145	855399	856793
YMR301C	ATM1	ABC Transporter, Mitochondrial	NC_001145	867555	869627
YMR302C	YME2	Yeast Mitochondrial Escape	NC_001145	870073	872625
YMR306W	FKS3		NC_001145	881159	886516
YMR307W	GAS1	Glycophospholipid-Anchored Surface protein	NC_001145	887003	888682
YMR314W	PRE5	PRoteinase yscE	NC_001145	901709	902413
tK(CUU)M			NC_001145	480621	480693
tQ(CUG)M	CDC65	Cell Division Cycle	NC_001145	808246	808317
YML081C-A	ATP18	ATP synthase	NC_001145	103983	104162
YML007C-A			NC_001145	253162	253272
YMR194C-B	CMC4	Cx9C Motif-Containing protein	NC_001145	652594	652887
YNL003C	PET8	PETite colonies	NC_001146	624975	625829
YNL005C	MRP7	Mitochondrial Ribosomal Protein	NC_001146	621313	622428
YNL009W	IDP3	Isocitrate Dehydrogenase, NADP-specific	NC_001146	614821	616083
YNL026W	SAM50	Sorting and Assembly Machinery	NC_001146	581920	583374
YNL037C	IDH1	Isocitrate DeHydrogenase	NC_001146	557920	559002
YNL052W	COX5A	Cytochrome c OXidase	NC_001146	531725	532186
YNL055C	POR1	PORin	NC_001146	517994	518845
YNL063W	MTQ1	Methyltransferase	NC_001146	507758	508702
YNL066W	SUN4		NC_001146	501515	502777
YNL070W	TOM7	Translocase of the Outer Mitochondrial membrane	NC_001146	493366	493548
YNL071W	LAT1		NC_001146	491523	492971
YNL073W	MSK1	Mitochondrial aminoacyl-tRNA Synthetase, lysine (K)	NC_001146	488386	490116
YNL077W	APJ1	Anti-Prion DnaJ	NC_001146	481391	482977
YNL081C	SWS2	Sick Without Securin	NC_001146	476188	476619
YNL083W	SAL1	Suppressor of Aac2 Lethality	NC_001146	471377	472861
YNL088W	TOP2	TOPoisomerase	NC_001146	457704	461990
YNL100W	AIM37	Altered Inheritance rate of Mitochondria	NC_001146	437613	438317
YNL102W	POL1	POLymerase	NC_001146	430087	434493
YNL104C	LEU4	LEUcine biosynthesis	NC_001146	424895	426754
YNL112W	DBP2	Dead Box Protein	NC_001146	413639	416281
YNL121C	TOM70	Translocase of the Outer Mitochondrial membrane	NC_001146	398684	400537
YNL122C			NC_001146	398023	398370
YNL125C	ESBP6		NC_001146	390146	392167
YNL130C	CPT1	CholinePhosphoTransferase	NC_001146	379558	380831
YNL131W	TOM22	Translocase of the Outer Mitochondrial membrane	NC_001146	378767	379225
YNL135C	FPR1	Fk 506-sensitive Proline Rotamase	NC_001146	371882	372226
YNL137C	NAM9	Nuclear Accommodation of Mitochondria	NC_001146	368595	370055
YNL144C			NC_001146	352820	355042
YNL168C	FMP41	Found in Mitochondrial Proteome	NC_001146	318030	318809
YNL169C	PSD1	PhosphatidylSerine Decarboxylase	NC_001146	316169	317671
YNL177C	MRPL22	Mitochondrial Ribosomal Protein, Large subunit	NC_001146	303686	304615
YNL185C	MRPL19	Mitochondrial Ribosomal Protein, Large subunit	NC_001146	292193	292669
YNL195C			NC_001146	271523	272308
YNL200C			NC_001146	263713	264453
YNL208W			NC_001146	254418	255017
YNL211C			NC_001146	250055	250315
YNL213C	RRG9	Required for Respiratory Growth	NC_001146	246460	247104
YNL227C	JJJ1	J-protein (Type III)	NC_001146	220659	222431
YNL239W	LAP3	Leucine AminoPeptidases	NC_001146	200569	201933
YNL249C	MPA43	Multicopy PDC1 Activator	NC_001146	179394	181022
YNL250W	RAD50	RADiation sensitive	NC_001146	175410	179348
YNL252C	MRPL17	Mitochondrial Ribosomal Protein, Large subunit	NC_001146	171441	172286
YNL256W	FOL1	FOLic acid synthesis	NC_001146	164623	167097
YNL268W	LYP1		NC_001146	138550	140385
YNL274C	GOR1	GlyOxylate Reductase	NC_001146	121118	122170
YNL284C	MRPL10	Mitochondrial Ribosomal Protein, Large subunit	NC_001146	103134	104102
YNL292W	PUS4	PseudoUridine Synthase	NC_001146	82806	84017
YNL305C	BXI1	BaX Inhibitor	NC_001146	58898	59791
YNL306W	MRPS18	Mitochondrial Ribosomal Protein, Small subunit	NC_001146	58155	58808
YNL310C	ZIM17	ZInc finger Motif protein of 17 kDa	NC_001146	51907	52431
YNL315C	ATP11	ATP synthase	NC_001146	43324	44280
YNL318C	HXT14	HeXose Transporter	NC_001146	38707	40329
YNL320W			NC_001146	37700	38554
YNL328C	MDJ2		NC_001146	22834	23274
YNR001C	CIT1	CITrate synthase	NC_001146	629622	631061
YNR002C	ATO2	Ammonia (Ammonium) Transport Outward	NC_001146	633008	633856
YNR003C	RPC34	RNA Polymerase C	NC_001146	634344	635297
YNR016C	ACC1	Acetyl-CoA Carboxylase	NC_001146	654673	661374
YNR017W	TIM23	Translocase of the Inner Mitochondrial membrane	NC_001146	662913	663581
YNR018W	AIM38	Altered Inheritance rate of Mitochondria	NC_001146	664270	664944
YNR020C	ATP23		NC_001146	667410	668222
YNR022C	MRPL50	Mitochondrial Ribosomal Protein, Large subunit	NC_001146	669774	670193
YNR036C	MRPS12	Mitochondrial Ribosomal Protein, Small subunit	NC_001146	694361	694822
YNR037C	RSM19	Ribosomal Small subunit of Mitochondria	NC_001146	695052	695327
YNR040W			NC_001146	699690	700460
YNR041C	COQ2	COenzyme Q	NC_001146	700541	701659
YNR045W	PET494	PETite colonies	NC_001146	706139	707608
YNR055C	HOL1	HistidinOl	NC_001146	728426	730186
YNR070W	PDR18	Pleiotropic Drug Resistance	NC_001146	765375	769376
YNR074C	AIF1	Apoptosis-Inducing Factor	NC_001146	777602	778738
YOL008W	COQ10	COenzyme Q	NC_001147	310312	310935
YOL009C	MDM12	Mitochondrial Distribution and Morphology	NC_001147	309324	310139
YOL021C	DIS3	homolog of S. pombe dis3 (chromosome DISjunction)	NC_001147	282421	285426
YOL023W	IFM1	Initiation Factor of Mitochondria	NC_001147	278056	280086
YOL025W	LAG2	Longevity Assurance Gene	NC_001147	274957	276939
YOL026C	MIM1	Mitochondrial IMport	NC_001147	274012	274353
YOL027C	MDM38	Mitochondrial Distribution and Morphology	NC_001147	272003	273724
YOL033W	MSE1	Mitochondrial aminoacyl-tRNA Synthetase, Glutamate (E)	NC_001147	263475	265085
YOL038W	PRE6	PRoteinase yscE	NC_001147	255337	256101
YOL042W	NGL1		NC_001147	249825	250916
YOL045W	PSK2	Pas domain-containing Serine/threonine protein Kinase	NC_001147	243497	246802
YOL059W	GPD2	Glycerol-3-Phosphate Dehydrogenase	NC_001147	217126	218448
YOL071W	EMI5	Early Meiotic Induction	NC_001147	196507	196995
YOL081W	IRA2	Inhibitory Regulator of the RAS-cAMP pathway	NC_001147	171070	180309
YOL089C	HAL9	HALotolerance	NC_001147	150398	153490
YOL095C	HMI1	Helicase in MItochondria	NC_001147	139227	141347
YOL096C	COQ3	COenzyme Q	NC_001147	138107	139045
YOL109W	ZEO1	ZEOcin resistance	NC_001147	110297	110638
YOL129W	VPS68	Vacuolar Protein Sorting	NC_001147	77560	78114
YOL140W	ARG8	ARGinine requiring	NC_001147	58759	60030
YOL141W	PPM2	Protein Phosphatase Methyltransferase	NC_001147	56452	58539
YOR004W	UTP23	U Three-associated Protein	NC_001147	333592	334356
YOR011W	AUS1	ABC protein involved in Uptake of Sterols	NC_001147	349679	353863
YOR017W	PET127	PETite colonies	NC_001147	361412	363814
YOR020C	HSP10	Heat Shock Protein	NC_001147	370524	370844
YOR022C			NC_001147	373710	375857
YOR037W	CYC2	CYtochrome C	NC_001147	401555	402655
YOR040W	GLO4	GLyOxalase	NC_001147	407064	407921
YOR045W	TOM6	Translocase of the Outer Mitochondrial membrane	NC_001147	413852	414037
YOR048C	RAT1	Ribonucleic Acid Trafficking	NC_001147	418630	421650
YOR065W	CYT1		NC_001147	447439	448368
YOR070C	GYP1	Gtpase-activating protein for YPt1p	NC_001147	455907	457820
YOR086C	TCB1	Three Calcium and lipid Binding domains (TriCalBins)	NC_001147	483219	486779
YOR089C	VPS21	Vacuolar Protein Sorting	NC_001147	490196	490828
YOR090C	PTC5	Phosphatase Two C	NC_001147	491123	492841
YOR100C	CRC1	CaRnitine Carrier	NC_001147	513295	514278
YOR108W	LEU9	LEUcine biosynthesis	NC_001147	523027	524841
YOR125C	CAT5	CATabolite repression	NC_001147	559030	559731
YOR130C	ORT1	ORnithine Transporter	NC_001147	569929	570807
YOR136W	IDH2	Isocitrate DeHydrogenase	NC_001147	580250	581359
YOR142W	LSC1	Ligase of Succinyl-CoA	NC_001147	593057	594046
YOR144C	ELG1	Enhanced Level of Genomic instability	NC_001147	602717	605092
YOR147W	MDM32	Mitochondrial Distribution and Morphology	NC_001147	606607	608475
YOR150W	MRPL23	Mitochondrial Ribosomal Protein, Large subunit	NC_001147	611999	612490
YOR151C	RPB2	RNA Polymerase B	NC_001147	612997	616671
YOR153W	PDR5	Pleiotropic Drug Resistance	NC_001147	619840	624375
YOR158W	PET123	PETite colonies	NC_001147	632164	633120
YOR168W	GLN4	GLutamiNe metabolism	NC_001147	649303	651732
YOR176W	HEM15	HEMe biosynthesis	NC_001147	662401	663582
YOR187W	TUF1		NC_001147	684030	685343
YOR188W	MSB1	Multicopy Suppressor of a Budding defect	NC_001147	685767	689180
YOR191W	ULS1	Ubiquitin Ligase for SUMO conjugates	NC_001147	692475	697334
YOR196C	LIP5	LIPoic acid	NC_001147	715593	716837
YOR201C	MRM1	Mitochondrial rRNA Methyltransferase	NC_001147	720470	721708
YOR205C	GEP3	GEnetic interactors of Prohibitins	NC_001147	725564	727234
YOR206W	NOC2	NucleOlar Complex associated	NC_001147	727512	729644
YOR211C	MGM1	Mitochondrial Genome Maintenance	NC_001147	738924	741569
YOR215C	AIM41	Altered Inheritance of Mitochondria	NC_001147	746725	747282
YOR221C	MCT1	Malonyl-CoA:ACP Transferase	NC_001147	756476	757558
YOR222W	ODC2	OxoDicarboxylate Carrier	NC_001147	758330	759253
YOR226C	ISU2	IscU homolog	NC_001147	761614	762084
YOR227W	HER1	Hmg2p ER Remodeling	NC_001147	762825	766565
YOR228C			NC_001147	766869	767777
YOR232W	MGE1	Mitochondrial GrpE	NC_001147	774573	775259
YOR241W	MET7	METhionine requiring	NC_001147	786995	788641
YOR254C	SEC63	SECretory	NC_001147	805032	807023
YOR266W	PNT1	PeNTamidine resistance	NC_001147	821023	822294
YOR271C	FSF1	Fungal SideroFlexin 1	NC_001147	831059	832042
YOR274W	MOD5	tRNA MODification	NC_001147	837674	838960
YOR285W	RDL1	RhoDanese-Like protein	NC_001147	849635	850054
YOR286W	RDL2	RhoDanese-Like protein	NC_001147	850280	850729
YOR297C	TIM18	Translocase of the Inner Mitochondrial membrane	NC_001147	874743	875321
YOR305W	RRG7	Required for Respiratory Growth	NC_001147	889022	889750
YOR316C	COT1	CObalt Toxicity	NC_001147	906236	907555
YOR317W	FAA1	Fatty Acid Activation	NC_001147	909343	911445
YOR330C	MIP1	MItochondrial DNA Polymerase	NC_001147	939621	943385
YOR334W	MRS2	Mitochondrial RNA Splicing	NC_001147	944596	946008
YOR335C	ALA1	ALAnyl-tRNA synthetase	NC_001147	946233	949109
YOR346W	REV1	REVersionless	NC_001147	981828	984785
YOR347C	PYK2	PYruvate Kinase	NC_001147	984942	986462
YOR350C	MNE1		NC_001147	992864	994855
YOR354C	MSC6	Meiotic Sister-Chromatid recombination	NC_001147	1001147	1003225
YOR355W	GDS1		NC_001147	1005137	1006705
YOR356W	CIR2	Changed Intracellular Redox state	NC_001147	1007221	1009116
YOR362C	PRE10	PRoteinase yscE	NC_001147	1017880	1018746
YOR374W	ALD4	ALdehyde Dehydrogenase	NC_001147	1039840	1041399
YOR384W	FRE5	Ferric REductase	NC_001147	1061564	1063648
YOR386W	PHR1	PHotoreactivation Repair deficient	NC_001147	1066839	1068536
YOR298C-A	MBF1	Multiprotein Bridging Factor	NC_001147	877230	877685
YOL077W-A	ATP19	ATP synthase	NC_001147	185438	185644
YOR020W-A			NC_001147	371685	371957
YPL004C	LSP1	Long chain bases Stimulate Phosphorylation	NC_001148	550632	551657
YPL005W	AEP3	ATPase ExPression	NC_001148	548486	550306
YPL013C	MRPS16	Mitochondrial Ribosomal Protein, Small subunit	NC_001148	528985	529350
YPL029W	SUV3	SUppressor of Var1	NC_001148	495506	497719
YPL036W	PMA2	Plasma Membrane ATPase	NC_001148	482843	485686
YPL040C	ISM1	Isoleucyl tRNA Synthetase of Mitochondria	NC_001148	475993	479001
YPL059W	GRX5	GlutaRedoXin	NC_001148	444579	445031
YPL060W	MFM1	Mrs2 Function Modulating factor	NC_001148	434523	435764
YPL061W	ALD6	ALdehyde Dehydrogenase	NC_001148	432588	434090
YPL063W	TIM50	Translocase of the Inner Mitochondrial membrane	NC_001148	429939	431369
YPL069C	BTS1	Bet Two Suppressor	NC_001148	422885	423892
YPL072W	UBP16	UBiquitin-specific Protease	NC_001148	418512	420011
YPL078C	ATP4	ATP synthase	NC_001148	408010	408744
YPL082C	MOT1	Modifier of Transcription	NC_001148	398480	404083
YPL083C	SEN54	Splicing ENdonuclease	NC_001148	396702	398105
YPL091W	GLR1		NC_001148	375502	376953
YPL096W	PNG1	Peptide N-Glycanase	NC_001148	366927	368018
YPL097W	MSY1	Mitochondrial aminoacyl-tRNA Synthetase, tyrosine (Y)	NC_001148	364952	366430
YPL099C	AIM43	Altered Inheritance rate of Mitochondria	NC_001148	363520	364068
YPL103C	FMP30	Found in Mitochondrial Proteome	NC_001148	358000	359406
YPL104W	MSD1	Mitochondrial aminoacyl-tRNA Synthetase, Aspartate (D)	NC_001148	355700	357676
YPL105C	SYH1	SmY2 Homolog	NC_001148	352863	355412
YPL107W			NC_001148	349119	349865
YPL109C			NC_001148	345264	347389
YPL118W	MRP51	Mitochondrial Ribosomal Protein	NC_001148	326628	327662
YPL132W	COX11	Cytochrome c OXidase	NC_001148	301716	302618
YPL134C	ODC1	OxoDicarboxylate Carrier	NC_001148	298571	299503
YPL135W	ISU1	IscU homolog	NC_001148	297553	298050
YPL137C	GIP3	Glc7 Interacting Protein	NC_001148	292817	296647
YPL148C	PPT2	Phosphopantetheine:Protein Transferase	NC_001148	272294	272815
YPL154C	PEP4	carboxyPEPtidase Y-deficient	NC_001148	259714	260931
YPL155C	KIP2	KInesin related Protein	NC_001148	257216	259336
YPL159C	PET20	PETite colonies	NC_001148	250907	251668
YPL167C	REV3	REVersionless	NC_001148	232593	237107
YPL168W			NC_001148	231217	232509
YPL172C	COX10	Cytochrome c OXidase	NC_001148	224353	225741
YPL173W	MRPL40	Mitochondrial Ribosomal Protein, Large subunit	NC_001148	223143	224036
YPL186C	UIP4	Ulp1 Interacting Protein	NC_001148	194512	195426
YPL188W	POS5	PerOxide Sensitive	NC_001148	191406	192650
YPL196W	OXR1	OXidation Resistance	NC_001148	175043	175864
YPL202C	AFT2	Activator of Fe (iron) Transcription	NC_001148	168088	169338
YPL206C	PGC1	Phosphatidyl Glycerol phospholipase C	NC_001148	162632	163597
YPL215W	CBP3	Cytochrome B mRNA Processing	NC_001148	147416	148423
YPL217C	BMS1	BMh Sensitive	NC_001148	139620	143171
YPL222W	FMP40	Found in Mitochondrial Proteome	NC_001148	130162	132228
YPL224C	MMT2	Mitochondrial Metal Transporter	NC_001148	126634	128088
YPL226W	NEW1	Nu+	NC_001148	121767	125357
YPL231W	FAS2	Fatty Acid Synthetase	NC_001148	108652	114315
YPL252C	YAH1	Yeast Adrenodoxin Homolog	NC_001148	73363	73881
YPL262W	FUM1	FUMarase	NC_001148	47336	48802
YPL270W	MDL2	MultiDrug resistance-Like	NC_001148	30482	32803
YPL271W	ATP15	ATP synthase	NC_001148	30079	30267
YPL283C	YRF1-7		NC_001148	280	6007
YPR001W	CIT3	CITrate synthase	NC_001148	556377	557837
YPR002W	PDH1	prpD Homolog	NC_001148	558385	559935
YPR004C	AIM45	Altered Inheritance rate of Mitochondria	NC_001148	564007	565041
YPR006C	ICL2	IsoCitrate Lyase	NC_001148	567269	568996
YPR011C			NC_001148	583062	584042
YPR020W	ATP20	ATP synthase	NC_001148	599870	600217
YPR021C	AGC1	Aspartate-Glutamate Carrier	NC_001148	600649	603357
YPR024W	YME1	Yeast Mitochondrial Escape	NC_001148	610481	612724
YPR025C	CCL1		NC_001148	613377	614558
YPR033C	HTS1	Histidine-Trna Synthetase	NC_001148	637379	639019
YPR047W	MSF1	Mitochondrial aminoacyl-tRNA Synthetase, Phenylalanine (F)	NC_001148	657529	658938
YPR048W	TAH18	Top1T722A mutant Hypersensitive	NC_001148	659182	661053
YPR054W	SMK1		NC_001148	666280	667446
YPR058W	YMC1	Yeast Mitochondrial Carrier	NC_001148	673751	674674
YPR061C	JID1	DnaJ protein Involved in ER-associated Degradation	NC_001148	675977	676882
YPR067W	ISA2	Iron Sulfur Assembly	NC_001148	682220	682777
YPR080W	TEF1	Translation Elongation Factor	NC_001148	700594	701970
YPR083W	MDM36	Mitochondrial Distribution and Morphology	NC_001148	704854	706593
YPR095C	SYT1	Suppressor of ypt3	NC_001148	721037	724717
YPR097W			NC_001148	725394	728615
YPR098C			NC_001148	728947	729528
YPR100W	MRPL51	Mitochondrial Ribosomal Protein, Large subunit	NC_001148	729791	730213
YPR113W	PIS1	Phosphatidyl Inositol Synthase	NC_001148	752257	752919
YPR116W	RRG8	Required for Respiratory Growth	NC_001148	758648	759481
YPR125W	YLH47	Yeast LETM1 Homolog of 47 kD	NC_001148	787961	789325
YPR134W	MSS18	Mitochondrial Splicing System	NC_001148	798051	798857
YPR140W	TAZ1	TAfaZzin	NC_001148	814391	815536
YPR149W	NCE102	NonClassical Export	NC_001148	829918	830439
YPR151C	SUE1		NC_001148	831055	831675
YPR155C	NCA2	Nuclear Control of ATPase	NC_001148	835563	837413
YPR165W	RHO1	Ras HOmolog	NC_001148	875368	875997
YPR166C	MRP2	Mitochondrial Ribosomal Protein	NC_001148	876282	876629
YPR183W	DPM1	Dolichol Phosphate Mannose synthase	NC_001148	900755	901558
YPR184W	GDB1		NC_001148	902044	906654
YPR191W	QCR2	ubiQuinol-cytochrome C oxidoReductase	NC_001148	919381	920487
YPR133W-A	TOM5	Translocase of the Outer Mitochondrial membrane	NC_001148	797557	797709
tK(CUU)P			NC_001148	582062	582134
YPL183W-A	RTC6	Restriction of Telomere Capping	NC_001148	199095	199376
YPL189C-A	COA2	Cytochrome Oxidase Assembly	NC_001148	188307	188513
Q0045	COX1	Cytochrome c OXidase	chrmt	13818	26701
Q0050	AI1		chrmt	13818	16322
Q0055	AI2		chrmt	13818	18830
Q0060	AI3		chrmt	13818	19996
Q0065	AI4		chrmt	13818	21935
Q0070	AI5_ALPHA		chrmt	13818	23167
Q0075	AI5_BETA		chrmt	24156	25255
Q0080	ATP8	ATP synthase	chrmt	27666	27812
Q0085	ATP6	ATP synthase	chrmt	28487	29266
Q0105	COB	CytochrOme B	chrmt	36540	43647
Q0110	BI2		chrmt	36540	38579
Q0115	BI3		chrmt	36540	40265
Q0120	BI4		chrmt	36540	42251
Q0130	OLI1	OLIgomycin resistance	chrmt	46723	46953
Q0140	VAR1		chrmt	48901	50097
Q0160	SCEI		chrmt	61022	61729
Q0250	COX2	Cytochrome c OXidase	chrmt	73758	74513
Q0255			chrmt	74495	75984
Q0275	COX3	Cytochrome c OXidase	chrmt	79213	80022
15S_rRNA	15S_RRNA		chrmt	6546	8194
21S_rRNA	21S_RRNA		chrmt	58009	62447
tA(UGC)Q			chrmt	69846	69921
tC(GCA)Q			chrmt	64415	64490
tD(GUC)Q			chrmt	68322	68396
tE(UUC)Q			chrmt	35373	35444
tF(GAA)Q			chrmt	77431	77505
tG(UCC)Q			chrmt	67468	67542
tH(GUG)Q			chrmt	64596	64670
tI(GAU)Q			chrmt	70162	70237
tK(UUU)Q			chrmt	67061	67134
tL(UAA)Q			chrmt	66095	66179
tM(CAU)Q1			chrmt	72630	72705
tM(CAU)Q2			chrmt	85035	85112
tN(GUU)Q			chrmt	71433	71503
tP(UGG)Q			chrmt	731	802
tQ(UUG)Q			chrmt	66210	66285
tR(ACG)Q2			chrmt	69289	69362
tR(UCU)Q1			chrmt	67309	67381
tS(GCU)Q1			chrmt	69203	69288
tS(UGA)Q2			chrmt	48201	48290
tT(UGU)Q1			chrmt	63862	63937
tT(XXX)Q2			chrmt	78089	78162
tV(UAC)Q			chrmt	78533	78608
tW(UCA)Q			chrmt	9374	9447
tY(GUA)Q			chrmt	70824	70907
RPM1	RPM1	RNase P Mitochondrial	chrmt	85295	85777
